# Supplementary material for: Insights into genetic diversity and phenotypic variations in domestic geese through comprehensive population and pan-genome analysis
Source: J Anim Sci Biotechnol. 2023 Nov 24;14:150. doi: 10.1186/s40104-023-00944-y (PMC10675864; doi:10.1186/s40104-023-00944-y)
Supplement: Supplementary file 4 — Additional file 4: Table S1. Samples newly sequenced in this study. [file 40104_2023_944_MOESM4_ESM.xlsx]

## Sheet: Sheet1
Table S1 Samples newly sequenced in this study
Breed	Sample	Raw base, Gb	Clean base, Gb	Sequencing depth (×)	Accession number	Population
Huoyan goose	2896	11.36	11.31	10.2015	SRR13625134	China-domestic
Huoyan goose	4523	13.31	13.25	11.9464	SRR13625125	China-domestic
Huoyan goose	7013	11.52	11.47	10.3413	SRR13625135	China-domestic
Huoyan goose	7026	12.23	12.17	10.9776	SRR13625137	China-domestic
Huoyan goose	7027	11.6	11.54	10.4139	SRR13625143	China-domestic
Huoyan goose	7028	14.27	14.20	12.8127	SRR13625138	China-domestic
Huoyan goose	7029	12.02	11.96	10.7911	SRR13625147	China-domestic
Huoyan goose	7039	12.78	12.72	11.4745	SRR13625124	China-domestic
Huoyan goose	7052	13.33	13.28	11.9693	SRR13625139	China-domestic
Huoyan goose	7066	12.76	12.71	11.4583	SRR13625128	China-domestic
Huoyan goose	7073	13.35	13.27	11.9818	SRR13625145	China-domestic
Huoyan goose	7081	13.02	12.96	11.6851	SRR13625130	China-domestic
Huoyan goose	7083	12.04	11.99	10.8043	SRR13625126	China-domestic
Huoyan goose	7084	12.46	12.41	11.1902	SRR13625133	China-domestic
Huoyan goose	7101	12.05	11.97	10.8133	SRR13625129	China-domestic
Huoyan goose	7102	12.84	12.78	11.5257	SRR13625141	China-domestic
Huoyan goose	7104	14.75	14.68	13.2453	SRR13625140	China-domestic
Huoyan goose	7106	14.24	14.18	12.7837	SRR13625127	China-domestic
Huoyan goose	7119	11.71	11.66	10.5159	SRR13625146	China-domestic
Huoyan goose	7121	11.50	11.45	10.3244	SRR13625136	China-domestic
Huoyan goose	7127	12.06	12.02	10.8309	SRR13625132	China-domestic
Huoyan goose	7150	12.86	12.81	11.547	SRR13625144	China-domestic
Huoyan goose	7178	13.81	13.74	12.3966	SRR13625148	China-domestic
Huoyan goose	7218	14.97	14.89	13.4368	SRR13625123	China-domestic
Huoyan goose	7413	11.68	11.63	10.484	SRR13625122	China-domestic
Xupu goose	x11267	14.24	14.18	12.7832	SRR13625166	China-domestic
Xupu goose	x11272	12.17	12.12	10.9244	SRR13625167	China-domestic
Xupu goose	x11273	11.51	11.47	10.3363	SRR13625168	China-domestic
Xupu goose	x11274	12.19	12.15	10.9439	SRR13625169	China-domestic
Xupu goose	x11275	13.92	13.86	12.4997	SRR13625170	China-domestic
Xupu goose	x11277	16.84	16.78	15.1154	SRR13625171	China-domestic
Xupu goose	xa2469	13.38	13.34	12.0134	SRR13625172	China-domestic
Xupu goose	xc1235	11.29	11.26	10.1372	SRR13625173	China-domestic
Xupu goose	xc2529	11.99	11.94	10.7668	SRR13625174	China-domestic
Xupu goose	xd2813	12.03	11.99	10.8015	SRR13625176	China-domestic
Xupu goose	xd3507	11.56	11.53	10.381	SRR13625177	China-domestic
Xupu goose	xd3509	12.15	12.09	10.9051	SRR13625178	China-domestic
Xupu goose	xd7508	11.46	11.41	10.2861	SRR13625179	China-domestic
Xupu goose	xma0670	14.38	14.34	12.9107	SRR13625180	China-domestic
Xupu goose	xxf59	12.56	12.51	11.2763	SRR13625181	China-domestic
Zi goose	zf1	14.20	14.13	12.7435	SRR13625182	China-domestic
Zi goose	zf10	12.91	12.87	11.5892	SRR13625183	China-domestic
Zi goose	zf11	13.50	13.45	12.1175	SRR13625184	China-domestic
Zi goose	zf12	11.04	10.99	9.90674	SRR13625185	China-domestic
Zi goose	zf13	12.15	12.11	10.9065	SRR13625187	China-domestic
Zi goose	zf14	13.80	13.76	12.3926	SRR13625188	China-domestic
Zi goose	zf15	14.48	14.42	12.9996	SRR13625189	China-domestic
Zi goose	zf16	17.15	17.08	15.3984	SRR13625190	China-domestic
Zi goose	zf17	11.46	11.43	10.2915	SRR13625191	China-domestic
Zi goose	zf18	11.78	11.75	10.5751	SRR13625192	China-domestic
Zi goose	zf2	16.37	16.30	14.6989	SRR13625193	China-domestic
Zi goose	zf3	11.23	11.20	10.0825	SRR13625194	China-domestic
Zi goose	zf4	14.98	14.91	13.45	SRR13625195	China-domestic
Zi goose	zf5	12.28	12.24	11.0283	SRR13625196	China-domestic
Zi goose	zf6	15.65	15.60	14.0481	SRR13625120	China-domestic
Zi goose	zf7	14.43	14.36	12.9501	SRR13625121	China-domestic
Zi goose	zf8	19.12	19.06	17.1623	SRR13625131	China-domestic
Zi goose	zf9	15.27	15.20	13.7097	SRR13625142	China-domestic
Zi goose	zm1	11.39	11.36	10.2269	SRR13625153	China-domestic
Zi goose	zm2	11.31	11.28	10.1547	SRR13625164	China-domestic
Zi goose	zm3	11.70	11.67	10.5022	SRR13625175	China-domestic
Zi goose	zm4	15.79	15.74	14.1734	SRR13625186	China-domestic
Zi goose	zm5	14.57	14.53	13.0815	SRR13625197	China-domestic
Zi goose	zm6	11.56	11.52	10.3748	SRR13625198	China-domestic
Roman goose	l1537	12.55	12.48	11.2707	SRR13625149	Europe-domestic
Roman goose	l1538	11.05	11.02	9.92025	SRR13625150	Europe-domestic
Roman goose	l1540	14.63	14.56	13.1304	SRR13625151	Europe-domestic
Roman goose	l1544	14.68	14.63	13.1797	SRR13625152	Europe-domestic
Roman goose	l1563	12.02	11.97	10.787	SRR13625154	Europe-domestic
Roman goose	l1701	11.47	11.43	10.2968	SRR13625155	Europe-domestic
Roman goose	l1704	11.23	11.20	10.0836	SRR13625156	Europe-domestic
Roman goose	l1780	11.18	11.14	10.0385	SRR13625157	Europe-domestic
Roman goose	l1794	12.62	12.57	11.3329	SRR13625158	Europe-domestic
Roman goose	l1795	14.88	14.80	13.3568	SRR13625159	Europe-domestic
Roman goose	l1800	17.16	17.10	15.4012	SRR13625160	Europe-domestic
Roman goose	l1844	12.55	12.50	11.2705	SRR13625161	Europe-domestic
Roman goose	l1845	12.69	12.63	11.3928	SRR13625162	Europe-domestic
Roman goose	l1846	11.53	11.49	10.3518	SRR13625163	Europe-domestic
Roman goose	l1848	11.25	11.21	10.0964	SRR13625165	Europe-domestic
Landes goose	LDF10	14.8	14.54	13.3333	SRR19090902	Europe-domestic
Landes goose	LDF1	15.29	14.79	13.7748	SRR19090981	Europe-domestic
Landes goose	LDF2	12.97	12.48	11.6847	SRR19090980	Europe-domestic
Landes goose	LDF3	13.7	13.19	12.3423	SRR19090968	Europe-domestic
Landes goose	LDF4	14.11	13.67	12.7117	SRR19090961	Europe-domestic
Landes goose	LDF5	12.63	12.26	11.3784	SRR19090947	Europe-domestic
Landes goose	LDF6	11.1	10.8	10	SRR19090935	Europe-domestic
Landes goose	LDF7	10.83	10.57	9.75676	SRR19090925	Europe-domestic
Landes goose	LDF8	10.56	10.25	9.51351	SRR19090914	Europe-domestic
Landes goose	LDF9	10.83	10.63	9.75676	SRR19090903	Europe-domestic
Landes goose	LDM10	14.26	13.93	12.8468	SRR19090970	Europe-domestic
Landes goose	LDM1	10.83	10.51	9.75676	SRR19090979	Europe-domestic
Landes goose	LDM2	11.11	10.89	10.009	SRR19090978	Europe-domestic
Landes goose	LDM3	11.2	10.94	10.0901	SRR19090976	Europe-domestic
Landes goose	LDM4	11.78	11.5	10.6126	SRR19090975	Europe-domestic
Landes goose	LDM5	13.13	12.84	11.8288	SRR19090974	Europe-domestic
Landes goose	LDM6	12.22	11.92	11.009	SRR19090977	Europe-domestic
Landes goose	LDM7	15.16	14.82	13.6577	SRR19090973	Europe-domestic
Landes goose	LDM8	14.08	13.83	12.6847	SRR19090972	Europe-domestic
Landes goose	LDM9	15.27	14.92	13.7568	SRR19090971	Europe-domestic
Magang goose	MF4	48.17	42.17	43.2418	SRR13708281	China-domestic
Magang goose	MF5	47.31	41.27	42.4762	SRR13708280	China-domestic
Magang goose	MF6	44.27	38.67	39.7439	SRR13708279	China-domestic
Magang goose	MM54	32.08	28.73	28.8018	SRR13708278	China-domestic
Magang goose	MGF10	10.5	10.34	9.45946	SRR19090958	China-domestic
Magang goose	MGF1	10.32	10.18	9.2973	SRR19090967	China-domestic
Magang goose	MGF2	10.32	10.18	9.2973	SRR19090966	China-domestic
Magang goose	MGF3	10.03	9.88	9.03604	SRR19090969	China-domestic
Magang goose	MGF4	10.18	10.05	9.17117	SRR19090965	China-domestic
Magang goose	MGF5	11.33	11.19	10.2072	SRR19090964	China-domestic
Magang goose	MGF6	10.8	10.65	9.72973	SRR19090963	China-domestic
Magang goose	MGF7	11.62	11.46	10.4685	SRR19090962	China-domestic
Magang goose	MGF8	10.49	10.34	9.45045	SRR19090960	China-domestic
Magang goose	MGF9	10.62	10.48	9.56757	SRR19090959	China-domestic
Magang goose	MGM10	10.67	10.53	9.61261	SRR19090948	China-domestic
Magang goose	MGM1	10.11	9.99	9.10811	SRR19090957	China-domestic
Magang goose	MGM2	10.62	10.49	9.56757	SRR19090956	China-domestic
Magang goose	MGM3	10.2	10.06	9.18919	SRR19090955	China-domestic
Magang goose	MGM4	10.32	10.19	9.2973	SRR19090954	China-domestic
Magang goose	MGM5	11.15	10.99	10.045	SRR19090953	China-domestic
Magang goose	MGM6	10.14	10	9.13514	SRR19090952	China-domestic
Magang goose	MGM7	10.42	10.28	9.38739	SRR19090951	China-domestic
Magang goose	MGM8	10.47	10.33	9.43243	SRR19090950	China-domestic
Magang goose	MGM9	10.42	10.28	9.38739	SRR19090949	China-domestic
Lion head goose	STF10	10.64	10.42	9.58559	SRR19090915	China-domestic
Lion head goose	STF1	10.14	9.94	9.13514	SRR19090924	China-domestic
Lion head goose	STF2	10.08	9.92	9.08108	SRR19090923	China-domestic
Lion head goose	STF3	10.38	10.17	9.35135	SRR19090921	China-domestic
Lion head goose	STF4	10.75	10.53	9.68468	SRR19090920	China-domestic
Lion head goose	STF5	11.77	11.55	10.6036	SRR19090919	China-domestic
Lion head goose	STF6	10.17	10	9.16216	SRR19090922	China-domestic
Lion head goose	STF7	10.48	10.29	9.44144	SRR19090918	China-domestic
Lion head goose	STF8	11.23	11	10.1171	SRR19090917	China-domestic
Lion head goose	STF9	10.37	10.12	9.34234	SRR19090916	China-domestic
Lion head goose	STM10	11.09	10.83	9.99099	SRR19090904	China-domestic
Lion head goose	STM1	10.61	10.44	9.55856	SRR19090913	China-domestic
Lion head goose	STM2	13.56	13.29	12.2162	SRR19090912	China-domestic
Lion head goose	STM3	12.52	12.3	11.2793	SRR19090911	China-domestic
Lion head goose	STM4	10.86	10.57	9.78378	SRR19090910	China-domestic
Lion head goose	STM5	10.97	10.66	9.88288	SRR19090909	China-domestic
Lion head goose	STM6	10.48	10.14	9.44144	SRR19090908	China-domestic
Lion head goose	STM7	10.24	10.04	9.22523	SRR19090907	China-domestic
Lion head goose	STM8	10.15	9.99	9.14414	SRR19090906	China-domestic
Lion head goose	STM9	9.94	9.77	8.95495	SRR19090905	China-domestic
Taihu goose	THF10	9.94	9.79	8.95495	SRR19090936	China-domestic
Taihu goose	THF1	11.79	11.63	10.6216	SRR19090946	China-domestic
Taihu goose	THF2	11.45	11.3	10.3153	SRR19090945	China-domestic
Taihu goose	THF3	10.06	9.93	9.06306	SRR19090944	China-domestic
Taihu goose	THF4	10.16	10.04	9.15315	SRR19090943	China-domestic
Taihu goose	THF5	10.7	10.44	9.63964	SRR19090942	China-domestic
Taihu goose	THF6	10.32	10.15	9.2973	SRR19090941	China-domestic
Taihu goose	THF7	10.69	10.51	9.63063	SRR19090940	China-domestic
Taihu goose	THF8	10.61	10.38	9.55856	SRR19090939	China-domestic
Taihu goose	THF9	10.03	9.88	9.03604	SRR19090937	China-domestic
Taihu goose	THM10	12.32	12.18	11.0991	SRR19090926	China-domestic
Taihu goose	THM1	10.15	10.03	9.14414	SRR19090938	China-domestic
Taihu goose	THM2	10.02	9.91	9.02703	SRR19090934	China-domestic
Taihu goose	THM3	10.55	10.42	9.5045	SRR19090933	China-domestic
Taihu goose	THM4	10.57	10.39	9.52252	SRR19090932	China-domestic
Taihu goose	THM5	10.54	10.35	9.4955	SRR19090931	China-domestic
Taihu goose	THM6	10.31	10.2	9.28829	SRR19090929	China-domestic
Taihu goose	THM7	10.8	10.68	9.72973	SRR19090928	China-domestic
Taihu goose	THM8	10.48	10.28	9.44144	SRR19090927	China-domestic
Taihu goose	THM9	11.56	11.41	10.4144	SRR19090930	China-domestic
Sichuan white goose	61	11.65	11.6	10.4545	SRR12613439	China-domestic
Sichuan white goose	62	13.15	13.09	11.8058	SRR12613438	China-domestic
Sichuan white goose	63	12.23	12.17	10.9807	SRR12613437	China-domestic
Sichuan white goose	64	12.06	12.01	10.8302	SRR12613436	China-domestic
Sichuan white goose	66	11.84	11.79	10.627	SRR12613435	China-domestic
Sichuan white goose	74	11.84	11.79	10.6253	SRR12613434	China-domestic
Sichuan white goose	75	13	12.94	11.6661	SRR12613433	China-domestic
Sichuan white goose	76	11.31	11.26	10.1549	SRR12613432	China-domestic
Sichuan white goose	77	11.47	11.42	10.3006	SRR12613431	China-domestic
Sichuan white goose	78	11.66	11.61	10.4663	SRR12613430	China-domestic
Sichuan white goose	79	11.94	11.89	10.7179	SRR12613428	China-domestic
Sichuan white goose	80	11.69	11.66	10.4969	SRR12613427	China-domestic
Sichuan white goose	11111	11.75	11.73	10.5514	SRR12613525	China-domestic
Sichuan white goose	11112	11.08	11.05	9.94514	SRR12613524	China-domestic
Sichuan white goose	11113	11.13	11.11	9.9951	SRR12613485	China-domestic
Sichuan white goose	11114	12.37	12.34	11.1035	SRR12613459	China-domestic
Sichuan white goose	11115	12.37	12.35	11.1053	SRR12613345	China-domestic
Sichuan white goose	11116	12.93	12.9	11.6073	SRR12613334	China-domestic
Sichuan white goose	11117	14.71	14.68	13.2087	SRR12613323	China-domestic
Sichuan white goose	11118	15.14	15.1	13.5903	SRR12613312	China-domestic
Sichuan white goose	11119	11.33	11.3	10.1744	SRR12613440	China-domestic
Sichuan white goose	11120	12.56	12.53	11.277	SRR12613429	China-domestic
Sichuan white goose	11121	11.65	11.63	10.463	SRR12613523	China-domestic
Sichuan white goose	11122	11.43	11.4	10.2609	SRR12613409	China-domestic
Sichuan white goose	11123	12.33	12.3	11.0697	SRR12613398	China-domestic
Sichuan white goose	11124	11.6	11.57	10.4136	SRR12613387	China-domestic
Sichuan white goose	11125	11.57	11.55	10.389	SRR12613515	China-domestic
Sichuan white goose	11126	13.74	13.71	12.3375	SRR12613504	China-domestic
Sichuan white goose	11127	12.1	12.07	10.861	SRR12613493	China-domestic
Sichuan white goose	11128	12.19	12.16	10.943	SRR12613379	China-domestic
Sichuan white goose	11129	14.39	14.35	12.9143	SRR12613368	China-domestic
Sichuan white goose	11130	13.27	13.23	11.9085	SRR12613357	China-domestic
Sichuan white goose	11131	11.71	11.68	10.5113	SRR12613484	China-domestic
Sichuan white goose	11132	12.74	12.71	11.4347	SRR12613473	China-domestic
Sichuan white goose	11133	12.63	12.61	11.3416	SRR12613467	China-domestic
Sichuan white goose	11134	11.7	11.67	10.5008	SRR12613466	China-domestic
Sichuan white goose	11135	11.44	11.42	10.2734	SRR12613465	China-domestic
Sichuan white goose	11136	11.33	11.3	10.1685	SRR12613464	China-domestic
Sichuan white goose	11137	11.54	11.52	10.363	SRR12613463	China-domestic
Sichuan white goose	11138	14.62	14.6	13.1257	SRR12613462	China-domestic
Sichuan white goose	11139	11.32	11.28	10.1597	SRR12613461	China-domestic
Sichuan white goose	11140	11.9	11.87	10.6863	SRR12613460	China-domestic
Sichuan white goose	11141	11.29	11.26	10.1343	SRR12613458	China-domestic
Sichuan white goose	11142	13.82	13.79	12.4076	SRR12613457	China-domestic
Sichuan white goose	11143	12.07	12.04	10.8378	SRR12613456	China-domestic
Sichuan white goose	11144	11.88	11.84	10.6614	SRR12613455	China-domestic
Sichuan white goose	11145	11.67	11.63	10.4741	SRR12613454	China-domestic
Sichuan white goose	11146	11.71	11.68	10.513	SRR12613453	China-domestic
Sichuan white goose	11147	12.94	12.9	11.6161	SRR12613452	China-domestic
Sichuan white goose	11148	12.11	12.07	10.8722	SRR12613451	China-domestic
Sichuan white goose	11149	11.37	11.34	10.2106	SRR12613450	China-domestic
Sichuan white goose	11150	12.67	12.62	11.3717	SRR12613346	China-domestic
Sichuan white goose	11151	11.53	11.5	10.3516	SRR12613344	China-domestic
Sichuan white goose	11152	12.47	12.44	11.1966	SRR12613343	China-domestic
Sichuan white goose	11153	11.9	11.86	10.6797	SRR12613342	China-domestic
Sichuan white goose	11154	13.52	13.48	12.1374	SRR12613341	China-domestic
Sichuan white goose	11155	11.2	11.15	10.0528	SRR12613340	China-domestic
Sichuan white goose	11156	11.31	11.27	10.1496	SRR12613339	China-domestic
Sichuan white goose	11157	11.87	11.84	10.6544	SRR12613338	China-domestic
Sichuan white goose	11158	11.94	11.9	10.716	SRR12613337	China-domestic
Sichuan white goose	11159	12.98	12.94	11.653	SRR12613336	China-domestic
Sichuan white goose	11160	12.8	12.77	11.4935	SRR12613335	China-domestic
Sichuan white goose	11161	11.43	11.4	10.2566	SRR12613333	China-domestic
Sichuan white goose	11162	11.32	11.29	10.1629	SRR12613332	China-domestic
Sichuan white goose	11163	13.26	13.23	11.9054	SRR12613331	China-domestic
Sichuan white goose	11164	11.63	11.6	10.4396	SRR12613330	China-domestic
Sichuan white goose	11165	12.24	12.2	10.9884	SRR12613329	China-domestic
Sichuan white goose	11166	11.71	11.68	10.5147	SRR12613328	China-domestic
Sichuan white goose	11167	13.05	13.01	11.7144	SRR12613327	China-domestic
Sichuan white goose	11168	11.85	11.79	10.6356	SRR12613326	China-domestic
Sichuan white goose	11169	11.06	11.04	9.93267	SRR12613325	China-domestic
Sichuan white goose	11170	11.02	11	9.89733	SRR12613324	China-domestic
Sichuan white goose	11171	11.62	11.59	10.4324	SRR12613322	China-domestic
Sichuan white goose	11172	11.68	11.65	10.4852	SRR12613321	China-domestic
Sichuan white goose	11173	11.52	11.49	10.3434	SRR12613320	China-domestic
Sichuan white goose	11174	11.48	11.44	10.3051	SRR12613319	China-domestic
Sichuan white goose	11175	11.55	11.52	10.3698	SRR12613318	China-domestic
Sichuan white goose	11176	11.58	11.55	10.3952	SRR12613317	China-domestic
Sichuan white goose	11177	12.53	12.49	11.2463	SRR12613316	China-domestic
Sichuan white goose	11178	11.81	11.78	10.6042	SRR12613315	China-domestic
Sichuan white goose	11179	12.22	12.19	10.97	SRR12613314	China-domestic
Sichuan white goose	11180	11.11	11.08	9.97535	SRR12613313	China-domestic
Sichuan white goose	11181	12.32	12.28	11.0597	SRR12613311	China-domestic
Sichuan white goose	11182	11.55	11.51	10.3696	SRR12613449	China-domestic
Sichuan white goose	11183	11.44	11.41	10.2722	SRR12613448	China-domestic
Sichuan white goose	11184	11.83	11.8	10.6243	SRR12613447	China-domestic
Sichuan white goose	11185	11.5	11.47	10.3229	SRR12613446	China-domestic
Sichuan white goose	11186	11.88	11.85	10.6668	SRR12613445	China-domestic
Sichuan white goose	11187	11.61	11.58	10.4251	SRR12613444	China-domestic
Sichuan white goose	11188	13	12.97	11.6721	SRR12613443	China-domestic
Sichuan white goose	11189	14.54	14.5	13.0499	SRR12613442	China-domestic
Sichuan white goose	11191	12.5	12.47	11.2247	SRR12613441	China-domestic
Sichuan white goose	A251011	12.93	12.89	11.6037	SRR12613426	China-domestic
Sichuan white goose	A251012	11.17	11.14	10.0262	SRR12613425	China-domestic
Sichuan white goose	A25102	11.99	11.97	10.7667	SRR12613424	China-domestic
Sichuan white goose	A25103	11.85	11.81	10.6344	SRR12613423	China-domestic
Sichuan white goose	A25104	12.29	12.25	11.0315	SRR12613422	China-domestic
Sichuan white goose	A25105	11.45	11.41	10.2755	SRR12613421	China-domestic
Sichuan white goose	A25106	12.3	12.27	11.0463	SRR12613420	China-domestic
Sichuan white goose	A25107	13.3	13.27	11.9429	SRR12613418	China-domestic
Sichuan white goose	A25108	12.61	12.58	11.3176	SRR12613522	China-domestic
Sichuan white goose	A25109	11.88	11.85	10.6661	SRR12613419	China-domestic
Sichuan white goose	A25110	11.77	11.74	10.57	SRR12613417	China-domestic
Sichuan white goose	A25201	11.04	11.02	9.91543	SRR12613416	China-domestic
Sichuan white goose	A25203	11.47	11.45	10.3004	SRR12613415	China-domestic
Sichuan white goose	A25204	12.1	12.07	10.8599	SRR12613414	China-domestic
Sichuan white goose	A25205	11.6	11.58	10.4156	SRR12613413	China-domestic
Sichuan white goose	A25206	11.21	11.19	10.0675	SRR12613412	China-domestic
Sichuan white goose	A25207	12.08	12.04	10.8424	SRR12613411	China-domestic
Sichuan white goose	A25208	12.2	12.16	10.9512	SRR12613410	China-domestic
Sichuan white goose	A25210	13.59	13.55	12.2023	SRR12613408	China-domestic
Sichuan white goose	A25301	13.89	13.85	12.4698	SRR12613407	China-domestic
Sichuan white goose	A25302	15.5	15.45	13.9162	SRR12613406	China-domestic
Sichuan white goose	A25303	13.3	13.26	11.9411	SRR12613405	China-domestic
Sichuan white goose	A25304	14.13	14.09	12.6852	SRR12613404	China-domestic
Sichuan white goose	A25305	12.12	12.08	10.8804	SRR12613403	China-domestic
Sichuan white goose	A25306	12.49	12.46	11.2138	SRR12613402	China-domestic
Sichuan white goose	A25307	11.74	11.7	10.536	SRR12613401	China-domestic
Sichuan white goose	A25308	14.18	14.14	12.7342	SRR12613400	China-domestic
Sichuan white goose	A25309	11.9	11.87	10.6816	SRR12613399	China-domestic
Sichuan white goose	A25310	14.4	14.35	12.9262	SRR12613397	China-domestic
Sichuan white goose	A25403	12.9	12.86	11.5803	SRR12613396	China-domestic
Sichuan white goose	A25404	14.21	14.17	12.7594	SRR12613395	China-domestic
Sichuan white goose	A25405	12.08	12.04	10.8418	SRR12613394	China-domestic
Sichuan white goose	A25406	12.51	12.48	11.23	SRR12613393	China-domestic
Sichuan white goose	A25407	11.97	11.93	10.7425	SRR12613392	China-domestic
Sichuan white goose	A25408	12.13	12.1	10.8921	SRR12613391	China-domestic
Sichuan white goose	A25409	11.02	10.99	9.89735	SRR12613390	China-domestic
Sichuan white goose	A25410	11.83	11.8	10.6232	SRR12613389	China-domestic
Sichuan white goose	A25501	13.15	13.11	11.8041	SRR12613388	China-domestic
Sichuan white goose	A25502	13.51	13.47	12.1295	SRR12613386	China-domestic
Sichuan white goose	A25503	11.57	11.54	10.3853	SRR12613385	China-domestic
Sichuan white goose	A25504	11.9	11.86	10.6787	SRR12613384	China-domestic
Sichuan white goose	A25505	11.31	11.28	10.1496	SRR12613383	China-domestic
Sichuan white goose	A25507	14.49	14.46	13.0122	SRR12613521	China-domestic
Sichuan white goose	A25508	11.45	11.42	10.2805	SRR12613520	China-domestic
Sichuan white goose	A25509	11.59	11.56	10.4067	SRR12613519	China-domestic
Sichuan white goose	A25510	12.79	12.76	11.4817	SRR12613518	China-domestic
Sichuan white goose	A25601	12.38	12.35	11.1126	SRR12613517	China-domestic
Sichuan white goose	A25602	13.07	13.03	11.7303	SRR12613516	China-domestic
Sichuan white goose	A25603	11.3	11.28	10.1454	SRR12613514	China-domestic
Sichuan white goose	A25604	11.86	11.83	10.6449	SRR12613513	China-domestic
Sichuan white goose	A25605	11.46	11.43	10.2894	SRR12613512	China-domestic
Sichuan white goose	A25606	12.13	12.1	10.889	SRR12613511	China-domestic
Sichuan white goose	A25607	11.81	11.77	10.5991	SRR12613510	China-domestic
Sichuan white goose	A25608	11.98	11.94	10.7539	SRR12613509	China-domestic
Sichuan white goose	A25609	12.63	12.59	11.3416	SRR12613508	China-domestic
Sichuan white goose	A25610	11.84	11.81	10.6297	SRR12613507	China-domestic
Sichuan white goose	A25701	12.15	12.12	10.9074	SRR12613506	China-domestic
Sichuan white goose	A25702	11.3	11.27	10.1444	SRR12613505	China-domestic
Sichuan white goose	A25703	11.79	11.76	10.5801	SRR12613503	China-domestic
Sichuan white goose	A25704	11.17	11.14	10.0245	SRR12613502	China-domestic
Sichuan white goose	A25705	11.04	11.01	9.91352	SRR12613501	China-domestic
Sichuan white goose	A25706	11.56	11.53	10.3805	SRR12613500	China-domestic
Sichuan white goose	A25707	11.77	11.74	10.5686	SRR12613499	China-domestic
Sichuan white goose	A25708	12.55	12.52	11.2687	SRR12613498	China-domestic
Sichuan white goose	A25709	11.93	11.9	10.7088	SRR12613497	China-domestic
Sichuan white goose	A25710	11.03	11.01	9.90641	SRR12613496	China-domestic
Sichuan white goose	A25801	11.97	11.94	10.7476	SRR12613495	China-domestic
Sichuan white goose	A25802	13.42	13.39	12.0473	SRR12613494	China-domestic
Sichuan white goose	A25803	14.63	14.59	13.1357	SRR12613492	China-domestic
Sichuan white goose	A25804	11.32	11.28	10.1586	SRR12613491	China-domestic
Sichuan white goose	A25805	11.28	11.25	10.1249	SRR12613490	China-domestic
Sichuan white goose	A25806	11.96	11.92	10.734	SRR12613489	China-domestic
Sichuan white goose	A25807	11.35	11.32	10.1935	SRR12613488	China-domestic
Sichuan white goose	A25808	11.14	11.11	10.0035	SRR12613487	China-domestic
Sichuan white goose	A25809	11.11	11.08	9.97693	SRR12613486	China-domestic
Sichuan white goose	A25810	11.99	11.95	10.7643	SRR12613382	China-domestic
Sichuan white goose	A25901	11.14	11.11	10.0042	SRR12613381	China-domestic
Sichuan white goose	A25902	12.45	12.41	11.1733	SRR12613380	China-domestic
Sichuan white goose	A25903	12.15	12.12	10.9086	SRR12613378	China-domestic
Sichuan white goose	A25904	11.58	11.55	10.3983	SRR12613377	China-domestic
Sichuan white goose	A25905	11.98	11.95	10.7559	SRR12613376	China-domestic
Sichuan white goose	A25906	11.34	11.32	10.1791	SRR12613375	China-domestic
Sichuan white goose	A25907	11.11	11.08	9.97297	SRR12613374	China-domestic
Sichuan white goose	A25908	11.23	11.21	10.0855	SRR12613373	China-domestic
Sichuan white goose	A25909	11.49	11.46	10.3126	SRR12613372	China-domestic
Sichuan white goose	A25910	11.54	11.52	10.3643	SRR12613371	China-domestic
Sichuan white goose	A26001	11.38	11.36	10.2162	SRR12613370	China-domestic
Sichuan white goose	A26002	11.25	11.22	10.0956	SRR12613369	China-domestic
Sichuan white goose	A26003	11.1	11.07	9.96057	SRR12613367	China-domestic
Sichuan white goose	A26004	11.68	11.65	10.4835	SRR12613366	China-domestic
Sichuan white goose	A26005	11.85	11.83	10.6365	SRR12613365	China-domestic
Sichuan white goose	A26006	11.46	11.43	10.2882	SRR12613364	China-domestic
Sichuan white goose	A26007	11.87	11.85	10.6576	SRR12613363	China-domestic
Sichuan white goose	A26008	11.5	11.48	10.3257	SRR12613362	China-domestic
Sichuan white goose	A26009	11.8	11.77	10.5971	SRR12613361	China-domestic
Sichuan white goose	A26010	11.97	11.94	10.745	SRR12613360	China-domestic
Sichuan white goose	B25101	12.31	12.29	11.0523	SRR12613359	China-domestic
Sichuan white goose	B25102	11.4	11.38	10.2382	SRR12613358	China-domestic
Sichuan white goose	B25103	11.06	11.04	9.92816	SRR12613356	China-domestic
Sichuan white goose	B25104	11.33	11.31	10.1727	SRR12613355	China-domestic
Sichuan white goose	B25105	11.16	11.13	10.016	SRR12613354	China-domestic
Sichuan white goose	B25106	11.88	11.86	10.6678	SRR12613353	China-domestic
Sichuan white goose	B25107	13.37	13.35	12.0069	SRR12613352	China-domestic
Sichuan white goose	B25108	16.68	16.64	14.9756	SRR12613351	China-domestic
Sichuan white goose	B25109	13.24	13.21	11.8858	SRR12613350	China-domestic
Sichuan white goose	B25110	13.57	13.54	12.1858	SRR12613349	China-domestic
Sichuan white goose	B25201	11.65	11.61	10.4584	SRR12613348	China-domestic
Sichuan white goose	B25202	12.49	12.46	11.2158	SRR12613347	China-domestic
Sichuan white goose	B25203	12.1	12.07	10.8636	SRR12613483	China-domestic
Sichuan white goose	B25204	12.28	12.25	11.0257	SRR12613482	China-domestic
Sichuan white goose	B25205	13.36	13.33	11.9901	SRR12613481	China-domestic
Sichuan white goose	B25206	15.04	15	13.5022	SRR12613480	China-domestic
Sichuan white goose	B25210	11.22	11.17	10.0765	SRR12613479	China-domestic
Sichuan white goose	B25219	11.09	11.03	9.95975	SRR12613478	China-domestic
Sichuan white goose	B25303	12	11.94	10.7732	SRR12613477	China-domestic
Sichuan white goose	B25505	12.14	12.08	10.8997	SRR12613476	China-domestic
Sichuan white goose	B25207	12.11	12.07	10.8719	SRR12613475	China-domestic
Sichuan white goose	B25208	11.59	11.55	10.4081	SRR12613474	China-domestic
Sichuan white goose	B25301	11.7	11.66	10.5026	SRR12613472	China-domestic
Sichuan white goose	B25302	11.79	11.75	10.5842	SRR12613471	China-domestic
Sichuan white goose	B25304	11.77	11.74	10.57	SRR12613470	China-domestic
Sichuan white goose	B25305	11.87	11.83	10.6522	SRR12613469	China-domestic
Sichuan white goose	B25306	11.19	11.15	10.0455	SRR12613468	China-domestic
