# Supplementary material for: Insights into genetic diversity and phenotypic variations in domestic geese through comprehensive population and pan-genome analysis
Source: J Anim Sci Biotechnol. 2023 Nov 24;14:150. doi: 10.1186/s40104-023-00944-y (PMC10675864; doi:10.1186/s40104-023-00944-y)
Supplement: Supplementary file 5 — Additional file 5: Table S2. Resequencing data downloaded in this study. [file 40104_2023_944_MOESM5_ESM.xlsx]

## Sheet: Sheet1
Table S2 Resequencing data downloaded in this study
Breed	Sample	Sequencing depth (×)	SRA	Population
Sichuan white goose	A10	13.8209	SRR10687554	China-domestic
Sichuan white goose	A12	13.5077	SRR10687553	China-domestic
Sichuan white goose	A13	11.9042	SRR10687442	China-domestic
Sichuan white goose	A14	12.6443	SRR10687395	China-domestic
Sichuan white goose	A18	12.116	SRR10687373	China-domestic
Sichuan white goose	A19	13.2731	SRR10687362	China-domestic
Sichuan white goose	A21	11.9136	SRR10687351	China-domestic
Sichuan white goose	A22	12.4566	SRR10687340	China-domestic
Sichuan white goose	A24	12.0715	SRR10687329	China-domestic
Sichuan white goose	A25	13.8176	SRR10687552	China-domestic
Sichuan white goose	A26	13.8823	SRR10687541	China-domestic
Sichuan white goose	A27	9.88743	SRR10687530	China-domestic
Sichuan white goose	A28	10.8921	SRR10687519	China-domestic
Sichuan white goose	A30	14.584	SRR10687508	China-domestic
Sichuan white goose	A31	13.3202	SRR10687497	China-domestic
Sichuan white goose	A32	11.5484	SRR10687486	China-domestic
Sichuan white goose	A35	12.6317	SRR10687475	China-domestic
Sichuan white goose	A38	13.4016	SRR10687464	China-domestic
Sichuan white goose	A40	9.21362	SRR10687453	China-domestic
Sichuan white goose	A41	11.3576	SRR10687441	China-domestic
Sichuan white goose	A43	11.2774	SRR10687430	China-domestic
Sichuan white goose	A44	11.9947	SRR10687419	China-domestic
Sichuan white goose	A45	14.1094	SRR10687408	China-domestic
Sichuan white goose	A46	13.2729	SRR10687401	China-domestic
Sichuan white goose	A49	12.0558	SRR10687400	China-domestic
Sichuan white goose	A50	11.2478	SRR10687399	China-domestic
Sichuan white goose	A52	9.79088	SRR10687397	China-domestic
Sichuan white goose	A53	16.5232	SRR10687396	China-domestic
Sichuan white goose	A55	12.3705	SRR10687394	China-domestic
Sichuan white goose	A56	13.5466	SRR10687393	China-domestic
Sichuan white goose	A59	10.7051	SRR10687392	China-domestic
Sichuan white goose	A6	11.9196	SRR10687391	China-domestic
Sichuan white goose	A63	12.3272	SRR10687390	China-domestic
Sichuan white goose	A64	11.3832	SRR10687389	China-domestic
Sichuan white goose	A67	12.8957	SRR10687388	China-domestic
Sichuan white goose	A68	9.50662	SRR10687387	China-domestic
Sichuan white goose	A69	13.6629	SRR10687386	China-domestic
Sichuan white goose	A7	12.3393	SRR10687383	China-domestic
Sichuan white goose	A71	11.3324	SRR10687385	China-domestic
Sichuan white goose	A72	12.9332	SRR10687382	China-domestic
Sichuan white goose	A8	13.1948	SRR10687381	China-domestic
Sichuan white goose	A9	11.1645	SRR10687380	China-domestic
Sichuan white goose	B10	15.7025	SRR10687379	China-domestic
Sichuan white goose	B11	10.398	SRR10687378	China-domestic
Sichuan white goose	B12	11.3418	SRR10687377	China-domestic
Sichuan white goose	B13	11.2271	SRR10687376	China-domestic
Sichuan white goose	B16	14.2914	SRR10687375	China-domestic
Sichuan white goose	B18	13.3148	SRR10687374	China-domestic
Sichuan white goose	B19	12.3341	SRR10687372	China-domestic
Sichuan white goose	B20	12.2541	SRR10687371	China-domestic
Sichuan white goose	B21	12.0188	SRR10687370	China-domestic
Sichuan white goose	B22	9.59614	SRR10687369	China-domestic
Sichuan white goose	B25	13.0657	SRR10687368	China-domestic
Sichuan white goose	B26	11.2582	SRR10687367	China-domestic
Sichuan white goose	B27	16.0688	SRR10687366	China-domestic
Sichuan white goose	B28	13.2958	SRR10687365	China-domestic
Sichuan white goose	B30	10.489	SRR10687364	China-domestic
Sichuan white goose	B31	13.0409	SRR10687363	China-domestic
Sichuan white goose	B32	11.9437	SRR10687361	China-domestic
Sichuan white goose	B34	14.3495	SRR10687360	China-domestic
Sichuan white goose	B36	16.4622	SRR10687359	China-domestic
Sichuan white goose	B37	13.491	SRR10687358	China-domestic
Sichuan white goose	B39	13.6491	SRR10687357	China-domestic
Sichuan white goose	B4	11.7685	SRR10687355	China-domestic
Sichuan white goose	B41	9.52429	SRR10687356	China-domestic
Sichuan white goose	B42	13.1073	SRR10687354	China-domestic
Sichuan white goose	B43	14.4853	SRR10687353	China-domestic
Sichuan white goose	B44	13.9868	SRR10687352	China-domestic
Sichuan white goose	B46	10.4168	SRR10687350	China-domestic
Sichuan white goose	B47	13.8091	SRR10687349	China-domestic
Sichuan white goose	B49	15.6639	SRR10687348	China-domestic
Sichuan white goose	B5	11.394	SRR10687345	China-domestic
Sichuan white goose	B51	12.6837	SRR10687346	China-domestic
Sichuan white goose	B52	13.1411	SRR10687344	China-domestic
Sichuan white goose	B53	11.2794	SRR10687343	China-domestic
Sichuan white goose	B54	11.1718	SRR10687342	China-domestic
Sichuan white goose	B55	12.2142	SRR10687341	China-domestic
Sichuan white goose	B56	13.0842	SRR10687339	China-domestic
Sichuan white goose	B58	9.94053	SRR10687338	China-domestic
Sichuan white goose	B59	14.6571	SRR10687337	China-domestic
Sichuan white goose	B6	14.7316	SRR10687334	China-domestic
Sichuan white goose	B60	17.048	SRR10687336	China-domestic
Sichuan white goose	B61	11.5713	SRR10687335	China-domestic
Sichuan white goose	B62	12.183	SRR10687333	China-domestic
Sichuan white goose	B63	10.8038	SRR10687332	China-domestic
Sichuan white goose	B64	12.4784	SRR10687331	China-domestic
Sichuan white goose	B65	12.9589	SRR10687330	China-domestic
Sichuan white goose	B67	9.43001	SRR10687328	China-domestic
Sichuan white goose	B69	12.2156	SRR10687327	China-domestic
Sichuan white goose	B7	12.3139	SRR10687324	China-domestic
Sichuan white goose	B70	12.087	SRR10687326	China-domestic
Sichuan white goose	B71	13.8026	SRR10687325	China-domestic
Sichuan white goose	B72	11.2421	SRR10687323	China-domestic
Sichuan white goose	B8	12.0993	SRR10687322	China-domestic
Sichuan white goose	B9	12.5488	SRR10687321	China-domestic
Sichuan white goose	C11	13.7244	SRR10687320	China-domestic
Sichuan white goose	C12	14.7767	SRR10687319	China-domestic
Sichuan white goose	C13	13.6459	SRR10687551	China-domestic
Sichuan white goose	C16	11.7038	SRR10687550	China-domestic
Sichuan white goose	C17	10.9198	SRR10687549	China-domestic
Sichuan white goose	C18	12.1855	SRR10687548	China-domestic
Sichuan white goose	C21	12.7579	SRR10687547	China-domestic
Sichuan white goose	C26	9.92063	SRR10687546	China-domestic
Sichuan white goose	C27	11.794	SRR10687545	China-domestic
Sichuan white goose	C28	13.8909	SRR10687544	China-domestic
Sichuan white goose	C29	12.3749	SRR10687543	China-domestic
Sichuan white goose	C31	11.6073	SRR10687542	China-domestic
Sichuan white goose	C33	12.2778	SRR10687540	China-domestic
Sichuan white goose	C34	11.8093	SRR10687539	China-domestic
Sichuan white goose	C35	11.5819	SRR10687538	China-domestic
Sichuan white goose	C36	11.0257	SRR10687537	China-domestic
Sichuan white goose	C4	14.4509	SRR10687533	China-domestic
Sichuan white goose	C40	11.8669	SRR10687535	China-domestic
Sichuan white goose	C41	10.4015	SRR10687534	China-domestic
Sichuan white goose	C42	13.2874	SRR10687532	China-domestic
Sichuan white goose	C45	18.1766	SRR10687528	China-domestic
Sichuan white goose	C46	11.8315	SRR10687527	China-domestic
Sichuan white goose	C47	10.1854	SRR10687526	China-domestic
Sichuan white goose	C48	11.5721	SRR10687525	China-domestic
Sichuan white goose	C49	13.4872	SRR10687524	China-domestic
Sichuan white goose	C50	13.9632	SRR10687523	China-domestic
Sichuan white goose	C51	14.7723	SRR10687522	China-domestic
Sichuan white goose	C52	12.8239	SRR10687521	China-domestic
Sichuan white goose	C57	12.7937	SRR10687520	China-domestic
Sichuan white goose	C6	11.1558	SRR10687517	China-domestic
Sichuan white goose	C62	11.9773	SRR10687516	China-domestic
Sichuan white goose	C63	13.5245	SRR10687515	China-domestic
Sichuan white goose	C64	12.6034	SRR10687514	China-domestic
Sichuan white goose	C69	9.33374	SRR10687513	China-domestic
Sichuan white goose	C8	14.8232	SRR10687510	China-domestic
Sichuan white goose	C9	14.0031	SRR10687509	China-domestic
Sichuan white goose	D10	17.7451	SRR10687507	China-domestic
Sichuan white goose	D11	15.1492	SRR10687506	China-domestic
Sichuan white goose	D13	12.4957	SRR10687505	China-domestic
Sichuan white goose	D15	14.8814	SRR10687504	China-domestic
Sichuan white goose	D16	12.0967	SRR10687503	China-domestic
Sichuan white goose	D17	14.983	SRR10687502	China-domestic
Sichuan white goose	D18	15.2526	SRR10687501	China-domestic
Sichuan white goose	D19	15.3622	SRR10687500	China-domestic
Sichuan white goose	D20	14.7868	SRR10687499	China-domestic
Sichuan white goose	D21	14.4265	SRR10687498	China-domestic
Sichuan white goose	D22	12.9728	SRR10687496	China-domestic
Sichuan white goose	D23	10.1602	SRR10687495	China-domestic
Sichuan white goose	D24	13.0226	SRR10687494	China-domestic
Sichuan white goose	D26	12.6824	SRR10687493	China-domestic
Sichuan white goose	D28	13.0181	SRR10687492	China-domestic
Sichuan white goose	D29	12.0138	SRR10687491	China-domestic
Sichuan white goose	D31	16.058	SRR10687490	China-domestic
Sichuan white goose	D32	11.1532	SRR10687489	China-domestic
Sichuan white goose	D33	11.985	SRR10687488	China-domestic
Sichuan white goose	D35	9.67785	SRR10687485	China-domestic
Sichuan white goose	D36	10.3843	SRR10687484	China-domestic
Sichuan white goose	D37	12.8485	SRR10687483	China-domestic
Sichuan white goose	D47	12.6808	SRR10687478	China-domestic
Sichuan white goose	D52	11.6779	SRR10687473	China-domestic
Sichuan white goose	D53	9.96215	SRR10687472	China-domestic
Sichuan white goose	D54	10.4601	SRR10687471	China-domestic
Sichuan white goose	D55	12.9866	SRR10687470	China-domestic
Sichuan white goose	D56	10.0865	SRR10687469	China-domestic
Sichuan white goose	D60	12.7128	SRR10687468	China-domestic
Sichuan white goose	D61	9.09311	SRR10687467	China-domestic
Sichuan white goose	D62	11.8453	SRR10687466	China-domestic
Sichuan white goose	D67	11.8573	SRR10687463	China-domestic
Sichuan white goose	D68	12.1177	SRR10687462	China-domestic
Sichuan white goose	D70	9.7505	SRR10687461	China-domestic
Sichuan white goose	D71	10.9317	SRR10687460	China-domestic
Sichuan white goose	D72	11.2853	SRR10687459	China-domestic
Sichuan white goose	D9	14.6743	SRR10687458	China-domestic
Sichuan white goose	E11	11.2828	SRR10687457	China-domestic
Sichuan white goose	E12	13.5353	SRR10687456	China-domestic
Sichuan white goose	E13	12.509	SRR10687455	China-domestic
Sichuan white goose	E14	11.3653	SRR10687454	China-domestic
Sichuan white goose	E15	12.6742	SRR10687452	China-domestic
Sichuan white goose	E16	12.283	SRR10687451	China-domestic
Sichuan white goose	E17	12.1728	SRR10687450	China-domestic
Sichuan white goose	E18	11.637	SRR10687449	China-domestic
Sichuan white goose	E19	11.294	SRR10687448	China-domestic
Sichuan white goose	E20	9.33327	SRR10687447	China-domestic
Sichuan white goose	E23	12.6064	SRR10687445	China-domestic
Sichuan white goose	E24	10.1023	SRR10687444	China-domestic
Sichuan white goose	E25	11.7509	SRR10687443	China-domestic
Sichuan white goose	E26	11.6418	SRR10687440	China-domestic
Sichuan white goose	E27	12.1611	SRR10687439	China-domestic
Sichuan white goose	E29	11.3825	SRR10687438	China-domestic
Sichuan white goose	E30	11.8168	SRR10687437	China-domestic
Sichuan white goose	E31	12.0859	SRR10687436	China-domestic
Sichuan white goose	E33	12.6488	SRR10687433	China-domestic
Sichuan white goose	E34	12.7508	SRR10687432	China-domestic
Sichuan white goose	E35	16.154	SRR10687431	China-domestic
Sichuan white goose	E36	10.3421	SRR10687429	China-domestic
Sichuan white goose	E37	11.493	SRR10687428	China-domestic
Sichuan white goose	E39	11.3476	SRR10687427	China-domestic
Sichuan white goose	E4	11.772	SRR10687425	China-domestic
Sichuan white goose	E43	12.5542	SRR10687423	China-domestic
Sichuan white goose	E45	10.6812	SRR10687422	China-domestic
Sichuan white goose	E46	11.6728	SRR10687421	China-domestic
Sichuan white goose	E5	12.4524	SRR10687417	China-domestic
Sichuan white goose	E54	12.4566	SRR10687416	China-domestic
Sichuan white goose	E56	13.156	SRR10687415	China-domestic
Sichuan white goose	E57	12.5873	SRR10687414	China-domestic
Sichuan white goose	E58	10.9877	SRR10687413	China-domestic
Sichuan white goose	E59	12.8023	SRR10687412	China-domestic
Sichuan white goose	E6	13.6287	SRR10687409	China-domestic
Sichuan white goose	E61	10.9111	SRR10687410	China-domestic
Sichuan white goose	E63	13.3455	SRR10687407	China-domestic
Sichuan white goose	E64	15.4231	SRR10687406	China-domestic
Sichuan white goose	E65	9.2381	SRR10687405	China-domestic
Sichuan white goose	E68	10.5979	SRR10687403	China-domestic
Sichuan white goose	E7	13.9323	SRR10687402	China-domestic
swan goose	swan_goose	15.5777	ERR2193515	Wild
swan goose	swan_goose	15.5777	ERR2193516	Wild
Greylag goose	Greylag goose	12.8095	ERR2193522	Wild
Greylag goose	Greylag goose	12.8095	ERR2193523	Wild
Greylag goose	Greylag goose	12.8095	ERR2193524	Wild
Greater White-fronted goose	Greater White-fronted goose	15.5885	ERR2193519	Wild
Greater White-fronted goose	Greater White-fronted goose	15.5885	ERR2193520	Wild
Greater White-fronted goose	Greater White-fronted goose	15.5885	ERR2193521	Wild
Pink-footed goose	Pink-footed goose	17.138	ERR2193525	Wild
Pink-footed goose	Pink-footed goose	17.138	ERR2193526	Wild
Pink-footed goose	Pink-footed goose	17.138	ERR2193527	Wild
Emperor goose	Emperor goose	10.6968	ERR2193511	Wild
Emperor goose	Emperor goose	10.6968	ERR2193512	Wild
Lesser White-fronted goose	Lesser White-fronted goose	13.6891	ERR2193517	Wild
Lesser White-fronted goose	Lesser White-fronted goose	13.6891	ERR2193518	Wild
Taiga Bean goose	Taiga Bean goose	16.9499	ERR2193534	Wild
Taiga Bean goose	Taiga Bean goose	16.9499	ERR2193535	Wild
Taiga Bean goose	Taiga Bean goose	16.9499	ERR2193536	Wild
Bar-headed goose	Bar-headed goose	12.5142	ERR2193531	Wild
Bar-headed goose	Bar-headed goose	12.5142	ERR2193532	Wild
Bar-headed goose	Bar-headed goose	12.5142	ERR2193533	Wild
Tundra Bean goose	Tundra Bean goose	16.8361	ERR2193528	Wild
Tundra Bean goose	Tundra Bean goose	16.8361	ERR2193529	Wild
Tundra Bean goose	Tundra Bean goose	16.8361	ERR2193530	Wild
Black Brent goose	Black Brent goose	10.0909	ERR2193495	Wild
Black Brent goose	Black Brent goose	10.0909	ERR2193496	Wild
Dark-bellied Brent goose	Dark-bellied Brent goose	10.1684	ERR2193497	Wild
Dark-bellied Brent goose	Dark-bellied Brent goose	10.1684	ERR2193498	Wild
Cackling goose	Cackling goose	10.8286	ERR2193501	Wild
Cackling goose	Cackling goose	10.8286	ERR2193502	Wild
Barnacle goose	Barnacle goose	11.0964	ERR2193503	Wild
Barnacle goose	Barnacle goose	11.0964	ERR2193504	Wild
Red-breasted goose	Red-breasted goose	9.84807	ERR2193505	Wild
Red-breasted goose	Red-breasted goose	9.84807	ERR2193506	Wild
Taiga bean goose	Taiga bean goose	38.3	ERR3849979	Wild
Taiga bean goose	Taiga bean goose	39.58	ERR3849980	Wild
Taiga bean goose	Taiga bean goose	40.05	ERR3849981	Wild
Taiga bean goose	Taiga bean goose	30.73	ERR3849982	Wild
Taiga bean goose	Taiga bean goose	37.62	ERR3849983	Wild
Taiga bean goose	Taiga bean goose	42.99	ERR3849984	Wild
Taiga bean goose	Taiga bean goose	38.84	ERR3849985	Wild
Taiga bean goose	Taiga bean goose	36	ERR3849986	Wild
Taiga bean goose	Taiga bean goose	38.41	ERR3849987	Wild
Tundra bean goose	Tundra bean goose	38.9	ERR3849988	Wild
Tundra bean goose	Tundra bean goose	43.93	ERR3849989	Wild
Tundra bean goose	Tundra bean goose	35.36	ERR3849990	Wild
Tundra bean goose	Tundra bean goose	34.87	ERR3849991	Wild
Tundra bean goose	Tundra bean goose	36.84	ERR3849992	Wild
Tundra bean goose	Tundra bean goose	39.45	ERR3849993	Wild
Tundra bean goose	Tundra bean goose	32.71	ERR3849994	Wild
Tundra bean goose	Tundra bean goose	33.57	ERR3849995	Wild
Tundra bean goose	Tundra bean goose	34.74	ERR3849996	Wild
Lesser white-fronted goose	P7752_101	15.72	ERR4691125	Wild
Lesser white-fronted goose	P7752_102	12.05	ERR4691126	Wild
Lesser white-fronted goose	P7752_103	13.5	ERR4691127	Wild
Lesser white-fronted goose	P7752_104	12.21	ERR4691128	Wild
Lesser white-fronted goose	P7752_105	13.69	ERR4691129	Wild
Lesser white-fronted goose	P7752_106	12.39	ERR4691130	Wild
Lesser white-fronted goose	P7752_107	16.59	ERR4691131	Wild
Lesser white-fronted goose	P7752_108	14.5	ERR4691132	Wild
Lesser white-fronted goose	P7752_109	10.25	ERR4691133	Wild
Lesser white-fronted goose	P7752_110	18.57	ERR4691134	Wild
Lesser white-fronted goose	P7752_111	16.1	ERR4691136	Wild
Lesser white-fronted goose	P7752_112	15.7	ERR4691137	Wild
Lesser white-fronted goose	P7752_113	14.24	ERR4691138	Wild
Lesser white-fronted goose	P7752_114	16.59	ERR4691139	Wild
Lesser white-fronted goose	P7752_115	25.45	ERR4691140	Wild
Lesser white-fronted goose	P7752_116	14.32	ERR4691141	Wild
Lesser white-fronted goose	P7752_117	15	ERR4691142	Wild
Lesser white-fronted goose	P7752_119	21.25	ERR4691143	Wild
Lesser white-fronted goose	P7752_120	17.61	ERR4691144	Wild
Lesser white-fronted goose	P7752_121	21.73	ERR4691145	Wild
