# Supplementary material for: Insights into genetic diversity and phenotypic variations in domestic geese through comprehensive population and pan-genome analysis
Source: J Anim Sci Biotechnol. 2023 Nov 24;14:150. doi: 10.1186/s40104-023-00944-y (PMC10675864; doi:10.1186/s40104-023-00944-y)
Supplement: Supplementary file 6 — Additional file 6: Table S3. Putative domestication selected regions. [file 40104_2023_944_MOESM6_ESM.xlsx]

## Sheet: Sheet1
Table S3 Putative domestication selected regions
Chromosome	Start	End	XPCLR	Gene	Group
chr13	17950001	17960000	135.656	evm.model.chr13.736	High Reproductive Ability
chr3	49770001	49790000	89.2207	evm.model.chr3.2082	High Reproductive Ability
chr3	49770001	49790000	89.2207	evm.model.chr3.2081	High Reproductive Ability
chr11	19730001	19760000	88.2064	evm.model.chr11.735	High Reproductive Ability
chr13	17330001	17350000	81.3946	evm.model.chr13.712	High Reproductive Ability
chr23	17570001	17590000	79.489	evm.model.chr23.904	High Reproductive Ability
chr15	18820001	18840000	69.9948	evm.model.chr15.708	High Reproductive Ability
chr25	15210001	15250000	68.8306	evm.model.chr25.776	High Reproductive Ability
chr10	16490001	16520000	65.7864	evm.model.chr10.530	High Reproductive Ability
chr3	27250001	27290000	60.8623	evm.model.chr3.1107	High Reproductive Ability
chr14	25020001	25050000	56.0228	evm.model.chr14.979	High Reproductive Ability
chr3	3260001	3290000	54.5703	evm.model.chr3.159	High Reproductive Ability
chr5	19770001	19800000	50.7462	evm.model.chr5.620	High Reproductive Ability
chr25	5660001	5670000	46.4235	evm.model.chr25.318	High Reproductive Ability
chr25	5660001	5670000	46.4235	evm.model.chr25.317	High Reproductive Ability
chr22	18500001	18520000	46.2125	evm.model.chr22.727	High Reproductive Ability
chr22	18500001	18520000	46.2125	evm.model.chr22.725	High Reproductive Ability
chr11	16780001	16790000	44.5559	evm.model.chr11.642	High Reproductive Ability
chr3	1530001	1550000	41.8747	evm.model.chr3.86	High Reproductive Ability
chr27	7350001	7360000	40.8896	evm.model.chr27.263	High Reproductive Ability
chr14	2620001	2690000	40.7452	evm.model.chr14.166	High Reproductive Ability
chr14	2620001	2690000	40.7452	evm.model.chr14.165	High Reproductive Ability
chr14	2620001	2690000	40.7452	evm.model.chr14.162	High Reproductive Ability
chr14	2620001	2690000	40.7452	evm.model.chr14.160	High Reproductive Ability
chr14	2620001	2690000	40.7452	evm.model.chr14.159	High Reproductive Ability
chr1	49380001	49400000	40.1916	evm.model.chr1.2034	High Reproductive Ability
chr12	9450001	9490000	39.9332	evm.model.chr12.437	High Reproductive Ability
chr12	9450001	9490000	39.9332	evm.model.chr12.436	High Reproductive Ability
chr23	16010001	16050000	39.8428	evm.model.chr23.832	High Reproductive Ability
chr23	16010001	16050000	39.8428	evm.model.chr23.830	High Reproductive Ability
chr23	16010001	16050000	39.8428	evm.model.chr23.829	High Reproductive Ability
chr7	37070001	37100000	39.5214	evm.model.chr7.1049	High Reproductive Ability
chr25	940001	970000	39.3964	evm.model.chr25.59	High Reproductive Ability
chr11	4240001	4250000	38.8975	evm.model.chr11.183	High Reproductive Ability
chr10	18880001	18920000	38.8375	evm.model.chr10.619	High Reproductive Ability
chr23	8910001	8930000	38.2115	evm.model.chr23.475	High Reproductive Ability
chr2	45730001	45780000	34.7361	evm.model.chr2.1814	High Reproductive Ability
chr15	18120001	18160000	34.636	evm.model.chr15.673	High Reproductive Ability
chr15	18120001	18160000	34.636	evm.model.chr15.671	High Reproductive Ability
chr15	18120001	18160000	34.636	evm.model.chr15.668	High Reproductive Ability
chr3	23970001	24000000	34.2102	evm.model.chr3.1008	High Reproductive Ability
chr9	10140001	10150000	34.0713	evm.model.chr9.263	High Reproductive Ability
chr35	4410001	4430000	33.8793	evm.model.chr35.369	High Reproductive Ability
chr35	4410001	4430000	33.8793	evm.model.chr35.368	High Reproductive Ability
chr35	4410001	4430000	33.8793	evm.model.chr35.367	High Reproductive Ability
chr4	970001	980000	32.7997	evm.model.chr4.47	High Reproductive Ability
chr15	12450001	12470000	32.5952	evm.model.chr15.484	High Reproductive Ability
chr23	9950001	9970000	31.6945	evm.model.chr23.534	High Reproductive Ability
chr3	51760001	51810000	31.2909	evm.model.chr3.2165	High Reproductive Ability
chr22	14920001	14960000	31.2573	evm.model.chr22.498	High Reproductive Ability
chr16	2410001	2430000	29.7995	evm.model.chr16.38	High Reproductive Ability
chr33	4300001	4310000	29.4966	evm.model.chr33.273	High Reproductive Ability
chr17	5240001	5280000	29.3754	evm.model.chr17.168	High Reproductive Ability
chr17	5240001	5280000	29.3754	evm.model.chr17.167	High Reproductive Ability
chr11	22800001	22840000	29.3524	evm.model.chr11.861	High Reproductive Ability
chr11	22800001	22840000	29.3524	evm.model.chr11.857	High Reproductive Ability
chr9	30680001	30690000	28.7143	evm.model.chr9.1015	High Reproductive Ability
chr3	21380001	21400000	28.5863	evm.model.chr3.911	High Reproductive Ability
chr3	34170001	34190000	27.941	evm.model.chr3.1344	High Reproductive Ability
chr18	1700001	1730000	27.837	evm.model.chr18.63	High Reproductive Ability
chr25	15460001	15480000	27.7198	evm.model.chr25.785	High Reproductive Ability
chr18	20040001	20070000	27.6124	evm.model.chr18.683	High Reproductive Ability
chr1	47720001	47740000	27.2831	evm.model.chr1.2000	High Reproductive Ability
chr12	4790001	4810000	26.6924	evm.model.chr12.241	High Reproductive Ability
chr22	14830001	14890000	26.0719	evm.model.chr22.498	High Reproductive Ability
chr22	14830001	14890000	26.0719	evm.model.chr22.496	High Reproductive Ability
chr10	27470001	27480000	26.0575	evm.model.chr10.929	High Reproductive Ability
chr3	28330001	28340000	25.9545	evm.model.chr3.1150	High Reproductive Ability
chr5	42400001	42430000	25.8769	evm.model.chr5.1360	High Reproductive Ability
chr27	14340001	14360000	25.6421	evm.model.chr27.650	High Reproductive Ability
chr16	13970001	13980000	25.1162	evm.model.chr16.472	High Reproductive Ability
chr12	10600001	10620000	24.7635	evm.model.chr12.511	High Reproductive Ability
chr13	22500001	22510000	24.7612	evm.model.chr13.1022	High Reproductive Ability
chr23	19520001	19540000	24.7274	evm.model.chr23.1039	High Reproductive Ability
chr23	13580001	13600000	24.227	evm.model.chr23.700	High Reproductive Ability
chr8	11590001	11640000	23.9254	evm.model.chr8.390	High Reproductive Ability
chr23	5320001	5360000	23.7302	evm.model.chr23.312	High Reproductive Ability
chr23	5320001	5360000	23.7302	evm.model.chr23.310	High Reproductive Ability
chr1	12740001	12760000	23.6179	evm.model.chr1.653	High Reproductive Ability
chr3	46160001	46180000	23.6028	evm.model.chr3.1919	High Reproductive Ability
chr3	46160001	46180000	23.6028	evm.model.chr3.1917	High Reproductive Ability
chr3	46160001	46180000	23.6028	evm.model.chr3.1916	High Reproductive Ability
chr1	220001	240000	23.525	evm.model.chr1.21	High Reproductive Ability
chr5	18270001	18280000	23.5012	evm.model.chr5.560	High Reproductive Ability
chr4	28350001	28360000	23.0876	evm.model.chr4.1303	High Reproductive Ability
chr11	32540001	32580000	22.8022	evm.model.chr11.1288	High Reproductive Ability
chr11	32540001	32580000	22.8022	evm.model.chr11.1287	High Reproductive Ability
chr5	2470001	2530000	22.6826	evm.model.chr5.95	High Reproductive Ability
chr28	9440001	9480000	22.2568	evm.model.chr28.435	High Reproductive Ability
chr28	9440001	9480000	22.2568	evm.model.chr28.434	High Reproductive Ability
chr28	9440001	9480000	22.2568	evm.model.chr28.433	High Reproductive Ability
chr2	45020001	45060000	22.1721	evm.model.chr2.1789	High Reproductive Ability
chr2	45020001	45060000	22.1721	evm.model.chr2.1788	High Reproductive Ability
chr19	2010001	2030000	22.1397	evm.model.chr19.117	High Reproductive Ability
chr10	22410001	22430000	22.0826	evm.model.chr10.763	High Reproductive Ability
chr4	35340001	35360000	22.0652	evm.model.chr4.1659	High Reproductive Ability
chr24	18020001	18030000	22.0514	evm.model.chr24.744	High Reproductive Ability
chr8	9410001	9420000	22.04	evm.model.chr8.331	High Reproductive Ability
chr9	15890001	15920000	21.9682	evm.model.chr9.453	High Reproductive Ability
chr13	24510001	24520000	21.9194	evm.model.chr13.1118	High Reproductive Ability
chr10	23730001	23740000	21.8288	evm.model.chr10.798	High Reproductive Ability
chr36	3240001	3250000	21.6759	evm.model.chr36.143	High Reproductive Ability
chr14	6200001	6210000	21.4275	evm.model.chr14.305	High Reproductive Ability
chr24	16680001	16700000	21.0718	evm.model.chr24.695	High Reproductive Ability
chr29	830001	870000	20.9228	evm.model.chr29.85	High Reproductive Ability
chr29	830001	870000	20.9228	evm.model.chr29.82	High Reproductive Ability
chr23	5230001	5250000	20.9081	evm.model.chr23.295	High Reproductive Ability
chr2	15300001	15320000	20.7353	evm.model.chr2.643	High Reproductive Ability
chr2	15300001	15320000	20.7353	evm.model.chr2.642	High Reproductive Ability
chr1	32650001	32670000	20.6684	evm.model.chr1.1439	High Reproductive Ability
chr22	17190001	17220000	20.6219	evm.model.chr22.589	High Reproductive Ability
chr23	1010001	1040000	20.4594	evm.model.chr23.103	High Reproductive Ability
chr23	1010001	1040000	20.4594	evm.model.chr23.102	High Reproductive Ability
chr6	23140001	23160000	20.2753	evm.model.chr6.586	High Reproductive Ability
chr2	33440001	33460000	20.1268	evm.model.chr2.1440	High Reproductive Ability
chr2	33440001	33460000	20.1268	evm.model.chr2.1437	High Reproductive Ability
chr2	33440001	33460000	20.1268	evm.model.chr2.1436	High Reproductive Ability
chr5	3380001	3390000	20.1141	evm.model.chr5.136	High Reproductive Ability
chr12	270001	390000	19.8515	evm.model.chr12.27	High Reproductive Ability
chr12	270001	390000	19.8515	evm.model.chr12.25	High Reproductive Ability
chr11	32370001	32380000	19.8344	evm.model.chr11.1282	High Reproductive Ability
chr1	6640001	6660000	19.7558	evm.model.chr1.369	High Reproductive Ability
chr11	14290001	14350000	19.5725	evm.model.chr11.578	High Reproductive Ability
chr6	20820001	20860000	19.4329	evm.model.chr6.504	High Reproductive Ability
chr6	11300001	11320000	19.3929	evm.model.chr6.254	High Reproductive Ability
chr9	36940001	36960000	19.3434	evm.model.chr9.1188	High Reproductive Ability
chr19	6470001	6480000	19.1938	evm.model.chr19.243	High Reproductive Ability
chr4	12510001	12550000	19.1566	evm.model.chr4.626	High Reproductive Ability
chr4	12510001	12550000	19.1566	evm.model.chr4.625	High Reproductive Ability
chr12	25340001	25350000	19.0352	evm.model.chr12.1197	High Reproductive Ability
chr12	25340001	25350000	19.0352	evm.model.chr12.1196	High Reproductive Ability
chr2	62570001	62630000	19.028	evm.model.chr2.2313	High Reproductive Ability
chr2	62570001	62630000	19.028	evm.model.chr2.2311	High Reproductive Ability
chr5	22760001	22780000	19.0071	evm.model.chr5.714	High Reproductive Ability
chr27	13210001	13240000	18.9109	evm.model.chr27.578	High Reproductive Ability
chr22	4050001	4070000	18.8727	evm.model.chr22.125	High Reproductive Ability
chr18	5220001	5270000	18.6543	evm.model.chr18.242	High Reproductive Ability
chr18	5220001	5270000	18.6543	evm.model.chr18.241	High Reproductive Ability
chr18	5220001	5270000	18.6543	evm.model.chr18.240	High Reproductive Ability
chr18	5220001	5270000	18.6543	evm.model.chr18.239	High Reproductive Ability
chr4	20140001	20160000	18.5496	evm.model.chr4.954	High Reproductive Ability
chr10	15190001	15220000	18.4977	evm.model.chr10.463	High Reproductive Ability
chr10	15190001	15220000	18.4977	evm.model.chr10.462	High Reproductive Ability
chr1	9920001	9940000	18.4358	evm.model.chr1.550	High Reproductive Ability
chr14	5890001	5960000	18.4355	evm.model.chr14.302	High Reproductive Ability
chr14	5890001	5960000	18.4355	evm.model.chr14.296	High Reproductive Ability
chr35	2100001	2110000	18.2723	evm.model.chr35.192	High Reproductive Ability
chr7	18600001	18620000	18.2064	evm.model.chr7.553	High Reproductive Ability
chr11	19780001	19790000	18.1804	evm.model.chr11.737	High Reproductive Ability
chr27	3270001	3290000	17.8809	evm.model.chr27.166	High Reproductive Ability
chr27	3270001	3290000	17.8809	evm.model.chr27.165	High Reproductive Ability
chr27	3270001	3290000	17.8809	evm.model.chr27.164	High Reproductive Ability
chr22	2720001	2730000	17.7838	evm.model.chr22.53	High Reproductive Ability
chr4	12600001	12620000	17.782	evm.model.chr4.630	High Reproductive Ability
chr1	39370001	39390000	17.7418	evm.model.chr1.1693	High Reproductive Ability
chr1	39370001	39390000	17.7418	evm.model.chr1.1692	High Reproductive Ability
chr16	12570001	12580000	17.5874	evm.model.chr16.426	High Reproductive Ability
chr16	15060001	15080000	17.5565	evm.model.chr16.539	High Reproductive Ability
chr16	15060001	15080000	17.5565	evm.model.chr16.538	High Reproductive Ability
chr16	15060001	15080000	17.5565	evm.model.chr16.536	High Reproductive Ability
chr11	32460001	32480000	17.46	evm.model.chr11.1287	High Reproductive Ability
chr14	6390001	6400000	17.422	evm.model.chr14.308	High Reproductive Ability
chr19	12010001	12030000	16.9711	evm.model.chr19.479	High Reproductive Ability
chr13	5440001	5450000	16.9402	evm.model.chr13.214	High Reproductive Ability
chr19	4200001	4220000	16.8927	evm.model.chr19.208	High Reproductive Ability
chr21	7460001	7490000	16.8125	evm.model.chr21.285	High Reproductive Ability
chr24	15140001	15160000	16.6525	evm.model.chr24.650	High Reproductive Ability
chr24	15140001	15160000	16.6525	evm.model.chr24.649	High Reproductive Ability
chr9	24550001	24580000	16.2306	evm.model.chr9.822	High Reproductive Ability
chr9	24550001	24580000	16.2306	evm.model.chr9.821	High Reproductive Ability
chr12	9250001	9270000	16.106	evm.model.chr12.428	High Reproductive Ability
chr9	10720001	10750000	16.0083	evm.model.chr9.280	High Reproductive Ability
chr2	8680001	8690000	15.8445	evm.model.chr2.414	High Reproductive Ability
chr7	24910001	24930000	15.7973	evm.model.chr7.708	High Reproductive Ability
chr1	43630001	43640000	15.7575	evm.model.chr1.1870	High Reproductive Ability
chr8	10920001	10970000	15.7383	evm.model.chr8.377	High Reproductive Ability
chr29	12150001	12160000	15.6689	evm.model.chr29.612	High Reproductive Ability
chr5	3600001	3610000	15.6552	evm.model.chr5.147	High Reproductive Ability
chr14	2320001	2330000	15.544	evm.model.chr14.143	High Reproductive Ability
chr17	780001	790000	15.5394	evm.model.chr17.33	High Reproductive Ability
chr8	28750001	28780000	15.4971	evm.model.chr8.1094	High Reproductive Ability
chr8	28750001	28780000	15.4971	evm.model.chr8.1093	High Reproductive Ability
chr2	62900001	62920000	15.4472	evm.model.chr2.2318	High Reproductive Ability
chr9	2360001	2400000	15.2683	evm.model.chr9.49	High Reproductive Ability
chr9	2360001	2400000	15.2683	evm.model.chr9.47	High Reproductive Ability
chr27	5990001	6000000	15.122	evm.model.chr27.227	High Reproductive Ability
chr27	9720001	9730000	15.116	evm.model.chr27.415	High Reproductive Ability
chr27	9720001	9730000	15.116	evm.model.chr27.414	High Reproductive Ability
chr22	15810001	15860000	14.9107	evm.model.chr22.529	High Reproductive Ability
chr2	34990001	35010000	14.8438	evm.model.chr2.1492	High Reproductive Ability
chr12	9200001	9220000	14.8025	evm.model.chr12.428	High Reproductive Ability
chr21	7370001	7390000	14.6657	evm.model.chr21.282	High Reproductive Ability
chr14	2020001	2040000	14.6104	evm.model.chr14.129	High Reproductive Ability
chr7	4200001	4240000	14.4019	evm.model.chr7.127	High Reproductive Ability
chr11	10660001	10680000	14.3963	evm.model.chr11.451	High Reproductive Ability
chr1	44110001	44120000	14.3527	evm.model.chr1.1883	High Reproductive Ability
chr17	22190001	22220000	14.2535	evm.model.chr17.860	High Reproductive Ability
chr8	11010001	11020000	14.2353	evm.model.chr8.378	High Reproductive Ability
chr13	22030001	22070000	14.1773	evm.model.chr13.1002	High Reproductive Ability
chr2	41650001	41670000	14.1719	evm.model.chr2.1670	High Reproductive Ability
chr4	23010001	23030000	14.1591	evm.model.chr4.1054	High Reproductive Ability
chr27	5450001	5470000	14.0772	evm.model.chr27.221	High Reproductive Ability
chr4	24360001	24390000	14.0325	evm.model.chr4.1145	High Reproductive Ability
chr4	24360001	24390000	14.0325	evm.model.chr4.1142	High Reproductive Ability
chr1	49100001	49130000	13.949	evm.model.chr1.2025	High Reproductive Ability
chr13	26410001	26450000	13.8441	evm.model.chr13.1198	High Reproductive Ability
chr35	2310001	2330000	13.8355	evm.model.chr35.206	High Reproductive Ability
chr35	2310001	2330000	13.8355	evm.model.chr35.205	High Reproductive Ability
chr35	2310001	2330000	13.8355	evm.model.chr35.204	High Reproductive Ability
chr14	13110001	13120000	13.8309	evm.model.chr14.604	High Reproductive Ability
chr2	26000001	26020000	13.6329	evm.model.chr2.1019	High Reproductive Ability
chr2	32290001	32310000	13.621	evm.model.chr2.1397	High Reproductive Ability
chr2	32290001	32310000	13.621	evm.model.chr2.1396	High Reproductive Ability
chr2	32290001	32310000	13.621	evm.model.chr2.1395	High Reproductive Ability
chr34	2070001	2080000	13.5411	evm.model.chr34.116	High Reproductive Ability
chr34	2070001	2080000	13.5411	evm.model.chr34.115	High Reproductive Ability
chr3	46840001	46850000	13.4871	evm.model.chr3.1972	High Reproductive Ability
chr5	33200001	33210000	13.4504	evm.model.chr5.1037	High Reproductive Ability
chr5	2690001	2720000	13.4377	evm.model.chr5.104	High Reproductive Ability
chr6	32650001	32700000	13.3992	evm.model.chr6.989	High Reproductive Ability
chr6	32650001	32700000	13.3992	evm.model.chr6.988	High Reproductive Ability
chr26	7090001	7120000	13.364	evm.model.chr26.257	High Reproductive Ability
chr2	58640001	58670000	13.3141	evm.model.chr2.2200	High Reproductive Ability
chr13	25970001	25990000	13.2825	evm.model.chr13.1178	High Reproductive Ability
chr19	9880001	9910000	13.2656	evm.model.chr19.340	High Reproductive Ability
chr24	6280001	6290000	13.251	evm.model.chr24.189	High Reproductive Ability
chr2	30120001	30130000	13.1603	evm.model.chr2.1298	High Reproductive Ability
chr2	30120001	30130000	13.1603	evm.model.chr2.1297	High Reproductive Ability
chr1	33060001	33070000	13.1012	evm.model.chr1.1446	High Reproductive Ability
chr3	28020001	28060000	13.0659	evm.model.chr3.1140	High Reproductive Ability
chr2	29350001	29360000	13.0294	evm.model.chr2.1246	High Reproductive Ability
chr4	8850001	8870000	12.9488	evm.model.chr4.482	High Reproductive Ability
chr25	10980001	11000000	12.9222	evm.model.chr25.508	High Reproductive Ability
chr12	23490001	23500000	12.9079	evm.model.chr12.1101	High Reproductive Ability
chr5	2360001	2400000	12.8927	evm.model.chr5.94	High Reproductive Ability
chr3	21910001	21920000	12.8776	evm.model.chr3.922	High Reproductive Ability
chr18	8240001	8270000	12.8758	evm.model.chr18.400	High Reproductive Ability
chr18	8240001	8270000	12.8758	evm.model.chr18.399	High Reproductive Ability
chr1	47590001	47600000	12.8148	evm.model.chr1.1999	High Reproductive Ability
chr21	14540001	14580000	12.8134	evm.model.chr21.482	High Reproductive Ability
chr21	7940001	7950000	12.7613	evm.model.chr21.309	High Reproductive Ability
chr21	7940001	7950000	12.7613	evm.model.chr21.308	High Reproductive Ability
chr16	9820001	9840000	12.7433	evm.model.chr16.319	High Reproductive Ability
chr1	3720001	3730000	12.6714	evm.model.chr1.254	High Reproductive Ability
chr20	7320001	7390000	12.648	evm.model.chr20.374	High Reproductive Ability
chr20	7320001	7390000	12.648	evm.model.chr20.373	High Reproductive Ability
chr20	18850001	18870000	12.4956	evm.model.chr20.867	High Reproductive Ability
chr32	4530001	4550000	12.4929	evm.model.chr32.220	High Reproductive Ability
chr8	37140001	37160000	12.4843	evm.model.chr8.1399	High Reproductive Ability
chr24	18860001	18870000	12.4298	evm.model.chr24.784	High Reproductive Ability
chr23	16840001	16880000	12.4086	evm.model.chr23.867	High Reproductive Ability
chr23	16840001	16880000	12.4086	evm.model.chr23.866	High Reproductive Ability
chr27	1060001	1080000	12.3112	evm.model.chr27.90	High Reproductive Ability
chr27	1060001	1080000	12.3112	evm.model.chr27.89	High Reproductive Ability
chr27	1060001	1080000	12.3112	evm.model.chr27.88	High Reproductive Ability
chr26	13800001	13840000	12.3067	evm.model.chr26.582	High Reproductive Ability
chr26	13800001	13840000	12.3067	evm.model.chr26.581	High Reproductive Ability
chr26	13800001	13840000	12.3067	evm.model.chr26.580	High Reproductive Ability
chr11	12780001	12800000	12.2784	evm.model.chr11.511	High Reproductive Ability
chr22	17320001	17350000	12.2577	evm.model.chr22.598	High Reproductive Ability
chr5	44580001	44610000	12.2408	evm.model.chr5.1481	High Reproductive Ability
chr25	690001	710000	12.2328	evm.model.chr25.41	High Reproductive Ability
chr25	690001	710000	12.2328	evm.model.chr25.39	High Reproductive Ability
chr31	160001	200000	12.1163	evm.model.chr31.21	High Reproductive Ability
chr31	160001	200000	12.1163	evm.model.chr31.20	High Reproductive Ability
chr31	1080001	1090000	12.1061	evm.model.chr31.107	High Reproductive Ability
chr31	1080001	1090000	12.1061	evm.model.chr31.106	High Reproductive Ability
chr31	1080001	1090000	12.1061	evm.model.chr31.105	High Reproductive Ability
chr15	23110001	23120000	12.088	evm.model.chr15.844	High Reproductive Ability
chr21	6580001	6590000	12.0228	evm.model.chr21.230	High Reproductive Ability
chr6	15720001	15740000	11.9769	evm.model.chr6.365	High Reproductive Ability
chr3	37330001	37350000	11.9267	evm.model.chr3.1497	High Reproductive Ability
chr3	37330001	37350000	11.9267	evm.model.chr3.1495	High Reproductive Ability
chr3	34280001	34290000	11.8551	evm.model.chr3.1345	High Reproductive Ability
chr12	6810001	6850000	11.7105	evm.model.chr12.331	High Reproductive Ability
chr12	6810001	6850000	11.7105	evm.model.chr12.330	High Reproductive Ability
chr28	4480001	4490000	11.6344	evm.model.chr28.224	High Reproductive Ability
chr2	5640001	5660000	11.5163	evm.model.chr2.279	High Reproductive Ability
chr3	57320001	57350000	11.4703	evm.model.chr3.2380	High Reproductive Ability
chr12	4840001	4850000	11.4671	evm.model.chr12.241	High Reproductive Ability
chr3	13870001	13900000	11.3763	evm.model.chr3.577	High Reproductive Ability
chr3	13870001	13900000	11.3763	evm.model.chr3.572	High Reproductive Ability
chr1	68100001	68120000	11.3463	evm.model.chr1.2612	High Reproductive Ability
chr15	10990001	11010000	11.3396	evm.model.chr15.429	High Reproductive Ability
chr3	55370001	55420000	11.335	evm.model.chr3.2289	High Reproductive Ability
chr2	54490001	54500000	11.315	evm.model.chr2.2042	High Reproductive Ability
chr14	18430001	18460000	11.2279	evm.model.chr14.773	High Reproductive Ability
chr15	3640001	3650000	11.2256	evm.model.chr15.146	High Reproductive Ability
chr7	11680001	11690000	11.1948	evm.model.chr7.371	High Reproductive Ability
chr30	8050001	8070000	11.167	evm.model.chr30.469	High Reproductive Ability
chr30	8050001	8070000	11.167	evm.model.chr30.468	High Reproductive Ability
chr22	7450001	7460000	11.1607	evm.model.chr22.208	High Reproductive Ability
chr6	2160001	2170000	11.1116	evm.model.chr6.40	High Reproductive Ability
chr7	32270001	32300000	11.097	evm.model.chr7.934	High Reproductive Ability
chr7	32270001	32300000	11.097	evm.model.chr7.933	High Reproductive Ability
chr7	32270001	32300000	11.097	evm.model.chr7.931	High Reproductive Ability
chr8	6780001	6800000	11.095	evm.model.chr8.240	High Reproductive Ability
chr8	6780001	6800000	11.095	evm.model.chr8.239	High Reproductive Ability
chr1	2980001	2990000	11.0654	evm.model.chr1.192	High Reproductive Ability
chr36	3870001	3890000	11.0377	evm.model.chr36.179	High Reproductive Ability
chr17	21980001	22000000	11.0224	evm.model.chr17.850	High Reproductive Ability
chr8	28930001	28980000	10.9879	evm.model.chr8.1101	High Reproductive Ability
chr3	740001	750000	10.9578	evm.model.chr3.39	High Reproductive Ability
chr21	18860001	18870000	10.9481	evm.model.chr21.599	High Reproductive Ability
chr7	32200001	32220000	10.8357	evm.model.chr7.930	High Reproductive Ability
chr2	33520001	33540000	10.8072	evm.model.chr2.1447	High Reproductive Ability
chr12	7030001	7050000	10.7706	evm.model.chr12.332	High Reproductive Ability
chr16	12600001	12670000	10.7702	evm.model.chr16.434	High Reproductive Ability
chr16	12600001	12670000	10.7702	evm.model.chr16.433	High Reproductive Ability
chr16	12600001	12670000	10.7702	evm.model.chr16.431	High Reproductive Ability
chr23	4200001	4220000	10.7689	evm.model.chr23.233	High Reproductive Ability
chr3	20420001	20440000	10.7375	evm.model.chr3.879	High Reproductive Ability
chr23	2070001	2080000	10.7078	evm.model.chr23.131	High Reproductive Ability
chr13	29280001	29300000	10.6769	evm.model.chr13.1332	High Reproductive Ability
chr27	370001	380000	10.656	evm.model.chr27.28	High Reproductive Ability
chr12	9650001	9670000	10.6375	evm.model.chr12.455	High Reproductive Ability
chr12	9650001	9670000	10.6375	evm.model.chr12.454	High Reproductive Ability
chr12	9650001	9670000	10.6375	evm.model.chr12.453	High Reproductive Ability
chr12	2850001	2870000	10.6334	evm.model.chr12.172	High Reproductive Ability
chr12	2850001	2870000	10.6334	evm.model.chr12.170	High Reproductive Ability
chr5	1050001	1060000	10.6278	evm.model.chr5.31	High Reproductive Ability
chr10	4990001	5000000	10.6123	evm.model.chr10.129	High Reproductive Ability
chr5	5290001	5330000	10.5847	evm.model.chr5.192	High Reproductive Ability
chr32	6000001	6010000	10.5009	evm.model.chr32.298	High Reproductive Ability
chr15	19350001	19410000	10.4978	evm.model.chr15.728	High Reproductive Ability
chr30	8090001	8110000	10.4958	evm.model.chr30.471	High Reproductive Ability
chr30	8090001	8110000	10.4958	evm.model.chr30.469	High Reproductive Ability
chr28	500001	560000	10.4899	evm.model.chr28.21	High Reproductive Ability
chr6	34180001	34210000	10.4828	evm.model.chr6.1050	High Reproductive Ability
chr12	4650001	4670000	10.4822	evm.model.chr12.236	High Reproductive Ability
chr12	4650001	4670000	10.4822	evm.model.chr12.235	High Reproductive Ability
chr4	16180001	16200000	10.4222	evm.model.chr4.785	High Reproductive Ability
chr3	21230001	21240000	10.4184	evm.model.chr3.907	High Reproductive Ability
chr7	24980001	24990000	10.4123	evm.model.chr7.710	High Reproductive Ability
chr4	25200001	25230000	10.4071	evm.model.chr4.1175	High Reproductive Ability
chr21	17850001	17900000	10.3838	evm.model.chr21.572	High Reproductive Ability
chr24	11140001	11190000	10.3239	evm.model.chr24.498	High Reproductive Ability
chr6	12080001	12090000	10.3236	evm.model.chr6.269	High Reproductive Ability
chr12	1180001	1220000	10.3114	evm.model.chr12.119	High Reproductive Ability
chr17	4940001	4960000	10.263	evm.model.chr17.164	High Reproductive Ability
chr6	39430001	39470000	10.2606	evm.model.chr6.1196	High Reproductive Ability
chr6	39430001	39470000	10.2606	evm.model.chr6.1195	High Reproductive Ability
chr19	1550001	1560000	10.2576	evm.model.chr19.96	High Reproductive Ability
chr25	9970001	9980000	10.2315	evm.model.chr25.483	High Reproductive Ability
chr25	9970001	9980000	10.2315	evm.model.chr25.482	High Reproductive Ability
chr5	27850001	27860000	10.2244	evm.model.chr5.886	High Reproductive Ability
chr2	45490001	45530000	10.2201	evm.model.chr2.1802	High Reproductive Ability
chr2	45490001	45530000	10.2201	evm.model.chr2.1801	High Reproductive Ability
chr2	62140001	62160000	10.2132	evm.model.chr2.2300	High Reproductive Ability
chr22	3970001	3990000	10.1785	evm.model.chr22.121	High Reproductive Ability
chr11	27260001	27270000	10.1539	evm.model.chr11.1096	High Reproductive Ability
chr16	10320001	10350000	10.1454	evm.model.chr16.341	High Reproductive Ability
chr16	10320001	10350000	10.1454	evm.model.chr16.340	High Reproductive Ability
chr16	19220001	19230000	10.1203	evm.model.chr16.755	High Reproductive Ability
chr6	12530001	12550000	10.0749	evm.model.chr6.285	High Reproductive Ability
chr6	12530001	12550000	10.0749	evm.model.chr6.284	High Reproductive Ability
chr22	10250001	10270000	10.0715	evm.model.chr22.353	High Reproductive Ability
chr22	10250001	10270000	10.0715	evm.model.chr22.351	High Reproductive Ability
chr18	2310001	2320000	10.0485	evm.model.chr18.82	High Reproductive Ability
chr23	18870001	18890000	10.0338	evm.model.chr23.1011	High Reproductive Ability
chr13	27570001	27600000	10.0152	evm.model.chr13.1260	High Reproductive Ability
chr13	27570001	27600000	10.0152	evm.model.chr13.1259	High Reproductive Ability
chr1	35590001	35610000	9.99244	evm.model.chr1.1538	High Reproductive Ability
chr1	35590001	35610000	9.99244	evm.model.chr1.1537	High Reproductive Ability
chr15	21390001	21430000	9.96668	evm.model.chr15.781	High Reproductive Ability
chr15	21390001	21430000	9.96668	evm.model.chr15.780	High Reproductive Ability
chr3	56480001	56500000	9.95065	evm.model.chr3.2333	High Reproductive Ability
chr11	23930001	23940000	9.91617	evm.model.chr11.915	High Reproductive Ability
chr7	25370001	25380000	9.86219	evm.model.chr7.728	High Reproductive Ability
chr9	2770001	2790000	9.84545	evm.model.chr9.60	High Reproductive Ability
chr21	17530001	17540000	9.80931	evm.model.chr21.568	High Reproductive Ability
chr2	24260001	24290000	9.77084	evm.model.chr2.954	High Reproductive Ability
chr2	50480001	50500000	9.75566	evm.model.chr2.1945	High Reproductive Ability
chr2	50480001	50500000	9.75566	evm.model.chr2.1944	High Reproductive Ability
chr10	14800001	14850000	9.7023	evm.model.chr10.449	High Reproductive Ability
chr10	14800001	14850000	9.7023	evm.model.chr10.448	High Reproductive Ability
chr10	14800001	14850000	9.7023	evm.model.chr10.447	High Reproductive Ability
chr15	11670001	11700000	9.69093	evm.model.chr15.455	High Reproductive Ability
chr35	910001	920000	9.69002	evm.model.chr35.80	High Reproductive Ability
chr14	27380001	27400000	9.67643	evm.model.chr14.1069	High Reproductive Ability
chr14	26870001	26890000	9.64696	evm.model.chr14.1045	High Reproductive Ability
chr14	26870001	26890000	9.64696	evm.model.chr14.1044	High Reproductive Ability
chr14	26870001	26890000	9.64696	evm.model.chr14.1042	High Reproductive Ability
chr32	2800001	2820000	9.61455	evm.model.chr32.150	High Reproductive Ability
chr14	20380001	20420000	9.60721	evm.model.chr14.812	High Reproductive Ability
chr13	23130001	23140000	9.57855	evm.model.chr13.1059	High Reproductive Ability
chr13	23130001	23140000	9.57855	evm.model.chr13.1058	High Reproductive Ability
chr31	4300001	4330000	9.5774	evm.model.chr31.295	High Reproductive Ability
chr32	7170001	7180000	9.56915	evm.model.chr32.396	High Reproductive Ability
chr32	7170001	7180000	9.56915	evm.model.chr32.395	High Reproductive Ability
chr32	7170001	7180000	9.56915	evm.model.chr32.394	High Reproductive Ability
chr32	7170001	7180000	9.56915	evm.model.chr32.393	High Reproductive Ability
chr13	12270001	12310000	9.51581	evm.model.chr13.514	High Reproductive Ability
chr8	30760001	30780000	9.49911	evm.model.chr8.1155	High Reproductive Ability
chr6	33840001	33850000	9.45928	evm.model.chr6.1032	High Reproductive Ability
chr6	24130001	24150000	9.45796	evm.model.chr6.653	High Reproductive Ability
chr6	24130001	24150000	9.45796	evm.model.chr6.652	High Reproductive Ability
chr22	7720001	7730000	9.42749	evm.model.chr22.224	High Reproductive Ability
chr2	24080001	24090000	9.41932	evm.model.chr2.948	High Reproductive Ability
chr6	15780001	15800000	9.40705	evm.model.chr6.368	High Reproductive Ability
chr5	28550001	28570000	9.38905	evm.model.chr5.898	High Reproductive Ability
chr21	7820001	7830000	9.36084	evm.model.chr21.299	High Reproductive Ability
chr31	650001	700000	9.35782	evm.model.chr31.68	High Reproductive Ability
chr31	650001	700000	9.35782	evm.model.chr31.67	High Reproductive Ability
chr31	650001	700000	9.35782	evm.model.chr31.66	High Reproductive Ability
chr31	650001	700000	9.35782	evm.model.chr31.65	High Reproductive Ability
chr31	650001	700000	9.35782	evm.model.chr31.64	High Reproductive Ability
chr31	650001	700000	9.35782	evm.model.chr31.63	High Reproductive Ability
chr31	650001	700000	9.35782	evm.model.chr31.62	High Reproductive Ability
chr31	650001	700000	9.35782	evm.model.chr31.60	High Reproductive Ability
chr15	30700001	30730000	9.34102	evm.model.chr15.1131	High Reproductive Ability
chr9	4280001	4290000	9.33608	evm.model.chr9.103	High Reproductive Ability
chr13	24450001	24490000	9.31156	evm.model.chr13.1117	High Reproductive Ability
chr12	19020001	19060000	9.29584	evm.model.chr12.867	High Reproductive Ability
chr3	17870001	17890000	9.24522	evm.model.chr3.747	High Reproductive Ability
chr14	31270001	31290000	9.16193	evm.model.chr14.1197	High Reproductive Ability
chr4	24670001	24700000	9.15797	evm.model.chr4.1160	High Reproductive Ability
chr4	24670001	24700000	9.15797	evm.model.chr4.1158	High Reproductive Ability
chr2	47650001	47670000	9.10559	evm.model.chr2.1851	High Reproductive Ability
chr32	3350001	3360000	9.1044	evm.model.chr32.172	High Reproductive Ability
chr10	13260001	13300000	9.097	evm.model.chr10.385	High Reproductive Ability
chr33	7100001	7150000	9.09334	evm.model.chr33.456	High Reproductive Ability
chr33	7100001	7150000	9.09334	evm.model.chr33.455	High Reproductive Ability
chr10	16550001	16560000	9.03612	evm.model.chr10.534	High Reproductive Ability
chr2	30450001	30460000	9.02489	evm.model.chr2.1315	High Reproductive Ability
chr25	4250001	4270000	9.00572	evm.model.chr25.270	High Reproductive Ability
chr9	36130001	36150000	9.00374	evm.model.chr9.1169	High Reproductive Ability
chr5	19230001	19240000	8.98497	evm.model.chr5.596	High Reproductive Ability
chr20	17310001	17390000	8.97802	evm.model.chr20.793	High Reproductive Ability
chr20	17310001	17390000	8.97802	evm.model.chr20.787	High Reproductive Ability
chr20	17310001	17390000	8.97802	evm.model.chr20.784	High Reproductive Ability
chr20	17310001	17390000	8.97802	evm.model.chr20.779	High Reproductive Ability
chr4	23110001	23130000	8.96399	evm.model.chr4.1065	High Reproductive Ability
chr29	3220001	3250000	8.95054	evm.model.chr29.221	High Reproductive Ability
chr2	33340001	33360000	8.91617	evm.model.chr2.1428	High Reproductive Ability
chr3	34320001	34350000	8.90158	evm.model.chr3.1345	High Reproductive Ability
chr13	29730001	29760000	8.88293	evm.model.chr13.1355	High Reproductive Ability
chr15	12310001	12330000	8.88242	evm.model.chr15.481	High Reproductive Ability
chr33	3260001	3270000	8.88139	evm.model.chr33.201	High Reproductive Ability
chr33	3260001	3270000	8.88139	evm.model.chr33.200	High Reproductive Ability
chr5	44650001	44680000	8.87582	evm.model.chr5.1482	High Reproductive Ability
chr5	44650001	44680000	8.87582	evm.model.chr5.1481	High Reproductive Ability
chr31	3040001	3070000	8.86958	evm.model.chr31.233	High Reproductive Ability
chr31	3040001	3070000	8.86958	evm.model.chr31.231	High Reproductive Ability
chr19	21990001	22000000	8.86502	evm.model.chr19.837	High Reproductive Ability
chr26	3090001	3100000	8.81714	evm.model.chr26.142	High Reproductive Ability
chr5	28070001	28090000	8.77482	evm.model.chr5.889	High Reproductive Ability
chr1	35650001	35680000	8.76981	evm.model.chr1.1538	High Reproductive Ability
chr15	21570001	21600000	8.76956	evm.model.chr15.787	High Reproductive Ability
chr2	17030001	17050000	8.73922	evm.model.chr2.700	High Reproductive Ability
chr22	7750001	7780000	8.73033	evm.model.chr22.226	High Reproductive Ability
chr19	21020001	21080000	8.72639	evm.model.chr19.808	High Reproductive Ability
chr28	9510001	9530000	8.64926	evm.model.chr28.439	High Reproductive Ability
chr28	9510001	9530000	8.64926	evm.model.chr28.438	High Reproductive Ability
chr9	34660001	34670000	8.64876	evm.model.chr9.1130	High Reproductive Ability
chr1	11320001	11360000	8.63582	evm.model.chr1.604	High Reproductive Ability
chr1	33610001	33620000	8.62854	evm.model.chr1.1452	High Reproductive Ability
chr22	2550001	2560000	8.60535	evm.model.chr22.40	High Reproductive Ability
chr3	11430001	11440000	8.60172	evm.model.chr3.468	High Reproductive Ability
chr37	2730001	2740000	8.59437	evm.model.chr37.226	High Reproductive Ability
chr11	26390001	26410000	8.59393	evm.model.chr11.1066	High Reproductive Ability
chr6	36230001	36240000	8.59348	evm.model.chr6.1125	High Reproductive Ability
chr14	7410001	7450000	8.5565	evm.model.chr14.333	High Reproductive Ability
chr35	2200001	2240000	8.54405	evm.model.chr35.198	High Reproductive Ability
chr35	2200001	2240000	8.54405	evm.model.chr35.196	High Reproductive Ability
chr5	42580001	42600000	8.51482	evm.model.chr5.1364	High Reproductive Ability
chr5	20400001	20420000	8.51363	evm.model.chr5.637	High Reproductive Ability
chr21	15610001	15630000	8.51104	evm.model.chr21.515	High Reproductive Ability
chr12	6740001	6780000	8.49652	evm.model.chr12.330	High Reproductive Ability
chr12	6740001	6780000	8.49652	evm.model.chr12.329	High Reproductive Ability
chr3	14210001	14220000	8.48725	evm.model.chr3.587	High Reproductive Ability
chr17	16880001	17100000	8.42493	evm.model.chr17.590	High Reproductive Ability
chr17	16880001	17100000	8.42493	evm.model.chr17.589	High Reproductive Ability
chr17	16880001	17100000	8.42493	evm.model.chr17.582	High Reproductive Ability
chr17	16880001	17100000	8.42493	evm.model.chr17.578	High Reproductive Ability
chr17	16880001	17100000	8.42493	evm.model.chr17.576	High Reproductive Ability
chr28	2490001	2520000	8.42412	evm.model.chr28.151	High Reproductive Ability
chr3	26420001	26430000	8.41754	evm.model.chr3.1069	High Reproductive Ability
chr15	5570001	5580000	8.36905	evm.model.chr15.219	High Reproductive Ability
chr15	5570001	5580000	8.36905	evm.model.chr15.218	High Reproductive Ability
chr14	23730001	23750000	8.35036	evm.model.chr14.957	High Reproductive Ability
chr10	13360001	13390000	8.33542	evm.model.chr10.389	High Reproductive Ability
chr5	21030001	21040000	8.31996	evm.model.chr5.655	High Reproductive Ability
chr1	48000001	48020000	8.30518	evm.model.chr1.2006	High Reproductive Ability
chr2	38220001	38250000	8.29537	evm.model.chr2.1604	High Reproductive Ability
chr20	470001	480000	8.27961	evm.model.chr20.26	High Reproductive Ability
chr37	4690001	4700000	8.27638	evm.model.chr37.393	High Reproductive Ability
chr24	15070001	15090000	8.26918	evm.model.chr24.648	High Reproductive Ability
chr24	15070001	15090000	8.26918	evm.model.chr24.647	High Reproductive Ability
chr24	15070001	15090000	8.26918	evm.model.chr24.646	High Reproductive Ability
chr21	20120001	20160000	8.25229	evm.model.chr21.678	High Reproductive Ability
chr21	20120001	20160000	8.25229	evm.model.chr21.676	High Reproductive Ability
chr24	11210001	11220000	8.25057	evm.model.chr24.498	High Reproductive Ability
chr23	10630001	10640000	8.24466	evm.model.chr23.558	High Reproductive Ability
chr18	15020001	15030000	8.19522	evm.model.chr18.563	High Reproductive Ability
chr32	5930001	5940000	8.19408	evm.model.chr32.296	High Reproductive Ability
chr39	250001	270000	8.15859	evm.model.chr39.36	High Reproductive Ability
chr39	250001	270000	8.15859	evm.model.chr39.35	High Reproductive Ability
chr4	17690001	17700000	8.13379	evm.model.chr4.871	High Reproductive Ability
chr22	9820001	9830000	8.13181	evm.model.chr22.314	High Reproductive Ability
chr22	9820001	9830000	8.13181	evm.model.chr22.313	High Reproductive Ability
chr22	9820001	9830000	8.13181	evm.model.chr22.312	High Reproductive Ability
chr29	2740001	2770000	8.12581	evm.model.chr29.201	High Reproductive Ability
chr3	50520001	50540000	8.11915	evm.model.chr3.2109	High Reproductive Ability
chr9	22990001	23010000	8.11652	evm.model.chr9.734	High Reproductive Ability
chr5	2770001	2800000	8.11623	evm.model.chr5.106	High Reproductive Ability
chr5	2770001	2800000	8.11623	evm.model.chr5.105	High Reproductive Ability
chr25	13130001	13140000	8.10633	evm.model.chr25.666	High Reproductive Ability
chr22	16080001	16090000	8.10307	evm.model.chr22.535	High Reproductive Ability
chr32	390001	400000	8.07928	evm.model.chr32.20	High Reproductive Ability
chr2	58260001	58360000	8.07339	evm.model.chr2.2183	High Reproductive Ability
chr2	58260001	58360000	8.07339	evm.model.chr2.2182	High Reproductive Ability
chr2	58260001	58360000	8.07339	evm.model.chr2.2181	High Reproductive Ability
chr2	58260001	58360000	8.07339	evm.model.chr2.2178	High Reproductive Ability
chr35	2830001	2840000	8.06026	evm.model.chr35.251	High Reproductive Ability
chr35	3750001	3770000	8.04029	evm.model.chr35.316	High Reproductive Ability
chr35	3750001	3770000	8.04029	evm.model.chr35.315	High Reproductive Ability
chr35	3750001	3770000	8.04029	evm.model.chr35.314	High Reproductive Ability
chr35	3750001	3770000	8.04029	evm.model.chr35.313	High Reproductive Ability
chr2	32950001	32970000	8.02494	evm.model.chr2.1417	High Reproductive Ability
chr2	32950001	32970000	8.02494	evm.model.chr2.1416	High Reproductive Ability
chr16	18410001	18420000	8.02013	evm.model.chr16.734	High Reproductive Ability
chr2	31670001	31680000	7.97871	evm.model.chr2.1376	High Reproductive Ability
chr14	4730001	4740000	7.9757	evm.model.chr14.262	High Reproductive Ability
chr1	31090001	31100000	7.94584	evm.model.chr1.1378	High Reproductive Ability
chr12	12940001	12970000	7.88841	evm.model.chr12.630	High Reproductive Ability
chr22	1960001	1980000	7.87161	evm.model.chr22.23	High Reproductive Ability
chr2	37040001	37050000	7.86345	evm.model.chr2.1573	High Reproductive Ability
chr2	30030001	30040000	7.85795	evm.model.chr2.1287	High Reproductive Ability
chr29	10140001	10160000	7.80522	evm.model.chr29.541	High Reproductive Ability
chr16	10950001	10960000	7.80201	evm.model.chr16.385	High Reproductive Ability
chr10	2490001	2520000	7.77812	evm.model.chr10.67	High Reproductive Ability
chr10	2490001	2520000	7.77812	evm.model.chr10.64	High Reproductive Ability
chr31	460001	490000	7.76397	evm.model.chr31.41	High Reproductive Ability
chr31	460001	490000	7.76397	evm.model.chr31.40	High Reproductive Ability
chr31	460001	490000	7.76397	evm.model.chr31.39	High Reproductive Ability
chr31	460001	490000	7.76397	evm.model.chr31.38	High Reproductive Ability
chr31	460001	490000	7.76397	evm.model.chr31.37	High Reproductive Ability
chr25	11350001	11380000	7.75061	evm.model.chr25.535	High Reproductive Ability
chr25	11350001	11380000	7.75061	evm.model.chr25.534	High Reproductive Ability
chr25	11350001	11380000	7.75061	evm.model.chr25.533	High Reproductive Ability
chr4	46830001	46840000	7.75	evm.model.chr4.2108	High Reproductive Ability
chr23	19470001	19490000	7.72793	evm.model.chr23.1039	High Reproductive Ability
chr2	31590001	31630000	7.71589	evm.model.chr2.1374	High Reproductive Ability
chr2	31590001	31630000	7.71589	evm.model.chr2.1373	High Reproductive Ability
chr3	33270001	33280000	7.71117	evm.model.chr3.1320	High Reproductive Ability
chr11	32780001	32810000	7.70841	evm.model.chr11.1296	High Reproductive Ability
chr11	32780001	32810000	7.70841	evm.model.chr11.1295	High Reproductive Ability
chr7	1780001	1820000	7.69344	evm.model.chr7.70	High Reproductive Ability
chr27	9180001	9190000	7.68304	evm.model.chr27.375	High Reproductive Ability
chr23	430001	450000	7.67709	evm.model.chr23.65	High Reproductive Ability
chr23	430001	450000	7.67709	evm.model.chr23.64	High Reproductive Ability
chr23	430001	450000	7.67709	evm.model.chr23.62	High Reproductive Ability
chr4	37740001	37750000	7.66357	evm.model.chr4.1746	High Reproductive Ability
chr13	27620001	27650000	7.64109	evm.model.chr13.1261	High Reproductive Ability
chr13	27620001	27650000	7.64109	evm.model.chr13.1260	High Reproductive Ability
chr13	3800001	3850000	7.62864	evm.model.chr13.128	High Reproductive Ability
chr14	21570001	21580000	7.62165	evm.model.chr14.856	High Reproductive Ability
chr7	24090001	24130000	7.53932	evm.model.chr7.692	High Reproductive Ability
chr12	8690001	8700000	7.5214	evm.model.chr12.405	High Reproductive Ability
chr15	2550001	2570000	7.51798	evm.model.chr15.93	High Reproductive Ability
chr9	14620001	14630000	7.50993	evm.model.chr9.431	High Reproductive Ability
chr3	36820001	36840000	7.49803	evm.model.chr3.1485	High Reproductive Ability
chr2	54900001	54940000	7.48956	evm.model.chr2.2048	High Reproductive Ability
chr3	33990001	34030000	7.4852	evm.model.chr3.1342	High Reproductive Ability
chr3	33990001	34030000	7.4852	evm.model.chr3.1341	High Reproductive Ability
chr6	36410001	36420000	7.47473	evm.model.chr6.1130	High Reproductive Ability
chr14	26950001	26960000	7.46953	evm.model.chr14.1052	High Reproductive Ability
chr7	10030001	10040000	7.43492	evm.model.chr7.292	High Reproductive Ability
chr9	4960001	5030000	7.41163	evm.model.chr9.120	High Reproductive Ability
chr1	33380001	33400000	7.39129	evm.model.chr1.1448	High Reproductive Ability
chr16	17970001	17990000	7.38993	evm.model.chr16.705	High Reproductive Ability
chr27	10010001	10040000	7.37917	evm.model.chr27.435	High Reproductive Ability
chr27	10010001	10040000	7.37917	evm.model.chr27.434	High Reproductive Ability
chr2	58430001	58450000	7.37507	evm.model.chr2.2191	High Reproductive Ability
chr9	33430001	33440000	7.36113	evm.model.chr9.1091	High Reproductive Ability
chr17	17800001	17810000	7.36025	evm.model.chr17.616	High Reproductive Ability
chr25	3340001	3360000	7.35275	evm.model.chr25.217	High Reproductive Ability
chr2	18980001	19000000	7.34508	evm.model.chr2.776	High Reproductive Ability
chr7	12320001	12360000	7.33696	evm.model.chr7.393	High Reproductive Ability
chr7	12320001	12360000	7.33696	evm.model.chr7.392	High Reproductive Ability
chr9	24480001	24490000	7.33104	evm.model.chr9.817	High Reproductive Ability
chr9	29470001	29480000	7.29768	evm.model.chr9.984	High Reproductive Ability
chr19	11930001	11940000	7.29102	evm.model.chr19.474	High Reproductive Ability
chr1	17070001	17090000	7.29079	evm.model.chr1.841	High Reproductive Ability
chr11	22210001	22240000	7.27516	evm.model.chr11.826	High Reproductive Ability
chr2	32450001	32490000	7.2638	evm.model.chr2.1404	High Reproductive Ability
chr26	13970001	14020000	7.26177	evm.model.chr26.589	High Reproductive Ability
chr26	13970001	14020000	7.26177	evm.model.chr26.588	High Reproductive Ability
chr26	13970001	14020000	7.26177	evm.model.chr26.587	High Reproductive Ability
chr3	32200001	32230000	7.25905	evm.model.chr3.1285	High Reproductive Ability
chr9	9490001	9500000	7.25785	evm.model.chr9.246	High Reproductive Ability
chr8	24760001	24770000	7.25235	evm.model.chr8.950	High Reproductive Ability
chr6	21000001	21010000	7.24519	evm.model.chr6.509	High Reproductive Ability
chr3	43760001	43790000	7.24463	evm.model.chr3.1785	High Reproductive Ability
chr5	18600001	18630000	7.2408	evm.model.chr5.565	High Reproductive Ability
chr12	15570001	15580000	7.23199	evm.model.chr12.735	High Reproductive Ability
chr2	45820001	45830000	7.22632	evm.model.chr2.1815	High Reproductive Ability
chr8	6700001	6750000	7.20416	evm.model.chr8.239	High Reproductive Ability
chr2	11100001	11140000	7.16035	evm.model.chr2.525	High Reproductive Ability
chr2	11100001	11140000	7.16035	evm.model.chr2.524	High Reproductive Ability
chr3	49460001	49470000	7.15391	evm.model.chr3.2067	High Reproductive Ability
chr36	3620001	3640000	7.15151	evm.model.chr36.157	High Reproductive Ability
chr17	550001	570000	7.14843	evm.model.chr17.31	High Reproductive Ability
chr3	26860001	26880000	7.13163	evm.model.chr3.1092	High Reproductive Ability
chr3	26860001	26880000	7.13163	evm.model.chr3.1091	High Reproductive Ability
chr15	3480001	3510000	7.12871	evm.model.chr15.143	High Reproductive Ability
chr11	7020001	7040000	7.12242	evm.model.chr11.282	High Reproductive Ability
chr14	25250001	25290000	7.12131	evm.model.chr14.986	High Reproductive Ability
chr9	24890001	24970000	7.11489	evm.model.chr9.844	High Reproductive Ability
chr9	24890001	24970000	7.11489	evm.model.chr9.840	High Reproductive Ability
chr33	690001	710000	7.0922	evm.model.chr33.54	High Reproductive Ability
chr33	690001	710000	7.0922	evm.model.chr33.53	High Reproductive Ability
chr8	1070001	1100000	7.08009	evm.model.chr8.56	High Reproductive Ability
chr22	16870001	16880000	7.07688	evm.model.chr22.567	High Reproductive Ability
chr3	18800001	18820000	7.0746	evm.model.chr3.817	High Reproductive Ability
chr3	18800001	18820000	7.0746	evm.model.chr3.814	High Reproductive Ability
chr4	16100001	16110000	7.06983	evm.model.chr4.785	High Reproductive Ability
chr11	5600001	5610000	7.06588	evm.model.chr11.236	High Reproductive Ability
chr1	68280001	68300000	7.06536	evm.model.chr1.2617	High Reproductive Ability
chr5	5350001	5380000	7.06329	evm.model.chr5.192	High Reproductive Ability
chr13	29990001	30000000	7.06101	evm.model.chr13.1367	High Reproductive Ability
chr8	11770001	11780000	7.05105	evm.model.chr8.398	High Reproductive Ability
chr8	11770001	11780000	7.05105	evm.model.chr8.397	High Reproductive Ability
chr8	11770001	11780000	7.05105	evm.model.chr8.396	High Reproductive Ability
chr29	5630001	5660000	7.04732	evm.model.chr29.283	High Reproductive Ability
chr23	1580001	1610000	7.04669	evm.model.chr23.120	High Reproductive Ability
chr6	24740001	24750000	7.04547	evm.model.chr6.674	High Reproductive Ability
chr5	31570001	31600000	7.02165	evm.model.chr5.1010	High Reproductive Ability
chr1	13180001	13210000	7.00752	evm.model.chr1.675	High Reproductive Ability
chr17	18260001	18330000	6.99444	evm.model.chr17.646	High Reproductive Ability
chr13	3610001	3660000	6.99393	evm.model.chr13.120	High Reproductive Ability
chr11	6870001	6880000	6.99021	evm.model.chr11.275	High Reproductive Ability
chr37	4850001	4880000	6.9693	evm.model.chr37.407	High Reproductive Ability
chr37	4850001	4880000	6.9693	evm.model.chr37.405	High Reproductive Ability
chr37	4850001	4880000	6.9693	evm.model.chr37.404	High Reproductive Ability
chr1	47800001	47820000	6.95065	evm.model.chr1.2000	High Reproductive Ability
chr9	32630001	32650000	6.93506	evm.model.chr9.1074	High Reproductive Ability
chr11	2730001	2740000	6.93439	evm.model.chr11.130	High Reproductive Ability
chr17	4880001	4900000	6.92223	evm.model.chr17.164	High Reproductive Ability
chr22	16830001	16840000	6.89055	evm.model.chr22.567	High Reproductive Ability
chr1	33480001	33500000	6.88663	evm.model.chr1.1449	High Reproductive Ability
chr3	34830001	34840000	6.87704	evm.model.chr3.1363	High Reproductive Ability
chr12	3650001	3670000	6.87304	evm.model.chr12.200	High Reproductive Ability
chr12	3650001	3670000	6.87304	evm.model.chr12.198	High Reproductive Ability
chr23	1180001	1190000	6.87179	evm.model.chr23.110	High Reproductive Ability
chr25	6260001	6270000	6.85511	evm.model.chr25.358	High Reproductive Ability
chr9	34980001	34990000	6.81869	evm.model.chr9.1137	High Reproductive Ability
chr37	2190001	2230000	6.8154	evm.model.chr37.201	High Reproductive Ability
chr12	2100001	2120000	6.8039	evm.model.chr12.146	High Reproductive Ability
chr12	2100001	2120000	6.8039	evm.model.chr12.144	High Reproductive Ability
chr4	6050001	6060000	6.79616	evm.model.chr4.235	High Reproductive Ability
chr4	6050001	6060000	6.79616	evm.model.chr4.234	High Reproductive Ability
chr3	31290001	31300000	6.7952	evm.model.chr3.1251	High Reproductive Ability
chr9	25320001	25330000	6.74427	evm.model.chr9.859	High Reproductive Ability
chr30	8930001	8950000	6.74079	evm.model.chr30.522	High Reproductive Ability
chr3	33180001	33200000	6.73476	evm.model.chr3.1320	High Reproductive Ability
chr38	1250001	1360000	6.73455	evm.model.chr38.103	High Reproductive Ability
chr38	1250001	1360000	6.73455	evm.model.chr38.102	High Reproductive Ability
chr14	22320001	22330000	6.72906	evm.model.chr14.899	High Reproductive Ability
chr16	13780001	13820000	6.71635	evm.model.chr16.466	High Reproductive Ability
chr22	2970001	2980000	6.71277	evm.model.chr22.71	High Reproductive Ability
chr19	16760001	16770000	6.70653	evm.model.chr19.678	High Reproductive Ability
chr28	3930001	3940000	6.70606	evm.model.chr28.208	High Reproductive Ability
chr37	1590001	1600000	6.69956	evm.model.chr37.88	High Reproductive Ability
chr13	12060001	12090000	6.69373	evm.model.chr13.513	High Reproductive Ability
chr5	44430001	44450000	6.68687	evm.model.chr5.1470	High Reproductive Ability
chr5	13910001	13920000	6.67726	evm.model.chr5.446	High Reproductive Ability
chr5	26970001	27010000	6.6733	evm.model.chr5.847	High Reproductive Ability
chr5	26970001	27010000	6.6733	evm.model.chr5.846	High Reproductive Ability
chr15	18740001	18750000	6.66443	evm.model.chr15.706	High Reproductive Ability
chr10	9100001	9110000	6.65953	evm.model.chr10.278	High Reproductive Ability
chr11	25800001	25820000	6.65397	evm.model.chr11.1033	High Reproductive Ability
chr11	25800001	25820000	6.65397	evm.model.chr11.1031	High Reproductive Ability
chr29	640001	660000	6.65226	evm.model.chr29.81	High Reproductive Ability
chr9	1030001	1090000	6.64509	evm.model.chr9.26	High Reproductive Ability
chr9	1030001	1090000	6.64509	evm.model.chr9.25	High Reproductive Ability
chr11	11660001	11670000	6.63881	evm.model.chr11.478	High Reproductive Ability
chr5	180001	190000	6.63049	evm.model.chr5.7	High Reproductive Ability
chr12	23600001	23620000	6.58836	evm.model.chr12.1111	High Reproductive Ability
chr10	33060001	33080000	6.58147	evm.model.chr10.1202	High Reproductive Ability
chr10	33060001	33080000	6.58147	evm.model.chr10.1201	High Reproductive Ability
chr2	61680001	61690000	6.56217	evm.model.chr2.2280	High Reproductive Ability
chr11	6100001	6120000	6.55931	evm.model.chr11.247	High Reproductive Ability
chr8	8190001	8200000	6.55518	evm.model.chr8.286	High Reproductive Ability
chr2	44380001	44400000	6.55416	evm.model.chr2.1758	High Reproductive Ability
chr22	17700001	17710000	6.54715	evm.model.chr22.634	High Reproductive Ability
chr5	32200001	32220000	6.54105	evm.model.chr5.1017	High Reproductive Ability
chr6	22430001	22490000	6.53434	evm.model.chr6.568	High Reproductive Ability
chr6	22430001	22490000	6.53434	evm.model.chr6.567	High Reproductive Ability
chr6	18050001	18080000	6.52273	evm.model.chr6.425	High Reproductive Ability
chr17	4310001	4340000	6.5077	evm.model.chr17.144	High Reproductive Ability
chr17	4310001	4340000	6.5077	evm.model.chr17.142	High Reproductive Ability
chr17	4310001	4340000	6.5077	evm.model.chr17.141	High Reproductive Ability
chr4	14820001	14830000	6.50074	evm.model.chr4.731	High Reproductive Ability
chr2	31510001	31530000	6.49042	evm.model.chr2.1371	High Reproductive Ability
chr17	5340001	5360000	6.48417	evm.model.chr17.169	High Reproductive Ability
chr9	9940001	9970000	6.48372	evm.model.chr9.259	High Reproductive Ability
chr5	4890001	4900000	6.47918	evm.model.chr5.187	High Reproductive Ability
chr19	22160001	22200000	6.46492	evm.model.chr19.853	High Reproductive Ability
chr19	22160001	22200000	6.46492	evm.model.chr19.852	High Reproductive Ability
chr18	16990001	17000000	6.45815	evm.model.chr18.611	High Reproductive Ability
chr8	16340001	16380000	6.43563	evm.model.chr8.688	High Reproductive Ability
chr8	16340001	16380000	6.43563	evm.model.chr8.687	High Reproductive Ability
chr38	250001	260000	6.43057	evm.model.chr38.26	High Reproductive Ability
chr36	3360001	3370000	6.43009	evm.model.chr36.145	High Reproductive Ability
chr4	3900001	3960000	6.3993	evm.model.chr4.138	High Reproductive Ability
chr1	33020001	33030000	6.39796	evm.model.chr1.1446	High Reproductive Ability
chr11	25570001	25610000	6.39505	evm.model.chr11.1004	High Reproductive Ability
chr10	26730001	26750000	6.38646	evm.model.chr10.895	High Reproductive Ability
chr2	29020001	29040000	6.36426	evm.model.chr2.1226	High Reproductive Ability
chr2	29020001	29040000	6.36426	evm.model.chr2.1224	High Reproductive Ability
chr9	29800001	29840000	6.36166	evm.model.chr9.999	High Reproductive Ability
chr17	19090001	19120000	6.358	evm.model.chr17.697	High Reproductive Ability
chr22	9640001	9650000	6.34544	evm.model.chr22.301	High Reproductive Ability
chr27	2860001	2890000	6.29941	evm.model.chr27.153	High Reproductive Ability
chr27	2860001	2890000	6.29941	evm.model.chr27.152	High Reproductive Ability
chr4	5900001	5970000	6.28458	evm.model.chr4.222	High Reproductive Ability
chr4	5900001	5970000	6.28458	evm.model.chr4.220	High Reproductive Ability
chr26	14270001	14280000	6.26911	evm.model.chr26.606	High Reproductive Ability
chr3	37950001	37960000	6.24813	evm.model.chr3.1510	High Reproductive Ability
chr16	3100001	3120000	6.24258	evm.model.chr16.61	High Reproductive Ability
chr16	3100001	3120000	6.24258	evm.model.chr16.60	High Reproductive Ability
chr15	10720001	10730000	6.22739	evm.model.chr15.417	High Reproductive Ability
chr5	3630001	3660000	6.21479	evm.model.chr5.149	High Reproductive Ability
chr5	1840001	1850000	6.20277	evm.model.chr5.70	High Reproductive Ability
chr1	41790001	41800000	6.19078	evm.model.chr1.1793	High Reproductive Ability
chr1	41790001	41800000	6.19078	evm.model.chr1.1792	High Reproductive Ability
chr22	19400001	19410000	6.17748	evm.model.chr22.756	High Reproductive Ability
chr11	5010001	5050000	6.16295	evm.model.chr11.213	High Reproductive Ability
chr11	16900001	16920000	6.15751	evm.model.chr11.647	High Reproductive Ability
chr11	26910001	26920000	6.15695	evm.model.chr11.1088	High Reproductive Ability
chr1	33350001	33360000	6.15536	evm.model.chr1.1448	High Reproductive Ability
chr29	11060001	11090000	6.15039	evm.model.chr29.581	High Reproductive Ability
chr29	11060001	11090000	6.15039	evm.model.chr29.580	High Reproductive Ability
chr29	11060001	11090000	6.15039	evm.model.chr29.579	High Reproductive Ability
chr29	11060001	11090000	6.15039	evm.model.chr29.578	High Reproductive Ability
chr29	11060001	11090000	6.15039	evm.model.chr29.577	High Reproductive Ability
chr29	11060001	11090000	6.15039	evm.model.chr29.576	High Reproductive Ability
chr16	13670001	13690000	6.14503	evm.model.chr16.457	High Reproductive Ability
chr6	22270001	22280000	6.11503	evm.model.chr6.558	High Reproductive Ability
chr3	48560001	48570000	6.10542	evm.model.chr3.2035	High Reproductive Ability
chr1	23400001	23410000	6.05775	evm.model.chr1.1147	High Reproductive Ability
chr36	2530001	2560000	6.05227	evm.model.chr36.121	High Reproductive Ability
chr3	14880001	14910000	6.04833	evm.model.chr3.606	High Reproductive Ability
chr16	16120001	16140000	6.03699	evm.model.chr16.605	High Reproductive Ability
chr5	25190001	25200000	6.034	evm.model.chr5.801	High Reproductive Ability
chr7	7030001	7080000	6.03318	evm.model.chr7.185	High Reproductive Ability
chr11	26540001	26560000	6.00678	evm.model.chr11.1076	High Reproductive Ability
chr14	28420001	28430000	6.00187	evm.model.chr14.1097	High Reproductive Ability
chr17	20700001	20720000	6.00056	evm.model.chr17.787	High Reproductive Ability
chr9	35970001	35980000	5.99116	evm.model.chr9.1166	High Reproductive Ability
chr2	47230001	47270000	5.97737	evm.model.chr2.1843	High Reproductive Ability
chr5	19050001	19090000	5.96982	evm.model.chr5.592	High Reproductive Ability
chr4	37280001	37300000	5.95695	evm.model.chr4.1722	High Reproductive Ability
chr1	13780001	13790000	5.95528	evm.model.chr1.695	High Reproductive Ability
chr3	28750001	28770000	5.94574	evm.model.chr3.1157	High Reproductive Ability
chr1	14680001	14690000	5.94276	evm.model.chr1.731	High Reproductive Ability
chr14	13500001	13530000	5.92858	evm.model.chr14.616	High Reproductive Ability
chr1	47670001	47680000	5.92547	evm.model.chr1.1999	High Reproductive Ability
chr19	11900001	11910000	5.92444	evm.model.chr19.472	High Reproductive Ability
chr2	47780001	47790000	5.9172	evm.model.chr2.1854	High Reproductive Ability
chr32	5810001	5830000	5.91596	evm.model.chr32.293	High Reproductive Ability
chr1	17950001	17960000	5.89212	evm.model.chr1.925	High Reproductive Ability
chr4	42200001	42210000	5.88495	evm.model.chr4.1908	High Reproductive Ability
chr3	51880001	51900000	5.87972	evm.model.chr3.2168	High Reproductive Ability
chr2	50840001	50850000	5.87515	evm.model.chr2.1953	High Reproductive Ability
chr15	28640001	28700000	5.87162	evm.model.chr15.1031	High Reproductive Ability
chr3	32790001	32850000	5.87082	evm.model.chr3.1314	High Reproductive Ability
chr3	32790001	32850000	5.87082	evm.model.chr3.1313	High Reproductive Ability
chr33	2830001	2840000	5.8706	evm.model.chr33.173	High Reproductive Ability
chr4	16600001	16640000	5.86686	evm.model.chr4.797	High Reproductive Ability
chr3	56770001	56780000	5.84961	evm.model.chr3.2353	High Reproductive Ability
chr3	28270001	28300000	5.84346	evm.model.chr3.1150	High Reproductive Ability
chr1	7800001	7810000	5.83411	evm.model.chr1.409	High Reproductive Ability
chr4	43520001	43540000	5.82355	evm.model.chr4.1970	High Reproductive Ability
chr17	7430001	7470000	5.80177	evm.model.chr17.228	High Reproductive Ability
chr24	16120001	16130000	5.79961	evm.model.chr24.674	High Reproductive Ability
chr15	27190001	27200000	5.78805	evm.model.chr15.990	High Reproductive Ability
chr5	15250001	15310000	5.78216	evm.model.chr5.482	High Reproductive Ability
chr7	19380001	19400000	5.7716	evm.model.chr7.576	High Reproductive Ability
chr36	1520001	1530000	5.77036	evm.model.chr36.99	High Reproductive Ability
chr3	57280001	57300000	5.75773	evm.model.chr3.2380	High Reproductive Ability
chr7	12390001	12400000	5.73439	evm.model.chr7.395	High Reproductive Ability
chr1	60980001	61000000	5.72911	evm.model.chr1.2395	High Reproductive Ability
chr6	16890001	17030000	5.72001	evm.model.chr6.405	High Reproductive Ability
chr6	16890001	17030000	5.72001	evm.model.chr6.403	High Reproductive Ability
chr6	16890001	17030000	5.72001	evm.model.chr6.401	High Reproductive Ability
chr6	16890001	17030000	5.72001	evm.model.chr6.400	High Reproductive Ability
chr38	500001	510000	5.7024	evm.model.chr38.49	High Reproductive Ability
chr38	500001	510000	5.7024	evm.model.chr38.48	High Reproductive Ability
chr4	26160001	26180000	5.69454	evm.model.chr4.1201	High Reproductive Ability
chr10	14620001	14660000	5.67585	evm.model.chr10.444	High Reproductive Ability
chr5	1730001	1740000	5.67118	evm.model.chr5.63	High Reproductive Ability
chr16	20440001	20450000	5.6572	evm.model.chr16.787	High Reproductive Ability
chr25	4060001	4080000	5.64762	evm.model.chr25.261	High Reproductive Ability
chr25	4060001	4080000	5.64762	evm.model.chr25.260	High Reproductive Ability
chr25	4060001	4080000	5.64762	evm.model.chr25.259	High Reproductive Ability
chr12	9980001	10060000	5.64648	evm.model.chr12.474	High Reproductive Ability
chr12	9980001	10060000	5.64648	evm.model.chr12.485	High Reproductive Ability
chr12	9980001	10060000	5.64648	evm.model.chr12.482	High Reproductive Ability
chr12	9980001	10060000	5.64648	evm.model.chr12.478	High Reproductive Ability
chr12	9980001	10060000	5.64648	evm.model.chr12.477	High Reproductive Ability
chr1	60210001	60220000	5.62021	evm.model.chr1.2380	High Reproductive Ability
chr2	50560001	50570000	5.60638	evm.model.chr2.1947	High Reproductive Ability
chr1	15450001	15490000	5.5944	evm.model.chr1.764	High Reproductive Ability
chr13	5220001	5240000	5.57994	evm.model.chr13.203	High Reproductive Ability
chr12	19850001	19870000	5.57061	evm.model.chr12.915	High Reproductive Ability
chr9	10100001	10120000	5.56847	evm.model.chr9.261	High Reproductive Ability
chr1	27830001	27840000	5.55693	evm.model.chr1.1283	High Reproductive Ability
chr8	33040001	33060000	5.55205	evm.model.chr8.1225	High Reproductive Ability
chr8	30800001	30820000	5.55125	evm.model.chr8.1156	High Reproductive Ability
chr30	8440001	8450000	5.53323	evm.model.chr30.489	High Reproductive Ability
chr23	6080001	6100000	5.5232	evm.model.chr23.345	High Reproductive Ability
chr16	25070001	25090000	5.5068	evm.model.chr16.938	High Reproductive Ability
chr21	5970001	5980000	5.49956	evm.model.chr21.173	High Reproductive Ability
chr5	1960001	1990000	5.49074	evm.model.chr5.85	High Reproductive Ability
chr5	1960001	1990000	5.49074	evm.model.chr5.83	High Reproductive Ability
chr20	7730001	7750000	5.48857	evm.model.chr20.386	High Reproductive Ability
chr5	35460001	35500000	5.48462	evm.model.chr5.1107	High Reproductive Ability
chr4	22250001	22280000	5.47579	evm.model.chr4.1031	High Reproductive Ability
chr14	16730001	16740000	5.46259	evm.model.chr14.726	High Reproductive Ability
chr3	25350001	25380000	5.45767	evm.model.chr3.1039	High Reproductive Ability
chr6	25090001	25100000	5.44775	evm.model.chr6.698	High Reproductive Ability
chr5	43690001	43700000	5.44131	evm.model.chr5.1411	High Reproductive Ability
chr22	16620001	16630000	5.43594	evm.model.chr22.563	High Reproductive Ability
chr28	3650001	3660000	5.42914	evm.model.chr28.204	High Reproductive Ability
chr5	12980001	13020000	5.42286	evm.model.chr5.413	High Reproductive Ability
chr11	17600001	17610000	5.41617	evm.model.chr11.679	High Reproductive Ability
chr36	3670001	3700000	5.41186	evm.model.chr36.162	High Reproductive Ability
chr36	3670001	3700000	5.41186	evm.model.chr36.160	High Reproductive Ability
chr7	36680001	36690000	5.4033	evm.model.chr7.1026	High Reproductive Ability
chr22	20970001	21000000	5.39997	evm.model.chr22.797	High Reproductive Ability
chr22	19430001	19440000	5.39993	evm.model.chr22.757	High Reproductive Ability
chr25	11210001	11220000	5.39946	evm.model.chr25.525	High Reproductive Ability
chr11	10740001	10750000	5.39235	evm.model.chr11.451	High Reproductive Ability
chr35	3980001	3990000	5.38175	evm.model.chr35.337	High Reproductive Ability
chr35	3980001	3990000	5.38175	evm.model.chr35.335	High Reproductive Ability
chr11	22980001	23000000	5.3815	evm.model.chr11.874	High Reproductive Ability
chr3	57110001	57130000	5.37938	evm.model.chr3.2374	High Reproductive Ability
chr11	10950001	10970000	5.36676	evm.model.chr11.455	High Reproductive Ability
chr33	2590001	2600000	5.35497	evm.model.chr33.161	High Reproductive Ability
chr33	2590001	2600000	5.35497	evm.model.chr33.160	High Reproductive Ability
chr6	13550001	13560000	5.34966	evm.model.chr6.312	High Reproductive Ability
chr3	52530001	52540000	5.34928	evm.model.chr3.2193	High Reproductive Ability
chr16	21000001	21010000	5.33735	evm.model.chr16.795	High Reproductive Ability
chr8	1390001	1400000	5.33358	evm.model.chr8.64	High Reproductive Ability
chr14	28910001	28920000	5.32924	evm.model.chr14.1115	High Reproductive Ability
chr10	11330001	11350000	5.32658	evm.model.chr10.340	High Reproductive Ability
chr1	36600001	36610000	5.32655	evm.model.chr1.1581	High Reproductive Ability
chr1	1810001	1820000	5.31723	evm.model.chr1.133	High Reproductive Ability
chr17	18990001	19040000	5.31355	evm.model.chr17.690	High Reproductive Ability
chr14	21720001	21730000	5.30615	evm.model.chr14.865	High Reproductive Ability
chr31	3840001	3850000	5.3034	evm.model.chr31.271	High Reproductive Ability
chr29	9660001	9700000	5.28796	evm.model.chr29.527	High Reproductive Ability
chr29	9660001	9700000	5.28796	evm.model.chr29.524	High Reproductive Ability
chr8	27540001	27550000	5.27748	evm.model.chr8.1061	High Reproductive Ability
chr23	18770001	18840000	5.26835	evm.model.chr23.1009	High Reproductive Ability
chr23	18770001	18840000	5.26835	evm.model.chr23.1006	High Reproductive Ability
chr23	18770001	18840000	5.26835	evm.model.chr23.1001	High Reproductive Ability
chr23	18770001	18840000	5.26835	evm.model.chr23.996	High Reproductive Ability
chr23	18770001	18840000	5.26835	evm.model.chr23.994	High Reproductive Ability
chr4	46920001	46960000	5.26585	evm.model.chr4.2118	High Reproductive Ability
chr4	46920001	46960000	5.26585	evm.model.chr4.2117	High Reproductive Ability
chr4	46920001	46960000	5.26585	evm.model.chr4.2116	High Reproductive Ability
chr10	4450001	4480000	5.26409	evm.model.chr10.115	High Reproductive Ability
chr10	4450001	4480000	5.26409	evm.model.chr10.114	High Reproductive Ability
chr10	4450001	4480000	5.26409	evm.model.chr10.113	High Reproductive Ability
chr10	4450001	4480000	5.26409	evm.model.chr10.112	High Reproductive Ability
chr16	16090001	16100000	5.2629	evm.model.chr16.605	High Reproductive Ability
chr24	16520001	16540000	5.25637	evm.model.chr24.685	High Reproductive Ability
chr10	13950001	13960000	5.25443	evm.model.chr10.419	High Reproductive Ability
chr38	650001	660000	5.25296	evm.model.chr38.55	High Reproductive Ability
chr2	50320001	50340000	5.23486	evm.model.chr2.1941	High Reproductive Ability
chr22	7930001	7940000	5.23377	evm.model.chr22.232	High Reproductive Ability
chr3	43840001	43860000	5.23153	evm.model.chr3.1785	High Reproductive Ability
chr2	15340001	15360000	5.2221	evm.model.chr2.647	High Reproductive Ability
chr2	15340001	15360000	5.2221	evm.model.chr2.646	High Reproductive Ability
chr14	10950001	10960000	5.219	evm.model.chr14.449	High Reproductive Ability
chr14	10950001	10960000	5.219	evm.model.chr14.448	High Reproductive Ability
chr33	1180001	1190000	5.2074	evm.model.chr33.95	High Reproductive Ability
chr33	1180001	1190000	5.2074	evm.model.chr33.94	High Reproductive Ability
chr12	5130001	5150000	5.19138	evm.model.chr12.259	High Reproductive Ability
chr1	7870001	7890000	5.19053	evm.model.chr1.411	High Reproductive Ability
chr3	53630001	53640000	5.19004	evm.model.chr3.2226	High Reproductive Ability
chr8	38040001	38080000	5.19002	evm.model.chr8.1433	High Reproductive Ability
chr17	19520001	19540000	5.1797	evm.model.chr17.729	High Reproductive Ability
chr7	23100001	23110000	5.17888	evm.model.chr7.671	High Reproductive Ability
chr1	110001	140000	5.17526	evm.model.chr1.16	High Reproductive Ability
chr1	110001	140000	5.17526	evm.model.chr1.15	High Reproductive Ability
chr1	110001	140000	5.17526	evm.model.chr1.14	High Reproductive Ability
chr1	61440001	61480000	5.17252	evm.model.chr1.2420	High Reproductive Ability
chr1	61440001	61480000	5.17252	evm.model.chr1.2418	High Reproductive Ability
chr1	61440001	61480000	5.17252	evm.model.chr1.2417	High Reproductive Ability
chr3	36710001	36720000	5.17047	evm.model.chr3.1476	High Reproductive Ability
chr17	4400001	4420000	5.16927	evm.model.chr17.154	High Reproductive Ability
chr17	4400001	4420000	5.16927	evm.model.chr17.153	High Reproductive Ability
chr2	50220001	50250000	5.16872	evm.model.chr2.1938	High Reproductive Ability
chr2	48040001	48070000	5.15353	evm.model.chr2.1866	High Reproductive Ability
chr6	13710001	13720000	5.1531	evm.model.chr6.316	High Reproductive Ability
chr4	7700001	7730000	5.13345	evm.model.chr4.420	High Reproductive Ability
chr4	7700001	7730000	5.13345	evm.model.chr4.416	High Reproductive Ability
chr23	21190001	21210000	5.11673	evm.model.chr23.1119	High Reproductive Ability
chr27	6920001	6930000	5.11163	evm.model.chr27.238	High Reproductive Ability
chr1	16390001	16410000	5.11003	evm.model.chr1.817	High Reproductive Ability
chr1	16390001	16410000	5.11003	evm.model.chr1.816	High Reproductive Ability
chr15	5890001	5910000	5.10423	evm.model.chr15.228	High Reproductive Ability
chr13	28450001	28460000	5.10352	evm.model.chr13.1292	High Reproductive Ability
chr25	10810001	10840000	5.10253	evm.model.chr25.499	High Reproductive Ability
chr5	24900001	24910000	5.10129	evm.model.chr5.792	High Reproductive Ability
chr15	6560001	6570000	5.10075	evm.model.chr15.245	High Reproductive Ability
chr2	12130001	12150000	5.06336	evm.model.chr2.549	High Reproductive Ability
chr2	12130001	12150000	5.06336	evm.model.chr2.548	High Reproductive Ability
chr31	730001	740000	5.06321	evm.model.chr31.75	High Reproductive Ability
chr31	730001	740000	5.06321	evm.model.chr31.74	High Reproductive Ability
chr12	13000001	13020000	5.0575	evm.model.chr12.630	High Reproductive Ability
chr28	9270001	9290000	5.05373	evm.model.chr28.425	High Reproductive Ability
chr10	26280001	26320000	5.04979	evm.model.chr10.868	High Reproductive Ability
chr15	2410001	2420000	5.04698	evm.model.chr15.89	High Reproductive Ability
chr13	6200001	6230000	5.04311	evm.model.chr13.251	High Reproductive Ability
chr13	6200001	6230000	5.04311	evm.model.chr13.250	High Reproductive Ability
chr1	1370001	1380000	5.04103	evm.model.chr1.110	High Reproductive Ability
chr15	13960001	13970000	5.03531	evm.model.chr15.553	High Reproductive Ability
chr11	20320001	20330000	5.03404	evm.model.chr11.759	High Reproductive Ability
chr26	16010001	16020000	5.02461	evm.model.chr26.752	High Reproductive Ability
chr30	1010001	1030000	5.02313	evm.model.chr30.95	High Reproductive Ability
chr30	1010001	1030000	5.02313	evm.model.chr30.94	High Reproductive Ability
chr30	1010001	1030000	5.02313	evm.model.chr30.92	High Reproductive Ability
chr9	25050001	25060000	5.01987	evm.model.chr9.849	High Reproductive Ability
chr8	24320001	24340000	5.01748	evm.model.chr8.932	High Reproductive Ability
chr22	1180001	1190000	5.01576	evm.model.chr22.9	High Reproductive Ability
chr4	31670001	31680000	5.01532	evm.model.chr4.1424	High Reproductive Ability
chr30	3280001	3300000	5.01485	evm.model.chr30.154	High Reproductive Ability
chr32	3060001	3070000	5.00539	evm.model.chr32.160	High Reproductive Ability
chr30	7800001	7810000	5.00028	evm.model.chr30.448	High Reproductive Ability
chr23	7620001	7660000	4.99209	evm.model.chr23.419	High Reproductive Ability
chr23	7620001	7660000	4.99209	evm.model.chr23.417	High Reproductive Ability
chr1	63190001	63200000	4.99054	evm.model.chr1.2445	High Reproductive Ability
chr35	4040001	4070000	4.98192	evm.model.chr35.340	High Reproductive Ability
chr35	4040001	4070000	4.98192	evm.model.chr35.339	High Reproductive Ability
chr35	4040001	4070000	4.98192	evm.model.chr35.337	High Reproductive Ability
chr6	28050001	28080000	4.97597	evm.model.chr6.829	High Reproductive Ability
chr14	8540001	8560000	4.97321	evm.model.chr14.367	High Reproductive Ability
chr1	54430001	54440000	4.96968	evm.model.chr1.2227	High Reproductive Ability
chr1	54430001	54440000	4.96968	evm.model.chr1.2226	High Reproductive Ability
chr15	28220001	28250000	4.96798	evm.model.chr15.1014	High Reproductive Ability
chr24	5040001	5060000	4.95868	evm.model.chr24.153	High Reproductive Ability
chr32	1520001	1530000	4.95817	evm.model.chr32.74	High Reproductive Ability
chr18	2260001	2280000	4.95228	evm.model.chr18.82	High Reproductive Ability
chr11	16590001	16600000	4.94757	evm.model.chr11.633	High Reproductive Ability
chr11	16590001	16600000	4.94757	evm.model.chr11.632	High Reproductive Ability
chr13	32810001	32820000	4.94727	evm.model.chr13.1469	High Reproductive Ability
chr22	18600001	18620000	4.94209	evm.model.chr22.738	High Reproductive Ability
chr13	13920001	13930000	4.93811	evm.model.chr13.568	High Reproductive Ability
chr13	1220001	1230000	4.91781	evm.model.chr13.59	High Reproductive Ability
chr36	490001	520000	4.90793	evm.model.chr36.24	High Reproductive Ability
chr5	44470001	44490000	4.90759	evm.model.chr5.1474	High Reproductive Ability
chr5	44470001	44490000	4.90759	evm.model.chr5.1473	High Reproductive Ability
chr5	44470001	44490000	4.90759	evm.model.chr5.1472	High Reproductive Ability
chr30	7580001	7610000	4.89199	evm.model.chr30.442	High Reproductive Ability
chr30	7580001	7610000	4.89199	evm.model.chr30.441	High Reproductive Ability
chr16	11490001	11510000	4.89141	evm.model.chr16.396	High Reproductive Ability
chr12	8530001	8550000	4.88861	evm.model.chr12.400	High Reproductive Ability
chr16	23300001	23340000	4.8879	evm.model.chr16.870	High Reproductive Ability
chr2	47310001	47340000	4.88718	evm.model.chr2.1844	High Reproductive Ability
chr35	5490001	5500000	4.87325	evm.model.chr35.480	High Reproductive Ability
chr35	5490001	5500000	4.87325	evm.model.chr35.479	High Reproductive Ability
chr14	15240001	15270000	4.85501	evm.model.chr14.674	High Reproductive Ability
chr14	15240001	15270000	4.85501	evm.model.chr14.673	High Reproductive Ability
chr32	4500001	4510000	4.83424	evm.model.chr32.216	High Reproductive Ability
chr23	5080001	5100000	4.83397	evm.model.chr23.288	High Reproductive Ability
chr13	26340001	26370000	4.83342	evm.model.chr13.1195	High Reproductive Ability
chr13	26340001	26370000	4.83342	evm.model.chr13.1190	High Reproductive Ability
chr21	21240001	21280000	4.825	evm.model.chr21.728	High Reproductive Ability
chr21	21240001	21280000	4.825	evm.model.chr21.727	High Reproductive Ability
chr21	21240001	21280000	4.825	evm.model.chr21.726	High Reproductive Ability
chr21	21240001	21280000	4.825	evm.model.chr21.725	High Reproductive Ability
chr19	14960001	14970000	4.81189	evm.model.chr19.628	High Reproductive Ability
chr22	10120001	10130000	4.8109	evm.model.chr22.336	High Reproductive Ability
chr22	10120001	10130000	4.8109	evm.model.chr22.335	High Reproductive Ability
chr3	52280001	52290000	4.81037	evm.model.chr3.2188	High Reproductive Ability
chr20	8230001	8780000	4.80094	evm.model.chr20.424	High Reproductive Ability
chr20	8230001	8780000	4.80094	evm.model.chr20.422	High Reproductive Ability
chr20	8230001	8780000	4.80094	evm.model.chr20.421	High Reproductive Ability
chr20	8230001	8780000	4.80094	evm.model.chr20.420	High Reproductive Ability
chr20	8230001	8780000	4.80094	evm.model.chr20.419	High Reproductive Ability
chr20	8230001	8780000	4.80094	evm.model.chr20.418	High Reproductive Ability
chr28	8380001	8400000	4.78105	evm.model.chr28.386	High Reproductive Ability
chr2	22060001	22070000	4.76999	evm.model.chr2.861	High Reproductive Ability
chr36	390001	410000	4.76593	evm.model.chr36.20	High Reproductive Ability
chr19	11510001	11540000	4.76349	evm.model.chr19.447	High Reproductive Ability
chr3	22930001	22940000	4.76204	evm.model.chr3.976	High Reproductive Ability
chr11	4760001	4770000	4.74634	evm.model.chr11.206	High Reproductive Ability
chr7	25910001	25930000	4.74152	evm.model.chr7.742	High Reproductive Ability
chr16	21100001	21110000	4.72787	evm.model.chr16.799	High Reproductive Ability
chr1	70140001	70150000	4.72532	evm.model.chr1.2662	High Reproductive Ability
chr36	5620001	5630000	4.7238	evm.model.chr36.257	High Reproductive Ability
chr6	22760001	22780000	4.71938	evm.model.chr6.574	High Reproductive Ability
chr24	12500001	12530000	4.71666	evm.model.chr24.539	High Reproductive Ability
chr24	12500001	12530000	4.71666	evm.model.chr24.538	High Reproductive Ability
chr14	29050001	29070000	4.71462	evm.model.chr14.1124	High Reproductive Ability
chr19	20050001	20060000	4.71404	evm.model.chr19.758	High Reproductive Ability
chr1	17730001	17750000	4.71085	evm.model.chr1.910	High Reproductive Ability
chr16	14960001	14970000	4.70786	evm.model.chr16.527	High Reproductive Ability
chr16	14960001	14970000	4.70786	evm.model.chr16.526	High Reproductive Ability
chr25	8900001	8920000	4.70486	evm.model.chr25.454	High Reproductive Ability
chr25	8900001	8920000	4.70486	evm.model.chr25.453	High Reproductive Ability
chr22	17820001	17830000	4.69671	evm.model.chr22.655	High Reproductive Ability
chr3	26210001	26240000	4.67256	evm.model.chr3.1060	High Reproductive Ability
chr10	13800001	13810000	4.66909	evm.model.chr10.406	High Reproductive Ability
chr13	22660001	22700000	4.6642	evm.model.chr13.1032	High Reproductive Ability
chr13	22660001	22700000	4.6642	evm.model.chr13.1031	High Reproductive Ability
chr4	13990001	14000000	4.66284	evm.model.chr4.695	High Reproductive Ability
chr26	180001	210000	4.66227	evm.model.chr26.21	High Reproductive Ability
chr4	38510001	38520000	4.66162	evm.model.chr4.1778	High Reproductive Ability
chr16	1060001	1090000	4.65129	evm.model.chr16.13	High Reproductive Ability
chr3	45680001	45710000	4.64285	evm.model.chr3.1871	High Reproductive Ability
chr7	25060001	25070000	4.64202	evm.model.chr7.712	High Reproductive Ability
chr7	2980001	3010000	4.63509	evm.model.chr7.87	High Reproductive Ability
chr1	29130001	29150000	4.63442	evm.model.chr1.1331	High Reproductive Ability
chr13	23200001	23210000	4.62314	evm.model.chr13.1062	High Reproductive Ability
chr29	5090001	5130000	4.62	evm.model.chr29.252	High Reproductive Ability
chr18	2830001	2840000	4.61004	evm.model.chr18.108	High Reproductive Ability
chr7	12180001	12210000	4.6039	evm.model.chr7.388	High Reproductive Ability
chr7	12180001	12210000	4.6039	evm.model.chr7.386	High Reproductive Ability
chr3	17310001	17340000	4.59763	evm.model.chr3.723	High Reproductive Ability
chr3	17310001	17340000	4.59763	evm.model.chr3.722	High Reproductive Ability
chr3	17310001	17340000	4.59763	evm.model.chr3.720	High Reproductive Ability
chr26	7610001	7630000	4.59203	evm.model.chr26.276	High Reproductive Ability
chr28	7030001	7040000	4.58792	evm.model.chr28.367	High Reproductive Ability
chr29	7520001	7530000	4.57909	evm.model.chr29.404	High Reproductive Ability
chr29	7520001	7530000	4.57909	evm.model.chr29.403	High Reproductive Ability
chr7	27570001	27580000	4.57602	evm.model.chr7.782	High Reproductive Ability
chr8	25980001	26020000	4.5451	evm.model.chr8.1011	High Reproductive Ability
chr6	33450001	33460000	4.54292	evm.model.chr6.1016	High Reproductive Ability
chr14	1360001	1370000	4.54069	evm.model.chr14.84	High Reproductive Ability
chr5	34200001	34220000	4.52928	evm.model.chr5.1068	High Reproductive Ability
chr36	880001	900000	4.52761	evm.model.chr36.40	High Reproductive Ability
chr5	1880001	1920000	4.51497	evm.model.chr5.74	High Reproductive Ability
chr5	1880001	1920000	4.51497	evm.model.chr5.73	High Reproductive Ability
chr35	1390001	1400000	4.51467	evm.model.chr35.122	High Reproductive Ability
chr4	35710001	35720000	4.51082	evm.model.chr4.1677	High Reproductive Ability
chr17	20850001	20870000	4.50696	evm.model.chr17.796	High Reproductive Ability
chr31	6550001	6580000	4.50299	evm.model.chr31.382	High Reproductive Ability
chr31	6550001	6580000	4.50299	evm.model.chr31.381	High Reproductive Ability
chr31	6550001	6580000	4.50299	evm.model.chr31.380	High Reproductive Ability
chr5	4300001	4310000	4.50284	evm.model.chr5.172	High Reproductive Ability
chr19	17120001	17140000	4.49677	evm.model.chr19.686	High Reproductive Ability
chr19	17120001	17140000	4.49677	evm.model.chr19.685	High Reproductive Ability
chr19	17120001	17140000	4.49677	evm.model.chr19.684	High Reproductive Ability
chr21	7050001	7060000	4.48319	evm.model.chr21.255	High Reproductive Ability
chr9	8920001	8930000	4.47868	evm.model.chr9.235	High Reproductive Ability
chr9	23960001	23970000	4.47806	evm.model.chr9.786	High Reproductive Ability
chr12	15650001	15660000	4.47535	evm.model.chr12.735	High Reproductive Ability
chr11	18480001	18500000	4.47083	evm.model.chr11.694	High Reproductive Ability
chr5	20110001	20120000	4.46953	evm.model.chr5.635	High Reproductive Ability
chr25	5710001	5730000	4.46456	evm.model.chr25.324	High Reproductive Ability
chr25	5710001	5730000	4.46456	evm.model.chr25.323	High Reproductive Ability
chr15	9600001	9610000	4.46098	evm.model.chr15.352	High Reproductive Ability
chr9	1200001	1210000	4.4553	evm.model.chr9.29	High Reproductive Ability
chr36	5650001	5660000	4.45269	evm.model.chr36.261	High Reproductive Ability
chr36	5650001	5660000	4.45269	evm.model.chr36.260	High Reproductive Ability
chr11	33700001	33740000	4.44318	evm.model.chr11.1336	High Reproductive Ability
chr29	9630001	9640000	4.44192	evm.model.chr29.521	High Reproductive Ability
chr29	9630001	9640000	4.44192	evm.model.chr29.520	High Reproductive Ability
chr5	620001	630000	4.43872	evm.model.chr5.22	High Reproductive Ability
chr4	39100001	39110000	4.43802	evm.model.chr4.1796	High Reproductive Ability
chr16	15210001	15220000	4.43706	evm.model.chr16.554	High Reproductive Ability
chr25	1310001	1320000	4.43692	evm.model.chr25.89	High Reproductive Ability
chr1	3780001	3790000	4.43497	evm.model.chr1.255	High Reproductive Ability
chr5	22990001	23000000	4.41714	evm.model.chr5.724	High Reproductive Ability
chr12	11370001	11390000	4.39389	evm.model.chr12.545	High Reproductive Ability
chr10	14690001	14740000	4.38503	evm.model.chr10.446	High Reproductive Ability
chr18	1940001	1960000	4.37966	evm.model.chr18.71	High Reproductive Ability
chr16	12780001	12790000	4.37799	evm.model.chr16.441	High Reproductive Ability
chr23	5690001	5730000	4.37303	evm.model.chr23.322	High Reproductive Ability
chr8	23150001	23190000	4.36848	evm.model.chr8.886	High Reproductive Ability
chr23	20970001	20990000	4.36628	evm.model.chr23.1110	High Reproductive Ability
chr4	21670001	21690000	4.36548	evm.model.chr4.1015	High Reproductive Ability
chr3	9040001	9050000	4.35713	evm.model.chr3.406	High Reproductive Ability
chr2	23150001	23160000	4.34005	evm.model.chr2.928	High Reproductive Ability
chr23	1530001	1550000	4.33513	evm.model.chr23.119	High Reproductive Ability
chr5	40800001	40810000	4.33358	evm.model.chr5.1291	High Reproductive Ability
chr32	6400001	6450000	4.33071	evm.model.chr32.329	High Reproductive Ability
chr32	6400001	6450000	4.33071	evm.model.chr32.328	High Reproductive Ability
chr32	6400001	6450000	4.33071	evm.model.chr32.327	High Reproductive Ability
chr32	6400001	6450000	4.33071	evm.model.chr32.326	High Reproductive Ability
chr32	6400001	6450000	4.33071	evm.model.chr32.325	High Reproductive Ability
chr5	3170001	3180000	4.33045	evm.model.chr5.127	High Reproductive Ability
chr7	16540001	16550000	4.32957	evm.model.chr7.503	High Reproductive Ability
chr7	16540001	16550000	4.32957	evm.model.chr7.502	High Reproductive Ability
chr30	6360001	6380000	4.32722	evm.model.chr30.340	High Reproductive Ability
chr30	6360001	6380000	4.32722	evm.model.chr30.339	High Reproductive Ability
chr30	6360001	6380000	4.32722	evm.model.chr30.337	High Reproductive Ability
chr21	8220001	8240000	4.30839	evm.model.chr21.321	High Reproductive Ability
chr6	10890001	10900000	4.30559	evm.model.chr6.245	High Reproductive Ability
chr21	10420001	10460000	4.30366	evm.model.chr21.380	High Reproductive Ability
chr16	14160001	14200000	4.30004	evm.model.chr16.482	High Reproductive Ability
chr12	17310001	17350000	4.29945	evm.model.chr12.795	High Reproductive Ability
chr12	1350001	1390000	4.29259	evm.model.chr12.129	High Reproductive Ability
chr5	4180001	4190000	4.28745	evm.model.chr5.169	High Reproductive Ability
chr3	15230001	15240000	4.2827	evm.model.chr3.616	High Reproductive Ability
chr6	10490001	10500000	4.27923	evm.model.chr6.231	High Reproductive Ability
chr31	4930001	4940000	4.27797	evm.model.chr31.315	High Reproductive Ability
chr18	6830001	6870000	4.27529	evm.model.chr18.361	High Reproductive Ability
chr18	6830001	6870000	4.27529	evm.model.chr18.358	High Reproductive Ability
chr5	23620001	23670000	4.27219	evm.model.chr5.744	High Reproductive Ability
chr5	23620001	23670000	4.27219	evm.model.chr5.743	High Reproductive Ability
chr5	23620001	23670000	4.27219	evm.model.chr5.742	High Reproductive Ability
chr20	10860001	10870000	4.26973	evm.model.chr20.490	High Reproductive Ability
chr16	14500001	14530000	4.24307	evm.model.chr16.501	High Reproductive Ability
chr1	45260001	45290000	4.24022	evm.model.chr1.1918	High Reproductive Ability
chr35	550001	600000	4.2384	evm.model.chr35.34	High Reproductive Ability
chr35	550001	600000	4.2384	evm.model.chr35.32	High Reproductive Ability
chr13	31500001	31540000	4.22749	evm.model.chr13.1429	High Reproductive Ability
chr22	16320001	16360000	4.21507	evm.model.chr22.554	High Reproductive Ability
chr22	16320001	16360000	4.21507	evm.model.chr22.553	High Reproductive Ability
chr22	16320001	16360000	4.21507	evm.model.chr22.551	High Reproductive Ability
chr29	8920001	8930000	4.21314	evm.model.chr29.485	High Reproductive Ability
chr29	2020001	2030000	4.21189	evm.model.chr29.161	High Reproductive Ability
chr29	2020001	2030000	4.21189	evm.model.chr29.160	High Reproductive Ability
chr9	18940001	18960000	4.1924	evm.model.chr9.614	High Reproductive Ability
chr9	18940001	18960000	4.1924	evm.model.chr9.612	High Reproductive Ability
chr12	3210001	3270000	4.18617	evm.model.chr12.186	High Reproductive Ability
chr12	3210001	3270000	4.18617	evm.model.chr12.185	High Reproductive Ability
chr12	3210001	3270000	4.18617	evm.model.chr12.184	High Reproductive Ability
chr4	37540001	37560000	4.18065	evm.model.chr4.1735	High Reproductive Ability
chr22	3120001	3150000	4.18034	evm.model.chr22.86	High Reproductive Ability
chr5	40510001	40520000	4.17947	evm.model.chr5.1286	High Reproductive Ability
chr3	55150001	55160000	4.17238	evm.model.chr3.2287	High Reproductive Ability
chr9	24100001	24120000	4.16418	evm.model.chr9.793	High Reproductive Ability
chr9	24100001	24120000	4.16418	evm.model.chr9.791	High Reproductive Ability
chr9	12330001	12350000	4.16138	evm.model.chr9.321	High Reproductive Ability
chr9	12330001	12350000	4.16138	evm.model.chr9.320	High Reproductive Ability
chr21	8060001	8110000	4.15471	evm.model.chr21.314	High Reproductive Ability
chr2	48310001	48320000	4.15298	evm.model.chr2.1879	High Reproductive Ability
chr6	17590001	17640000	4.13082	evm.model.chr6.414	High Reproductive Ability
chr3	21040001	21050000	4.12686	evm.model.chr3.902	High Reproductive Ability
chr19	8510001	8530000	4.11986	evm.model.chr19.304	High Reproductive Ability
chr19	8510001	8530000	4.11986	evm.model.chr19.303	High Reproductive Ability
chr19	8510001	8530000	4.11986	evm.model.chr19.302	High Reproductive Ability
chr11	19080001	19100000	4.11149	evm.model.chr11.713	High Reproductive Ability
chr11	23400001	23430000	4.10921	evm.model.chr11.895	High Reproductive Ability
chr4	6400001	6410000	4.10004	evm.model.chr4.269	High Reproductive Ability
chr4	6400001	6410000	4.10004	evm.model.chr4.268	High Reproductive Ability
chr4	6400001	6410000	4.10004	evm.model.chr4.267	High Reproductive Ability
chr16	16730001	16740000	4.08947	evm.model.chr16.630	High Reproductive Ability
chr3	10001	20000	4.08774	evm.model.chr3.2	High Reproductive Ability
chr22	18670001	18690000	4.08054	evm.model.chr22.740	High Reproductive Ability
chr9	21640001	21650000	4.07784	evm.model.chr9.701	High Reproductive Ability
chr37	1750001	1780000	4.07732	evm.model.chr37.98	High Reproductive Ability
chr37	1750001	1780000	4.07732	evm.model.chr37.96	High Reproductive Ability
chr18	2610001	2620000	4.07164	evm.model.chr18.94	High Reproductive Ability
chr15	11630001	11650000	4.06725	evm.model.chr15.447	High Reproductive Ability
chr15	23460001	23470000	4.06597	evm.model.chr15.855	High Reproductive Ability
chr27	7670001	7700000	4.06265	evm.model.chr27.278	High Reproductive Ability
chr27	7670001	7700000	4.06265	evm.model.chr27.277	High Reproductive Ability
chr2	38180001	38200000	4.03605	evm.model.chr2.1604	High Reproductive Ability
chr2	38180001	38200000	4.03605	evm.model.chr2.1603	High Reproductive Ability
chr1	29170001	29190000	4.03306	evm.model.chr1.1331	High Reproductive Ability
chr6	24830001	24840000	4.03056	evm.model.chr6.674	High Reproductive Ability
chr12	8600001	8620000	4.02308	evm.model.chr12.400	High Reproductive Ability
chr10	14990001	15000000	4.01644	evm.model.chr10.456	High Reproductive Ability
chr37	490001	500000	4.01317	evm.model.chr37.18	High Reproductive Ability
chr6	32910001	32920000	4.00613	evm.model.chr6.1004	High Reproductive Ability
chr14	25820001	25880000	3.99871	evm.model.chr14.1002	High Reproductive Ability
chr14	25820001	25880000	3.99871	evm.model.chr14.1001	High Reproductive Ability
chr14	25820001	25880000	3.99871	evm.model.chr14.1000	High Reproductive Ability
chr2	34960001	34970000	3.99583	evm.model.chr2.1492	High Reproductive Ability
chr27	13650001	13660000	3.99458	evm.model.chr27.620	High Reproductive Ability
chr1	15700001	15740000	3.99185	evm.model.chr1.779	High Reproductive Ability
chr4	45010001	45030000	3.98782	evm.model.chr4.2062	High Reproductive Ability
chr28	12520001	12530000	3.97207	evm.model.chr28.592	High Reproductive Ability
chr2	32630001	32670000	3.95747	evm.model.chr2.1408	High Reproductive Ability
chr9	10420001	10450000	3.95144	evm.model.chr9.268	High Reproductive Ability
chr9	10420001	10450000	3.95144	evm.model.chr9.267	High Reproductive Ability
chr9	21180001	21210000	3.94708	evm.model.chr9.686	High Reproductive Ability
chr31	6000001	6010000	3.94657	evm.model.chr31.354	High Reproductive Ability
chr36	4520001	4530000	3.94639	evm.model.chr36.200	High Reproductive Ability
chr32	3400001	3410000	3.94355	evm.model.chr32.174	High Reproductive Ability
chr7	29530001	29540000	3.9429	evm.model.chr7.874	High Reproductive Ability
chr17	19480001	19490000	3.93731	evm.model.chr17.728	High Reproductive Ability
chr11	9070001	9080000	3.93665	evm.model.chr11.372	High Reproductive Ability
chr1	3500001	3520000	3.93131	evm.model.chr1.245	High Reproductive Ability
chr1	3500001	3520000	3.93131	evm.model.chr1.244	High Reproductive Ability
chr1	3500001	3520000	3.93131	evm.model.chr1.242	High Reproductive Ability
chr28	5350001	5360000	3.91175	evm.model.chr28.267	High Reproductive Ability
chr13	18540001	18550000	3.91048	evm.model.chr13.762	High Reproductive Ability
chr19	2580001	2590000	3.90734	evm.model.chr19.145	High Reproductive Ability
chr11	20120001	20130000	3.90499	evm.model.chr11.753	High Reproductive Ability
chr30	4780001	4790000	3.90017	evm.model.chr30.223	High Reproductive Ability
chr10	1730001	1740000	3.89287	evm.model.chr10.52	High Reproductive Ability
chr21	10340001	10360000	3.88844	evm.model.chr21.379	High Reproductive Ability
chr21	10340001	10360000	3.88844	evm.model.chr21.377	High Reproductive Ability
chr4	31270001	31290000	3.88831	evm.model.chr4.1406	High Reproductive Ability
chr4	31270001	31290000	3.88831	evm.model.chr4.1405	High Reproductive Ability
chr3	55680001	55690000	3.883	evm.model.chr3.2298	High Reproductive Ability
chr37	1140001	1160000	3.88036	evm.model.chr37.57	High Reproductive Ability
chr10	35000001	35010000	3.87608	evm.model.chr10.1286	High Reproductive Ability
chr3	50610001	50620000	3.87508	evm.model.chr3.2117	High Reproductive Ability
chr3	50610001	50620000	3.87508	evm.model.chr3.2116	High Reproductive Ability
chr3	50610001	50620000	3.87508	evm.model.chr3.2115	High Reproductive Ability
chr8	37190001	37200000	3.87427	evm.model.chr8.1399	High Reproductive Ability
chr5	11940001	12020000	3.86448	evm.model.chr5.380	High Reproductive Ability
chr5	11940001	12020000	3.86448	evm.model.chr5.379	High Reproductive Ability
chr5	11940001	12020000	3.86448	evm.model.chr5.378	High Reproductive Ability
chr5	11940001	12020000	3.86448	evm.model.chr5.377	High Reproductive Ability
chr5	11940001	12020000	3.86448	evm.model.chr5.376	High Reproductive Ability
chr5	11940001	12020000	3.86448	evm.model.chr5.375	High Reproductive Ability
chr4	8260001	8270000	3.86175	evm.model.chr4.443	High Reproductive Ability
chr24	19550001	19560000	3.85721	evm.model.chr24.809	High Reproductive Ability
chr2	18220001	18250000	3.84881	evm.model.chr2.753	High Reproductive Ability
chr2	32720001	32780000	3.84702	evm.model.chr2.1410	High Reproductive Ability
chr1	40550001	40580000	3.84567	evm.model.chr1.1742	High Reproductive Ability
chr1	40550001	40580000	3.84567	evm.model.chr1.1741	High Reproductive Ability
chr21	21380001	21390000	3.84476	evm.model.chr21.743	High Reproductive Ability
chr21	21380001	21390000	3.84476	evm.model.chr21.742	High Reproductive Ability
chr21	21380001	21390000	3.84476	evm.model.chr21.741	High Reproductive Ability
chr17	9110001	9120000	3.84181	evm.model.chr17.304	High Reproductive Ability
chr19	14990001	15000000	3.83805	evm.model.chr19.628	High Reproductive Ability
chr25	3480001	3500000	3.83173	evm.model.chr25.220	High Reproductive Ability
chr11	8920001	8930000	3.83045	evm.model.chr11.367	High Reproductive Ability
chr3	46550001	46580000	3.82568	evm.model.chr3.1957	High Reproductive Ability
chr3	46550001	46580000	3.82568	evm.model.chr3.1956	High Reproductive Ability
chr3	46550001	46580000	3.82568	evm.model.chr3.1955	High Reproductive Ability
chr3	46550001	46580000	3.82568	evm.model.chr3.1954	High Reproductive Ability
chr5	27770001	27780000	3.82107	evm.model.chr5.886	High Reproductive Ability
chr2	44540001	44570000	3.80664	evm.model.chr2.1765	High Reproductive Ability
chr3	2180001	2220000	3.80376	evm.model.chr3.111	High Reproductive Ability
chr8	19540001	19560000	3.79855	evm.model.chr8.785	High Reproductive Ability
chr8	19540001	19560000	3.79855	evm.model.chr8.784	High Reproductive Ability
chr8	19540001	19560000	3.79855	evm.model.chr8.783	High Reproductive Ability
chr30	7010001	7030000	3.79263	evm.model.chr30.392	High Reproductive Ability
chr30	7010001	7030000	3.79263	evm.model.chr30.391	High Reproductive Ability
chr2	34750001	34760000	3.7923	evm.model.chr2.1484	High Reproductive Ability
chr37	260001	280000	3.78951	evm.model.chr37.9	High Reproductive Ability
chr7	490001	530000	3.78537	evm.model.chr7.15	High Reproductive Ability
chr27	3500001	3510000	3.78168	evm.model.chr27.171	High Reproductive Ability
chr24	18090001	18110000	3.78123	evm.model.chr24.750	High Reproductive Ability
chr3	17260001	17280000	3.78056	evm.model.chr3.717	High Reproductive Ability
chr2	30360001	30420000	3.77696	evm.model.chr2.1313	High Reproductive Ability
chr14	4250001	4260000	3.77669	evm.model.chr14.251	High Reproductive Ability
chr10	31620001	31630000	3.77514	evm.model.chr10.1154	High Reproductive Ability
chr1	40800001	40810000	3.76802	evm.model.chr1.1754	High Reproductive Ability
chr3	37830001	37850000	3.76516	evm.model.chr3.1507	High Reproductive Ability
chr6	23480001	23520000	3.75808	evm.model.chr6.596	High Reproductive Ability
chr6	23480001	23520000	3.75808	evm.model.chr6.595	High Reproductive Ability
chr2	29670001	29680000	3.75294	evm.model.chr2.1264	High Reproductive Ability
chr2	29670001	29680000	3.75294	evm.model.chr2.1263	High Reproductive Ability
chr9	37190001	37200000	3.75234	evm.model.chr9.1194	High Reproductive Ability
chr9	37880001	37910000	3.75164	evm.model.chr9.1215	High Reproductive Ability
chr4	150001	160000	3.74798	evm.model.chr4.7	High Reproductive Ability
chr7	38810001	38830000	3.74676	evm.model.chr7.1117	High Reproductive Ability
chr7	38810001	38830000	3.74676	evm.model.chr7.1116	High Reproductive Ability
chr9	10690001	10700000	3.74243	evm.model.chr9.279	High Reproductive Ability
chr5	33270001	33300000	3.74134	evm.model.chr5.1042	High Reproductive Ability
chr11	4720001	4730000	3.74071	evm.model.chr11.206	High Reproductive Ability
chr27	12360001	12370000	3.74017	evm.model.chr27.539	High Reproductive Ability
chr19	16590001	16600000	3.73805	evm.model.chr19.674	High Reproductive Ability
chr19	16590001	16600000	3.73805	evm.model.chr19.673	High Reproductive Ability
chr6	32880001	32890000	3.73714	evm.model.chr6.1002	High Reproductive Ability
chr15	25080001	25100000	3.73581	evm.model.chr15.916	High Reproductive Ability
chr3	50910001	50930000	3.72706	evm.model.chr3.2126	High Reproductive Ability
chr34	190001	240000	3.7184	evm.model.chr34.16	High Reproductive Ability
chr34	190001	240000	3.7184	evm.model.chr34.15	High Reproductive Ability
chr34	190001	240000	3.7184	evm.model.chr34.14	High Reproductive Ability
chr27	6280001	6290000	3.7139	evm.model.chr27.230	High Reproductive Ability
chr10	29320001	29330000	3.71186	evm.model.chr10.1012	High Reproductive Ability
chr5	38430001	38440000	3.70785	evm.model.chr5.1188	High Reproductive Ability
chr21	14210001	14240000	3.70573	evm.model.chr21.476	High Reproductive Ability
chr21	14210001	14240000	3.70573	evm.model.chr21.475	High Reproductive Ability
chr12	24880001	24900000	3.70556	evm.model.chr12.1178	High Reproductive Ability
chr37	1620001	1630000	3.69915	evm.model.chr37.90	High Reproductive Ability
chr14	5300001	5320000	3.69305	evm.model.chr14.277	High Reproductive Ability
chr38	1030001	1040000	3.6928	evm.model.chr38.84	High Reproductive Ability
chr38	1030001	1040000	3.6928	evm.model.chr38.83	High Reproductive Ability
chr38	1030001	1040000	3.6928	evm.model.chr38.81	High Reproductive Ability
chr38	1030001	1040000	3.6928	evm.model.chr38.80	High Reproductive Ability
chr21	5080001	5090000	3.68858	evm.model.chr21.87	High Reproductive Ability
chr8	26580001	26590000	3.68735	evm.model.chr8.1024	High Reproductive Ability
chr6	22620001	22640000	3.68404	evm.model.chr6.573	High Reproductive Ability
chr1	65090001	65100000	3.68394	evm.model.chr1.2506	High Reproductive Ability
chr12	6550001	6570000	3.68007	evm.model.chr12.320	High Reproductive Ability
chr31	5930001	5960000	3.67904	evm.model.chr31.353	High Reproductive Ability
chr31	5930001	5960000	3.67904	evm.model.chr31.351	High Reproductive Ability
chr9	13410001	13420000	3.67636	evm.model.chr9.375	High Reproductive Ability
chr15	23270001	23280000	3.67141	evm.model.chr15.851	High Reproductive Ability
chr2	55310001	55320000	3.67138	evm.model.chr2.2060	High Reproductive Ability
chr3	22970001	22980000	3.66543	evm.model.chr3.977	High Reproductive Ability
chr18	17240001	17260000	3.6615	evm.model.chr18.616	High Reproductive Ability
chr9	10900001	10920000	3.66132	evm.model.chr9.283	High Reproductive Ability
chr9	10900001	10920000	3.66132	evm.model.chr9.282	High Reproductive Ability
chr25	460001	500000	3.6603	evm.model.chr25.25	High Reproductive Ability
chr18	3010001	3020000	3.65879	evm.model.chr18.114	High Reproductive Ability
chr2	4050001	4070000	3.65687	evm.model.chr2.199	High Reproductive Ability
chr3	55080001	55110000	3.65591	evm.model.chr3.2283	High Reproductive Ability
chr13	680001	710000	3.65521	evm.model.chr13.41	High Reproductive Ability
chr13	680001	710000	3.65521	evm.model.chr13.40	High Reproductive Ability
chr12	13410001	13420000	3.65454	evm.model.chr12.651	High Reproductive Ability
chr8	10020001	10040000	3.65217	evm.model.chr8.342	High Reproductive Ability
chr8	7850001	7860000	3.65026	evm.model.chr8.276	High Reproductive Ability
chr10	29440001	29470000	3.64941	evm.model.chr10.1024	High Reproductive Ability
chr2	31300001	31320000	3.64931	evm.model.chr2.1363	High Reproductive Ability
chr2	31300001	31320000	3.64931	evm.model.chr2.1362	High Reproductive Ability
chr4	17120001	17130000	3.64328	evm.model.chr4.819	High Reproductive Ability
chr21	6000001	6010000	3.64086	evm.model.chr21.173	High Reproductive Ability
chr10	13320001	13330000	3.63844	evm.model.chr10.385	High Reproductive Ability
chr2	34850001	34860000	3.63546	evm.model.chr2.1490	High Reproductive Ability
chr6	21660001	21680000	3.63063	evm.model.chr6.532	High Reproductive Ability
chr19	17910001	17920000	3.6303	evm.model.chr19.708	High Reproductive Ability
chr8	5120001	5140000	3.6251	evm.model.chr8.188	High Reproductive Ability
chr2	57660001	57680000	3.61607	evm.model.chr2.2146	High Reproductive Ability
chr10	15920001	15950000	3.60955	evm.model.chr10.503	High Reproductive Ability
chr10	15920001	15950000	3.60955	evm.model.chr10.502	High Reproductive Ability
chr10	15920001	15950000	3.60955	evm.model.chr10.498	High Reproductive Ability
chr3	39100001	39110000	3.60882	evm.model.chr3.1558	High Reproductive Ability
chr6	34350001	34370000	3.60671	evm.model.chr6.1064	High Reproductive Ability
chr14	14130001	14140000	3.60431	evm.model.chr14.640	High Reproductive Ability
chr12	14030001	14040000	3.60003	evm.model.chr12.665	High Reproductive Ability
chr17	20890001	20900000	3.59966	evm.model.chr17.799	High Reproductive Ability
chr17	20890001	20900000	3.59966	evm.model.chr17.798	High Reproductive Ability
chr5	40050001	40060000	3.59411	evm.model.chr5.1254	High Reproductive Ability
chr12	23460001	23470000	3.59224	evm.model.chr12.1101	High Reproductive Ability
chr3	3850001	3860000	3.58811	evm.model.chr3.183	High Reproductive Ability
chr25	2990001	3010000	3.58765	evm.model.chr25.190	High Reproductive Ability
chr23	830001	850000	3.58576	evm.model.chr23.83	High Reproductive Ability
chr1	8770001	8780000	3.58487	evm.model.chr1.452	High Reproductive Ability
chr9	36980001	37000000	3.58379	evm.model.chr9.1191	High Reproductive Ability
chr9	36980001	37000000	3.58379	evm.model.chr9.1190	High Reproductive Ability
chr31	380001	390000	3.57996	evm.model.chr31.32	High Reproductive Ability
chr31	380001	390000	3.57996	evm.model.chr31.31	High Reproductive Ability
chr24	16960001	16970000	3.57959	evm.model.chr24.705	High Reproductive Ability
chr23	8430001	8510000	3.56947	evm.model.chr23.461	High Reproductive Ability
chr12	29130001	29170000	3.56576	evm.model.chr12.1404	High Reproductive Ability
chr4	17720001	17730000	3.56275	evm.model.chr4.871	High Reproductive Ability
chr2	4550001	4560000	3.555	evm.model.chr2.213	High Reproductive Ability
chr18	5170001	5180000	3.54828	evm.model.chr18.238	High Reproductive Ability
chr18	5170001	5180000	3.54828	evm.model.chr18.237	High Reproductive Ability
chr32	4430001	4440000	3.54695	evm.model.chr32.212	High Reproductive Ability
chr4	41220001	41230000	3.54636	evm.model.chr4.1887	High Reproductive Ability
chr16	14020001	14060000	3.54284	evm.model.chr16.476	High Reproductive Ability
chr20	6450001	6480000	3.53823	evm.model.chr20.326	High Reproductive Ability
chr3	57730001	57750000	3.53812	evm.model.chr3.2389	High Reproductive Ability
chr4	15790001	15810000	3.53751	evm.model.chr4.778	High Reproductive Ability
chr4	15790001	15810000	3.53751	evm.model.chr4.775	High Reproductive Ability
chr6	22060001	22070000	3.5341	evm.model.chr6.549	High Reproductive Ability
chr6	22060001	22070000	3.5341	evm.model.chr6.548	High Reproductive Ability
chr6	13280001	13300000	3.53263	evm.model.chr6.302	High Reproductive Ability
chr8	1820001	1850000	3.52555	evm.model.chr8.76	High Reproductive Ability
chr13	1710001	1720000	3.52216	evm.model.chr13.82	High Reproductive Ability
chr30	4750001	4760000	3.52167	evm.model.chr30.222	High Reproductive Ability
chr11	21220001	21260000	3.51777	evm.model.chr11.786	High Reproductive Ability
chr11	21220001	21260000	3.51777	evm.model.chr11.785	High Reproductive Ability
chr2	51980001	51990000	3.51353	evm.model.chr2.1971	High Reproductive Ability
chr12	14480001	14520000	3.51291	evm.model.chr12.688	High Reproductive Ability
chr2	26080001	26120000	3.51177	evm.model.chr2.1019	High Reproductive Ability
chr7	11880001	11920000	3.50915	evm.model.chr7.375	High Reproductive Ability
chr31	3090001	3100000	3.50738	evm.model.chr31.233	High Reproductive Ability
chr29	11290001	11300000	3.50208	evm.model.chr29.583	High Reproductive Ability
chr9	9880001	9900000	3.49997	evm.model.chr9.258	High Reproductive Ability
chr14	18380001	18400000	3.49201	evm.model.chr14.772	High Reproductive Ability
chr6	17290001	17350000	3.48857	evm.model.chr6.410	High Reproductive Ability
chr6	17290001	17350000	3.48857	evm.model.chr6.409	High Reproductive Ability
chr1	32460001	32480000	3.48839	evm.model.chr1.1431	High Reproductive Ability
chr2	42830001	42860000	3.48286	evm.model.chr2.1690	High Reproductive Ability
chr5	10140001	10160000	3.48088	evm.model.chr5.326	High Reproductive Ability
chr14	31800001	31830000	3.47475	evm.model.chr14.1217	High Reproductive Ability
chr14	31800001	31830000	3.47475	evm.model.chr14.1216	High Reproductive Ability
chr9	22320001	22360000	3.47139	evm.model.chr9.720	High Reproductive Ability
chr27	9810001	9830000	3.46716	evm.model.chr27.422	High Reproductive Ability
chr27	9810001	9830000	3.46716	evm.model.chr27.421	High Reproductive Ability
chr27	9810001	9830000	3.46716	evm.model.chr27.420	High Reproductive Ability
chr1	57900001	57910000	3.4663	evm.model.chr1.2319	High Reproductive Ability
chr17	20930001	20960000	3.46152	evm.model.chr17.799	High Reproductive Ability
chr4	16290001	16300000	3.46035	evm.model.chr4.787	High Reproductive Ability
chr7	3860001	3870000	3.45205	evm.model.chr7.122	High Reproductive Ability
chr13	31080001	31130000	3.45029	evm.model.chr13.1416	High Reproductive Ability
chr13	31080001	31130000	3.45029	evm.model.chr13.1415	High Reproductive Ability
chr13	31080001	31130000	3.45029	evm.model.chr13.1414	High Reproductive Ability
chr2	14590001	14600000	3.44861	evm.model.chr2.624	High Reproductive Ability
chr3	21880001	21890000	3.44099	evm.model.chr3.922	High Reproductive Ability
chr23	540001	560000	3.43858	evm.model.chr23.77	High Reproductive Ability
chr4	22550001	22560000	3.43482	evm.model.chr4.1032	High Reproductive Ability
chr10	29400001	29410000	3.43466	evm.model.chr10.1023	High Reproductive Ability
chr36	2740001	2760000	3.42537	evm.model.chr36.129	High Reproductive Ability
chr11	13920001	13960000	3.42406	evm.model.chr11.568	High Reproductive Ability
chr11	13920001	13960000	3.42406	evm.model.chr11.565	High Reproductive Ability
chr16	18740001	18750000	3.42364	evm.model.chr16.746	High Reproductive Ability
chr10	23650001	23660000	3.42207	evm.model.chr10.795	High Reproductive Ability
chr3	55200001	55240000	3.41707	evm.model.chr3.2287	High Reproductive Ability
chr8	26520001	26560000	3.41673	evm.model.chr8.1024	High Reproductive Ability
chr12	25490001	25520000	3.40635	evm.model.chr12.1224	High Reproductive Ability
chr12	25490001	25520000	3.40635	evm.model.chr12.1223	High Reproductive Ability
chr12	25490001	25520000	3.40635	evm.model.chr12.1222	High Reproductive Ability
chr12	25490001	25520000	3.40635	evm.model.chr12.1219	High Reproductive Ability
chr1	25740001	25750000	3.40379	evm.model.chr1.1220	High Reproductive Ability
chr3	8660001	8690000	3.3979	evm.model.chr3.392	High Reproductive Ability
chr3	8660001	8690000	3.3979	evm.model.chr3.391	High Reproductive Ability
chr3	51560001	51590000	3.39751	evm.model.chr3.2159	High Reproductive Ability
chr3	29990001	30000000	3.39392	evm.model.chr3.1211	High Reproductive Ability
chr2	51660001	51670000	3.39147	evm.model.chr2.1965	High Reproductive Ability
chr4	6840001	6860000	3.384	evm.model.chr4.307	High Reproductive Ability
chr12	4260001	4300000	3.38126	evm.model.chr12.220	High Reproductive Ability
chr26	15870001	15900000	3.3692	evm.model.chr26.733	High Reproductive Ability
chr26	15870001	15900000	3.3692	evm.model.chr26.729	High Reproductive Ability
chr29	5510001	5530000	3.36823	evm.model.chr29.276	High Reproductive Ability
chr29	5510001	5530000	3.36823	evm.model.chr29.275	High Reproductive Ability
chr29	5510001	5530000	3.36823	evm.model.chr29.274	High Reproductive Ability
chr29	5510001	5530000	3.36823	evm.model.chr29.273	High Reproductive Ability
chr14	5800001	5810000	3.36462	evm.model.chr14.294	High Reproductive Ability
chr28	10070001	10110000	3.36156	evm.model.chr28.454	High Reproductive Ability
chr1	18290001	18340000	3.36149	evm.model.chr1.936	High Reproductive Ability
chr25	13000001	13010000	3.3607	evm.model.chr25.659	High Reproductive Ability
chr31	3910001	3930000	3.35869	evm.model.chr31.271	High Reproductive Ability
chr12	1600001	1640000	3.35659	evm.model.chr12.136	High Reproductive Ability
chr5	21440001	21510000	3.35096	evm.model.chr5.669	High Reproductive Ability
chr5	21440001	21510000	3.35096	evm.model.chr5.668	High Reproductive Ability
chr18	16160001	16170000	3.35085	evm.model.chr18.596	High Reproductive Ability
chr26	4270001	4300000	3.34963	evm.model.chr26.181	High Reproductive Ability
chr26	4270001	4300000	3.34963	evm.model.chr26.180	High Reproductive Ability
chr9	24760001	24770000	3.34897	evm.model.chr9.828	High Reproductive Ability
chr11	420001	440000	3.34807	evm.model.chr11.26	High Reproductive Ability
chr22	9930001	9940000	3.34242	evm.model.chr22.320	High Reproductive Ability
chr22	9930001	9940000	3.34242	evm.model.chr22.319	High Reproductive Ability
chr22	9930001	9940000	3.34242	evm.model.chr22.318	High Reproductive Ability
chr33	2140001	2190000	3.33511	evm.model.chr33.133	High Reproductive Ability
chr33	2140001	2190000	3.33511	evm.model.chr33.132	High Reproductive Ability
chr23	18660001	18680000	3.32866	evm.model.chr23.983	High Reproductive Ability
chr13	7750001	7770000	3.32791	evm.model.chr13.306	High Reproductive Ability
chr11	20150001	20160000	3.32768	evm.model.chr11.755	High Reproductive Ability
chr6	9090001	9100000	3.32589	evm.model.chr6.196	High Reproductive Ability
chr6	9090001	9100000	3.32589	evm.model.chr6.195	High Reproductive Ability
chr6	37160001	37170000	3.32009	evm.model.chr6.1148	High Reproductive Ability
chr21	7850001	7860000	3.31564	evm.model.chr21.299	High Reproductive Ability
chr10	16800001	16810000	3.31547	evm.model.chr10.550	High Reproductive Ability
chr26	630001	650000	3.31429	evm.model.chr26.46	High Reproductive Ability
chr29	440001	450000	3.31406	evm.model.chr29.70	High Reproductive Ability
chr29	440001	450000	3.31406	evm.model.chr29.68	High Reproductive Ability
chr7	37850001	37860000	3.31316	evm.model.chr7.1082	High Reproductive Ability
chr17	21050001	21080000	3.30862	evm.model.chr17.803	High Reproductive Ability
chr31	560001	580000	3.30612	evm.model.chr31.53	High Reproductive Ability
chr31	560001	580000	3.30612	evm.model.chr31.52	High Reproductive Ability
chr31	560001	580000	3.30612	evm.model.chr31.51	High Reproductive Ability
chr31	560001	580000	3.30612	evm.model.chr31.50	High Reproductive Ability
chr22	20660001	20670000	3.29849	evm.model.chr22.790	High Reproductive Ability
chr4	1330001	1360000	3.29829	evm.model.chr4.59	High Reproductive Ability
chr4	1330001	1360000	3.29829	evm.model.chr4.57	High Reproductive Ability
chr30	790001	800000	3.29598	evm.model.chr30.66	High Reproductive Ability
chr1	10560001	10600000	3.288	evm.model.chr1.570	High Reproductive Ability
chr22	2920001	2940000	3.28734	evm.model.chr22.70	High Reproductive Ability
chr1	940001	950000	3.27835	evm.model.chr1.73	High Reproductive Ability
chr16	3040001	3050000	3.27482	evm.model.chr16.58	High Reproductive Ability
chr6	23570001	23580000	3.27433	evm.model.chr6.602	High Reproductive Ability
chr3	44570001	44590000	3.26141	evm.model.chr3.1803	High Reproductive Ability
chr3	52580001	52590000	3.25747	evm.model.chr3.2197	High Reproductive Ability
chr3	52580001	52590000	3.25747	evm.model.chr3.2196	High Reproductive Ability
chr24	10970001	10980000	3.25698	evm.model.chr24.480	High Reproductive Ability
chr26	14950001	14980000	3.25318	evm.model.chr26.661	High Reproductive Ability
chr26	14950001	14980000	3.25318	evm.model.chr26.660	High Reproductive Ability
chr10	36100001	36110000	3.2522	evm.model.chr10.1304	High Reproductive Ability
chr1	48390001	48410000	3.24776	evm.model.chr1.2009	High Reproductive Ability
chr4	16970001	16990000	3.24243	evm.model.chr4.815	High Reproductive Ability
chr4	16970001	16990000	3.24243	evm.model.chr4.813	High Reproductive Ability
chr36	2610001	2620000	3.24225	evm.model.chr36.123	High Reproductive Ability
chr4	29330001	29370000	3.23565	evm.model.chr4.1337	High Reproductive Ability
chr30	7960001	7980000	3.23257	evm.model.chr30.460	High Reproductive Ability
chr4	32280001	32320000	3.23251	evm.model.chr4.1457	High Reproductive Ability
chr2	8730001	8770000	3.23183	evm.model.chr2.418	High Reproductive Ability
chr3	50810001	50840000	3.226	evm.model.chr3.2125	High Reproductive Ability
chr9	9760001	9770000	3.22044	evm.model.chr9.251	High Reproductive Ability
chr31	5890001	5900000	3.22039	evm.model.chr31.347	High Reproductive Ability
chr16	15880001	15900000	3.22028	evm.model.chr16.597	High Reproductive Ability
chr17	5300001	5320000	3.21733	evm.model.chr17.168	High Reproductive Ability
chr2	2890001	2900000	3.21257	evm.model.chr2.124	High Reproductive Ability
chr11	9740001	9750000	3.20638	evm.model.chr11.409	High Reproductive Ability
chr2	28320001	28330000	3.20416	evm.model.chr2.1153	High Reproductive Ability
chr2	28320001	28330000	3.20416	evm.model.chr2.1152	High Reproductive Ability
chr2	28320001	28330000	3.20416	evm.model.chr2.1151	High Reproductive Ability
chr2	28320001	28330000	3.20416	evm.model.chr2.1150	High Reproductive Ability
chr22	2420001	2470000	3.20398	evm.model.chr22.37	High Reproductive Ability
chr22	2420001	2470000	3.20398	evm.model.chr22.36	High Reproductive Ability
chr3	8800001	8810000	3.20001	evm.model.chr3.399	High Reproductive Ability
chr14	2900001	2910000	3.19774	evm.model.chr14.175	High Reproductive Ability
chr6	39380001	39390000	3.19336	evm.model.chr6.1192	High Reproductive Ability
chr8	1120001	1150000	3.19099	evm.model.chr8.62	High Reproductive Ability
chr8	1120001	1150000	3.19099	evm.model.chr8.60	High Reproductive Ability
chr8	1120001	1150000	3.19099	evm.model.chr8.59	High Reproductive Ability
chr11	15570001	15590000	3.18473	evm.model.chr11.610	High Reproductive Ability
chr30	11980001	12000000	3.18092	evm.model.chr30.654	High Reproductive Ability
chr9	36040001	36050000	3.17756	evm.model.chr9.1169	High Reproductive Ability
chr9	36040001	36050000	3.17756	evm.model.chr9.1168	High Reproductive Ability
chr9	36040001	36050000	3.17756	evm.model.chr9.1167	High Reproductive Ability
chr36	2790001	2820000	3.17657	evm.model.chr36.129	High Reproductive Ability
chr26	3590001	3620000	3.17233	evm.model.chr26.151	High Reproductive Ability
chr12	16030001	16050000	3.17209	evm.model.chr12.746	High Reproductive Ability
chr12	16030001	16050000	3.17209	evm.model.chr12.745	High Reproductive Ability
chr2	56930001	56960000	3.17169	evm.model.chr2.2119	High Reproductive Ability
chr2	32890001	32900000	3.17009	evm.model.chr2.1414	High Reproductive Ability
chr3	36760001	36770000	3.16728	evm.model.chr3.1480	High Reproductive Ability
chr19	19470001	19480000	3.16705	evm.model.chr19.746	High Reproductive Ability
chr12	10740001	10770000	3.16511	evm.model.chr12.518	High Reproductive Ability
chr18	19140001	19150000	3.16324	evm.model.chr18.671	High Reproductive Ability
chr1	29450001	29500000	3.16318	evm.model.chr1.1334	High Reproductive Ability
chr28	8940001	8950000	3.15933	evm.model.chr28.404	High Reproductive Ability
chr15	19690001	19700000	3.15735	evm.model.chr15.738	High Reproductive Ability
chr14	8500001	8510000	3.15294	evm.model.chr14.366	High Reproductive Ability
chr12	16210001	16240000	3.14166	evm.model.chr12.754	High Reproductive Ability
chr19	8480001	8490000	3.14143	evm.model.chr19.299	High Reproductive Ability
chr32	4240001	4250000	3.14076	evm.model.chr32.205	High Reproductive Ability
chr18	17170001	17180000	3.13448	evm.model.chr18.614	High Reproductive Ability
chr1	32700001	32720000	3.13442	evm.model.chr1.1439	High Reproductive Ability
chr15	20860001	20880000	3.13241	evm.model.chr15.768	High Reproductive Ability
chr31	120001	140000	3.1318	evm.model.chr31.17	High Reproductive Ability
chr31	120001	140000	3.1318	evm.model.chr31.16	High Reproductive Ability
chr31	120001	140000	3.1318	evm.model.chr31.15	High Reproductive Ability
chr34	2030001	2050000	3.12716	evm.model.chr34.113	High Reproductive Ability
chr34	2030001	2050000	3.12716	evm.model.chr34.112	High Reproductive Ability
chr19	12430001	12440000	3.12567	evm.model.chr19.502	High Reproductive Ability
chr4	6330001	6340000	3.12461	evm.model.chr4.263	High Reproductive Ability
chr4	6330001	6340000	3.12461	evm.model.chr4.262	High Reproductive Ability
chr13	6250001	6260000	3.11507	evm.model.chr13.252	High Reproductive Ability
chr20	50001	130000	3.10645	evm.model.chr20.7	High Reproductive Ability
chr20	50001	130000	3.10645	evm.model.chr20.6	High Reproductive Ability
chr20	50001	130000	3.10645	evm.model.chr20.5	High Reproductive Ability
chr5	20150001	20180000	3.10479	evm.model.chr5.635	High Reproductive Ability
chr32	3430001	3440000	3.10378	evm.model.chr32.178	High Reproductive Ability
chr24	19710001	19730000	3.09157	evm.model.chr24.816	High Reproductive Ability
chr24	19710001	19730000	3.09157	evm.model.chr24.815	High Reproductive Ability
chr24	7370001	7380000	3.08403	evm.model.chr24.249	High Reproductive Ability
chr7	27980001	28000000	3.07936	evm.model.chr7.791	High Reproductive Ability
chr11	22140001	22150000	3.07924	evm.model.chr11.824	High Reproductive Ability
chr16	3240001	3260000	3.07879	evm.model.chr16.66	High Reproductive Ability
chr16	3240001	3260000	3.07879	evm.model.chr16.65	High Reproductive Ability
chr3	35290001	35310000	3.07695	evm.model.chr3.1405	High Reproductive Ability
chr3	35290001	35310000	3.07695	evm.model.chr3.1404	High Reproductive Ability
chr11	32410001	32440000	3.07361	evm.model.chr11.1287	High Reproductive Ability
chr13	6550001	6560000	3.07293	evm.model.chr13.259	High Reproductive Ability
chr21	17450001	17470000	3.07127	evm.model.chr21.568	High Reproductive Ability
chr22	9100001	9110000	3.06668	evm.model.chr22.281	High Reproductive Ability
chr29	2920001	2950000	3.06231	evm.model.chr29.215	High Reproductive Ability
chr26	15360001	15400000	3.06177	evm.model.chr26.705	High Reproductive Ability
chr26	15360001	15400000	3.06177	evm.model.chr26.704	High Reproductive Ability
chr26	15360001	15400000	3.06177	evm.model.chr26.700	High Reproductive Ability
chr26	15360001	15400000	3.06177	evm.model.chr26.699	High Reproductive Ability
chr26	15360001	15400000	3.06177	evm.model.chr26.698	High Reproductive Ability
chr8	6010001	6020000	3.06094	evm.model.chr8.214	High Reproductive Ability
chr38	690001	700000	3.05822	evm.model.chr38.59	High Reproductive Ability
chr38	690001	700000	3.05822	evm.model.chr38.58	High Reproductive Ability
chr28	5660001	5670000	3.05297	evm.model.chr28.287	High Reproductive Ability
chr15	25130001	25140000	3.05231	evm.model.chr15.920	High Reproductive Ability
chr6	15200001	15210000	3.04952	evm.model.chr6.353	High Reproductive Ability
chr19	16340001	16350000	3.04732	evm.model.chr19.667	High Reproductive Ability
chr4	46490001	46600000	3.04341	evm.model.chr4.2101	High Reproductive Ability
chr14	4030001	4040000	3.03785	evm.model.chr14.246	High Reproductive Ability
chr1	62810001	62830000	3.03747	evm.model.chr1.2436	High Reproductive Ability
chr8	26910001	26920000	3.03742	evm.model.chr8.1039	High Reproductive Ability
chr5	37860001	37870000	3.03277	evm.model.chr5.1164	High Reproductive Ability
chr1	8090001	8120000	3.01952	evm.model.chr1.424	High Reproductive Ability
chr10	9250001	9270000	3.01776	evm.model.chr10.284	High Reproductive Ability
chr2	56620001	56630000	3.01613	evm.model.chr2.2083	High Reproductive Ability
chr2	56620001	56630000	3.01613	evm.model.chr2.2081	High Reproductive Ability
chr18	6700001	6720000	3.01553	evm.model.chr18.348	High Reproductive Ability
chr18	6700001	6720000	3.01553	evm.model.chr18.347	High Reproductive Ability
chr15	20790001	20810000	3.00522	evm.model.chr15.768	High Reproductive Ability
chr13	27890001	27910000	3.00278	evm.model.chr13.1276	High Reproductive Ability
chr13	27890001	27910000	3.00278	evm.model.chr13.1275	High Reproductive Ability
chr2	30570001	30580000	3.00069	evm.model.chr2.1321	High Reproductive Ability
chr3	49740001	49750000	2.99781	evm.model.chr3.2079	High Reproductive Ability
chr23	21230001	21250000	2.99737	evm.model.chr23.1120	High Reproductive Ability
chr14	16870001	16880000	2.99138	evm.model.chr14.731	High Reproductive Ability
chr33	6790001	6800000	2.99096	evm.model.chr33.422	High Reproductive Ability
chr33	6790001	6800000	2.99096	evm.model.chr33.421	High Reproductive Ability
chr33	6790001	6800000	2.99096	evm.model.chr33.420	High Reproductive Ability
chr6	7190001	7320000	2.98573	evm.model.chr6.157	High Reproductive Ability
chr6	7190001	7320000	2.98573	evm.model.chr6.155	High Reproductive Ability
chr2	39350001	39360000	2.98514	evm.model.chr2.1614	High Reproductive Ability
chr19	16560001	16570000	2.98463	evm.model.chr19.673	High Reproductive Ability
chr19	12580001	12620000	2.98111	evm.model.chr19.505	High Reproductive Ability
chr29	7350001	7360000	2.9725	evm.model.chr29.397	High Reproductive Ability
chr7	24460001	24470000	2.9725	evm.model.chr7.696	High Reproductive Ability
chr3	35020001	35030000	2.97097	evm.model.chr3.1379	High Reproductive Ability
chr19	2860001	2880000	2.97074	evm.model.chr19.154	High Reproductive Ability
chr3	56160001	56180000	2.97012	evm.model.chr3.2316	High Reproductive Ability
chr21	16850001	16860000	2.96888	evm.model.chr21.558	High Reproductive Ability
chr12	11430001	11470000	2.96397	evm.model.chr12.547	High Reproductive Ability
chr12	11430001	11470000	2.96397	evm.model.chr12.545	High Reproductive Ability
chr3	49350001	49370000	2.95825	evm.model.chr3.2062	High Reproductive Ability
chr1	66330001	66340000	2.94812	evm.model.chr1.2561	High Reproductive Ability
chr4	16220001	16250000	2.94675	evm.model.chr4.787	High Reproductive Ability
chr12	21210001	21220000	2.94516	evm.model.chr12.973	High Reproductive Ability
chr21	12290001	12300000	2.94489	evm.model.chr21.425	High Reproductive Ability
chr14	17520001	17540000	2.942	evm.model.chr14.756	High Reproductive Ability
chr14	17520001	17540000	2.942	evm.model.chr14.755	High Reproductive Ability
chr7	11960001	11970000	2.93998	evm.model.chr7.378	High Reproductive Ability
chr4	49580001	49600000	2.9394	evm.model.chr4.2224	High Reproductive Ability
chr15	6030001	6050000	2.93834	evm.model.chr15.230	High Reproductive Ability
chr10	4810001	4840000	2.93749	evm.model.chr10.127	High Reproductive Ability
chr15	3680001	3690000	2.93661	evm.model.chr15.146	High Reproductive Ability
chr35	5970001	5990000	2.93269	evm.model.chr35.527	High Reproductive Ability
chr35	5970001	5990000	2.93269	evm.model.chr35.526	High Reproductive Ability
chr35	5970001	5990000	2.93269	evm.model.chr35.525	High Reproductive Ability
chr35	5970001	5990000	2.93269	evm.model.chr35.524	High Reproductive Ability
chr16	23260001	23270000	2.92666	evm.model.chr16.870	High Reproductive Ability
chr18	840001	850000	2.92567	evm.model.chr18.41	High Reproductive Ability
chr27	1750001	1760000	2.91892	evm.model.chr27.124	High Reproductive Ability
chr30	7320001	7330000	2.91889	evm.model.chr30.420	High Reproductive Ability
chr30	7320001	7330000	2.91889	evm.model.chr30.419	High Reproductive Ability
chr5	13580001	13590000	2.9176	evm.model.chr5.432	High Reproductive Ability
chr16	22830001	22840000	2.91695	evm.model.chr16.864	High Reproductive Ability
chr36	1450001	1460000	2.90678	evm.model.chr36.87	High Reproductive Ability
chr4	8090001	8100000	2.90573	evm.model.chr4.438	High Reproductive Ability
chr15	22200001	22210000	2.90498	evm.model.chr15.809	High Reproductive Ability
chr30	4100001	4110000	2.89885	evm.model.chr30.196	High Reproductive Ability
chr30	4100001	4110000	2.89885	evm.model.chr30.194	High Reproductive Ability
chr21	19210001	19240000	2.89794	evm.model.chr21.612	High Reproductive Ability
chr17	1050001	1090000	2.89692	evm.model.chr17.48	High Reproductive Ability
chr13	2100001	2180000	2.89599	evm.model.chr13.87	High Reproductive Ability
chr13	26670001	26690000	2.88773	evm.model.chr13.1231	High Reproductive Ability
chr21	17490001	17500000	2.88745	evm.model.chr21.568	High Reproductive Ability
chr26	6030001	6040000	2.88451	evm.model.chr26.229	High Reproductive Ability
chr28	8120001	8170000	2.88404	evm.model.chr28.379	High Reproductive Ability
chr28	8120001	8170000	2.88404	evm.model.chr28.378	High Reproductive Ability
chr4	9750001	9760000	2.88201	evm.model.chr4.510	High Reproductive Ability
chr3	40001	60000	2.87945	evm.model.chr3.4	High Reproductive Ability
chr1	61560001	61580000	2.87833	evm.model.chr1.2420	High Reproductive Ability
chr4	31200001	31250000	2.87576	evm.model.chr4.1404	High Reproductive Ability
chr4	31200001	31250000	2.87576	evm.model.chr4.1402	High Reproductive Ability
chr34	5900001	5910000	2.8745	evm.model.chr34.353	High Reproductive Ability
chr6	27350001	27360000	2.87058	evm.model.chr6.786	High Reproductive Ability
chr1	57120001	57130000	2.86644	evm.model.chr1.2304	High Reproductive Ability
chr29	410001	420000	2.86502	evm.model.chr29.65	High Reproductive Ability
chr28	3730001	3740000	2.85785	evm.model.chr28.204	High Reproductive Ability
chr4	19090001	19160000	2.8569	evm.model.chr4.927	High Reproductive Ability
chr18	18250001	18260000	2.85533	evm.model.chr18.655	High Reproductive Ability
chr1	50001	80000	2.85422	evm.model.chr1.6	High Reproductive Ability
chr1	50001	80000	2.85422	evm.model.chr1.4	High Reproductive Ability
chr1	50001	80000	2.85422	evm.model.chr1.3	High Reproductive Ability
chr24	18180001	18200000	2.85054	evm.model.chr24.763	High Reproductive Ability
chr24	18180001	18200000	2.85054	evm.model.chr24.762	High Reproductive Ability
chr24	18180001	18200000	2.85054	evm.model.chr24.759	High Reproductive Ability
chr19	3620001	3660000	2.84972	evm.model.chr19.190	High Reproductive Ability
chr19	3620001	3660000	2.84972	evm.model.chr19.188	High Reproductive Ability
chr11	23460001	23470000	2.84911	evm.model.chr11.898	High Reproductive Ability
chr11	23460001	23470000	2.84911	evm.model.chr11.897	High Reproductive Ability
chr14	1190001	1210000	2.84704	evm.model.chr14.75	High Reproductive Ability
chr19	1860001	1910000	2.84665	evm.model.chr19.110	High Reproductive Ability
chr1	49890001	49900000	2.8454	evm.model.chr1.2050	High Reproductive Ability
chr12	2060001	2080000	2.84537	evm.model.chr12.143	High Reproductive Ability
chr12	2060001	2080000	2.84537	evm.model.chr12.142	High Reproductive Ability
chr13	7390001	7410000	2.84217	evm.model.chr13.294	High Reproductive Ability
chr25	3080001	3120000	2.82891	evm.model.chr25.193	High Reproductive Ability
chr1	65650001	65660000	2.81893	evm.model.chr1.2538	High Reproductive Ability
chr11	32880001	32910000	2.81867	evm.model.chr11.1300	High Reproductive Ability
chr11	32880001	32910000	2.81867	evm.model.chr11.1299	High Reproductive Ability
chr2	38270001	38280000	2.81834	evm.model.chr2.1604	High Reproductive Ability
chr24	7760001	7770000	2.81811	evm.model.chr24.290	High Reproductive Ability
chr24	7760001	7770000	2.81811	evm.model.chr24.289	High Reproductive Ability
chr25	1520001	1540000	2.81698	evm.model.chr25.105	High Reproductive Ability
chr25	1520001	1540000	2.81698	evm.model.chr25.104	High Reproductive Ability
chr5	26700001	26710000	2.81664	evm.model.chr5.840	High Reproductive Ability
chr14	6030001	6040000	2.81489	evm.model.chr14.302	High Reproductive Ability
chr2	45270001	45300000	2.81461	evm.model.chr2.1796	High Reproductive Ability
chr25	11400001	11420000	2.81156	evm.model.chr25.541	High Reproductive Ability
chr25	11400001	11420000	2.81156	evm.model.chr25.540	High Reproductive Ability
chr10	19610001	19630000	2.80791	evm.model.chr10.640	High Reproductive Ability
chr29	8980001	8990000	2.79992	evm.model.chr29.487	High Reproductive Ability
chr4	12110001	12120000	2.79967	evm.model.chr4.606	High Reproductive Ability
chr11	13690001	13700000	2.7961	evm.model.chr11.560	High Reproductive Ability
chr5	21950001	21980000	2.7906	evm.model.chr5.690	High Reproductive Ability
chr5	21950001	21980000	2.7906	evm.model.chr5.689	High Reproductive Ability
chr5	21950001	21980000	2.7906	evm.model.chr5.688	High Reproductive Ability
chr10	14570001	14580000	2.79017	evm.model.chr10.438	High Reproductive Ability
chr15	19920001	19930000	2.78849	evm.model.chr15.744	High Reproductive Ability
chr38	320001	330000	2.78759	evm.model.chr38.30	High Reproductive Ability
chr5	21840001	21850000	2.78416	evm.model.chr5.685	High Reproductive Ability
chr2	51510001	51520000	2.78354	evm.model.chr2.1962	High Reproductive Ability
chr10	9020001	9030000	2.78173	evm.model.chr10.276	High Reproductive Ability
chr1	16710001	16730000	2.78036	evm.model.chr1.827	High Reproductive Ability
chr1	4960001	4970000	2.77863	evm.model.chr1.296	High Reproductive Ability
chr33	2370001	2400000	2.77775	evm.model.chr33.148	High Reproductive Ability
chr33	2370001	2400000	2.77775	evm.model.chr33.146	High Reproductive Ability
chr28	780001	800000	2.76933	evm.model.chr28.37	High Reproductive Ability
chr3	13470001	13480000	2.76552	evm.model.chr3.559	High Reproductive Ability
chr26	15460001	15480000	2.76359	evm.model.chr26.708	High Reproductive Ability
chr3	52750001	52760000	2.76313	evm.model.chr3.2199	High Reproductive Ability
chr12	15610001	15620000	2.76065	evm.model.chr12.735	High Reproductive Ability
chr18	21750001	21770000	2.76063	evm.model.chr18.738	High Reproductive Ability
chr15	10620001	10630000	2.75932	evm.model.chr15.407	High Reproductive Ability
chr15	10620001	10630000	2.75932	evm.model.chr15.406	High Reproductive Ability
chr1	28550001	28610000	2.75919	evm.model.chr1.1315	High Reproductive Ability
chr6	10140001	10160000	2.75849	evm.model.chr6.218	High Reproductive Ability
chr22	10600001	10610000	2.75652	evm.model.chr22.368	High Reproductive Ability
chr14	19410001	19460000	2.75579	evm.model.chr14.789	High Reproductive Ability
chr3	20330001	20350000	2.75392	evm.model.chr3.876	High Reproductive Ability
chr19	11830001	11840000	2.75179	evm.model.chr19.467	High Reproductive Ability
chr32	210001	250000	2.74069	evm.model.chr32.18	High Reproductive Ability
chr32	430001	450000	2.73404	evm.model.chr32.20	High Reproductive Ability
chr4	20740001	20750000	2.73179	evm.model.chr4.975	High Reproductive Ability
chr8	1910001	1920000	2.73093	evm.model.chr8.76	High Reproductive Ability
chr13	16660001	16670000	2.72582	evm.model.chr13.697	High Reproductive Ability
chr2	5980001	5990000	2.72512	evm.model.chr2.293	High Reproductive Ability
chr26	11700001	11740000	2.72247	evm.model.chr26.468	High Reproductive Ability
chr5	27050001	27100000	2.72238	evm.model.chr5.848	High Reproductive Ability
chr1	45490001	45520000	2.72232	evm.model.chr1.1928	High Reproductive Ability
chr1	45490001	45520000	2.72232	evm.model.chr1.1927	High Reproductive Ability
chr2	15380001	15440000	2.72139	evm.model.chr2.650	High Reproductive Ability
chr3	39540001	39580000	2.71888	evm.model.chr3.1576	High Reproductive Ability
chr3	39540001	39580000	2.71888	evm.model.chr3.1575	High Reproductive Ability
chr2	30610001	30620000	2.71714	evm.model.chr2.1321	High Reproductive Ability
chr13	27760001	27770000	2.71691	evm.model.chr13.1271	High Reproductive Ability
chr16	20970001	20980000	2.7154	evm.model.chr16.795	High Reproductive Ability
chr9	1240001	1250000	2.71481	evm.model.chr9.30	High Reproductive Ability
chr18	6510001	6540000	2.71452	evm.model.chr18.337	High Reproductive Ability
chr18	6510001	6540000	2.71452	evm.model.chr18.336	High Reproductive Ability
chr4	32340001	32360000	2.71323	evm.model.chr4.1462	High Reproductive Ability
chr1	49050001	49080000	2.71239	evm.model.chr1.2025	High Reproductive Ability
chr21	5130001	5140000	2.71069	evm.model.chr21.90	High Reproductive Ability
chr21	5130001	5140000	2.71069	evm.model.chr21.89	High Reproductive Ability
chr21	5130001	5140000	2.71069	evm.model.chr21.88	High Reproductive Ability
chr22	19660001	19710000	2.71034	evm.model.chr22.773	High Reproductive Ability
chr22	19660001	19710000	2.71034	evm.model.chr22.771	High Reproductive Ability
chr1	65920001	65930000	2.71022	evm.model.chr1.2545	High Reproductive Ability
chr23	7140001	7160000	2.7087	evm.model.chr23.389	High Reproductive Ability
chr4	26670001	26690000	2.70575	evm.model.chr4.1215	High Reproductive Ability
chr1	57850001	57860000	2.70217	evm.model.chr1.2319	High Reproductive Ability
chr9	33720001	33740000	2.70166	evm.model.chr9.1101	High Reproductive Ability
chr14	420001	430000	2.70159	evm.model.chr14.25	High Reproductive Ability
chr2	57010001	57020000	2.69877	evm.model.chr2.2120	High Reproductive Ability
chr5	18340001	18350000	2.69876	evm.model.chr5.560	High Reproductive Ability
chr5	44070001	44110000	2.69829	evm.model.chr5.1437	High Reproductive Ability
chr2	30760001	30770000	2.69384	evm.model.chr2.1327	High Reproductive Ability
chr11	15950001	15960000	2.69201	evm.model.chr11.622	High Reproductive Ability
chr3	1740001	1760000	2.6882	evm.model.chr3.96	High Reproductive Ability
chr23	1410001	1430000	2.68675	evm.model.chr23.118	High Reproductive Ability
chr21	10130001	10140000	2.68641	evm.model.chr21.374	High Reproductive Ability
chr37	2980001	3000000	2.68427	evm.model.chr37.240	High Reproductive Ability
chr37	2980001	3000000	2.68427	evm.model.chr37.239	High Reproductive Ability
chr8	13070001	13100000	2.68149	evm.model.chr8.466	High Reproductive Ability
chr6	36160001	36170000	2.67707	evm.model.chr6.1123	High Reproductive Ability
chr23	10400001	10430000	2.66994	evm.model.chr23.544	High Reproductive Ability
chr22	14590001	14600000	2.66521	evm.model.chr22.488	High Reproductive Ability
chr4	5160001	5170000	2.66474	evm.model.chr4.197	High Reproductive Ability
chr4	5160001	5170000	2.66474	evm.model.chr4.196	High Reproductive Ability
chr20	13160001	13200000	2.66199	evm.model.chr20.589	High Reproductive Ability
chr20	13160001	13200000	2.66199	evm.model.chr20.588	High Reproductive Ability
chr3	53260001	53280000	2.66155	evm.model.chr3.2211	High Reproductive Ability
chr2	44070001	44130000	2.65985	evm.model.chr2.1739	High Reproductive Ability
chr2	44070001	44130000	2.65985	evm.model.chr2.1738	High Reproductive Ability
chr4	15980001	16010000	2.65984	evm.model.chr4.781	High Reproductive Ability
chr17	21220001	21230000	2.65617	evm.model.chr17.807	High Reproductive Ability
chr17	1460001	1480000	2.65613	evm.model.chr17.63	High Reproductive Ability
chr15	24970001	24980000	2.65229	evm.model.chr15.904	High Reproductive Ability
chr30	11130001	11140000	2.65194	evm.model.chr30.621	High Reproductive Ability
chr13	31350001	31390000	2.65145	evm.model.chr13.1425	High Reproductive Ability
chr12	19080001	19090000	2.65122	evm.model.chr12.867	High Reproductive Ability
chr29	1010001	1030000	2.65001	evm.model.chr29.103	High Reproductive Ability
chr19	10860001	10870000	2.64872	evm.model.chr19.382	High Reproductive Ability
chr31	6070001	6090000	2.64218	evm.model.chr31.355	High Reproductive Ability
chr3	24460001	24470000	2.64151	evm.model.chr3.1021	High Reproductive Ability
chr30	3220001	3230000	2.6408	evm.model.chr30.153	High Reproductive Ability
chr8	8620001	8630000	2.63901	evm.model.chr8.304	High Reproductive Ability
chr27	7910001	7920000	2.63799	evm.model.chr27.296	High Reproductive Ability
chr2	45600001	45650000	2.63736	evm.model.chr2.1806	High Reproductive Ability
chr2	45600001	45650000	2.63736	evm.model.chr2.1805	High Reproductive Ability
chr13	27950001	27970000	2.6364	evm.model.chr13.1278	High Reproductive Ability
chr29	10230001	10260000	2.63515	evm.model.chr29.546	High Reproductive Ability
chr10	29510001	29520000	2.63397	evm.model.chr10.1028	High Reproductive Ability
chr3	20830001	20850000	2.63395	evm.model.chr3.895	High Reproductive Ability
chr2	51330001	51350000	2.6303	evm.model.chr2.1960	High Reproductive Ability
chr10	25840001	25850000	2.6259	evm.model.chr10.855	High Reproductive Ability
chr13	21970001	21990000	2.62327	evm.model.chr13.995	High Reproductive Ability
chr5	24860001	24880000	2.62219	evm.model.chr5.791	High Reproductive Ability
chr6	33800001	33810000	2.6216	evm.model.chr6.1031	High Reproductive Ability
chr7	36780001	36790000	2.62035	evm.model.chr7.1028	High Reproductive Ability
chr1	21150001	21160000	2.61926	evm.model.chr1.1026	High Reproductive Ability
chr12	160001	180000	2.61633	evm.model.chr12.12	High Reproductive Ability
chr12	160001	180000	2.61633	evm.model.chr12.10	High Reproductive Ability
chr12	160001	180000	2.61633	evm.model.chr12.9	High Reproductive Ability
chr21	19840001	19850000	2.61517	evm.model.chr21.659	High Reproductive Ability
chr18	16950001	16970000	2.61186	evm.model.chr18.611	High Reproductive Ability
chr18	16950001	16970000	2.61186	evm.model.chr18.610	High Reproductive Ability
chr18	16950001	16970000	2.61186	evm.model.chr18.609	High Reproductive Ability
chr3	41960001	41970000	2.60542	evm.model.chr3.1669	High Reproductive Ability
chr6	37360001	37370000	2.60109	evm.model.chr6.1151	High Reproductive Ability
chr4	32050001	32060000	2.60024	evm.model.chr4.1442	High Reproductive Ability
chr4	38410001	38420000	2.59833	evm.model.chr4.1774	High Reproductive Ability
chr5	18050001	18070000	2.59725	evm.model.chr5.553	High Reproductive Ability
chr10	36280001	36300000	2.59701	evm.model.chr10.1308	High Reproductive Ability
chr23	18480001	18500000	2.5919	evm.model.chr23.958	High Reproductive Ability
chr9	6630001	6640000	2.59118	evm.model.chr9.167	High Reproductive Ability
chr11	15980001	15990000	2.59093	evm.model.chr11.623	High Reproductive Ability
chr5	9300001	9320000	2.59019	evm.model.chr5.309	High Reproductive Ability
chr12	4040001	4060000	2.58996	evm.model.chr12.210	High Reproductive Ability
chr23	7180001	7190000	2.58542	evm.model.chr23.389	High Reproductive Ability
chr26	1790001	1820000	2.58434	evm.model.chr26.94	High Reproductive Ability
chr10	20750001	20760000	2.57892	evm.model.chr10.684	High Reproductive Ability
chr25	6230001	6240000	2.577	evm.model.chr25.357	High Reproductive Ability
chr33	7190001	7250000	2.57673	evm.model.chr33.463	High Reproductive Ability
chr33	7190001	7250000	2.57673	evm.model.chr33.462	High Reproductive Ability
chr23	4670001	4680000	2.57614	evm.model.chr23.254	High Reproductive Ability
chr4	27640001	27650000	2.57362	evm.model.chr4.1273	High Reproductive Ability
chr30	10350001	10360000	2.57023	evm.model.chr30.585	High Reproductive Ability
chr12	30050001	30060000	2.56932	evm.model.chr12.1450	High Reproductive Ability
chr12	30050001	30060000	2.56932	evm.model.chr12.1449	High Reproductive Ability
chr27	8020001	8030000	2.56849	evm.model.chr27.307	High Reproductive Ability
chr33	400001	410000	2.56552	evm.model.chr33.25	High Reproductive Ability
chr13	9440001	9460000	2.55816	evm.model.chr13.364	High Reproductive Ability
chr5	6990001	7000000	2.55758	evm.model.chr5.248	High Reproductive Ability
chr11	6540001	6560000	2.55703	evm.model.chr11.263	High Reproductive Ability
chr6	24430001	24470000	2.55481	evm.model.chr6.665	High Reproductive Ability
chr6	24430001	24470000	2.55481	evm.model.chr6.663	High Reproductive Ability
chr8	31240001	31260000	2.55087	evm.model.chr8.1174	High Reproductive Ability
chr39	530001	540000	2.55072	evm.model.chr39.80	High Reproductive Ability
chr39	530001	540000	2.55072	evm.model.chr39.78	High Reproductive Ability
chr36	5700001	5750000	2.55053	evm.model.chr36.269	High Reproductive Ability
chr36	5700001	5750000	2.55053	evm.model.chr36.268	High Reproductive Ability
chr36	5700001	5750000	2.55053	evm.model.chr36.267	High Reproductive Ability
chr30	11660001	11680000	2.54943	evm.model.chr30.642	High Reproductive Ability
chr8	11080001	11090000	2.5475	evm.model.chr8.378	High Reproductive Ability
chr11	26790001	26800000	2.54577	evm.model.chr11.1082	High Reproductive Ability
chr9	30720001	30730000	2.54505	evm.model.chr9.1015	High Reproductive Ability
chr1	21640001	21690000	2.54056	evm.model.chr1.1048	High Reproductive Ability
chr38	560001	570000	2.53692	evm.model.chr38.52	High Reproductive Ability
chr20	9620001	9830000	2.53497	evm.model.chr20.451	High Reproductive Ability
chr33	740001	770000	2.53415	evm.model.chr33.58	High Reproductive Ability
chr33	740001	770000	2.53415	evm.model.chr33.57	High Reproductive Ability
chr33	740001	770000	2.53415	evm.model.chr33.56	High Reproductive Ability
chr4	20710001	20720000	2.53301	evm.model.chr4.974	High Reproductive Ability
chr5	34070001	34080000	2.5316	evm.model.chr5.1060	High Reproductive Ability
chr8	18470001	18480000	2.53137	evm.model.chr8.753	High Reproductive Ability
chr27	2810001	2830000	2.52999	evm.model.chr27.152	High Reproductive Ability
chr3	55710001	55720000	2.52901	evm.model.chr3.2298	High Reproductive Ability
chr3	46960001	46990000	2.52863	evm.model.chr3.1980	High Reproductive Ability
chr34	4830001	4840000	2.52837	evm.model.chr34.284	High Reproductive Ability
chr29	1840001	1850000	2.52322	evm.model.chr29.150	High Reproductive Ability
chr35	3790001	3800000	2.52092	evm.model.chr35.318	High Reproductive Ability
chr13	19680001	19690000	2.51964	evm.model.chr13.802	High Reproductive Ability
chr4	31370001	31390000	2.51863	evm.model.chr4.1411	High Reproductive Ability
chr9	37120001	37130000	2.50855	evm.model.chr9.1194	High Reproductive Ability
chr15	19630001	19650000	2.50762	evm.model.chr15.738	High Reproductive Ability
chr11	19990001	20020000	2.50131	evm.model.chr11.747	High Reproductive Ability
chr11	940001	950000	2.50094	evm.model.chr11.64	High Reproductive Ability
chr4	14790001	14800000	2.49781	evm.model.chr4.731	High Reproductive Ability
chr1	8800001	8810000	2.49504	evm.model.chr1.452	High Reproductive Ability
chr4	16350001	16370000	2.48907	evm.model.chr4.787	High Reproductive Ability
chr3	52130001	52160000	2.4881	evm.model.chr3.2182	High Reproductive Ability
chr3	52130001	52160000	2.4881	evm.model.chr3.2180	High Reproductive Ability
chr3	52130001	52160000	2.4881	evm.model.chr3.2179	High Reproductive Ability
chr25	4220001	4230000	2.48733	evm.model.chr25.269	High Reproductive Ability
chr13	3480001	3490000	2.48433	evm.model.chr13.119	High Reproductive Ability
chr30	4590001	4620000	2.48274	evm.model.chr30.216	High Reproductive Ability
chr2	44040001	44050000	2.48229	evm.model.chr2.1738	High Reproductive Ability
chr12	31460001	31470000	2.48039	evm.model.chr12.1504	High Reproductive Ability
chr8	26950001	26960000	2.47871	evm.model.chr8.1039	High Reproductive Ability
chr2	48090001	48120000	2.47798	evm.model.chr2.1868	High Reproductive Ability
chr8	1970001	1990000	2.47582	evm.model.chr8.76	High Reproductive Ability
chr19	80001	90000	2.47417	evm.model.chr19.3	High Reproductive Ability
chr19	80001	90000	2.47417	evm.model.chr19.2	High Reproductive Ability
chr28	11250001	11300000	2.47218	evm.model.chr28.498	High Reproductive Ability
chr23	2020001	2040000	2.47149	evm.model.chr23.131	High Reproductive Ability
chr4	37200001	37220000	2.46955	evm.model.chr4.1720	High Reproductive Ability
chr1	12230001	12250000	2.46598	evm.model.chr1.636	High Reproductive Ability
chr3	48900001	48910000	2.46422	evm.model.chr3.2048	High Reproductive Ability
chr3	35910001	35930000	2.46395	evm.model.chr3.1423	High Reproductive Ability
chr25	11020001	11030000	2.46136	evm.model.chr25.510	High Reproductive Ability
chr9	27770001	27790000	2.45881	evm.model.chr9.923	High Reproductive Ability
chr9	27770001	27790000	2.45881	evm.model.chr9.922	High Reproductive Ability
chr11	9690001	9710000	2.45613	evm.model.chr11.407	High Reproductive Ability
chr11	9690001	9710000	2.45613	evm.model.chr11.406	High Reproductive Ability
chr15	12170001	12190000	2.45423	evm.model.chr15.477	High Reproductive Ability
chr15	12170001	12190000	2.45423	evm.model.chr15.476	High Reproductive Ability
chr20	1730001	1740000	2.45125	evm.model.chr20.113	High Reproductive Ability
chr13	29440001	29450000	2.44883	evm.model.chr13.1339	High Reproductive Ability
chr2	45850001	45860000	2.44796	evm.model.chr2.1817	High Reproductive Ability
chr4	24200001	24220000	2.44792	evm.model.chr4.1138	High Reproductive Ability
chr24	4140001	4170000	2.4468	evm.model.chr24.137	High Reproductive Ability
chr24	4140001	4170000	2.4468	evm.model.chr24.135	High Reproductive Ability
chr4	7980001	7990000	2.44539	evm.model.chr4.433	High Reproductive Ability
chr12	26690001	26710000	2.44144	evm.model.chr12.1309	High Reproductive Ability
chr3	25740001	25750000	2.44039	evm.model.chr3.1051	High Reproductive Ability
chr21	7520001	7540000	2.44002	evm.model.chr21.289	High Reproductive Ability
chr21	7520001	7540000	2.44002	evm.model.chr21.288	High Reproductive Ability
chr21	7520001	7540000	2.44002	evm.model.chr21.287	High Reproductive Ability
chr3	36460001	36470000	2.43871	evm.model.chr3.1444	High Reproductive Ability
chr3	36460001	36470000	2.43871	evm.model.chr3.1443	High Reproductive Ability
chr8	4590001	4600000	2.43522	evm.model.chr8.171	High Reproductive Ability
chr10	27610001	27620000	2.434	evm.model.chr10.934	High Reproductive Ability
chr14	12480001	12510000	2.43325	evm.model.chr14.572	High Reproductive Ability
chr15	16950001	16960000	2.43323	evm.model.chr15.642	High Reproductive Ability
chr19	7210001	7220000	2.43318	evm.model.chr19.266	High Reproductive Ability
chr4	47850001	47860000	2.43275	evm.model.chr4.2154	High Reproductive Ability
chr33	4380001	4390000	2.43071	evm.model.chr33.280	High Reproductive Ability
chr31	6410001	6420000	2.42673	evm.model.chr31.366	High Reproductive Ability
chr25	13680001	13690000	2.42482	evm.model.chr25.709	High Reproductive Ability
chr9	28930001	28940000	2.42439	evm.model.chr9.967	High Reproductive Ability
chr9	2600001	2610000	2.42423	evm.model.chr9.50	High Reproductive Ability
chr3	53860001	53870000	2.42052	evm.model.chr3.2232	High Reproductive Ability
chr25	12520001	12550000	2.41866	evm.model.chr25.618	High Reproductive Ability
chr25	12520001	12550000	2.41866	evm.model.chr25.616	High Reproductive Ability
chr25	12520001	12550000	2.41866	evm.model.chr25.615	High Reproductive Ability
chr25	12520001	12550000	2.41866	evm.model.chr25.614	High Reproductive Ability
chr25	12520001	12550000	2.41866	evm.model.chr25.613	High Reproductive Ability
chr1	20290001	20310000	2.41861	evm.model.chr1.993	High Reproductive Ability
chr12	8810001	8830000	2.41696	evm.model.chr12.416	High Reproductive Ability
chr12	8810001	8830000	2.41696	evm.model.chr12.415	High Reproductive Ability
chr19	1500001	1510000	2.41185	evm.model.chr19.94	High Reproductive Ability
chr27	8750001	8760000	2.41137	evm.model.chr27.347	High Reproductive Ability
chr27	8750001	8760000	2.41137	evm.model.chr27.346	High Reproductive Ability
chr7	23020001	23050000	2.40975	evm.model.chr7.668	High Reproductive Ability
chr7	23020001	23050000	2.40975	evm.model.chr7.667	High Reproductive Ability
chr6	25820001	25850000	2.40933	evm.model.chr6.727	High Reproductive Ability
chr5	4390001	4400000	2.40812	evm.model.chr5.176	High Reproductive Ability
chr14	26720001	26730000	2.40748	evm.model.chr14.1030	High Reproductive Ability
chr14	26720001	26730000	2.40748	evm.model.chr14.1029	High Reproductive Ability
chr14	26720001	26730000	2.40748	evm.model.chr14.1028	High Reproductive Ability
chr2	23120001	23130000	2.40703	evm.model.chr2.926	High Reproductive Ability
chr6	5490001	5510000	2.40379	evm.model.chr6.113	High Reproductive Ability
chr20	2230001	2250000	2.40372	evm.model.chr20.135	High Reproductive Ability
chr5	41870001	41900000	2.40365	evm.model.chr5.1328	High Reproductive Ability
chr6	17240001	17260000	2.40293	evm.model.chr6.409	High Reproductive Ability
chr11	31830001	31850000	2.40237	evm.model.chr11.1259	High Reproductive Ability
chr27	13400001	13410000	2.40225	evm.model.chr27.592	High Reproductive Ability
chr27	13400001	13410000	2.40225	evm.model.chr27.591	High Reproductive Ability
chr1	29290001	29300000	2.40127	evm.model.chr1.1333	High Reproductive Ability
chr2	41340001	41350000	2.39689	evm.model.chr2.1662	High Reproductive Ability
chr34	5180001	5220000	2.39601	evm.model.chr34.309	High Reproductive Ability
chr34	5180001	5220000	2.39601	evm.model.chr34.308	High Reproductive Ability
chr26	15650001	15670000	2.39523	evm.model.chr26.716	High Reproductive Ability
chr16	12210001	12250000	2.39483	evm.model.chr16.417	High Reproductive Ability
chr2	12750001	12800000	2.39254	evm.model.chr2.576	High Reproductive Ability
chr2	51580001	51630000	2.38912	evm.model.chr2.1964	High Reproductive Ability
chr2	51580001	51630000	2.38912	evm.model.chr2.1963	High Reproductive Ability
chr8	25410001	25420000	2.38615	evm.model.chr8.991	High Reproductive Ability
chr27	10830001	10850000	2.38381	evm.model.chr27.458	High Reproductive Ability
chr14	27260001	27270000	2.37972	evm.model.chr14.1064	High Reproductive Ability
chr14	13830001	13840000	2.3781	evm.model.chr14.631	High Reproductive Ability
chr3	53950001	53960000	2.37768	evm.model.chr3.2236	High Reproductive Ability
chr7	32340001	32360000	2.3751	evm.model.chr7.936	High Reproductive Ability
chr18	3630001	3690000	2.37307	evm.model.chr18.163	High Reproductive Ability
chr18	3630001	3690000	2.37307	evm.model.chr18.161	High Reproductive Ability
chr13	860001	870000	2.37112	evm.model.chr13.50	High Reproductive Ability
chr13	860001	870000	2.37112	evm.model.chr13.49	High Reproductive Ability
chr25	3420001	3450000	2.36783	evm.model.chr25.219	High Reproductive Ability
chr9	14420001	14440000	2.36779	evm.model.chr9.426	High Reproductive Ability
chr7	37510001	37520000	2.36657	evm.model.chr7.1074	High Reproductive Ability
chr3	51620001	51630000	2.36389	evm.model.chr3.2161	High Reproductive Ability
chr21	20260001	20300000	2.36288	evm.model.chr21.697	High Reproductive Ability
chr21	20260001	20300000	2.36288	evm.model.chr21.695	High Reproductive Ability
chr21	20260001	20300000	2.36288	evm.model.chr21.694	High Reproductive Ability
chr21	20260001	20300000	2.36288	evm.model.chr21.692	High Reproductive Ability
chr33	3890001	3900000	2.36227	evm.model.chr33.244	High Reproductive Ability
chr15	10850001	10870000	2.36206	evm.model.chr15.424	High Reproductive Ability
chr23	17610001	17630000	2.36154	evm.model.chr23.904	High Reproductive Ability
chr4	18920001	18950000	2.35627	evm.model.chr4.924	High Reproductive Ability
chr14	29550001	29570000	2.35543	evm.model.chr14.1134	High Reproductive Ability
chr2	30080001	30090000	2.35466	evm.model.chr2.1292	High Reproductive Ability
chr37	2820001	2830000	2.35444	evm.model.chr37.228	High Reproductive Ability
chr12	13040001	13050000	2.35021	evm.model.chr12.630	High Reproductive Ability
chr1	55850001	55860000	2.35015	evm.model.chr1.2254	High Reproductive Ability
chr7	6440001	6450000	2.34913	evm.model.chr7.171	High Reproductive Ability
chr3	35050001	35090000	2.34726	evm.model.chr3.1388	High Reproductive Ability
chr3	35050001	35090000	2.34726	evm.model.chr3.1387	High Reproductive Ability
chr3	35050001	35090000	2.34726	evm.model.chr3.1386	High Reproductive Ability
chr3	35050001	35090000	2.34726	evm.model.chr3.1384	High Reproductive Ability
chr3	35050001	35090000	2.34726	evm.model.chr3.1383	High Reproductive Ability
chr3	35050001	35090000	2.34726	evm.model.chr3.1382	High Reproductive Ability
chr9	30790001	30800000	2.34708	evm.model.chr9.1016	High Reproductive Ability
chr13	30830001	30840000	2.34505	evm.model.chr13.1403	High Reproductive Ability
chr5	35010001	35050000	2.34293	evm.model.chr5.1103	High Reproductive Ability
chr1	12180001	12200000	2.34284	evm.model.chr1.634	High Reproductive Ability
chr20	14280001	14290000	2.33968	evm.model.chr20.618	High Reproductive Ability
chr27	7560001	7570000	2.33782	evm.model.chr27.271	High Reproductive Ability
chr27	7560001	7570000	2.33782	evm.model.chr27.270	High Reproductive Ability
chr22	3210001	3220000	2.33671	evm.model.chr22.89	High Reproductive Ability
chr2	54970001	54990000	2.33546	evm.model.chr2.2049	High Reproductive Ability
chr35	5650001	5660000	2.33296	evm.model.chr35.492	High Reproductive Ability
chr35	5650001	5660000	2.33296	evm.model.chr35.491	High Reproductive Ability
chr14	31530001	31540000	2.33246	evm.model.chr14.1205	High Reproductive Ability
chr2	40070001	40080000	2.33113	evm.model.chr2.1634	High Reproductive Ability
chr2	12570001	12590000	2.32834	evm.model.chr2.571	High Reproductive Ability
chr11	26470001	26500000	2.3272	evm.model.chr11.1072	High Reproductive Ability
chr19	17480001	17510000	2.325	evm.model.chr19.693	High Reproductive Ability
chr19	18700001	18710000	2.31972	evm.model.chr19.728	High Reproductive Ability
chr4	9860001	9880000	2.31707	evm.model.chr4.512	High Reproductive Ability
chr5	3020001	3030000	2.31701	evm.model.chr5.111	High Reproductive Ability
chr3	52780001	52790000	2.31696	evm.model.chr3.2199	High Reproductive Ability
chr21	8610001	8680000	2.31309	evm.model.chr21.339	High Reproductive Ability
chr21	8610001	8680000	2.31309	evm.model.chr21.335	High Reproductive Ability
chr21	8610001	8680000	2.31309	evm.model.chr21.332	High Reproductive Ability
chr13	33080001	33110000	2.31211	evm.model.chr13.1481	High Reproductive Ability
chr13	33080001	33110000	2.31211	evm.model.chr13.1478	High Reproductive Ability
chr24	8920001	8930000	2.30712	evm.model.chr24.387	High Reproductive Ability
chr9	23710001	23720000	2.3063	evm.model.chr9.779	High Reproductive Ability
chr6	33520001	33530000	2.30592	evm.model.chr6.1021	High Reproductive Ability
chr6	33520001	33530000	2.30592	evm.model.chr6.1019	High Reproductive Ability
chr7	150001	180000	2.3048	evm.model.chr7.3	High Reproductive Ability
chr3	44620001	44630000	2.30388	evm.model.chr3.1803	High Reproductive Ability
chr1	31430001	31440000	2.30237	evm.model.chr1.1381	High Reproductive Ability
[truncated: 8,006 more rows]
