# Supplementary material for: Insights into genetic diversity and phenotypic variations in domestic geese through comprehensive population and pan-genome analysis
Source: J Anim Sci Biotechnol. 2023 Nov 24;14:150. doi: 10.1186/s40104-023-00944-y (PMC10675864; doi:10.1186/s40104-023-00944-y)
Supplement: Supplementary file 7 — Additional file 7: Table S4. Phenotypic data for traits of Sichuan white geese for the resequenced accessions. [file 40104_2023_944_MOESM7_ESM.xlsx]

## Sheet: Sheet1
Table S4 Phenotypic data for traits of Sichuan white geese for the resequenced accessions
Accession name	70-day body weight	Egg index	Egg number of 48-week geese	Hatchable egg rate	Egg relative density	Chest meat pH	Carcass femur length	Tibia length	9-20-week geese feed to meat ratio	Carcass keel bone length	Chest meat ph	Keel bone length	Leg circumference 2	Feet weight	Tibia length
A10	NA	1.41	35	94.12	1.15	NA	NA	NA	NA	NA	NA	NA	NA	NA	NA
A12	NA	1.54	37	90.74	1.14	NA	NA	NA	NA	NA	NA	NA	NA	NA	NA
A13	NA	1.53	27	100	1.14	NA	NA	NA	NA	NA	NA	NA	NA	NA	NA
A14	NA	1.4	44	100	1.15	NA	NA	NA	NA	NA	NA	NA	NA	NA	NA
A15	NA	1.43	44	100	1.14	NA	NA	NA	NA	NA	NA	NA	NA	NA	NA
A18	NA	1.49	16	97.78	1.14	NA	NA	NA	NA	NA	NA	NA	NA	NA	NA
A19	NA	1.42	29	95.92	1.14	NA	NA	NA	NA	NA	NA	NA	NA	NA	NA
A21	NA	1.51	40	95.65	1.15	NA	NA	NA	NA	NA	NA	NA	NA	NA	NA
A22	NA	1.42	38	100	1.14	NA	NA	NA	NA	NA	NA	NA	NA	NA	NA
A24	NA	1.51	49	100	1.14	NA	NA	NA	NA	NA	NA	NA	NA	NA	NA
A25	NA	1.46	40	95.16	1.14	NA	NA	NA	NA	NA	NA	NA	NA	NA	NA
A26	NA	1.47	NA	95.83	1.14	NA	NA	NA	NA	NA	NA	NA	NA	NA	NA
A27	NA	1.46	22	100	1.15	NA	NA	NA	NA	NA	NA	NA	NA	NA	NA
A28	NA	1.54	43	100	1.15	NA	NA	NA	NA	NA	NA	NA	NA	NA	NA
A30	NA	1.42	16	100	1.14	NA	NA	NA	NA	NA	NA	NA	NA	NA	NA
A31	NA	1.37	29	100	1.14	NA	NA	NA	NA	NA	NA	NA	NA	NA	NA
A32	NA	1.39	39	85.29	1.14	NA	NA	NA	NA	NA	NA	NA	NA	NA	NA
A35	NA	1.46	10	92.31	1.14	NA	NA	NA	NA	NA	NA	NA	NA	NA	NA
A38	NA	1.5	8	100	1.15	NA	NA	NA	NA	NA	NA	NA	NA	NA	NA
A40	NA	1.44	43	98.67	1.13	NA	NA	NA	NA	NA	NA	NA	NA	NA	NA
A41	NA	1.47	32	95	1.14	NA	NA	NA	NA	NA	NA	NA	NA	NA	NA
A43	NA	1.45	26	100	1.15	NA	NA	NA	NA	NA	NA	NA	NA	NA	NA
A44	NA	1.41	21	97.96	1.15	NA	NA	NA	NA	NA	NA	NA	NA	NA	NA
A45	NA	1.39	24	100	1.14	NA	NA	NA	NA	NA	NA	NA	NA	NA	NA
A46	NA	1.47	23	57.14	1.15	NA	NA	NA	NA	NA	NA	NA	NA	NA	NA
A49	NA	1.51	31	97.5	1.15	NA	NA	NA	NA	NA	NA	NA	NA	NA	NA
A50	NA	1.42	35	96.97	1.13	NA	NA	NA	NA	NA	NA	NA	NA	NA	NA
A52	NA	1.53	36	96.3	1.13	NA	NA	NA	NA	NA	NA	NA	NA	NA	NA
A53	NA	1.46	35	96.97	1.14	NA	NA	NA	NA	NA	NA	NA	NA	NA	NA
A55	NA	1.53	35	100	1.15	NA	NA	NA	NA	NA	NA	NA	NA	NA	NA
A56	NA	1.36	34	100	1.15	NA	NA	NA	NA	NA	NA	NA	NA	NA	NA
A59	NA	1.46	11	96.88	1.15	NA	NA	NA	NA	NA	NA	NA	NA	NA	NA
A63	NA	1.56	15	100	1.15	NA	NA	NA	NA	NA	NA	NA	NA	NA	NA
A64	NA	1.46	26	100	1.14	NA	NA	NA	NA	NA	NA	NA	NA	NA	NA
A67	NA	1.5	13	97.92	1.15	NA	NA	NA	NA	NA	NA	NA	NA	NA	NA
A68	NA	1.42	51	98.53	1.14	NA	NA	NA	NA	NA	NA	NA	NA	NA	NA
A69	NA	1.39	17	100	1.15	NA	NA	NA	NA	NA	NA	NA	NA	NA	NA
A71	NA	1.49	42	97.33	1.14	NA	NA	NA	NA	NA	NA	NA	NA	NA	NA
A72	NA	1.55	27	98	1.15	NA	NA	NA	NA	NA	NA	NA	NA	NA	NA
B10	3105	1.45	41	100	1.16	NA	NA	NA	NA	NA	NA	NA	NA	NA	NA
B11	3124	1.36	50	97.37	1.15	NA	NA	NA	NA	NA	NA	NA	NA	NA	NA
B12	3009	1.4	40	100	1.16	NA	NA	NA	NA	NA	NA	NA	NA	NA	NA
B13	3297	1.38	53	97.59	1.22	NA	NA	NA	NA	NA	NA	NA	NA	NA	NA
B16	2830	1.53	25	97.78	1.15	NA	NA	NA	NA	NA	NA	NA	NA	NA	NA
B18	2464	1.44	43	100	1.15	NA	NA	NA	NA	NA	NA	NA	NA	NA	NA
B19	2713	1.54	31	98.08	1.15	NA	NA	NA	NA	NA	NA	NA	NA	NA	NA
B20	3001	1.3	46	95.77	1.14	NA	NA	NA	NA	NA	NA	NA	NA	NA	NA
B21	2739	1.6	46	97.14	1.15	NA	NA	NA	NA	NA	NA	NA	NA	NA	NA
B22	2610	1.44	21	85.71	1.15	NA	NA	NA	NA	NA	NA	NA	NA	NA	NA
B25	2989	1.48	34	93.44	1.15	NA	NA	NA	NA	NA	NA	NA	NA	NA	NA
B26	2970	1.5	50	100	1.14	NA	NA	NA	NA	NA	NA	NA	NA	NA	NA
B27	3315	1.46	52	98.36	1.15	NA	NA	NA	NA	NA	NA	NA	NA	NA	NA
B28	2607	1.51	55	98.8	1.14	NA	NA	NA	NA	NA	NA	NA	NA	NA	NA
B30	2497	1.45	48	98.65	1.14	NA	NA	NA	NA	NA	NA	NA	NA	NA	NA
B31	2673	1.46	17	100	1.15	NA	NA	NA	NA	NA	NA	NA	NA	NA	NA
B32	2864	1.02	40	92.16	1.15	NA	NA	NA	NA	NA	NA	NA	NA	NA	NA
B34	3240	1.44	39	91.84	1.14	NA	NA	NA	NA	NA	NA	NA	NA	NA	NA
B36	2634	1.46	43	98.31	1.14	NA	NA	NA	NA	NA	NA	NA	NA	NA	NA
B37	3088	1.4	51	100	1.14	NA	NA	NA	NA	NA	NA	NA	NA	NA	NA
B39	2466	1.43	58	98.72	1.14	NA	NA	NA	NA	NA	NA	NA	NA	NA	NA
B41	2364	1.49	40	100	1.15	NA	NA	NA	NA	NA	NA	NA	NA	NA	NA
B42	2569	1.48	52	93.22	1.15	NA	NA	NA	NA	NA	NA	NA	NA	NA	NA
B43	3124	1.58	14	91.3	1.14	NA	NA	NA	NA	NA	NA	NA	NA	NA	NA
B44	2765	1.45	45	100	1.14	NA	NA	NA	NA	NA	NA	NA	NA	NA	NA
B46	2663	1.43	31	97.92	1.15	NA	NA	NA	NA	NA	NA	NA	NA	NA	NA
B47	2584	1.47	52	95.65	1.15	NA	NA	NA	NA	NA	NA	NA	NA	NA	NA
B49	3193	1.45	25	93.33	1.15	NA	NA	NA	NA	NA	NA	NA	NA	NA	NA
B51	2585	1.35	26	89.47	1.15	NA	NA	NA	NA	NA	NA	NA	NA	NA	NA
B52	2961	1.44	43	96	1.14	NA	NA	NA	NA	NA	NA	NA	NA	NA	NA
B53	3002	1.49	31	92.45	1.14	NA	NA	NA	NA	NA	NA	NA	NA	NA	NA
B54	2782	1.43	32	89.58	1.14	NA	NA	NA	NA	NA	NA	NA	NA	NA	NA
B55	3202	1.47	51	92.11	1.14	NA	NA	NA	NA	NA	NA	NA	NA	NA	NA
B56	2917	1.49	45	98.57	1.15	NA	NA	NA	NA	NA	NA	NA	NA	NA	NA
B58	3239	1.36	30	98.04	1.15	NA	NA	NA	NA	NA	NA	NA	NA	NA	NA
B59	NA	1.42	24	97.5	1.15	NA	NA	NA	NA	NA	NA	NA	NA	NA	NA
B60	2871	1.47	31	97.78	1.14	NA	NA	NA	NA	NA	NA	NA	NA	NA	NA
B61	NA	1.37	57	94.29	1.14	NA	NA	NA	NA	NA	NA	NA	NA	NA	NA
B62	2884	1.46	35	98.39	1.15	NA	NA	NA	NA	NA	NA	NA	NA	NA	NA
B63	2578	1.4	40	97.67	1.15	NA	NA	NA	NA	NA	NA	NA	NA	NA	NA
B64	NA	1.5	46	98.46	1.15	NA	NA	NA	NA	NA	NA	NA	NA	NA	NA
B65	NA	1.49	18	95.83	1.13	NA	NA	NA	NA	NA	NA	NA	NA	NA	NA
B67	NA	1.47	15	100	1.14	NA	NA	NA	NA	NA	NA	NA	NA	NA	NA
B69	NA	1.33	40	98.36	1.14	NA	NA	NA	NA	NA	NA	NA	NA	NA	NA
B70	NA	1.51	42	88.89	1.14	NA	NA	NA	NA	NA	NA	NA	NA	NA	NA
B71	NA	1.37	33	96.08	1.15	NA	NA	NA	NA	NA	NA	NA	NA	NA	NA
B72	NA	1.46	34	100	1.15	NA	NA	NA	NA	NA	NA	NA	NA	NA	NA
C11	2993	1.45	31	98.44	1.16	NA	NA	NA	NA	NA	NA	NA	NA	NA	NA
C12	2957	1.42	43	95.38	1.15	NA	NA	NA	NA	NA	NA	NA	NA	NA	NA
C13	2916	1.46	25	94.44	1.15	NA	NA	NA	NA	NA	NA	NA	NA	NA	NA
C16	2987	1.44	23	72.41	1.15	NA	NA	NA	NA	NA	NA	NA	NA	NA	NA
C17	2661	1.43	32	100	1.15	NA	NA	NA	NA	NA	NA	NA	NA	NA	NA
C18	3092	1.42	49	98.18	1.21	NA	NA	NA	NA	NA	NA	NA	NA	NA	NA
C21	3066	1.59	NA	NA	1.15	NA	NA	NA	NA	NA	NA	NA	NA	NA	NA
C26	2949	1.45	37	97.22	1.14	NA	NA	NA	NA	NA	NA	NA	NA	NA	NA
C27	2674	1.41	34	93.06	1.15	NA	NA	NA	NA	NA	NA	NA	NA	NA	NA
C28	2953	1.34	42	100	1.15	NA	NA	NA	NA	NA	NA	NA	NA	NA	NA
C29	2796	1.45	22	97.96	1.14	NA	NA	NA	NA	NA	NA	NA	NA	NA	NA
C31	2723	1.48	44	98.44	1.15	NA	NA	NA	NA	NA	NA	NA	NA	NA	NA
C33	2810	1.44	43	100	1.14	NA	NA	NA	NA	NA	NA	NA	NA	NA	NA
C34	2904	1.32	39	95.95	1.15	NA	NA	NA	NA	NA	NA	NA	NA	NA	NA
C35	NA	1.43	23	96.72	1.15	NA	NA	NA	NA	NA	NA	NA	NA	NA	NA
C36	2807	1.41	44	98.8	1.14	NA	NA	NA	NA	NA	NA	NA	NA	NA	NA
C38	3320	1.48	39	100	1.14	NA	NA	NA	NA	NA	NA	NA	NA	NA	NA
C40	3232	1.54	21	91.3	1.14	NA	NA	NA	NA	NA	NA	NA	NA	NA	NA
C41	3129	1.44	37	100	1.14	NA	NA	NA	NA	NA	NA	NA	NA	NA	NA
C42	2852	1.46	43	98.55	1.14	NA	NA	NA	NA	NA	NA	NA	NA	NA	NA
C43	2881	1.4	45	100	1.15	NA	NA	NA	NA	NA	NA	NA	NA	NA	NA
C44	2698	1.41	38	98.53	1.15	NA	NA	NA	NA	NA	NA	NA	NA	NA	NA
C45	2893	1.44	27	98.21	1.15	NA	NA	NA	NA	NA	NA	NA	NA	NA	NA
C46	2462	1.4	32	100	1.15	NA	NA	NA	NA	NA	NA	NA	NA	NA	NA
C47	2576	1.37	30	94.44	1.16	NA	NA	NA	NA	NA	NA	NA	NA	NA	NA
C48	2967	1.52	39	98.57	1.31	NA	NA	NA	NA	NA	NA	NA	NA	NA	NA
C49	2451	1.51	31	98.15	1.15	NA	NA	NA	NA	NA	NA	NA	NA	NA	NA
C50	2676	1.44	56	97.7	1.15	NA	NA	NA	NA	NA	NA	NA	NA	NA	NA
C51	2662	1.44	19	96	1.15	NA	NA	NA	NA	NA	NA	NA	NA	NA	NA
C52	NA	1.49	21	100	1.16	NA	NA	NA	NA	NA	NA	NA	NA	NA	NA
C57	2528	1.45	36	100	1.14	NA	NA	NA	NA	NA	NA	NA	NA	NA	NA
C62	3124	1.43	33	97.83	1.15	NA	NA	NA	NA	NA	NA	NA	NA	NA	NA
C63	3182	1.39	36	98.57	1.15	NA	NA	NA	NA	NA	NA	NA	NA	NA	NA
C64	3034	1.42	42	100	1.15	NA	NA	NA	NA	NA	NA	NA	NA	NA	NA
C69	2624	1.46	36	96.61	1.15	NA	NA	NA	NA	NA	NA	NA	NA	NA	NA
D10	2697	1.43	56	98.68	1.15	NA	NA	NA	NA	NA	NA	NA	NA	NA	NA
D11	2576	1.41	39	100	1.15	NA	NA	NA	NA	NA	NA	NA	NA	NA	NA
D13	2734	1.51	16	48.72	1.17	NA	NA	NA	NA	NA	NA	NA	NA	NA	NA
D15	2491	1.42	36	96.77	1.16	NA	NA	NA	NA	NA	NA	NA	NA	NA	NA
D16	3102	1.42	42	96.67	1.13	NA	NA	NA	NA	NA	NA	NA	NA	NA	NA
D17	2480	1.52	25	100	1.15	NA	NA	NA	NA	NA	NA	NA	NA	NA	NA
D18	2841	1.48	50	96.15	1.15	NA	NA	NA	NA	NA	NA	NA	NA	NA	NA
D19	2953	1.54	36	96.49	1.14	NA	NA	NA	NA	NA	NA	NA	NA	NA	NA
D20	2780	1.47	52	93.75	1.15	NA	NA	NA	NA	NA	NA	NA	NA	NA	NA
D21	2503	1.42	43	100	1.14	NA	NA	NA	NA	NA	NA	NA	NA	NA	NA
D22	2904	1.42	37	86.96	1.15	NA	NA	NA	NA	NA	NA	NA	NA	NA	NA
D23	2905	1.51	40	90.74	1.14	NA	NA	NA	NA	NA	NA	NA	NA	NA	NA
D24	2450	1.54	13	100	1.15	NA	NA	NA	NA	NA	NA	NA	NA	NA	NA
D26	2520	1.44	40	96.55	1.16	NA	NA	NA	NA	NA	NA	NA	NA	NA	NA
D28	2601	1.39	52	100	1.14	NA	NA	NA	NA	NA	NA	NA	NA	NA	NA
D29	2510	1.48	44	100	1.14	NA	NA	NA	NA	NA	NA	NA	NA	NA	NA
D31	2739	19.73	33	97.96	21.13	NA	NA	NA	NA	NA	NA	NA	NA	NA	NA
D32	2909	1.53	30	80.65	1.15	NA	NA	NA	NA	NA	NA	NA	NA	NA	NA
D33	2746	1.4	53	98.57	1.15	NA	NA	NA	NA	NA	NA	NA	NA	NA	NA
D35	2586	1.53	26	87.1	1.15	NA	NA	NA	NA	NA	NA	NA	NA	NA	NA
D36	3048	1.45	26	97.67	1.14	NA	NA	NA	NA	NA	NA	NA	NA	NA	NA
D37	2840	1.49	37	94.74	1.14	NA	NA	NA	NA	NA	NA	NA	NA	NA	NA
D42	2678	1.25	38	95.83	1.16	NA	NA	NA	NA	NA	NA	NA	NA	NA	NA
D45	2923	1.58	27	100	1.14	NA	NA	NA	NA	NA	NA	NA	NA	NA	NA
D47	3142	1.44	43	97.1	1.15	NA	NA	NA	NA	NA	NA	NA	NA	NA	NA
D52	2419	1.5	33	100	1.15	NA	NA	NA	NA	NA	NA	NA	NA	NA	NA
D53	2828	1.47	30	98.39	1.14	NA	NA	NA	NA	NA	NA	NA	NA	NA	NA
D54	3028	1.5	37	100	1.15	NA	NA	NA	NA	NA	NA	NA	NA	NA	NA
D55	2665	1.49	35	100	1.14	NA	NA	NA	NA	NA	NA	NA	NA	NA	NA
D56	2627	1.42	51	100	1.14	NA	NA	NA	NA	NA	NA	NA	NA	NA	NA
D60	3203	1.24	29	100	1.14	NA	NA	NA	NA	NA	NA	NA	NA	NA	NA
D61	2962	1.48	38	98.28	1.14	NA	NA	NA	NA	NA	NA	NA	NA	NA	NA
D62	2795	1.4	39	100	1.15	NA	NA	NA	NA	NA	NA	NA	NA	NA	NA
D67	3390	1.51	24	97.3	1.15	NA	NA	NA	NA	NA	NA	NA	NA	NA	NA
D68	2487	1.44	37	88.37	1.15	NA	NA	NA	NA	NA	NA	NA	NA	NA	NA
D70	3425	1.41	54	92.11	1.14	NA	NA	NA	NA	NA	NA	NA	NA	NA	NA
D71	2601	1.34	51	100	1.14	NA	NA	NA	NA	NA	NA	NA	NA	NA	NA
D72	3202	1.44	20	96.55	1.15	NA	NA	NA	NA	NA	NA	NA	NA	NA	NA
E11	2546	1.4	47	97.37	1.14	NA	NA	NA	NA	NA	NA	NA	NA	NA	NA
E12	3150	1.39	40	94.29	1.16	NA	NA	NA	NA	NA	NA	NA	NA	NA	NA
E13	2984	1.45	48	98.7	1.15	NA	NA	NA	NA	NA	NA	NA	NA	NA	NA
E14	2572	1.39	26	97.3	1.15	NA	NA	NA	NA	NA	NA	NA	NA	NA	NA
E15	2626	1.44	36	98	1.15	NA	NA	NA	NA	NA	NA	NA	NA	NA	NA
E16	2567	1.42	47	100	1.14	NA	NA	NA	NA	NA	NA	NA	NA	NA	NA
E17	2618	1.41	28	96.61	1.14	NA	NA	NA	NA	NA	NA	NA	NA	NA	NA
E18	2654	1.48	47	100	1.15	NA	NA	NA	NA	NA	NA	NA	NA	NA	NA
E19	2534	1.45	30	96.49	1.15	NA	NA	NA	NA	NA	NA	NA	NA	NA	NA
E20	2566	1.46	48	95	1.25	NA	NA	NA	NA	NA	NA	NA	NA	NA	NA
E23	NA	1.43	30	97.06	1.15	NA	NA	NA	NA	NA	NA	NA	NA	NA	NA
E24	NA	1.49	46	100	1.14	NA	NA	NA	NA	NA	NA	NA	NA	NA	NA
E25	NA	1.43	35	100	1.15	NA	NA	NA	NA	NA	NA	NA	NA	NA	NA
E26	NA	1.48	37	97.06	1.15	NA	NA	NA	NA	NA	NA	NA	NA	NA	NA
E27	NA	1.41	18	100	1.14	NA	NA	NA	NA	NA	NA	NA	NA	NA	NA
E29	NA	1.42	20	100	1.15	NA	NA	NA	NA	NA	NA	NA	NA	NA	NA
E30	NA	1.41	32	95.59	1.15	NA	NA	NA	NA	NA	NA	NA	NA	NA	NA
E31	NA	1.47	26	94.55	1.15	NA	NA	NA	NA	NA	NA	NA	NA	NA	NA
E33	NA	1.44	30	98.44	1.14	NA	NA	NA	NA	NA	NA	NA	NA	NA	NA
E34	NA	1.5	33	97.62	1.15	NA	NA	NA	NA	NA	NA	NA	NA	NA	NA
E35	NA	1.43	36	100	1.15	NA	NA	NA	NA	NA	NA	NA	NA	NA	NA
E36	NA	1.41	36	94.55	1.15	NA	NA	NA	NA	NA	NA	NA	NA	NA	NA
E37	NA	1.38	28	98.41	1.15	NA	NA	NA	NA	NA	NA	NA	NA	NA	NA
E39	NA	1.47	31	100	1.15	NA	NA	NA	NA	NA	NA	NA	NA	NA	NA
E43	NA	1.42	42	98.67	1.15	NA	NA	NA	NA	NA	NA	NA	NA	NA	NA
E45	NA	1.43	38	100	1.14	NA	NA	NA	NA	NA	NA	NA	NA	NA	NA
E46	NA	1.41	41	82.54	1.16	NA	NA	NA	NA	NA	NA	NA	NA	NA	NA
E54	NA	1.49	25	98.44	1.15	NA	NA	NA	NA	NA	NA	NA	NA	NA	NA
E56	NA	1.48	41	100	1.15	NA	NA	NA	NA	NA	NA	NA	NA	NA	NA
E57	NA	1.43	29	100	1.15	NA	NA	NA	NA	NA	NA	NA	NA	NA	NA
E58	NA	1.41	39	97.22	1.15	NA	NA	NA	NA	NA	NA	NA	NA	NA	NA
E59	NA	1.47	39	98.25	1.15	NA	NA	NA	NA	NA	NA	NA	NA	NA	NA
E61	NA	1.41	31	90.24	1.16	NA	NA	NA	NA	NA	NA	NA	NA	NA	NA
E63	NA	1.39	36	95.71	1.15	NA	NA	NA	NA	NA	NA	NA	NA	NA	NA
E64	NA	1.45	35	98.25	1.15	NA	NA	NA	NA	NA	NA	NA	NA	NA	NA
E65	NA	1.39	46	98.8	1.15	NA	NA	NA	NA	NA	NA	NA	NA	NA	NA
E68	NA	1.43	35	100	1.15	NA	NA	NA	NA	NA	NA	NA	NA	NA	NA
A5	NA	1.42	34	88.37	1.15	NA	NA	NA	NA	NA	NA	NA	NA	NA	NA
A6	NA	1.51	27	100	1.14	NA	NA	NA	NA	NA	NA	NA	NA	NA	NA
A7	NA	1.47	26	93.62	1.14	NA	NA	NA	NA	NA	NA	NA	NA	NA	NA
A8	NA	1.37	48	98.46	1.15	NA	NA	NA	NA	NA	NA	NA	NA	NA	NA
A9	NA	1.52	20	96	1.14	NA	NA	NA	NA	NA	NA	NA	NA	NA	NA
B4	2925	1.37	48	94.92	1.15	NA	NA	NA	NA	NA	NA	NA	NA	NA	NA
B5	2836	1.43	40	100	1.14	NA	NA	NA	NA	NA	NA	NA	NA	NA	NA
B6	2752	1.46	46	98.48	1.15	NA	NA	NA	NA	NA	NA	NA	NA	NA	NA
B7	2692	1.37	42	100	1.15	NA	NA	NA	NA	NA	NA	NA	NA	NA	NA
B8	2504	1.46	53	97.22	1.14	NA	NA	NA	NA	NA	NA	NA	NA	NA	NA
B9	2857	1.47	35	98.44	1.15	NA	NA	NA	NA	NA	NA	NA	NA	NA	NA
C4	3121	1.36	25	100	1.15	NA	NA	NA	NA	NA	NA	NA	NA	NA	NA
C6	2676	1.35	43	97.33	1.15	NA	NA	NA	NA	NA	NA	NA	NA	NA	NA
C8	3088	1.46	39	100	1.14	NA	NA	NA	NA	NA	NA	NA	NA	NA	NA
C9	2769	1.42	48	100	1.14	NA	NA	NA	NA	NA	NA	NA	NA	NA	NA
D4	2630	1.37	48	97.33	1.15	NA	NA	NA	NA	NA	NA	NA	NA	NA	NA
D9	2456	1.51	24	96.88	1.15	NA	NA	NA	NA	NA	NA	NA	NA	NA	NA
E4	2696	1.47	34	84.62	1.15	NA	NA	NA	NA	NA	NA	NA	NA	NA	NA
E5	3217	1.39	27	100	1.14	NA	NA	NA	NA	NA	NA	NA	NA	NA	NA
E6	2524	1.42	40	98.68	1.14	NA	NA	NA	NA	NA	NA	NA	NA	NA	NA
E7	2672	1.5	13	97.56	1.14	NA	NA	NA	NA	NA	NA	NA	NA	NA	NA
B25505	NA	NA	NA	NA	NA	5.63667	178.48	118.19	5.29625	13.6	5.63667	13.2	6.1	103.2	118.19
B25306	NA	NA	NA	NA	NA	5.86667	161.48	111	8.72236	12.9	5.86667	12.8	6.1	97	111
B25305	NA	NA	NA	NA	NA	NA	NA	120.43	45.4167	NA	NA	14	6.3	NA	120.43
B25304	NA	NA	NA	NA	NA	5.84333	174.5	115.47	21.8671	12.3	5.84333	12.5	6.2	86.4	115.47
B25303	NA	NA	NA	NA	NA	5.89667	188.59	121.62	6.93791	13.3	5.89667	14	6.5	125.4	121.62
B25302	NA	NA	NA	NA	NA	5.66667	194.77	127.69	6.20373	15	5.66667	15	6.6	134.2	127.69
B25301	NA	NA	NA	NA	NA	6.02667	183.67	125.38	7.13289	13.3	6.02667	13.6	6.8	125.4	125.38
B25210	NA	NA	NA	NA	NA	5.75667	182.21	117.89	7.41146	13.1	5.75667	13.4	6.6	99.2	117.89
B25209	NA	NA	NA	NA	NA	5.87667	176.94	113.37	7.10169	13.7	5.87667	13.2	6.1	93.2	113.37
B25208	NA	NA	NA	NA	NA	5.89333	174.34	114.41	NA	13.3	5.89333	13	6.8	102.8	114.41
B25207	NA	NA	NA	NA	NA	5.83333	181.12	115.87	8.20198	13.5	5.83333	13.8	6.2	110.2	115.87
B25206	NA	NA	NA	NA	NA	5.73	175.94	119.68	5.78784	13.4	5.73	13.6	6.8	107	119.68
B25205	NA	NA	NA	NA	NA	NA	NA	115.68	7.63731	NA	NA	14.5	6.1	NA	115.68
B25204	NA	NA	NA	NA	NA	5.52233	171.09	110.27	20.7628	14	5.52233	13.2	6.2	95	110.27
B25203	NA	NA	NA	NA	NA	NA	NA	121.81	6.76073	NA	NA	13	6.4	NA	121.81
B25202	NA	NA	NA	NA	NA	5.72	184.54	115.66	6.1188	12.8	5.72	12.8	6.4	106	115.66
B25201	NA	NA	NA	NA	NA	NA	NA	NA	NA	NA	NA	NA	NA	NA	NA
B25110	NA	NA	NA	NA	NA	5.65333	186.94	125.49	5.54145	14	5.65333	14.4	6.4	123.6	125.49
B25109	NA	NA	NA	NA	NA	5.75333	181.07	120.76	8.86758	13.8	5.75333	13.5	6.5	111.8	120.76
B25108	NA	NA	NA	NA	NA	5.69667	186.19	122.45	8.30913	12.8	5.69667	13.3	6.5	118.4	122.45
B25107	NA	NA	NA	NA	NA	5.64333	156.09	123.45	4.94026	14	5.64333	14.2	6.6	136.4	123.45
B25106	NA	NA	NA	NA	NA	NA	NA	117.49	8.63617	NA	NA	13.3	6.3	NA	117.49
B25105	NA	NA	NA	NA	NA	5.63	177.89	118.87	9.38066	12.2	5.63	12.5	6.8	97.6	118.87
B25104	NA	NA	NA	NA	NA	6.01	183.17	121.96	5.70124	12.8	6.01	13	6.3	99.4	121.96
B25103	NA	NA	NA	NA	NA	5.67333	177.92	116.14	7.47156	13.1	5.67333	13.2	6.2	105.6	116.14
B25102	NA	NA	NA	NA	NA	5.68	169.84	113.62	8.20968	13.6	5.68	13.8	6.4	102	113.62
B25101	NA	NA	NA	NA	NA	5.60667	183.1	121.02	8.54018	13.8	5.60667	14.1	6.2	123	121.02
A26010	NA	NA	NA	NA	NA	5.65	182.18	121.2	9.49602	12.4	5.65	12.9	6.2	108	121.2
A26009	NA	NA	NA	NA	NA	NA	NA	117.97	5.66168	NA	NA	14	6.6	NA	117.97
A26008	NA	NA	NA	NA	NA	5.72	184.53	116.56	5.43057	12.4	5.72	13	5.9	106.2	116.56
A26007	NA	NA	NA	NA	NA	5.70333	185.31	121.96	6.10714	15.1	5.70333	15.5	6.8	116.8	121.96
A26006	NA	NA	NA	NA	NA	5.71333	187.34	125.33	6.27397	14	5.71333	14.6	6.6	132.4	125.33
A26005	NA	NA	NA	NA	NA	5.65333	186.67	122.66	17.6667	15	5.65333	14	6.6	116	122.66
A26004	NA	NA	NA	NA	NA	5.64333	179.27	120.46	7.00374	14	5.64333	14.5	6.7	102.4	120.46
A26003	NA	NA	NA	NA	NA	5.83333	178.34	113.87	8.00596	13.8	5.83333	13.8	6.2	110.4	113.87
A26002	NA	NA	NA	NA	NA	5.66333	185.19	118.62	7.30935	15.1	5.66333	14.9	6.3	116.2	118.62
A26001	NA	NA	NA	NA	NA	6.30667	176.46	117.09	7.57553	13	6.30667	13.3	6.5	103.8	117.09
A25910	NA	NA	NA	NA	NA	5.60333	183.65	122.6	11.0964	13.3	5.60333	13.7	6.6	117.8	122.6
A25909	NA	NA	NA	NA	NA	5.66	185.19	119.85	6.44107	12.8	5.66	14.4	7	108	119.85
A25908	NA	NA	NA	NA	NA	5.75667	171.49	112.86	30.0957	13.3	5.75667	12.6	6.3	87	112.86
A25907	NA	NA	NA	NA	NA	5.76333	171.56	107.42	9.11141	12.6	5.76333	12.7	6.2	86.4	107.42
A25906	NA	NA	NA	NA	NA	5.68667	174.87	116.95	7.0709	12.5	5.68667	13.2	6.8	102.4	116.95
A25905	NA	NA	NA	NA	NA	5.63333	188.6	118.96	8.21111	12.4	5.63333	12.6	6.4	102.8	118.96
A25904	NA	NA	NA	NA	NA	5.75	177.71	118.63	6.8245	13.5	5.75	14.2	6.3	100.2	118.63
A25903	NA	NA	NA	NA	NA	5.81	189.31	120.58	7.35897	14	5.81	14	6.7	118	120.58
A25902	NA	NA	NA	NA	NA	5.7	182.76	117.62	7.58083	13.8	5.7	13.7	6.8	119	117.62
A25901	NA	NA	NA	NA	NA	5.89333	188.17	122.07	6.02044	14	5.89333	14.3	6.7	119.4	122.07
A25810	NA	NA	NA	NA	NA	5.63	191.75	120.98	9.01554	15.2	5.63	15	6.7	117.6	120.98
A25809	NA	NA	NA	NA	NA	6.25	178.95	119.26	7.44102	13.5	6.25	14.3	6.6	105.6	119.26
A25808	NA	NA	NA	NA	NA	5.73	184.33	118.29	12.1397	13.3	5.73	14	6.7	113.8	118.29
A25807	NA	NA	NA	NA	NA	5.81667	196.28	129.16	5.62705	14.8	5.81667	15.1	7.8	142.2	129.16
A25806	NA	NA	NA	NA	NA	5.59333	186.85	123.76	7.58845	15	5.59333	15.2	6.5	113.6	123.76
A25805	NA	NA	NA	NA	NA	5.59333	183.39	117.42	22.8582	14	5.59333	14.2	6.6	113.4	117.42
A25804	NA	NA	NA	NA	NA	5.81667	186.49	121.66	11.3757	13.4	5.81667	13.8	7	106	121.66
A25803	NA	NA	NA	NA	NA	5.72	179.63	116.03	9.94385	13.2	5.72	13.7	6.6	109.4	116.03
A25802	NA	NA	NA	NA	NA	5.86667	177	119.7	8.73094	14.2	5.86667	14.4	6.6	118.2	119.7
A25801	NA	NA	NA	NA	NA	5.62333	182.24	121.2	9.96429	13.3	5.62333	14.7	7.1	107	121.2
A25710	NA	NA	NA	NA	NA	5.72	185.19	124.71	14.7189	14	5.72	14.1	7.4	113.4	124.71
A25709	NA	NA	NA	NA	NA	NA	NA	124.19	7.37798	NA	NA	15.6	6.8	NA	124.19
A25708	NA	NA	NA	NA	NA	5.66	179.44	117.74	6.70128	13.8	5.66	13.7	6.6	109.6	117.74
A25707	NA	NA	NA	NA	NA	5.70333	176.18	116.36	17.9322	15.1	5.70333	14.4	5.8	100.8	116.36
A25706	NA	NA	NA	NA	NA	5.72667	188.06	119.97	5.67429	14.3	5.72667	14.4	7.8	118	119.97
A25705	NA	NA	NA	NA	NA	5.55333	188.53	122.43	15.5038	14.5	5.55333	15	6.7	116.8	122.43
A25704	NA	NA	NA	NA	NA	NA	NA	121.58	5.98113	NA	NA	14.2	7.4	NA	121.58
A25703	NA	NA	NA	NA	NA	5.65	169.21	116.3	7.45353	12.5	5.65	13.1	6.3	110.8	116.3
A25702	NA	NA	NA	NA	NA	5.69	176.2	118.66	27.1138	13	5.69	13	6.3	85.4	118.66
A25701	NA	NA	NA	NA	NA	5.77333	175.36	115.7	6.78595	13.7	5.77333	13.4	6.6	97.2	115.7
A25610	NA	NA	NA	NA	NA	5.50667	183.23	127.34	6.38641	14.3	5.50667	15.1	7.4	119	127.34
A25609	NA	NA	NA	NA	NA	5.64667	177.6	115.92	NA	12.5	5.64667	13	6.2	99	115.92
A25608	NA	NA	NA	NA	NA	5.57333	178.2	115.88	7.30035	12.6	5.57333	13.4	6.1	106	115.88
A25607	NA	NA	NA	NA	NA	5.67667	171.83	110.8	9.08895	12	5.67667	13.2	6.1	84.4	110.8
A25606	NA	NA	NA	NA	NA	5.69667	174.63	115.26	7.40109	14	5.69667	14.3	6.9	116.8	115.26
A25605	NA	NA	NA	NA	NA	5.63333	178.56	118.67	8.37355	13.8	5.63333	13.6	6.4	104.4	118.67
A25604	NA	NA	NA	NA	NA	5.77	187.68	121.19	7.25135	14	5.77	14.2	6.3	104.8	121.19
A25603	NA	NA	NA	NA	NA	5.67333	177.22	118.7	6.75481	14.2	5.67333	13	6.8	95.6	118.7
A25602	NA	NA	NA	NA	NA	5.67667	179.24	118.66	35.7978	13.5	5.67667	14	7.1	107.4	118.66
A25601	NA	NA	NA	NA	NA	5.7	172.93	115.25	7.40602	13.3	5.7	13.5	6.2	100.6	115.25
A25510	NA	NA	NA	NA	NA	NA	181.18	118.37	7.64957	13	NA	12.5	6.3	NA	118.37
A25509	NA	NA	NA	NA	NA	5.61	165.74	116.46	5.65782	12.5	5.61	13.1	5.8	94.2	116.46
A25508	NA	NA	NA	NA	NA	5.64667	185.98	123.77	5.72626	13	5.64667	13.2	6.4	113.6	123.77
A25507	NA	NA	NA	NA	NA	5.73333	170.6	116.07	5.40608	13	5.73333	13.7	6.7	98.2	116.07
A25505	NA	NA	NA	NA	NA	5.67	178.23	114.99	8.78308	12.8	5.67	13.9	6.2	104.4	114.99
A25504	NA	NA	NA	NA	NA	5.55667	170.1	113.48	9.32432	13	5.55667	13.3	6.3	95.6	113.48
A25503	NA	NA	NA	NA	NA	5.71667	168.69	111.69	6.55418	12.9	5.71667	12.2	6.4	87.2	111.69
A25502	NA	NA	NA	NA	NA	5.75	184.51	118.04	6.7216	14	5.75	13.1	6.8	118.8	118.04
A25501	NA	NA	NA	NA	NA	5.72	182.97	125.46	8.7747	15.2	5.72	14.2	6.2	126.8	125.46
A25410	NA	NA	NA	NA	NA	NA	NA	123.49	10.1221	NA	NA	13.9	6.9	NA	123.49
A25409	NA	NA	NA	NA	NA	5.68667	166.7	109.01	8.22646	11.5	5.68667	12	6.1	78.6	109.01
A25408	NA	NA	NA	NA	NA	5.80667	176.74	118.59	10.4704	13	5.80667	13.3	6.6	104.4	118.59
A25407	NA	NA	NA	NA	NA	5.60333	187.57	120.84	5.06349	13	5.60333	14.4	7.4	124	120.84
A25406	NA	NA	NA	NA	NA	5.86	173.55	116.92	6.49215	13.9	5.86	13.5	6.5	103.4	116.92
A25405	NA	NA	NA	NA	NA	5.57667	172.25	113.05	8.17445	12	5.57667	12.6	5.8	78.2	113.05
A25404	NA	NA	NA	NA	NA	5.59	185.08	118.8	9.29921	14	5.59	14	6.2	101	118.8
A25403	NA	NA	NA	NA	NA	5.57667	175.97	118.49	5.76587	13.5	5.57667	13.8	6.4	110	118.49
A25310	NA	NA	NA	NA	NA	NA	175.37	118.67	7.46097	14	NA	13.9	6.3	NA	118.67
A25309	NA	NA	NA	NA	NA	6.00333	176.19	110.44	NA	13	6.00333	13.8	6.8	96	110.44
A25308	NA	NA	NA	NA	NA	5.59	180.03	119.14	6.32979	13.2	5.59	13.2	6.9	101.8	119.14
A25307	NA	NA	NA	NA	NA	5.82333	185.21	122.32	7.69301	13.2	5.82333	13.4	7.1	116.6	122.32
A25306	NA	NA	NA	NA	NA	NA	NA	NA	NA	NA	NA	NA	NA	NA	NA
A25305	NA	NA	NA	NA	NA	5.76667	185.69	120.25	6.2625	13	5.76667	13.3	6.4	103.8	120.25
A25304	NA	NA	NA	NA	NA	NA	NA	127.64	4.73589	NA	NA	14.5	7.4	NA	127.64
A25303	NA	NA	NA	NA	NA	5.71	185.62	120.99	7.68831	13	5.71	12.5	6.8	120.2	120.99
A25302	NA	NA	NA	NA	NA	NA	174.9	113.48	8.79149	13.4	NA	13.3	7.2	102.2	113.48
A25301	NA	NA	NA	NA	NA	5.72667	169.37	109.36	10.0132	13.8	5.72667	12.9	6.5	83.2	109.36
A25210	NA	NA	NA	NA	NA	5.65	187.01	120.67	10.2319	13	5.65	13.1	6.4	96	120.67
A25208	NA	NA	NA	NA	NA	5.65	173.64	117.76	8.82766	13.8	5.65	13.7	6.7	109	117.76
A25207	NA	NA	NA	NA	NA	5.73333	177.26	113.25	10.0385	13.9	5.73333	13.8	6.3	97.4	113.25
A25206	NA	NA	NA	NA	NA	5.68667	177.79	120.17	5.86838	14.4	5.68667	14.5	6.6	113	120.17
A25205	NA	NA	NA	NA	NA	5.84333	168.59	110.52	6.73198	12	5.84333	12.7	6.2	79	110.52
A25204	NA	NA	NA	NA	NA	5.56	177.25	117.21	8.54618	13.3	5.56	13.8	6.7	111	117.21
A25203	NA	NA	NA	NA	NA	5.71667	189.03	117.11	9.69337	12.5	5.71667	13.1	6.6	98.2	117.11
A25202	NA	NA	NA	NA	NA	5.69	177.77	114.78	10.134	13	5.69	13	7.8	102	114.78
A25201	NA	NA	NA	NA	NA	5.73333	174.31	119.381	6.39352	12.8	5.73333	13.2	6.4	98	119.381
A25110	NA	NA	NA	NA	NA	5.95667	178.03	118.4	10.3418	12.7	5.95667	13.2	6.6	101.6	118.4
A25109	NA	NA	NA	NA	NA	5.76	180.56	114.26	8.294	13.2	5.76	13.4	6.3	98.2	114.26
A25108	NA	NA	NA	NA	NA	5.76333	193.38	126.11	7.0363	14.9	5.76333	14.8	7.4	132	126.11
A25107	NA	NA	NA	NA	NA	5.59667	182.94	118.97	10.5109	13.8	5.59667	13.9	6.4	98.4	118.97
A25106	NA	NA	NA	NA	NA	5.66333	174.06	115.82	9.06218	14	5.66333	14.3	6	104.4	115.82
A25105	NA	NA	NA	NA	NA	5.74333	184.44	124.15	10.5285	14.6	5.74333	14.7	6.6	117	124.15
A25104	NA	NA	NA	NA	NA	5.69667	184.47	117.4	5.8454	13.2	5.69667	13.5	6.6	110	117.4
A25103	NA	NA	NA	NA	NA	5.67667	165.78	106.51	38.2812	11.8	5.67667	12.2	6.1	85.8	106.51
A251012	NA	NA	NA	NA	NA	NA	181.1	121.32	5.46341	12.7	NA	12.6	6.6	108.6	121.32
A251011	NA	NA	NA	NA	NA	5.78	186.68	120.37	10.1361	14.1	5.78	14.5	6.2	99.8	120.37
11191	NA	NA	NA	NA	NA	NA	NA	120.75	14.2327	NA	NA	14.1	5.8	NA	120.75
11189	NA	NA	NA	NA	NA	5.61667	172.86	112.89	5.36732	12.5	5.61667	13.2	6.5	90.4	112.89
11188	NA	NA	NA	NA	NA	5.65333	164.56	112.68	8.21807	12	5.65333	12.5	6.7	94.8	112.68
11187	NA	NA	NA	NA	NA	5.53	183.79	119.87	5.27404	13.2	5.53	13.8	6.2	118.2	119.87
11186	NA	NA	NA	NA	NA	5.68	192.14	124.64	6.16852	13.8	5.68	14.5	7.6	129	124.64
11185	NA	NA	NA	NA	NA	5.83	175.53	113.46	8.53306	13.5	5.83	13.6	6.5	103.2	113.46
11184	NA	NA	NA	NA	NA	5.67667	167.9	111.31	12.6278	12.8	5.67667	13.2	6.5	89.6	111.31
11183	NA	NA	NA	NA	NA	5.90667	179.95	118.37	9.49419	15	5.90667	14.3	7.1	107.4	118.37
11182	NA	NA	NA	NA	NA	5.60667	186.14	121.03	5.86043	13.2	5.60667	13.8	7.1	103.8	121.03
11181	NA	NA	NA	NA	NA	5.58333	175.66	118.62	6.66438	14.9	5.58333	13.2	7.3	101.6	118.62
11180	NA	NA	NA	NA	NA	5.76333	167.46	109.32	24.757	12.4	5.76333	12.6	6.3	91.2	109.32
11179	NA	NA	NA	NA	NA	5.68333	181.47	117.02	7.08897	12.6	5.68333	13.3	6.4	97.6	117.02
11178	NA	NA	NA	NA	NA	5.68333	164.79	105.2	6.91925	12.6	5.68333	12.5	5.5	78.8	105.2
11177	NA	NA	NA	NA	NA	5.81333	177.65	120.23	6.80136	12.7	5.81333	13.1	7	111.6	120.23
11176	NA	NA	NA	NA	NA	5.66667	180.2	116.17	8.71526	12.3	5.66667	12.5	6.1	85.4	116.17
11175	NA	NA	NA	NA	NA	5.66	171.16	113.02	7.6836	12.3	5.66	12.6	6.6	85.4	113.02
11174	NA	NA	NA	NA	NA	5.66333	180.3	109.55	6.61812	12.5	5.66333	13.2	6.3	76.2	109.55
11173	NA	NA	NA	NA	NA	5.74667	187	118.58	5.87776	14	5.74667	14.3	6.5	101.6	118.58
11172	NA	NA	NA	NA	NA	5.75333	176.23	118.81	6.1952	13.8	5.75333	13.7	7	98.6	118.81
11171	NA	NA	NA	NA	NA	5.89333	171.27	115.12	9.48189	14.5	5.89333	13.3	6.7	99.2	115.12
11170	NA	NA	NA	NA	NA	5.69667	184.7	116.99	9.04156	14	5.69667	13.8	6.8	105.2	116.99
11169	NA	NA	NA	NA	NA	5.70333	185.83	119.53	4.96927	14.3	5.70333	15	6.8	114	119.53
11168	NA	NA	NA	NA	NA	5.75	182.07	121.08	7.67658	13.5	5.75	13.5	6.4	107.8	121.08
11167	NA	NA	NA	NA	NA	5.75667	172.38	122.26	6.57143	13	5.75667	13	6.4	81.2	122.26
11166	NA	NA	NA	NA	NA	5.63333	183.57	122.86	5.46509	14	5.63333	13.3	7.1	125	122.86
11165	NA	NA	NA	NA	NA	5.72	169.99	114.58	6.52923	12.8	5.72	13.8	7.2	102.6	114.58
11164	NA	NA	NA	NA	NA	5.68333	180.78	120.57	8.81935	13.4	5.68333	14.5	7	111.8	120.57
11163	NA	NA	NA	NA	NA	5.68667	186.98	120.51	8.74215	14.2	5.68667	15.1	6.6	108.8	120.51
11162	NA	NA	NA	NA	NA	5.74667	184.32	121.26	5.08924	13.9	5.74667	14	6.2	108.2	121.26
11161	NA	NA	NA	NA	NA	5.73667	180.34	114.15	9.14251	13.8	5.73667	14.3	6.8	103.6	114.15
11160	NA	NA	NA	NA	NA	6.01333	177.91	115.81	13.878	13	6.01333	13.8	5.7	87	115.81
11159	NA	NA	NA	NA	NA	5.61333	187.7	118.93	8.3583	14.1	5.61333	15	6.7	115	118.93
11158	NA	NA	NA	NA	NA	5.76	178.78	117.67	5.76054	11.8	5.76	12.6	6.5	92.6	117.67
11157	NA	NA	NA	NA	NA	NA	NA	126.4	7.03177	NA	NA	14.3	7.3	NA	126.4
11156	NA	NA	NA	NA	NA	5.56667	188.19	119.76	7.04138	13	5.56667	14	7.1	105.6	119.76
11155	NA	NA	NA	NA	NA	5.71667	182.91	123.54	7.41199	13.7	5.71667	14.6	6.5	126.8	123.54
11154	NA	NA	NA	NA	NA	5.81	179.92	121.11	6.4479	14.2	5.81	15.2	7.4	117.4	121.11
11153	NA	NA	NA	NA	NA	5.59667	176.29	113.04	7.35752	13.1	5.59667	14.2	6.3	94.6	113.04
11152	NA	NA	NA	NA	NA	5.58667	175.93	116.62	6.38583	12.5	5.58667	13.2	6.5	98.8	116.62
11151	NA	NA	NA	NA	NA	5.71	185.14	115.82	8.3408	12.4	5.71	12.8	6.6	94.6	115.82
11150	NA	NA	NA	NA	NA	5.63	181.8	115.09	9.03689	13	5.63	13.2	7.1	111	115.09
11149	NA	NA	NA	NA	NA	5.88667	172.41	126.77	10.3621	13.8	5.88667	14.6	7.1	112	126.77
11148	NA	NA	NA	NA	NA	5.67333	177.92	117.42	8.96983	12.8	5.67333	13.8	6.8	108.8	117.42
11147	NA	NA	NA	NA	NA	5.71667	186.41	124.27	6.81729	13.6	5.71667	14.5	7.2	113.6	124.27
11146	NA	NA	NA	NA	NA	5.70667	192.72	119.26	7.04333	14	5.70667	15	7.7	122	119.26
11145	NA	NA	NA	NA	NA	5.7	175.79	118.91	6.18429	13.9	5.7	15.2	7	101.2	118.91
11144	NA	NA	NA	NA	NA	5.61333	172.39	115.75	7.2378	15	5.61333	14.3	6.6	96.8	115.75
11143	NA	NA	NA	NA	NA	5.66333	182.73	124.76	5.42802	13.4	5.66333	14.1	7.2	134.6	124.76
11142	NA	NA	NA	NA	NA	5.77667	179.49	115.68	11.0066	12.8	5.77667	12.8	7.2	96.2	115.68
11141	NA	NA	NA	NA	NA	5.69	188.76	120.6	6.61101	13.2	5.69	13.5	7.3	112	120.6
11140	NA	NA	NA	NA	NA	5.72333	181.64	113.31	6.29882	12.3	5.72333	12.8	6.4	102.6	113.31
11139	NA	NA	NA	NA	NA	5.68667	185.74	118.78	17.052	13.8	5.68667	14	6.7	98.4	118.78
11138	NA	NA	NA	NA	NA	5.90333	172.14	115.74	8.0671	13	5.90333	13.1	6.8	93.8	115.74
11137	NA	NA	NA	NA	NA	5.75333	166.53	112.95	5.76337	12.3	5.75333	12	6.6	88	112.95
11136	NA	NA	NA	NA	NA	5.71667	170.57	114.24	8.01185	12.3	5.71667	12.8	6.2	76.2	114.24
11135	NA	NA	NA	NA	NA	5.7	177.92	119.85	8.53247	13.2	5.7	14.1	7.4	118.2	119.85
11134	NA	NA	NA	NA	NA	5.60667	188.6	120.27	8.44625	13	5.60667	13.6	6.7	109.4	120.27
11133	NA	NA	NA	NA	NA	5.74	184.2	116.88	11.269	12.3	5.74	13	6.5	98	116.88
11132	NA	NA	NA	NA	NA	5.66	188.14	122.47	10.8302	13.8	5.66	13.8	6.5	111.4	122.47
11131	NA	NA	NA	NA	NA	5.63	184.08	117.2	7.7977	13.4	5.63	14	6.8	124.2	117.2
11130	NA	NA	NA	NA	NA	5.67667	181.73	123.13	5.31418	13.3	5.67667	14	7.8	117.4	123.13
11129	NA	NA	NA	NA	NA	5.63333	179.15	120.37	6.47089	13.3	5.63333	13.8	7.5	114.8	120.37
11128	NA	NA	NA	NA	NA	5.61333	183.99	119.39	12.5966	14.1	5.61333	15.2	6.5	120.4	119.39
11127	NA	NA	NA	NA	NA	5.65	171.6	111.7	25.4964	13	5.65	13.5	7.3	76	111.7
11126	NA	NA	NA	NA	NA	5.6	179.86	120.95	6.7384	13.2	5.6	14.2	7.5	107.6	120.95
11125	NA	NA	NA	NA	NA	NA	NA	117.81	7.07295	NA	NA	14.2	6.5	NA	117.81
11124	NA	NA	NA	NA	NA	5.73667	178.65	120.96	11.1142	14.2	5.73667	14.3	7	112.8	120.96
11123	NA	NA	NA	NA	NA	5.93333	191.22	130.83	7.56522	15.1	5.93333	15.5	8	133.6	130.83
11122	NA	NA	NA	NA	NA	5.66667	181.89	118.76	5.97781	12.8	5.66667	13.5	7.2	105	118.76
11121	NA	NA	NA	NA	NA	5.7	168.69	101.2	8.1987	12	5.7	12.7	6.8	95.2	101.2
11120	NA	NA	NA	NA	NA	5.67333	187.24	121.73	7.78692	13.8	5.67333	14.2	6.2	101.6	121.73
11119	NA	NA	NA	NA	NA	5.7	186.03	123.59	5.47112	14.1	5.7	14.4	8	118	123.59
11118	NA	NA	NA	NA	NA	5.67	194.49	119.12	6.08758	13.8	5.67	14.2	8	114	119.12
11117	NA	NA	NA	NA	NA	5.97667	181.05	123.14	4.9314	13.3	5.97667	14.2	7.5	113	123.14
11116	NA	NA	NA	NA	NA	5.58667	175.19	119.21	5.98318	12.5	5.58667	13.1	7	89.8	119.21
11115	NA	NA	NA	NA	NA	5.65	169.27	107.3	5.56589	13.2	5.65	14	7.2	102.6	107.3
11114	NA	NA	NA	NA	NA	5.67	178.5	120.19	5.1119	13	5.67	14.6	7.5	97	120.19
11113	NA	NA	NA	NA	NA	5.67667	179.54	120.43	8.09655	13.5	5.67667	14.8	8.8	111.6	120.43
11112	NA	NA	NA	NA	NA	5.6	176.27	96.69	6.67143	12.9	5.6	13.3	8.1	122	96.69
11111	NA	NA	NA	NA	NA	5.68	185.48	104.94	58.087	14	5.68	14.2	7.5	108.2	104.94
80	NA	NA	NA	NA	NA	5.63667	183.47	NA	NA	14	5.63667	NA	NA	119.2	NA
79	NA	NA	NA	NA	NA	5.71667	184.53	NA	NA	14	5.71667	NA	NA	117.2	NA
78	NA	NA	NA	NA	NA	5.61667	189.65	NA	NA	14	5.61667	NA	NA	126	NA
77	NA	NA	NA	NA	NA	5.76	178.2	NA	NA	12.8	5.76	NA	NA	102.8	NA
76	NA	NA	NA	NA	NA	5.79667	185.49	NA	NA	13	5.79667	NA	NA	116.2	NA
75	NA	NA	NA	NA	NA	5.62333	178.1	NA	NA	14	5.62333	NA	NA	114.6	NA
74	NA	NA	NA	NA	NA	5.71	177.07	NA	NA	13.8	5.71	NA	NA	102.4	NA
66	NA	NA	NA	NA	NA	5.99333	176.48	NA	NA	13.2	5.99333	NA	NA	103.2	NA
64	NA	NA	NA	NA	NA	5.65	188.86	NA	NA	15.4	5.65	NA	NA	108.4	NA
63	NA	NA	NA	NA	NA	5.59	177.36	NA	NA	13.8	5.59	NA	NA	111.2	NA
62	NA	NA	NA	NA	NA	5.73	184.21	NA	NA	13.9	5.73	NA	NA	124	NA
61	NA	NA	NA	NA	NA	5.71667	181.68	NA	NA	14.4	5.71667	NA	NA	116	NA
