# Supplementary material for: Insights into genetic diversity and phenotypic variations in domestic geese through comprehensive population and pan-genome analysis
Source: J Anim Sci Biotechnol. 2023 Nov 24;14:150. doi: 10.1186/s40104-023-00944-y (PMC10675864; doi:10.1186/s40104-023-00944-y)
Supplement: Supplementary file 8 — Additional file 8: Table S5. Signals in the SNP-GWAS analysis. [file 40104_2023_944_MOESM8_ESM.xlsx]

## Sheet: signal
Table S5 Signals in the SNP-GWAS analysis
Chromosome	Position	Effect	SE	P-value	Group
chr1	7227698	-0.973036	0.15128	2.68e-12	9-20W_Feed_To_Meat_Ratio
chr3	1568309	1.47667	0.242966	6.31e-12	9-20W_Feed_To_Meat_Ratio
chr4	21216178	12.8575	0.777171	3.84e-41	9-20W_Feed_To_Meat_Ratio
chr9	35482293	10.4591	1.35694	3.22e-16	9-20W_Feed_To_Meat_Ratio
chr13	6040679	-0.660237	0.123699	5.37e-10	9-20W_Feed_To_Meat_Ratio
chr15	30059394	1.6712	0.322037	9.5e-10	9-20W_Feed_To_Meat_Ratio
chr24	13382751	-0.913548	0.156236	6.18e-11	9-20W_Feed_To_Meat_Ratio
chr26	2624624	1.68745	0.233636	2.59e-15	9-20W_Feed_To_Meat_Ratio
chr30	3428172	-0.600376	0.113988	1.78e-09	9-20W_Feed_To_Meat_Ratio
chr10	14913330	0.194552	0.0352571	3.03e-10	Carcass Keel Bone Length
chr15	16031796	-0.34914	0.0397002	8.59e-19	Carcass Keel Bone Length
chr16	11079653	-0.298486	0.0566579	2.09e-09	Carcass Keel Bone Length
chr23	2965963	-0.329529	0.0605089	2.83e-10	Carcass Keel Bone Length
chr25	8285947	0.248333	0.0471487	2.2e-09	Carcass Keel Bone Length
chr33	4653994	-0.179019	0.0357861	4.92e-09	Carcass Keel Bone Length
chr35	1968312	0.358326	0.0656024	6.27e-10	Carcass Keel Bone Length
chr3	6498019	-0.396945	0.0663575	3.62e-11	Carcass Oblique Length
chr15	16559494	0.356926	0.0603129	5.23e-11	Carcass Oblique Length
chr23	5451006	-0.300125	0.0540234	8.11e-10	Carcass Oblique Length
chr25	7893724	0.0769998	0.0125564	5.17e-09	Chest Meat Ph
chr1	63082517	-0.15986	0.0314113	3.47e-09	Keel Bone Length
chr2	47597027	-0.237382	0.0346496	3.08e-13	Keel Bone Length
chr3	55856243	0.210346	0.0419749	1.48e-09	Keel Bone Length
chr5	39729988	-0.226779	0.0390329	4.09e-11	Keel Bone Length
chr9	17205022	-0.220875	0.0326846	2.56e-13	Keel Bone Length
chr9	37434933	-0.17915	0.0356004	2.62e-09	Keel Bone Length
chr11	31181708	0.34133	0.0585481	1.93e-11	Keel Bone Length
chr15	15862026	0.331187	0.0317038	1.28e-23	Keel Bone Length
chr16	6225178	0.232085	0.0344278	1.29e-13	Keel Bone Length
chr18	1412030	0.236732	0.0315695	5.49e-16	Keel Bone Length
chr20	4281661	-0.205788	0.0363257	1.69e-10	Keel Bone Length
chr6	34048070	0.116688	0.0217636	1.02e-09	Leg Circumference
chr7	26069478	-0.151277	0.029363	2.46e-09	Leg Circumference
chr18	3020665	0.13579	0.0227386	8.47e-11	Leg Circumference
chr18	5445448	-0.101939	0.0199358	2.35e-09	Leg Circumference
chr21	9358539	-0.11864	0.0229786	2.26e-09	Leg Circumference
chr22	9665951	0.230649	0.0341469	1.31e-13	Leg Circumference
chr22	10546699	0.188619	0.0260466	6.51e-15	Leg Circumference
chr26	12269581	0.196153	0.0279934	1.15e-14	Leg Circumference
chr27	1221182	0.640993	0.088143	1.54e-14	Leg Circumference
chr9	28840028	-8.01105	1.2243	2.67e-12	Leg Weight
chr15	16558661	4.4027	0.618694	5.47e-14	Leg Weight
chr33	1334550	-5.50416	0.841511	2.58e-12	Leg Weight
chr35	3365208	4.12569	0.812191	5.46e-09	Leg Weight
chr1	65106483	-1.2175	0.233169	2.41e-09	Tibia Length
chr3	34255936	1.49379	0.246511	6.72e-12	Tibia Length
chr5	25353899	-1.76853	0.362828	5.39e-09	Tibia Length
chr9	1756975	1.16915	0.210278	2.94e-10	Tibia Length
chr14	27239757	-3.52542	0.540215	2.35e-12	Tibia Length
chr15	17152601	2.28467	0.24038	4.58e-21	Tibia Length
chr16	15870511	-2.10169	0.280158	2.75e-15	Tibia Length
chr26	15372487	1.23047	0.202049	1.16e-11	Tibia Length
chr27	7249556	1.80151	0.357091	5.59e-09	Tibia Length
