# Supplementary material for: Insights into genetic diversity and phenotypic variations in domestic geese through comprehensive population and pan-genome analysis
Source: J Anim Sci Biotechnol. 2023 Nov 24;14:150. doi: 10.1186/s40104-023-00944-y (PMC10675864; doi:10.1186/s40104-023-00944-y)
Supplement: Supplementary file 9 — Additional file 9: Table S6. Shell gene GO enrichment analysis. [file 40104_2023_944_MOESM9_ESM.xlsx]

## Sheet: Sheet1
Table S6 Shell gene GO enrichment analysis
ONTOLOGY	ID	Description	GeneRatio	BgRatio	P-value	P.adjust	Q-value	GeneID	Count
biological_process	GO:0043113	receptor clustering	55/1632	86/17983	2.93186e-36	4.85223e-33	3.08926e-33	augustus-Novel_contig_125261-processed-gene-0.0/augustus-Novel_contig_14476-processed-gene-0.0/augustus-Novel_contig_159548-processed-gene-0.0/augustus-Novel_contig_172733-processed-gene-0.0/augustus-Novel_contig_173992-processed-gene-0.0/augustus-Novel_contig_194881-processed-gene-0.0/augustus-Novel_contig_236767-processed-gene-0.0/augustus-Novel_contig_261493-processed-gene-0.0/augustus-Novel_c…	55
biological_process	GO:0061337	cardiac conduction	48/1632	68/17983	6.75536e-35	5.59006e-32	3.55901e-32	augustus-Novel_contig_118505-processed-gene-0.0/augustus-Novel_contig_208773-processed-gene-0.0/augustus-Novel_contig_210027-processed-gene-0.0/augustus-Novel_contig_219797-processed-gene-0.0/augustus-Novel_contig_22064-processed-gene-0.0/augustus-Novel_contig_220751-processed-gene-0.0/augustus-Novel_contig_24292-processed-gene-0.0/augustus-Novel_contig_247715-processed-gene-0.0/augustus-Novel_co…	48
molecular_function	GO:0005245	voltage-gated calcium channel activity	46/1632	78/17983	2.77721e-28	1.53209e-25	9.75434e-26	augustus-Novel_contig_15475-processed-gene-0.0/augustus-Novel_contig_22064-processed-gene-0.0/augustus-Novel_contig_24292-processed-gene-0.0/augustus-Novel_contig_277-processed-gene-0.0/augustus-Novel_contig_34800-processed-gene-0.0/augustus-Novel_contig_352487-processed-gene-0.0/augustus-Novel_contig_378154-processed-gene-0.0/augustus-Novel_contig_378964-processed-gene-0.0/maker-Novel_contig_104…	46
molecular_function	GO:0008331	high voltage-gated calcium channel activity	33/1632	41/17983	1.40184e-27	5.8001e-25	3.69274e-25	augustus-Novel_contig_22064-processed-gene-0.0/augustus-Novel_contig_24292-processed-gene-0.0/augustus-Novel_contig_277-processed-gene-0.0/augustus-Novel_contig_34800-processed-gene-0.0/augustus-Novel_contig_352487-processed-gene-0.0/augustus-Novel_contig_378154-processed-gene-0.0/augustus-Novel_contig_378964-processed-gene-0.0/maker-Novel_contig_104423-augustus-gene-0.1/maker-Novel_contig_110493…	33
biological_process	GO:0050908	detection of light stimulus involved in visual perception	31/1632	41/17983	1.72829e-24	4.84488e-22	3.08458e-22	augustus-Novel_contig_118887-processed-gene-0.0/augustus-Novel_contig_122419-processed-gene-0.0/augustus-Novel_contig_125993-processed-gene-0.0/augustus-Novel_contig_158132-processed-gene-0.0/augustus-Novel_contig_19848-processed-gene-0.0/augustus-Novel_contig_22064-processed-gene-0.0/augustus-Novel_contig_24292-processed-gene-0.0/augustus-Novel_contig_27077-processed-gene-0.0/augustus-Novel_cont…	31
molecular_function	GO:0030246	carbohydrate binding	75/1632	225/17983	1.75645e-24	4.84488e-22	3.08458e-22	augustus-Novel_contig_172766-processed-gene-0.0/augustus-Novel_contig_19267-processed-gene-0.0/augustus-Novel_contig_252227-processed-gene-0.0/augustus-Novel_contig_308800-processed-gene-0.0/augustus-Novel_contig_337005-processed-gene-0.0/augustus-Novel_contig_345314-processed-gene-0.0/augustus-Novel_contig_358248-processed-gene-0.0/augustus-Novel_contig_368286-processed-gene-0.0/augustus-Novel_c…	75
molecular_function	GO:0050839	cell adhesion molecule binding	54/1632	126/17983	5.89554e-24	1.39387e-21	8.87434e-22	augustus-Novel_contig_125261-processed-gene-0.0/augustus-Novel_contig_159548-processed-gene-0.0/augustus-Novel_contig_172733-processed-gene-0.0/augustus-Novel_contig_173992-processed-gene-0.0/augustus-Novel_contig_194881-processed-gene-0.0/augustus-Novel_contig_236767-processed-gene-0.0/augustus-Novel_contig_252227-processed-gene-0.0/augustus-Novel_contig_261493-processed-gene-0.0/augustus-Novel_…	54
molecular_function	GO:0098505	G-rich strand telomeric DNA binding	26/1632	31/17983	7.24288e-23	1.49837e-20	9.53963e-21	augustus-Novel_contig_109275-processed-gene-0.0/augustus-Novel_contig_144504-processed-gene-0.0/augustus-Novel_contig_157209-processed-gene-0.0/augustus-Novel_contig_167175-processed-gene-0.0/augustus-Novel_contig_196350-processed-gene-0.0/augustus-Novel_contig_207338-processed-gene-0.0/augustus-Novel_contig_208097-processed-gene-0.0/augustus-Novel_contig_221845-processed-gene-0.0/augustus-Novel_…	26
molecular_function	GO:0003697	single-stranded DNA binding	48/1632	106/17983	1.03599e-22	1.89322e-20	1.20535e-20	augustus-Novel_contig_109275-processed-gene-0.0/augustus-Novel_contig_144504-processed-gene-0.0/augustus-Novel_contig_157209-processed-gene-0.0/augustus-Novel_contig_167175-processed-gene-0.0/augustus-Novel_contig_196350-processed-gene-0.0/augustus-Novel_contig_207338-processed-gene-0.0/augustus-Novel_contig_208097-processed-gene-0.0/augustus-Novel_contig_221845-processed-gene-0.0/augustus-Novel_…	48
cellular_component	GO:0005891	voltage-gated calcium channel complex	35/1632	57/17983	1.14394e-22	1.89322e-20	1.20535e-20	augustus-Novel_contig_22064-processed-gene-0.0/augustus-Novel_contig_24292-processed-gene-0.0/augustus-Novel_contig_277-processed-gene-0.0/augustus-Novel_contig_34800-processed-gene-0.0/augustus-Novel_contig_352487-processed-gene-0.0/augustus-Novel_contig_378154-processed-gene-0.0/augustus-Novel_contig_378964-processed-gene-0.0/maker-Novel_contig_104423-augustus-gene-0.1/maker-Novel_contig_110493…	35
biological_process	GO:0086010	membrane depolarization during action potential	33/1632	56/17983	1.19774e-20	1.80205e-18	1.14731e-18	augustus-Novel_contig_22064-processed-gene-0.0/augustus-Novel_contig_24292-processed-gene-0.0/augustus-Novel_contig_277-processed-gene-0.0/augustus-Novel_contig_34800-processed-gene-0.0/augustus-Novel_contig_352487-processed-gene-0.0/augustus-Novel_contig_378154-processed-gene-0.0/augustus-Novel_contig_378964-processed-gene-0.0/maker-Novel_contig_104423-augustus-gene-0.1/maker-Novel_contig_110493…	33
biological_process	GO:0007229	integrin-mediated signaling pathway	51/1632	131/17983	1.89253e-20	2.61012e-18	1.66178e-18	augustus-Novel_contig_125261-processed-gene-0.0/augustus-Novel_contig_159548-processed-gene-0.0/augustus-Novel_contig_172733-processed-gene-0.0/augustus-Novel_contig_173992-processed-gene-0.0/augustus-Novel_contig_194881-processed-gene-0.0/augustus-Novel_contig_218845-processed-gene-0.0/augustus-Novel_contig_236767-processed-gene-0.0/augustus-Novel_contig_261493-processed-gene-0.0/augustus-Novel_…	51
biological_process	GO:0019226	transmission of nerve impulse	29/1632	45/17983	7.29017e-20	9.28095e-18	5.90888e-18	augustus-Novel_contig_34800-processed-gene-0.0/augustus-Novel_contig_352487-processed-gene-0.0/augustus-Novel_contig_368406-processed-gene-0.0/augustus-Novel_contig_378964-processed-gene-0.0/augustus-Novel_contig_403935-processed-gene-0.0/augustus-Novel_contig_404494-processed-gene-0.0/augustus-Novel_contig_404883-processed-gene-0.0/maker-Novel_contig_104423-augustus-gene-0.1/maker-Novel_contig_1…	29
biological_process	GO:0007628	adult walking behavior	30/1632	49/17983	1.44628e-19	1.70971e-17	1.08852e-17	augustus-Novel_contig_34800-processed-gene-0.0/augustus-Novel_contig_352487-processed-gene-0.0/augustus-Novel_contig_368406-processed-gene-0.0/augustus-Novel_contig_378964-processed-gene-0.0/augustus-Novel_contig_403935-processed-gene-0.0/augustus-Novel_contig_404494-processed-gene-0.0/augustus-Novel_contig_404883-processed-gene-0.0/maker-Novel_contig_104423-augustus-gene-0.1/maker-Novel_contig_1…	30
biological_process	GO:0003366	cell-matrix adhesion involved in ameboidal cell migration	24/1632	34/17983	4.45667e-18	4.60987e-16	2.93495e-16	augustus-Novel_contig_125261-processed-gene-0.0/augustus-Novel_contig_159548-processed-gene-0.0/augustus-Novel_contig_172733-processed-gene-0.0/augustus-Novel_contig_173992-processed-gene-0.0/augustus-Novel_contig_194881-processed-gene-0.0/augustus-Novel_contig_236767-processed-gene-0.0/augustus-Novel_contig_261493-processed-gene-0.0/augustus-Novel_contig_285122-processed-gene-0.0/augustus-Novel_…	24
cellular_component	GO:0034669	integrin alpha4-beta7 complex	24/1632	34/17983	4.45667e-18	4.60987e-16	2.93495e-16	augustus-Novel_contig_125261-processed-gene-0.0/augustus-Novel_contig_159548-processed-gene-0.0/augustus-Novel_contig_172733-processed-gene-0.0/augustus-Novel_contig_173992-processed-gene-0.0/augustus-Novel_contig_194881-processed-gene-0.0/augustus-Novel_contig_236767-processed-gene-0.0/augustus-Novel_contig_261493-processed-gene-0.0/augustus-Novel_contig_285122-processed-gene-0.0/augustus-Novel_…	24
biological_process	GO:0032212	positive regulation of telomere maintenance via telomerase	32/1632	62/17983	1.0176e-17	9.90667e-16	6.30725e-16	augustus-Novel_contig_10953-processed-gene-0.0/augustus-Novel_contig_144504-processed-gene-0.0/augustus-Novel_contig_157209-processed-gene-0.0/augustus-Novel_contig_167175-processed-gene-0.0/augustus-Novel_contig_196350-processed-gene-0.0/augustus-Novel_contig_207338-processed-gene-0.0/augustus-Novel_contig_208097-processed-gene-0.0/augustus-Novel_contig_221845-processed-gene-0.0/augustus-Novel_c…	32
biological_process	GO:0007157	heterophilic cell-cell adhesion via plasma membrane cell adhesion molecules	39/1632	91/17983	1.11261e-17	1.02298e-15	6.51298e-16	augustus-Novel_contig_169311-processed-gene-0.0/augustus-Novel_contig_252227-processed-gene-0.0/augustus-Novel_contig_274640-processed-gene-0.0/augustus-Novel_contig_308800-processed-gene-0.0/augustus-Novel_contig_337005-processed-gene-0.0/augustus-Novel_contig_345314-processed-gene-0.0/augustus-Novel_contig_358248-processed-gene-0.0/augustus-Novel_contig_368286-processed-gene-0.0/augustus-Novel_…	39
biological_process	GO:0034224	cellular response to zinc ion starvation	16/1632	16/17983	1.97967e-17	1.65927e-15	1.0564e-15	augustus-Novel_contig_151038-processed-gene-0.0/augustus-Novel_contig_238625-processed-gene-0.0/augustus-Novel_contig_368589-processed-gene-0.0/augustus-Novel_contig_370316-processed-gene-0.0/augustus-Novel_contig_394347-processed-gene-0.0/maker-Novel_contig_13688-augustus-gene-0.1/maker-Novel_contig_242462-augustus-gene-0.1/maker-Novel_contig_25434-augustus-gene-0.1/maker-Novel_contig_298231-aug…	16
biological_process	GO:0071578	zinc ion import across plasma membrane	21/1632	27/17983	2.00515e-17	1.65927e-15	1.0564e-15	augustus-Novel_contig_151038-processed-gene-0.0/augustus-Novel_contig_238625-processed-gene-0.0/augustus-Novel_contig_368589-processed-gene-0.0/augustus-Novel_contig_370316-processed-gene-0.0/augustus-Novel_contig_394347-processed-gene-0.0/maker-Novel_contig_125862-augustus-gene-0.1/maker-Novel_contig_13688-augustus-gene-0.1/maker-Novel_contig_240610-augustus-gene-0.1/maker-Novel_contig_242462-au…	21
biological_process	GO:0051170	import into nucleus	20/1632	25/17983	4.38924e-17	3.30191e-15	2.10222e-15	augustus-Novel_contig_144504-processed-gene-0.0/augustus-Novel_contig_157209-processed-gene-0.0/augustus-Novel_contig_167175-processed-gene-0.0/augustus-Novel_contig_196350-processed-gene-0.0/augustus-Novel_contig_207338-processed-gene-0.0/augustus-Novel_contig_208097-processed-gene-0.0/augustus-Novel_contig_221845-processed-gene-0.0/augustus-Novel_contig_299113-processed-gene-0.0/augustus-Novel_…	20
molecular_function	GO:0061752	telomeric repeat-containing RNA binding	20/1632	25/17983	4.38924e-17	3.30191e-15	2.10222e-15	augustus-Novel_contig_144504-processed-gene-0.0/augustus-Novel_contig_157209-processed-gene-0.0/augustus-Novel_contig_167175-processed-gene-0.0/augustus-Novel_contig_196350-processed-gene-0.0/augustus-Novel_contig_207338-processed-gene-0.0/augustus-Novel_contig_208097-processed-gene-0.0/augustus-Novel_contig_221845-processed-gene-0.0/augustus-Novel_contig_299113-processed-gene-0.0/augustus-Novel_…	20
biological_process	GO:0050901	leukocyte tethering or rolling	24/1632	39/17983	5.45487e-16	3.92513e-14	2.499e-14	augustus-Novel_contig_125261-processed-gene-0.0/augustus-Novel_contig_159548-processed-gene-0.0/augustus-Novel_contig_172733-processed-gene-0.0/augustus-Novel_contig_173992-processed-gene-0.0/augustus-Novel_contig_194881-processed-gene-0.0/augustus-Novel_contig_236767-processed-gene-0.0/augustus-Novel_contig_261493-processed-gene-0.0/augustus-Novel_contig_285122-processed-gene-0.0/augustus-Novel_…	24
biological_process	GO:0072678	T cell migration	24/1632	40/17983	1.24668e-15	8.39696e-14	5.34607e-14	augustus-Novel_contig_125261-processed-gene-0.0/augustus-Novel_contig_159548-processed-gene-0.0/augustus-Novel_contig_172733-processed-gene-0.0/augustus-Novel_contig_173992-processed-gene-0.0/augustus-Novel_contig_194881-processed-gene-0.0/augustus-Novel_contig_236767-processed-gene-0.0/augustus-Novel_contig_261493-processed-gene-0.0/augustus-Novel_contig_285122-processed-gene-0.0/augustus-Novel_…	24
biological_process	GO:0034113	heterotypic cell-cell adhesion	26/1632	47/17983	1.26842e-15	8.39696e-14	5.34607e-14	augustus-Novel_contig_125261-processed-gene-0.0/augustus-Novel_contig_159548-processed-gene-0.0/augustus-Novel_contig_172733-processed-gene-0.0/augustus-Novel_contig_173992-processed-gene-0.0/augustus-Novel_contig_194881-processed-gene-0.0/augustus-Novel_contig_236767-processed-gene-0.0/augustus-Novel_contig_261493-processed-gene-0.0/augustus-Novel_contig_285122-processed-gene-0.0/augustus-Novel_…	26
biological_process	GO:0050900	leukocyte migration	35/1632	84/17983	1.50578e-15	9.53529e-14	6.07081e-14	augustus-Novel_contig_125261-processed-gene-0.0/augustus-Novel_contig_159548-processed-gene-0.0/augustus-Novel_contig_172733-processed-gene-0.0/augustus-Novel_contig_173992-processed-gene-0.0/augustus-Novel_contig_194881-processed-gene-0.0/augustus-Novel_contig_236767-processed-gene-0.0/augustus-Novel_contig_261493-processed-gene-0.0/augustus-Novel_contig_285122-processed-gene-0.0/augustus-Novel_…	35
molecular_function	GO:0033919	glucan 1,3-alpha-glucosidase activity	17/1632	20/17983	1.55561e-15	9.53529e-14	6.07081e-14	augustus-Novel_contig_172766-processed-gene-0.0/augustus-Novel_contig_19267-processed-gene-0.0/augustus-Novel_contig_391393-processed-gene-0.0/maker-Novel_contig_10099-augustus-gene-0.1/maker-Novel_contig_103023-augustus-gene-0.1/maker-Novel_contig_118996-augustus-gene-0.1/maker-Novel_contig_12019-augustus-gene-0.1/maker-Novel_contig_25867-augustus-gene-0.1/maker-Novel_contig_334108-augustus-gene…	17
cellular_component	GO:0043204	perikaryon	45/1632	133/17983	1.68925e-15	9.98466e-14	6.3569e-14	augustus-Novel_contig_120621-processed-gene-0.0/augustus-Novel_contig_164490-processed-gene-0.0/augustus-Novel_contig_169311-processed-gene-0.0/augustus-Novel_contig_194381-processed-gene-0.0/augustus-Novel_contig_22064-processed-gene-0.0/augustus-Novel_contig_233614-processed-gene-0.0/augustus-Novel_contig_24292-processed-gene-0.0/augustus-Novel_contig_247917-processed-gene-0.0/augustus-Novel_co…	45
molecular_function	GO:0005252	open rectifier potassium channel activity	16/1632	18/17983	2.53785e-15	1.40005e-13	8.91366e-14	augustus-Novel_contig_118505-processed-gene-0.0/augustus-Novel_contig_208773-processed-gene-0.0/augustus-Novel_contig_210027-processed-gene-0.0/augustus-Novel_contig_219797-processed-gene-0.0/augustus-Novel_contig_220751-processed-gene-0.0/augustus-Novel_contig_247715-processed-gene-0.0/augustus-Novel_contig_259635-processed-gene-0.0/augustus-Novel_contig_267233-processed-gene-0.0/augustus-Novel_…	16
biological_process	GO:0070060	'de novo' actin filament nucleation	16/1632	18/17983	2.53785e-15	1.40005e-13	8.91366e-14	augustus-Novel_contig_156334-processed-gene-0.0/augustus-Novel_contig_213909-processed-gene-0.0/augustus-Novel_contig_218334-processed-gene-0.0/augustus-Novel_contig_246968-processed-gene-0.0/augustus-Novel_contig_252725-processed-gene-0.0/augustus-Novel_contig_268424-processed-gene-0.0/augustus-Novel_contig_275694-processed-gene-0.0/maker-Novel_contig_164358-augustus-gene-0.1/maker-Novel_contig_…	16
biological_process	GO:0007160	cell-matrix adhesion	45/1632	135/17983	3.18324e-15	1.69944e-13	1.08198e-13	augustus-Novel_contig_125261-processed-gene-0.0/augustus-Novel_contig_159548-processed-gene-0.0/augustus-Novel_contig_172733-processed-gene-0.0/augustus-Novel_contig_173992-processed-gene-0.0/augustus-Novel_contig_18598-processed-gene-0.0/augustus-Novel_contig_194881-processed-gene-0.0/augustus-Novel_contig_236767-processed-gene-0.0/augustus-Novel_contig_261493-processed-gene-0.0/augustus-Novel_c…	45
biological_process	GO:0002028	regulation of sodium ion transport	22/1632	35/17983	4.7886e-15	2.39708e-13	1.52614e-13	augustus-Novel_contig_179654-processed-gene-0.0/augustus-Novel_contig_217736-processed-gene-0.0/augustus-Novel_contig_268466-processed-gene-0.0/augustus-Novel_contig_364968-processed-gene-0.0/augustus-Novel_contig_368406-processed-gene-0.0/augustus-Novel_contig_391927-processed-gene-0.0/augustus-Novel_contig_397987-processed-gene-0.0/augustus-Novel_contig_403935-processed-gene-0.0/augustus-Novel_…	22
biological_process	GO:0009650	UV protection	19/1632	26/17983	5.06936e-15	2.39708e-13	1.52614e-13	augustus-Novel_contig_109036-processed-gene-0.0/augustus-Novel_contig_144583-processed-gene-0.0/augustus-Novel_contig_366878-processed-gene-0.0/augustus-Novel_contig_369202-processed-gene-0.0/augustus-Novel_contig_38661-processed-gene-0.0/augustus-Novel_contig_388979-processed-gene-0.0/augustus-Novel_contig_60936-processed-gene-0.0/maker-Novel_contig_112353-augustus-gene-0.1/maker-Novel_contig_11…	19
cellular_component	GO:0033270	paranode region of axon	19/1632	26/17983	5.06936e-15	2.39708e-13	1.52614e-13	augustus-Novel_contig_368406-processed-gene-0.0/augustus-Novel_contig_403935-processed-gene-0.0/augustus-Novel_contig_404494-processed-gene-0.0/augustus-Novel_contig_404883-processed-gene-0.0/augustus-Novel_contig_55855-processed-gene-0.0/maker-Novel_contig_111870-augustus-gene-0.1/maker-Novel_contig_16900-augustus-gene-0.1/maker-Novel_contig_18643-augustus-gene-0.1/maker-Novel_contig_191514-augu…	19
biological_process	GO:0050856	regulation of T cell receptor signaling pathway	19/1632	26/17983	5.06936e-15	2.39708e-13	1.52614e-13	augustus-Novel_contig_22064-processed-gene-0.0/augustus-Novel_contig_24292-processed-gene-0.0/augustus-Novel_contig_277-processed-gene-0.0/augustus-Novel_contig_378154-processed-gene-0.0/maker-Novel_contig_110493-augustus-gene-0.0/maker-Novel_contig_13136-augustus-gene-0.1/maker-Novel_contig_146316-augustus-gene-0.0/maker-Novel_contig_177598-augustus-gene-0.1/maker-Novel_contig_26771-augustus-gen…	19
biological_process	GO:0032211	negative regulation of telomere maintenance via telomerase	20/1632	29/17983	5.78992e-15	2.66175e-13	1.69465e-13	augustus-Novel_contig_144504-processed-gene-0.0/augustus-Novel_contig_157209-processed-gene-0.0/augustus-Novel_contig_167175-processed-gene-0.0/augustus-Novel_contig_196350-processed-gene-0.0/augustus-Novel_contig_207338-processed-gene-0.0/augustus-Novel_contig_208097-processed-gene-0.0/augustus-Novel_contig_221845-processed-gene-0.0/augustus-Novel_contig_299113-processed-gene-0.0/augustus-Novel_…	20
biological_process	GO:0070358	actin polymerization-dependent cell motility	16/1632	19/17983	1.47132e-14	6.58117e-13	4.19002e-13	augustus-Novel_contig_156334-processed-gene-0.0/augustus-Novel_contig_213909-processed-gene-0.0/augustus-Novel_contig_218334-processed-gene-0.0/augustus-Novel_contig_246968-processed-gene-0.0/augustus-Novel_contig_252725-processed-gene-0.0/augustus-Novel_contig_268424-processed-gene-0.0/augustus-Novel_contig_275694-processed-gene-0.0/maker-Novel_contig_164358-augustus-gene-0.1/maker-Novel_contig_…	16
biological_process	GO:0002940	tRNA N2-guanine methylation	13/1632	13/17983	2.71162e-14	1.18098e-12	7.51892e-13	augustus-Novel_contig_112223-processed-gene-0.0/augustus-Novel_contig_112406-processed-gene-0.0/augustus-Novel_contig_25249-processed-gene-0.0/augustus-Novel_contig_368825-processed-gene-0.0/augustus-Novel_contig_66074-processed-gene-0.1/maker-Novel_contig_18039-augustus-gene-0.1/maker-Novel_contig_27445-augustus-gene-0.1/maker-Novel_contig_309336-augustus-gene-0.1/maker-Novel_contig_36022-august…	13
biological_process	GO:0014056	regulation of acetylcholine secretion, neurotransmission	14/1632	15/17983	3.35656e-14	1.26252e-12	8.03808e-13	augustus-Novel_contig_34800-processed-gene-0.0/augustus-Novel_contig_352487-processed-gene-0.0/augustus-Novel_contig_378964-processed-gene-0.0/maker-Novel_contig_104423-augustus-gene-0.1/maker-Novel_contig_151571-augustus-gene-0.1/maker-Novel_contig_162833-augustus-gene-0.1/maker-Novel_contig_175177-augustus-gene-0.1/maker-Novel_contig_179271-augustus-gene-0.1/maker-Novel_contig_22118-augustus-ge…	14
biological_process	GO:0021590	cerebellum maturation	14/1632	15/17983	3.35656e-14	1.26252e-12	8.03808e-13	augustus-Novel_contig_34800-processed-gene-0.0/augustus-Novel_contig_352487-processed-gene-0.0/augustus-Novel_contig_378964-processed-gene-0.0/maker-Novel_contig_104423-augustus-gene-0.1/maker-Novel_contig_151571-augustus-gene-0.1/maker-Novel_contig_162833-augustus-gene-0.1/maker-Novel_contig_175177-augustus-gene-0.1/maker-Novel_contig_179271-augustus-gene-0.1/maker-Novel_contig_22118-augustus-ge…	14
biological_process	GO:0021679	cerebellar molecular layer development	14/1632	15/17983	3.35656e-14	1.26252e-12	8.03808e-13	augustus-Novel_contig_34800-processed-gene-0.0/augustus-Novel_contig_352487-processed-gene-0.0/augustus-Novel_contig_378964-processed-gene-0.0/maker-Novel_contig_104423-augustus-gene-0.1/maker-Novel_contig_151571-augustus-gene-0.1/maker-Novel_contig_162833-augustus-gene-0.1/maker-Novel_contig_175177-augustus-gene-0.1/maker-Novel_contig_179271-augustus-gene-0.1/maker-Novel_contig_22118-augustus-ge…	14
biological_process	GO:0021750	vestibular nucleus development	14/1632	15/17983	3.35656e-14	1.26252e-12	8.03808e-13	augustus-Novel_contig_34800-processed-gene-0.0/augustus-Novel_contig_352487-processed-gene-0.0/augustus-Novel_contig_378964-processed-gene-0.0/maker-Novel_contig_104423-augustus-gene-0.1/maker-Novel_contig_151571-augustus-gene-0.1/maker-Novel_contig_162833-augustus-gene-0.1/maker-Novel_contig_175177-augustus-gene-0.1/maker-Novel_contig_179271-augustus-gene-0.1/maker-Novel_contig_22118-augustus-ge…	14
biological_process	GO:0032353	negative regulation of hormone biosynthetic process	14/1632	15/17983	3.35656e-14	1.26252e-12	8.03808e-13	augustus-Novel_contig_34800-processed-gene-0.0/augustus-Novel_contig_352487-processed-gene-0.0/augustus-Novel_contig_378964-processed-gene-0.0/maker-Novel_contig_104423-augustus-gene-0.1/maker-Novel_contig_151571-augustus-gene-0.1/maker-Novel_contig_162833-augustus-gene-0.1/maker-Novel_contig_175177-augustus-gene-0.1/maker-Novel_contig_179271-augustus-gene-0.1/maker-Novel_contig_22118-augustus-ge…	14
biological_process	GO:0071466	cellular response to xenobiotic stimulus	14/1632	15/17983	3.35656e-14	1.26252e-12	8.03808e-13	augustus-Novel_contig_285515-processed-gene-0.0/augustus-Novel_contig_371342-processed-gene-0.0/maker-Novel_contig_114780-augustus-gene-0.1/maker-Novel_contig_119456-augustus-gene-0.1/maker-Novel_contig_121139-augustus-gene-0.1/maker-Novel_contig_21442-augustus-gene-0.1/maker-Novel_contig_215981-augustus-gene-0.1/maker-Novel_contig_217654-augustus-gene-0.1/maker-Novel_contig_222877-augustus-gene-…	14
biological_process	GO:0051168	nuclear export	20/1632	31/17983	4.09534e-14	1.50618e-12	9.58933e-13	augustus-Novel_contig_144504-processed-gene-0.0/augustus-Novel_contig_157209-processed-gene-0.0/augustus-Novel_contig_167175-processed-gene-0.0/augustus-Novel_contig_196350-processed-gene-0.0/augustus-Novel_contig_207338-processed-gene-0.0/augustus-Novel_contig_208097-processed-gene-0.0/augustus-Novel_contig_221845-processed-gene-0.0/augustus-Novel_contig_299113-processed-gene-0.0/augustus-Novel_…	20
biological_process	GO:0035315	hair cell differentiation	15/1632	18/17983	1.37807e-13	4.95805e-12	3.15663e-12	augustus-Novel_contig_109036-processed-gene-0.0/augustus-Novel_contig_144583-processed-gene-0.0/augustus-Novel_contig_17168-processed-gene-0.0/augustus-Novel_contig_366878-processed-gene-0.0/augustus-Novel_contig_369202-processed-gene-0.0/augustus-Novel_contig_38661-processed-gene-0.0/augustus-Novel_contig_388979-processed-gene-0.0/augustus-Novel_contig_389053-processed-gene-0.0/augustus-Novel_co…	15
biological_process	GO:0000096	sulfur amino acid metabolic process	14/1632	16/17983	2.45966e-13	8.4024e-12	5.34953e-12	augustus-Novel_contig_34800-processed-gene-0.0/augustus-Novel_contig_352487-processed-gene-0.0/augustus-Novel_contig_378964-processed-gene-0.0/maker-Novel_contig_104423-augustus-gene-0.1/maker-Novel_contig_151571-augustus-gene-0.1/maker-Novel_contig_162833-augustus-gene-0.1/maker-Novel_contig_175177-augustus-gene-0.1/maker-Novel_contig_179271-augustus-gene-0.1/maker-Novel_contig_22118-augustus-ge…	14
biological_process	GO:0050883	musculoskeletal movement, spinal reflex action	14/1632	16/17983	2.45966e-13	8.4024e-12	5.34953e-12	augustus-Novel_contig_34800-processed-gene-0.0/augustus-Novel_contig_352487-processed-gene-0.0/augustus-Novel_contig_378964-processed-gene-0.0/maker-Novel_contig_104423-augustus-gene-0.1/maker-Novel_contig_151571-augustus-gene-0.1/maker-Novel_contig_162833-augustus-gene-0.1/maker-Novel_contig_175177-augustus-gene-0.1/maker-Novel_contig_179271-augustus-gene-0.1/maker-Novel_contig_22118-augustus-ge…	14
cellular_component	GO:0000439	transcription factor TFIIH core complex	16/1632	21/17983	2.58926e-13	8.4024e-12	5.34953e-12	augustus-Novel_contig_103534-processed-gene-0.0/augustus-Novel_contig_109036-processed-gene-0.0/augustus-Novel_contig_144583-processed-gene-0.0/augustus-Novel_contig_366878-processed-gene-0.0/augustus-Novel_contig_369202-processed-gene-0.0/augustus-Novel_contig_38661-processed-gene-0.0/augustus-Novel_contig_388979-processed-gene-0.0/augustus-Novel_contig_40018-processed-gene-0.0/augustus-Novel_co…	16
biological_process	GO:0071294	cellular response to zinc ion	16/1632	21/17983	2.58926e-13	8.4024e-12	5.34953e-12	augustus-Novel_contig_118505-processed-gene-0.0/augustus-Novel_contig_208773-processed-gene-0.0/augustus-Novel_contig_210027-processed-gene-0.0/augustus-Novel_contig_219797-processed-gene-0.0/augustus-Novel_contig_220751-processed-gene-0.0/augustus-Novel_contig_247715-processed-gene-0.0/augustus-Novel_contig_259635-processed-gene-0.0/augustus-Novel_contig_267233-processed-gene-0.0/augustus-Novel_…	16
cellular_component	GO:0071817	MMXD complex	16/1632	21/17983	2.58926e-13	8.4024e-12	5.34953e-12	augustus-Novel_contig_109036-processed-gene-0.0/augustus-Novel_contig_144583-processed-gene-0.0/augustus-Novel_contig_17168-processed-gene-0.0/augustus-Novel_contig_366878-processed-gene-0.0/augustus-Novel_contig_369202-processed-gene-0.0/augustus-Novel_contig_38661-processed-gene-0.0/augustus-Novel_contig_388979-processed-gene-0.0/augustus-Novel_contig_389053-processed-gene-0.0/augustus-Novel_co…	16
cellular_component	GO:0005675	transcription factor TFIIH holo complex	18/1632	27/17983	3.37111e-13	1.06615e-11	6.78782e-12	augustus-Novel_contig_103534-processed-gene-0.0/augustus-Novel_contig_109036-processed-gene-0.0/augustus-Novel_contig_144583-processed-gene-0.0/augustus-Novel_contig_17168-processed-gene-0.0/augustus-Novel_contig_366878-processed-gene-0.0/augustus-Novel_contig_369202-processed-gene-0.0/augustus-Novel_contig_38661-processed-gene-0.0/augustus-Novel_contig_388979-processed-gene-0.0/augustus-Novel_co…	18
molecular_function	GO:0004809	tRNA (guanine-N2-)-methyltransferase activity	13/1632	14/17983	3.47867e-13	1.06615e-11	6.78782e-12	augustus-Novel_contig_112223-processed-gene-0.0/augustus-Novel_contig_112406-processed-gene-0.0/augustus-Novel_contig_25249-processed-gene-0.0/augustus-Novel_contig_368825-processed-gene-0.0/augustus-Novel_contig_66074-processed-gene-0.1/maker-Novel_contig_18039-augustus-gene-0.1/maker-Novel_contig_27445-augustus-gene-0.1/maker-Novel_contig_309336-augustus-gene-0.1/maker-Novel_contig_36022-august…	13
biological_process	GO:0048820	hair follicle maturation	13/1632	14/17983	3.47867e-13	1.06615e-11	6.78782e-12	augustus-Novel_contig_109036-processed-gene-0.0/augustus-Novel_contig_144583-processed-gene-0.0/augustus-Novel_contig_366878-processed-gene-0.0/augustus-Novel_contig_369202-processed-gene-0.0/augustus-Novel_contig_38661-processed-gene-0.0/augustus-Novel_contig_388979-processed-gene-0.0/augustus-Novel_contig_60936-processed-gene-0.0/maker-Novel_contig_112353-augustus-gene-0.1/maker-Novel_contig_16…	13
biological_process	GO:0006882	cellular zinc ion homeostasis	21/1632	37/17983	3.56905e-13	1.07396e-11	6.83754e-12	augustus-Novel_contig_151038-processed-gene-0.0/augustus-Novel_contig_238625-processed-gene-0.0/augustus-Novel_contig_368589-processed-gene-0.0/augustus-Novel_contig_370316-processed-gene-0.0/augustus-Novel_contig_394347-processed-gene-0.0/maker-Novel_contig_125862-augustus-gene-0.1/maker-Novel_contig_13688-augustus-gene-0.1/maker-Novel_contig_240610-augustus-gene-0.1/maker-Novel_contig_242462-au…	21
molecular_function	GO:0043139	5'-3' DNA helicase activity	15/1632	19/17983	5.99408e-13	1.74039e-11	1.10805e-11	augustus-Novel_contig_109036-processed-gene-0.0/augustus-Novel_contig_144583-processed-gene-0.0/augustus-Novel_contig_17168-processed-gene-0.0/augustus-Novel_contig_366878-processed-gene-0.0/augustus-Novel_contig_369202-processed-gene-0.0/augustus-Novel_contig_38661-processed-gene-0.0/augustus-Novel_contig_388979-processed-gene-0.0/augustus-Novel_contig_389053-processed-gene-0.0/augustus-Novel_co…	15
biological_process	GO:1901990	regulation of mitotic cell cycle phase transition	15/1632	19/17983	5.99408e-13	1.74039e-11	1.10805e-11	augustus-Novel_contig_109036-processed-gene-0.0/augustus-Novel_contig_144583-processed-gene-0.0/augustus-Novel_contig_17168-processed-gene-0.0/augustus-Novel_contig_366878-processed-gene-0.0/augustus-Novel_contig_369202-processed-gene-0.0/augustus-Novel_contig_38661-processed-gene-0.0/augustus-Novel_contig_388979-processed-gene-0.0/augustus-Novel_contig_389053-processed-gene-0.0/augustus-Novel_co…	15
biological_process	GO:0014051	gamma-aminobutyric acid secretion	14/1632	17/17983	1.27675e-12	3.64315e-11	2.31947e-11	augustus-Novel_contig_34800-processed-gene-0.0/augustus-Novel_contig_352487-processed-gene-0.0/augustus-Novel_contig_378964-processed-gene-0.0/maker-Novel_contig_104423-augustus-gene-0.1/maker-Novel_contig_151571-augustus-gene-0.1/maker-Novel_contig_162833-augustus-gene-0.1/maker-Novel_contig_175177-augustus-gene-0.1/maker-Novel_contig_179271-augustus-gene-0.1/maker-Novel_contig_22118-augustus-ge…	14
biological_process	GO:0010459	negative regulation of heart rate	15/1632	20/17983	2.1956e-12	6.0562e-11	3.85579e-11	augustus-Novel_contig_368406-processed-gene-0.0/augustus-Novel_contig_403935-processed-gene-0.0/augustus-Novel_contig_404494-processed-gene-0.0/augustus-Novel_contig_404883-processed-gene-0.0/maker-Novel_contig_191514-augustus-gene-0.1/maker-Novel_contig_381846-augustus-gene-0.3/maker-Novel_contig_394591-augustus-gene-0.1/maker-Novel_contig_396279-augustus-gene-0.1/maker-Novel_contig_396330-augus…	15
cellular_component	GO:0043203	axon hillock	15/1632	20/17983	2.1956e-12	6.0562e-11	3.85579e-11	augustus-Novel_contig_368406-processed-gene-0.0/augustus-Novel_contig_403935-processed-gene-0.0/augustus-Novel_contig_404494-processed-gene-0.0/augustus-Novel_contig_404883-processed-gene-0.0/maker-Novel_contig_191514-augustus-gene-0.1/maker-Novel_contig_381846-augustus-gene-0.3/maker-Novel_contig_394591-augustus-gene-0.1/maker-Novel_contig_396279-augustus-gene-0.1/maker-Novel_contig_396330-augus…	15
biological_process	GO:0032963	collagen metabolic process	20/1632	36/17983	2.26353e-12	6.14122e-11	3.90991e-11	augustus-Novel_contig_373101-processed-gene-0.0/augustus-Novel_contig_395887-processed-gene-0.0/augustus-Novel_contig_396740-processed-gene-0.0/augustus-Novel_contig_398518-processed-gene-0.0/augustus-Novel_contig_398789-processed-gene-0.0/augustus-Novel_contig_400340-processed-gene-0.0/augustus-Novel_contig_400710-processed-gene-0.0/augustus-Novel_contig_401013-processed-gene-0.0/augustus-Novel_…	20
biological_process	GO:0006527	arginine catabolic process	13/1632	15/17983	2.39083e-12	6.28066e-11	3.99869e-11	augustus-Novel_contig_179654-processed-gene-0.0/augustus-Novel_contig_217736-processed-gene-0.0/augustus-Novel_contig_256946-processed-gene-0.0/augustus-Novel_contig_268466-processed-gene-0.0/augustus-Novel_contig_302599-processed-gene-0.0/augustus-Novel_contig_307255-processed-gene-0.0/augustus-Novel_contig_364968-processed-gene-0.0/augustus-Novel_contig_391927-processed-gene-0.0/augustus-Novel_…	13
biological_process	GO:0032289	central nervous system myelin formation	13/1632	15/17983	2.39083e-12	6.28066e-11	3.99869e-11	augustus-Novel_contig_109036-processed-gene-0.0/augustus-Novel_contig_144583-processed-gene-0.0/augustus-Novel_contig_366878-processed-gene-0.0/augustus-Novel_contig_369202-processed-gene-0.0/augustus-Novel_contig_38661-processed-gene-0.0/augustus-Novel_contig_388979-processed-gene-0.0/augustus-Novel_contig_60936-processed-gene-0.0/maker-Novel_contig_112353-augustus-gene-0.1/maker-Novel_contig_16…	13
molecular_function	GO:0044548	S100 protein binding	17/1632	26/17983	2.50565e-12	6.47945e-11	4.12525e-11	augustus-Novel_contig_118505-processed-gene-0.0/augustus-Novel_contig_208773-processed-gene-0.0/augustus-Novel_contig_210027-processed-gene-0.0/augustus-Novel_contig_219797-processed-gene-0.0/augustus-Novel_contig_220751-processed-gene-0.0/augustus-Novel_contig_247715-processed-gene-0.0/augustus-Novel_contig_259635-processed-gene-0.0/augustus-Novel_contig_267233-processed-gene-0.0/augustus-Novel_…	17
biological_process	GO:0006829	zinc ion transport	16/1632	23/17983	2.6144e-12	6.55579e-11	4.17386e-11	augustus-Novel_contig_151038-processed-gene-0.0/augustus-Novel_contig_238625-processed-gene-0.0/augustus-Novel_contig_368589-processed-gene-0.0/augustus-Novel_contig_370316-processed-gene-0.0/augustus-Novel_contig_394347-processed-gene-0.0/maker-Novel_contig_13688-augustus-gene-0.1/maker-Novel_contig_242462-augustus-gene-0.1/maker-Novel_contig_25434-augustus-gene-0.1/maker-Novel_contig_298231-aug…	16
biological_process	GO:0051481	negative regulation of cytosolic calcium ion concentration	16/1632	23/17983	2.6144e-12	6.55579e-11	4.17386e-11	augustus-Novel_contig_118505-processed-gene-0.0/augustus-Novel_contig_208773-processed-gene-0.0/augustus-Novel_contig_210027-processed-gene-0.0/augustus-Novel_contig_219797-processed-gene-0.0/augustus-Novel_contig_220751-processed-gene-0.0/augustus-Novel_contig_247715-processed-gene-0.0/augustus-Novel_contig_259635-processed-gene-0.0/augustus-Novel_contig_267233-processed-gene-0.0/augustus-Novel_…	16
biological_process	GO:0043388	positive regulation of DNA binding	19/1632	33/17983	3.38476e-12	8.36087e-11	5.32309e-11	augustus-Novel_contig_109036-processed-gene-0.0/augustus-Novel_contig_144583-processed-gene-0.0/augustus-Novel_contig_366878-processed-gene-0.0/augustus-Novel_contig_369202-processed-gene-0.0/augustus-Novel_contig_38661-processed-gene-0.0/augustus-Novel_contig_388979-processed-gene-0.0/augustus-Novel_contig_55855-processed-gene-0.0/augustus-Novel_contig_60936-processed-gene-0.0/maker-Novel_contig…	19
molecular_function	GO:0004517	nitric-oxide synthase activity	12/1632	13/17983	3.58508e-12	8.59899e-11	5.47469e-11	augustus-Novel_contig_179654-processed-gene-0.0/augustus-Novel_contig_217736-processed-gene-0.0/augustus-Novel_contig_256946-processed-gene-0.0/augustus-Novel_contig_268466-processed-gene-0.0/augustus-Novel_contig_302599-processed-gene-0.0/augustus-Novel_contig_307255-processed-gene-0.0/augustus-Novel_contig_364968-processed-gene-0.0/augustus-Novel_contig_391927-processed-gene-0.0/augustus-Novel_…	12
biological_process	GO:0048871	multicellular organismal homeostasis	12/1632	13/17983	3.58508e-12	8.59899e-11	5.47469e-11	augustus-Novel_contig_373101-processed-gene-0.0/augustus-Novel_contig_38770-processed-gene-0.0/augustus-Novel_contig_88376-processed-gene-0.0/evm.model.ctg1218.3/maker-Novel_contig_16848-augustus-gene-0.1/maker-Novel_contig_23597-augustus-gene-0.1/maker-Novel_contig_257360-augustus-gene-0.1/maker-Novel_contig_258509-augustus-gene-0.1/maker-Novel_contig_265423-augustus-gene-0.1/maker-Novel_contig_…	12
biological_process	GO:0035264	multicellular organism growth	33/1632	95/17983	4.22832e-12	9.99695e-11	6.36473e-11	augustus-Novel_contig_109036-processed-gene-0.0/augustus-Novel_contig_144583-processed-gene-0.0/augustus-Novel_contig_366878-processed-gene-0.0/augustus-Novel_contig_369202-processed-gene-0.0/augustus-Novel_contig_373101-processed-gene-0.0/augustus-Novel_contig_38661-processed-gene-0.0/augustus-Novel_contig_38770-processed-gene-0.0/augustus-Novel_contig_388979-processed-gene-0.0/augustus-Novel_co…	33
molecular_function	GO:0016524	latrotoxin receptor activity	20/1632	37/17983	4.50662e-12	1.05049e-10	6.68811e-11	augustus-Novel_contig_252227-processed-gene-0.0/augustus-Novel_contig_308800-processed-gene-0.0/augustus-Novel_contig_337005-processed-gene-0.0/augustus-Novel_contig_345314-processed-gene-0.0/augustus-Novel_contig_358248-processed-gene-0.0/augustus-Novel_contig_368286-processed-gene-0.0/augustus-Novel_contig_369639-processed-gene-0.0/augustus-Novel_contig_370563-processed-gene-0.0/augustus-Novel_…	20
biological_process	GO:0030644	cellular chloride ion homeostasis	14/1632	18/17983	5.26307e-12	1.20977e-10	7.70224e-11	augustus-Novel_contig_34800-processed-gene-0.0/augustus-Novel_contig_352487-processed-gene-0.0/augustus-Novel_contig_378964-processed-gene-0.0/maker-Novel_contig_104423-augustus-gene-0.1/maker-Novel_contig_151571-augustus-gene-0.1/maker-Novel_contig_162833-augustus-gene-0.1/maker-Novel_contig_175177-augustus-gene-0.1/maker-Novel_contig_179271-augustus-gene-0.1/maker-Novel_contig_22118-augustus-ge…	14
cellular_component	GO:0008091	spectrin	15/1632	21/17983	7.03729e-12	1.53246e-10	9.75669e-11	augustus-Novel_contig_368406-processed-gene-0.0/augustus-Novel_contig_403935-processed-gene-0.0/augustus-Novel_contig_404494-processed-gene-0.0/augustus-Novel_contig_404883-processed-gene-0.0/maker-Novel_contig_191514-augustus-gene-0.1/maker-Novel_contig_381846-augustus-gene-0.3/maker-Novel_contig_394591-augustus-gene-0.1/maker-Novel_contig_396279-augustus-gene-0.1/maker-Novel_contig_396330-augus…	15
biological_process	GO:0021952	central nervous system projection neuron axonogenesis	15/1632	21/17983	7.03729e-12	1.53246e-10	9.75669e-11	augustus-Novel_contig_368406-processed-gene-0.0/augustus-Novel_contig_403935-processed-gene-0.0/augustus-Novel_contig_404494-processed-gene-0.0/augustus-Novel_contig_404883-processed-gene-0.0/maker-Novel_contig_191514-augustus-gene-0.1/maker-Novel_contig_381846-augustus-gene-0.3/maker-Novel_contig_394591-augustus-gene-0.1/maker-Novel_contig_396279-augustus-gene-0.1/maker-Novel_contig_396330-augus…	15
biological_process	GO:0033135	regulation of peptidyl-serine phosphorylation	15/1632	21/17983	7.03729e-12	1.53246e-10	9.75669e-11	augustus-Novel_contig_368406-processed-gene-0.0/augustus-Novel_contig_403935-processed-gene-0.0/augustus-Novel_contig_404494-processed-gene-0.0/augustus-Novel_contig_404883-processed-gene-0.0/maker-Novel_contig_191514-augustus-gene-0.1/maker-Novel_contig_381846-augustus-gene-0.3/maker-Novel_contig_394591-augustus-gene-0.1/maker-Novel_contig_396279-augustus-gene-0.1/maker-Novel_contig_396330-augus…	15
biological_process	GO:0045162	clustering of voltage-gated sodium channels	15/1632	21/17983	7.03729e-12	1.53246e-10	9.75669e-11	augustus-Novel_contig_368406-processed-gene-0.0/augustus-Novel_contig_403935-processed-gene-0.0/augustus-Novel_contig_404494-processed-gene-0.0/augustus-Novel_contig_404883-processed-gene-0.0/maker-Novel_contig_191514-augustus-gene-0.1/maker-Novel_contig_381846-augustus-gene-0.3/maker-Novel_contig_394591-augustus-gene-0.1/maker-Novel_contig_396279-augustus-gene-0.1/maker-Novel_contig_396330-augus…	15
molecular_function	GO:0005216	ion channel activity	16/1632	24/17983	7.18054e-12	1.54335e-10	9.826e-11	augustus-Novel_contig_118505-processed-gene-0.0/augustus-Novel_contig_208773-processed-gene-0.0/augustus-Novel_contig_210027-processed-gene-0.0/augustus-Novel_contig_219797-processed-gene-0.0/augustus-Novel_contig_220751-processed-gene-0.0/augustus-Novel_contig_247715-processed-gene-0.0/augustus-Novel_contig_259635-processed-gene-0.0/augustus-Novel_contig_267233-processed-gene-0.0/augustus-Novel_…	16
molecular_function	GO:0005385	zinc ion transmembrane transporter activity	21/1632	42/17983	9.5496e-12	2.02623e-10	1.29003e-10	augustus-Novel_contig_151038-processed-gene-0.0/augustus-Novel_contig_238625-processed-gene-0.0/augustus-Novel_contig_368589-processed-gene-0.0/augustus-Novel_contig_370316-processed-gene-0.0/augustus-Novel_contig_394347-processed-gene-0.0/maker-Novel_contig_125862-augustus-gene-0.1/maker-Novel_contig_13688-augustus-gene-0.1/maker-Novel_contig_240610-augustus-gene-0.1/maker-Novel_contig_242462-au…	21
cellular_component	GO:0042734	presynaptic membrane	33/1632	98/17983	1.12338e-11	2.3534e-10	1.49833e-10	augustus-Novel_contig_118887-processed-gene-0.0/augustus-Novel_contig_122419-processed-gene-0.0/augustus-Novel_contig_158132-processed-gene-0.0/augustus-Novel_contig_19848-processed-gene-0.0/augustus-Novel_contig_252227-processed-gene-0.0/augustus-Novel_contig_27077-processed-gene-0.0/augustus-Novel_contig_308800-processed-gene-0.0/augustus-Novel_contig_32397-processed-gene-0.0/augustus-Novel_con…	33
biological_process	GO:0040016	embryonic cleavage	13/1632	16/17983	1.16852e-11	2.41738e-10	1.53907e-10	augustus-Novel_contig_109036-processed-gene-0.0/augustus-Novel_contig_144583-processed-gene-0.0/augustus-Novel_contig_366878-processed-gene-0.0/augustus-Novel_contig_369202-processed-gene-0.0/augustus-Novel_contig_38661-processed-gene-0.0/augustus-Novel_contig_388979-processed-gene-0.0/augustus-Novel_contig_60936-processed-gene-0.0/maker-Novel_contig_112353-augustus-gene-0.1/maker-Novel_contig_16…	13
biological_process	GO:0034446	substrate adhesion-dependent cell spreading	26/1632	64/17983	1.32046e-11	2.69797e-10	1.71771e-10	augustus-Novel_contig_125261-processed-gene-0.0/augustus-Novel_contig_159548-processed-gene-0.0/augustus-Novel_contig_172733-processed-gene-0.0/augustus-Novel_contig_173992-processed-gene-0.0/augustus-Novel_contig_194881-processed-gene-0.0/augustus-Novel_contig_236767-processed-gene-0.0/augustus-Novel_contig_261493-processed-gene-0.0/augustus-Novel_contig_285122-processed-gene-0.0/augustus-Novel_…	26
biological_process	GO:0043029	T cell homeostasis	19/1632	35/17983	1.40491e-11	2.83552e-10	1.80528e-10	augustus-Novel_contig_22064-processed-gene-0.0/augustus-Novel_contig_24292-processed-gene-0.0/augustus-Novel_contig_277-processed-gene-0.0/augustus-Novel_contig_378154-processed-gene-0.0/maker-Novel_contig_110493-augustus-gene-0.0/maker-Novel_contig_13136-augustus-gene-0.1/maker-Novel_contig_146316-augustus-gene-0.0/maker-Novel_contig_177598-augustus-gene-0.1/maker-Novel_contig_26771-augustus-gen…	19
biological_process	GO:0007016	obsolete cytoskeletal anchoring at plasma membrane	17/1632	28/17983	1.4427e-11	2.84247e-10	1.80971e-10	augustus-Novel_contig_26716-processed-gene-0.0/augustus-Novel_contig_368406-processed-gene-0.0/augustus-Novel_contig_403935-processed-gene-0.0/augustus-Novel_contig_404494-processed-gene-0.0/augustus-Novel_contig_404883-processed-gene-0.0/maker-Novel_contig_112761-augustus-gene-0.1/maker-Novel_contig_191514-augustus-gene-0.1/maker-Novel_contig_381846-augustus-gene-0.3/maker-Novel_contig_394591-au…	17
biological_process	GO:0010762	regulation of fibroblast migration	17/1632	28/17983	1.4427e-11	2.84247e-10	1.80971e-10	augustus-Novel_contig_397733-processed-gene-0.0/augustus-Novel_contig_398137-processed-gene-0.0/augustus-Novel_contig_400962-processed-gene-0.0/maker-Novel_contig_236717-augustus-gene-0.1/maker-Novel_contig_395492-augustus-gene-0.1/maker-Novel_contig_396324-augustus-gene-0.1/maker-Novel_contig_396478-augustus-gene-0.1/maker-Novel_contig_397031-augustus-gene-0.1/maker-Novel_contig_397213-augustus-…	17
biological_process	GO:0042133	neurotransmitter metabolic process	14/1632	19/17983	1.83213e-11	3.52579e-10	2.24475e-10	augustus-Novel_contig_34800-processed-gene-0.0/augustus-Novel_contig_352487-processed-gene-0.0/augustus-Novel_contig_378964-processed-gene-0.0/maker-Novel_contig_104423-augustus-gene-0.1/maker-Novel_contig_151571-augustus-gene-0.1/maker-Novel_contig_162833-augustus-gene-0.1/maker-Novel_contig_175177-augustus-gene-0.1/maker-Novel_contig_179271-augustus-gene-0.1/maker-Novel_contig_22118-augustus-ge…	14
biological_process	GO:0060024	rhythmic synaptic transmission	14/1632	19/17983	1.83213e-11	3.52579e-10	2.24475e-10	augustus-Novel_contig_34800-processed-gene-0.0/augustus-Novel_contig_352487-processed-gene-0.0/augustus-Novel_contig_378964-processed-gene-0.0/maker-Novel_contig_104423-augustus-gene-0.1/maker-Novel_contig_151571-augustus-gene-0.1/maker-Novel_contig_162833-augustus-gene-0.1/maker-Novel_contig_175177-augustus-gene-0.1/maker-Novel_contig_179271-augustus-gene-0.1/maker-Novel_contig_22118-augustus-ge…	14
cellular_component	GO:0043194	axon initial segment	15/1632	22/17983	2.02548e-11	3.85306e-10	2.45312e-10	augustus-Novel_contig_368406-processed-gene-0.0/augustus-Novel_contig_403935-processed-gene-0.0/augustus-Novel_contig_404494-processed-gene-0.0/augustus-Novel_contig_404883-processed-gene-0.0/maker-Novel_contig_191514-augustus-gene-0.1/maker-Novel_contig_381846-augustus-gene-0.3/maker-Novel_contig_394591-augustus-gene-0.1/maker-Novel_contig_396279-augustus-gene-0.1/maker-Novel_contig_396330-augus…	15
biological_process	GO:0051987	positive regulation of attachment of spindle microtubules to kinetochore	12/1632	14/17983	2.30083e-11	4.32713e-10	2.75494e-10	augustus-Novel_contig_397733-processed-gene-0.0/augustus-Novel_contig_398137-processed-gene-0.0/augustus-Novel_contig_55855-processed-gene-0.0/maker-Novel_contig_111870-augustus-gene-0.1/maker-Novel_contig_16900-augustus-gene-0.1/maker-Novel_contig_18643-augustus-gene-0.1/maker-Novel_contig_396478-augustus-gene-0.1/maker-Novel_contig_397031-augustus-gene-0.1/maker-Novel_contig_397213-augustus-gen…	12
cellular_component	GO:0005747	mitochondrial respiratory chain complex I	25/1632	61/17983	2.59176e-11	4.81951e-10	3.06843e-10	augustus-Novel_contig_200425-processed-gene-0.0/augustus-Novel_contig_217882-processed-gene-0.0/augustus-Novel_contig_396506-processed-gene-0.0/augustus-Novel_contig_397953-processed-gene-0.0/maker-Novel_contig_160300-augustus-gene-0.1/maker-Novel_contig_184985-augustus-gene-0.1/maker-Novel_contig_20038-augustus-gene-0.1/maker-Novel_contig_201257-augustus-gene-0.1/maker-Novel_contig_236712-august…	25
molecular_function	GO:0004984	olfactory receptor activity	89/1632	477/17983	3.20131e-11	5.88685e-10	3.74796e-10	augustus-Novel_contig_119845-processed-gene-0.0/augustus-Novel_contig_335183-processed-gene-0.0/augustus-Novel_contig_358283-processed-gene-0.0/augustus-Novel_contig_396294-processed-gene-0.0/evm.model.chr1.856/evm.model.chr1.865/evm.model.chr1.868/evm.model.chr20.1011/evm.model.chr20.771/evm.model.chr20.776/evm.model.chr20.787/evm.model.chr20.861/evm.model.chr35.60/evm.model.ctg1009.1/evm.model.…	89
molecular_function	GO:0008176	tRNA (guanine-N7-)-methyltransferase activity	10/1632	10/17983	3.69546e-11	6.72087e-10	4.27896e-10	augustus-Novel_contig_157467-processed-gene-0.0/augustus-Novel_contig_230103-processed-gene-0.0/augustus-Novel_contig_330045-processed-gene-0.0/augustus-Novel_contig_394152-processed-gene-0.0/augustus-Novel_contig_8510-processed-gene-0.0/maker-Novel_contig_154222-augustus-gene-0.1/maker-Novel_contig_155060-augustus-gene-0.1/maker-Novel_contig_38848-augustus-gene-0.1/maker-Novel_contig_62920-augus…	10
molecular_function	GO:0005432	calcium:sodium antiporter activity	13/1632	17/17983	4.55128e-11	8.18735e-10	5.21262e-10	augustus-Novel_contig_120621-processed-gene-0.0/augustus-Novel_contig_164490-processed-gene-0.0/augustus-Novel_contig_194381-processed-gene-0.0/augustus-Novel_contig_233614-processed-gene-0.0/augustus-Novel_contig_247917-processed-gene-0.0/augustus-Novel_contig_269306-processed-gene-0.0/augustus-Novel_contig_278399-processed-gene-0.0/augustus-Novel_contig_292688-processed-gene-0.0/augustus-Novel_…	13
biological_process	GO:0010467	gene expression	20/1632	41/17983	5.34063e-11	9.50402e-10	6.0509e-10	augustus-Novel_contig_144504-processed-gene-0.0/augustus-Novel_contig_157209-processed-gene-0.0/augustus-Novel_contig_167175-processed-gene-0.0/augustus-Novel_contig_196350-processed-gene-0.0/augustus-Novel_contig_207338-processed-gene-0.0/augustus-Novel_contig_208097-processed-gene-0.0/augustus-Novel_contig_221845-processed-gene-0.0/augustus-Novel_contig_299113-processed-gene-0.0/augustus-Novel_…	20
molecular_function	GO:0005549	odorant binding	84/1632	444/17983	5.5872e-11	9.83703e-10	6.26291e-10	augustus-Novel_contig_358283-processed-gene-0.0/augustus-Novel_contig_396294-processed-gene-0.0/evm.model.chr1.856/evm.model.chr1.865/evm.model.chr1.868/evm.model.chr20.1011/evm.model.chr20.771/evm.model.chr20.787/evm.model.chr20.861/evm.model.chr35.60/evm.model.ctg1009.1/evm.model.ctg1023.2/evm.model.ctg1079.1/evm.model.ctg1105.2/evm.model.ctg1105.5/evm.model.ctg1151.12/evm.model.ctg1151.16/evm.…	84
biological_process	GO:0000398	mRNA splicing, via spliceosome	45/1632	174/17983	6.65859e-11	1.16e-09	7.38531e-10	augustus-Novel_contig_112402-processed-gene-0.0/augustus-Novel_contig_144504-processed-gene-0.0/augustus-Novel_contig_155989-processed-gene-0.0/augustus-Novel_contig_157209-processed-gene-0.0/augustus-Novel_contig_167175-processed-gene-0.0/augustus-Novel_contig_196350-processed-gene-0.0/augustus-Novel_contig_207338-processed-gene-0.0/augustus-Novel_contig_208097-processed-gene-0.0/augustus-Novel_…	45
cellular_component	GO:0005681	spliceosomal complex	38/1632	133/17983	8.61786e-11	1.48568e-09	9.45885e-10	augustus-Novel_contig_144504-processed-gene-0.0/augustus-Novel_contig_155989-processed-gene-0.0/augustus-Novel_contig_157209-processed-gene-0.0/augustus-Novel_contig_167175-processed-gene-0.0/augustus-Novel_contig_196350-processed-gene-0.0/augustus-Novel_contig_207338-processed-gene-0.0/augustus-Novel_contig_208097-processed-gene-0.0/augustus-Novel_contig_221845-processed-gene-0.0/augustus-Novel_…	38
biological_process	GO:0090129	positive regulation of synapse maturation	20/1632	42/17983	9.3276e-11	1.59146e-09	1.01323e-09	augustus-Novel_contig_252227-processed-gene-0.0/augustus-Novel_contig_308800-processed-gene-0.0/augustus-Novel_contig_337005-processed-gene-0.0/augustus-Novel_contig_345314-processed-gene-0.0/augustus-Novel_contig_358248-processed-gene-0.0/augustus-Novel_contig_368286-processed-gene-0.0/augustus-Novel_contig_369639-processed-gene-0.0/augustus-Novel_contig_370563-processed-gene-0.0/augustus-Novel_…	20
biological_process	GO:0030322	stabilization of membrane potential	16/1632	27/17983	9.76928e-11	1.64981e-09	1.05038e-09	augustus-Novel_contig_118505-processed-gene-0.0/augustus-Novel_contig_208773-processed-gene-0.0/augustus-Novel_contig_210027-processed-gene-0.0/augustus-Novel_contig_219797-processed-gene-0.0/augustus-Novel_contig_220751-processed-gene-0.0/augustus-Novel_contig_247715-processed-gene-0.0/augustus-Novel_contig_259635-processed-gene-0.0/augustus-Novel_contig_267233-processed-gene-0.0/augustus-Novel_…	16
molecular_function	GO:0022841	potassium ion leak channel activity	16/1632	28/17983	2.08714e-10	3.45422e-09	2.19919e-09	augustus-Novel_contig_118505-processed-gene-0.0/augustus-Novel_contig_208773-processed-gene-0.0/augustus-Novel_contig_210027-processed-gene-0.0/augustus-Novel_contig_219797-processed-gene-0.0/augustus-Novel_contig_220751-processed-gene-0.0/augustus-Novel_contig_247715-processed-gene-0.0/augustus-Novel_contig_259635-processed-gene-0.0/augustus-Novel_contig_267233-processed-gene-0.0/augustus-Novel_…	16
biological_process	GO:0048026	positive regulation of mRNA splicing, via spliceosome	16/1632	28/17983	2.08714e-10	3.45422e-09	2.19919e-09	augustus-Novel_contig_151038-processed-gene-0.0/augustus-Novel_contig_238625-processed-gene-0.0/augustus-Novel_contig_368589-processed-gene-0.0/augustus-Novel_contig_370316-processed-gene-0.0/augustus-Novel_contig_394347-processed-gene-0.0/maker-Novel_contig_13688-augustus-gene-0.1/maker-Novel_contig_242462-augustus-gene-0.1/maker-Novel_contig_25434-augustus-gene-0.1/maker-Novel_contig_298231-aug…	16
molecular_function	GO:0001642	group III metabotropic glutamate receptor activity	11/1632	13/17983	2.18906e-10	3.55186e-09	2.26135e-09	augustus-Novel_contig_118887-processed-gene-0.0/augustus-Novel_contig_122419-processed-gene-0.0/augustus-Novel_contig_158132-processed-gene-0.0/augustus-Novel_contig_19848-processed-gene-0.0/augustus-Novel_contig_27077-processed-gene-0.0/augustus-Novel_contig_32397-processed-gene-0.0/augustus-Novel_contig_361011-processed-gene-0.0/augustus-Novel_contig_373304-processed-gene-0.0/augustus-Novel_con…	11
biological_process	GO:0072104	glomerular capillary formation	11/1632	13/17983	2.18906e-10	3.55186e-09	2.26135e-09	augustus-Novel_contig_153293-processed-gene-0.0/maker-Novel_contig_163749-augustus-gene-0.0/maker-Novel_contig_17746-augustus-gene-0.0/maker-Novel_contig_340896-augustus-gene-0.0/maker-Novel_contig_353479-augustus-gene-0.0/maker-Novel_contig_355318-augustus-gene-0.0/maker-Novel_contig_360154-augustus-gene-0.0/maker-Novel_contig_360746-augustus-gene-0.0/maker-Novel_contig_378155-augustus-gene-0.0/…	11
biological_process	GO:1904355	positive regulation of telomere capping	17/1632	32/17983	2.66837e-10	4.28753e-09	2.72973e-09	augustus-Novel_contig_109275-processed-gene-0.0/augustus-Novel_contig_10953-processed-gene-0.0/augustus-Novel_contig_23349-processed-gene-0.0/augustus-Novel_contig_34565-processed-gene-0.0/augustus-Novel_contig_368292-processed-gene-0.0/augustus-Novel_contig_68177-processed-gene-0.0/maker-Novel_contig_15596-augustus-gene-0.1/maker-Novel_contig_21040-augustus-gene-0.1/maker-Novel_contig_21455-augu…	17
cellular_component	GO:0042555	MCM complex	15/1632	25/17983	2.98226e-10	4.7458e-09	3.0215e-09	augustus-Novel_contig_285515-processed-gene-0.0/augustus-Novel_contig_371342-processed-gene-0.0/maker-Novel_contig_114780-augustus-gene-0.1/maker-Novel_contig_119456-augustus-gene-0.1/maker-Novel_contig_121139-augustus-gene-0.1/maker-Novel_contig_21442-augustus-gene-0.1/maker-Novel_contig_215981-augustus-gene-0.1/maker-Novel_contig_217654-augustus-gene-0.1/maker-Novel_contig_222877-augustus-gene-…	15
molecular_function	GO:0016841	ammonia-lyase activity	10/1632	11/17983	3.73151e-10	5.82608e-09	3.70927e-09	maker-Novel_contig_113935-augustus-gene-0.1/maker-Novel_contig_116824-augustus-gene-0.1/maker-Novel_contig_118105-augustus-gene-0.1/maker-Novel_contig_123238-augustus-gene-0.1/maker-Novel_contig_147201-augustus-gene-0.1/maker-Novel_contig_151453-augustus-gene-0.1/maker-Novel_contig_183566-augustus-gene-0.1/maker-Novel_contig_192004-augustus-gene-0.1/maker-Novel_contig_207564-augustus-gene-0.1/mak…	10
cellular_component	GO:0035841	new growing cell tip	10/1632	11/17983	3.73151e-10	5.82608e-09	3.70927e-09	augustus-Novel_contig_118887-processed-gene-0.0/augustus-Novel_contig_122419-processed-gene-0.0/augustus-Novel_contig_158132-processed-gene-0.0/augustus-Novel_contig_19848-processed-gene-0.0/augustus-Novel_contig_27077-processed-gene-0.0/augustus-Novel_contig_32397-processed-gene-0.0/augustus-Novel_contig_373304-processed-gene-0.0/augustus-Novel_contig_380456-processed-gene-0.0/augustus-Novel_con…	10
biological_process	GO:0031284	positive regulation of guanylate cyclase activity	12/1632	16/17983	3.86858e-10	5.93685e-09	3.7798e-09	augustus-Novel_contig_179654-processed-gene-0.0/augustus-Novel_contig_217736-processed-gene-0.0/augustus-Novel_contig_256946-processed-gene-0.0/augustus-Novel_contig_268466-processed-gene-0.0/augustus-Novel_contig_302599-processed-gene-0.0/augustus-Novel_contig_307255-processed-gene-0.0/augustus-Novel_contig_364968-processed-gene-0.0/augustus-Novel_contig_391927-processed-gene-0.0/augustus-Novel_…	12
biological_process	GO:0006268	DNA unwinding involved in DNA replication	14/1632	22/17983	3.8742e-10	5.93685e-09	3.7798e-09	augustus-Novel_contig_285515-processed-gene-0.0/augustus-Novel_contig_371342-processed-gene-0.0/maker-Novel_contig_114780-augustus-gene-0.1/maker-Novel_contig_119456-augustus-gene-0.1/maker-Novel_contig_121139-augustus-gene-0.1/maker-Novel_contig_21442-augustus-gene-0.1/maker-Novel_contig_215981-augustus-gene-0.1/maker-Novel_contig_217654-augustus-gene-0.1/maker-Novel_contig_222877-augustus-gene-…	14
molecular_function	GO:0008066	glutamate receptor activity	13/1632	19/17983	4.35817e-10	6.61722e-09	4.21297e-09	augustus-Novel_contig_118887-processed-gene-0.0/augustus-Novel_contig_122419-processed-gene-0.0/augustus-Novel_contig_125993-processed-gene-0.0/augustus-Novel_contig_158132-processed-gene-0.0/augustus-Novel_contig_19848-processed-gene-0.0/augustus-Novel_contig_27077-processed-gene-0.0/augustus-Novel_contig_32397-processed-gene-0.0/augustus-Novel_contig_36328-processed-gene-0.0/augustus-Novel_cont…	13
biological_process	GO:0048813	dendrite morphogenesis	22/1632	54/17983	4.63559e-10	6.97446e-09	4.44041e-09	augustus-Novel_contig_34800-processed-gene-0.0/augustus-Novel_contig_352487-processed-gene-0.0/augustus-Novel_contig_378964-processed-gene-0.0/maker-Novel_contig_104423-augustus-gene-0.1/maker-Novel_contig_146316-augustus-gene-0.0/maker-Novel_contig_151571-augustus-gene-0.1/maker-Novel_contig_162833-augustus-gene-0.1/maker-Novel_contig_175177-augustus-gene-0.1/maker-Novel_contig_179271-augustus-g…	22
biological_process	GO:0035249	synaptic transmission, glutamatergic	18/1632	37/17983	5.23692e-10	7.8082e-09	4.97123e-09	augustus-Novel_contig_107128-processed-gene-0.0/augustus-Novel_contig_34800-processed-gene-0.0/augustus-Novel_contig_352487-processed-gene-0.0/augustus-Novel_contig_378964-processed-gene-0.0/augustus-Novel_contig_388964-processed-gene-0.0/augustus-Novel_contig_63481-processed-gene-0.0/maker-Novel_contig_104423-augustus-gene-0.1/maker-Novel_contig_151571-augustus-gene-0.1/maker-Novel_contig_162833…	18
cellular_component	GO:0070852	cell body fiber	15/1632	26/17983	6.4562e-10	9.54018e-09	6.07392e-09	augustus-Novel_contig_368406-processed-gene-0.0/augustus-Novel_contig_403935-processed-gene-0.0/augustus-Novel_contig_404494-processed-gene-0.0/augustus-Novel_contig_404883-processed-gene-0.0/maker-Novel_contig_191514-augustus-gene-0.1/maker-Novel_contig_381846-augustus-gene-0.3/maker-Novel_contig_394591-augustus-gene-0.1/maker-Novel_contig_396279-augustus-gene-0.1/maker-Novel_contig_396330-augus…	15
biological_process	GO:0042325	regulation of phosphorylation	14/1632	23/17983	9.07114e-10	1.30546e-08	8.31141e-09	augustus-Novel_contig_285515-processed-gene-0.0/augustus-Novel_contig_371342-processed-gene-0.0/maker-Novel_contig_114780-augustus-gene-0.1/maker-Novel_contig_119456-augustus-gene-0.1/maker-Novel_contig_121139-augustus-gene-0.1/maker-Novel_contig_21442-augustus-gene-0.1/maker-Novel_contig_215981-augustus-gene-0.1/maker-Novel_contig_217654-augustus-gene-0.1/maker-Novel_contig_222877-augustus-gene-…	14
biological_process	GO:0043931	ossification involved in bone maturation	14/1632	23/17983	9.07114e-10	1.30546e-08	8.31141e-09	augustus-Novel_contig_15475-processed-gene-0.0/maker-Novel_contig_113133-augustus-gene-0.1/maker-Novel_contig_14518-augustus-gene-0.1/maker-Novel_contig_16094-augustus-gene-0.0/maker-Novel_contig_194413-augustus-gene-0.1/maker-Novel_contig_25559-augustus-gene-0.1/maker-Novel_contig_283528-augustus-gene-0.1/maker-Novel_contig_291310-augustus-gene-0.1/maker-Novel_contig_29546-augustus-gene-0.1/make…	14
biological_process	GO:0048266	behavioral response to pain	14/1632	23/17983	9.07114e-10	1.30546e-08	8.31141e-09	augustus-Novel_contig_34800-processed-gene-0.0/augustus-Novel_contig_352487-processed-gene-0.0/augustus-Novel_contig_378964-processed-gene-0.0/maker-Novel_contig_104423-augustus-gene-0.1/maker-Novel_contig_151571-augustus-gene-0.1/maker-Novel_contig_162833-augustus-gene-0.1/maker-Novel_contig_175177-augustus-gene-0.1/maker-Novel_contig_179271-augustus-gene-0.1/maker-Novel_contig_22118-augustus-ge…	14
biological_process	GO:0006942	regulation of striated muscle contraction	11/1632	14/17983	9.37199e-10	1.3257e-08	8.44027e-09	augustus-Novel_contig_14300-processed-gene-0.0/augustus-Novel_contig_22325-processed-gene-0.0/augustus-Novel_contig_24285-processed-gene-0.0/augustus-Novel_contig_27741-processed-gene-0.0/augustus-Novel_contig_33944-processed-gene-0.0/augustus-Novel_contig_8889-processed-gene-0.0/augustus-Novel_contig_95412-processed-gene-0.0/maker-Novel_contig_394026-augustus-gene-0.1/maker-Novel_contig_402349-a…	11
molecular_function	GO:0016274	protein-arginine N-methyltransferase activity	11/1632	14/17983	9.37199e-10	1.3257e-08	8.44027e-09	augustus-Novel_contig_25148-processed-gene-0.0/augustus-Novel_contig_262054-processed-gene-0.0/augustus-Novel_contig_35708-processed-gene-0.0/augustus-Novel_contig_392843-processed-gene-0.0/augustus-Novel_contig_85654-processed-gene-0.0/augustus-Novel_contig_91911-processed-gene-0.0/maker-Novel_contig_152512-augustus-gene-0.1/maker-Novel_contig_154666-augustus-gene-0.1/maker-Novel_contig_27914-au…	11
biological_process	GO:0007601	visual perception	48/1632	208/17983	1.061e-09	1.4881e-08	9.47425e-09	augustus-Novel_contig_108783-processed-gene-0.0/augustus-Novel_contig_118887-processed-gene-0.0/augustus-Novel_contig_122419-processed-gene-0.0/augustus-Novel_contig_150821-processed-gene-0.0/augustus-Novel_contig_158132-processed-gene-0.0/augustus-Novel_contig_15958-processed-gene-0.0/augustus-Novel_contig_19848-processed-gene-0.0/augustus-Novel_contig_22064-processed-gene-0.0/augustus-Novel_con…	48
biological_process	GO:0006888	endoplasmic reticulum to Golgi vesicle-mediated transport	35/1632	126/17983	1.09506e-09	1.52297e-08	9.69623e-09	augustus-Novel_contig_121700-processed-gene-0.0/augustus-Novel_contig_29344-processed-gene-0.0/augustus-Novel_contig_324555-processed-gene-0.0/augustus-Novel_contig_359574-processed-gene-0.0/augustus-Novel_contig_368406-processed-gene-0.0/augustus-Novel_contig_403935-processed-gene-0.0/augustus-Novel_contig_404494-processed-gene-0.0/augustus-Novel_contig_404883-processed-gene-0.0/evm.model.ctg239…	35
biological_process	GO:0035584	calcium-mediated signaling using intracellular calcium source	20/1632	47/17983	1.13611e-09	1.56102e-08	9.93848e-09	augustus-Novel_contig_252227-processed-gene-0.0/augustus-Novel_contig_308800-processed-gene-0.0/augustus-Novel_contig_337005-processed-gene-0.0/augustus-Novel_contig_345314-processed-gene-0.0/augustus-Novel_contig_358248-processed-gene-0.0/augustus-Novel_contig_368286-processed-gene-0.0/augustus-Novel_contig_369639-processed-gene-0.0/augustus-Novel_contig_370563-processed-gene-0.0/augustus-Novel_…	20
biological_process	GO:0060218	hematopoietic stem cell differentiation	13/1632	20/17983	1.14129e-09	1.56102e-08	9.93848e-09	augustus-Novel_contig_109036-processed-gene-0.0/augustus-Novel_contig_144583-processed-gene-0.0/augustus-Novel_contig_366878-processed-gene-0.0/augustus-Novel_contig_369202-processed-gene-0.0/augustus-Novel_contig_38661-processed-gene-0.0/augustus-Novel_contig_388979-processed-gene-0.0/augustus-Novel_contig_60936-processed-gene-0.0/maker-Novel_contig_112353-augustus-gene-0.1/maker-Novel_contig_16…	13
biological_process	GO:0007216	G protein-coupled glutamate receptor signaling pathway	12/1632	17/17983	1.20609e-09	1.63612e-08	1.04167e-08	augustus-Novel_contig_118887-processed-gene-0.0/augustus-Novel_contig_122419-processed-gene-0.0/augustus-Novel_contig_125993-processed-gene-0.0/augustus-Novel_contig_158132-processed-gene-0.0/augustus-Novel_contig_19848-processed-gene-0.0/augustus-Novel_contig_27077-processed-gene-0.0/augustus-Novel_contig_32397-processed-gene-0.0/augustus-Novel_contig_36328-processed-gene-0.0/augustus-Novel_cont…	12
cellular_component	GO:0033268	node of Ranvier	15/1632	27/17983	1.33053e-09	1.79026e-08	1.1398e-08	augustus-Novel_contig_368406-processed-gene-0.0/augustus-Novel_contig_403935-processed-gene-0.0/augustus-Novel_contig_404494-processed-gene-0.0/augustus-Novel_contig_404883-processed-gene-0.0/maker-Novel_contig_191514-augustus-gene-0.1/maker-Novel_contig_381846-augustus-gene-0.3/maker-Novel_contig_394591-augustus-gene-0.1/maker-Novel_contig_396279-augustus-gene-0.1/maker-Novel_contig_396330-augus…	15
biological_process	GO:0030509	BMP signaling pathway	29/1632	93/17983	1.54517e-09	2.06231e-08	1.313e-08	augustus-Novel_contig_151038-processed-gene-0.0/augustus-Novel_contig_238625-processed-gene-0.0/augustus-Novel_contig_368589-processed-gene-0.0/augustus-Novel_contig_370316-processed-gene-0.0/augustus-Novel_contig_394347-processed-gene-0.0/augustus-Novel_contig_395887-processed-gene-0.0/augustus-Novel_contig_396740-processed-gene-0.0/augustus-Novel_contig_398518-processed-gene-0.0/augustus-Novel_…	29
biological_process	GO:0060425	lung morphogenesis	16/1632	31/17983	1.58299e-09	2.09588e-08	1.33438e-08	augustus-Novel_contig_108288-processed-gene-0.0/augustus-Novel_contig_153115-processed-gene-0.0/augustus-Novel_contig_20638-processed-gene-0.0/augustus-Novel_contig_24970-processed-gene-0.0/augustus-Novel_contig_395887-processed-gene-0.0/augustus-Novel_contig_396740-processed-gene-0.0/augustus-Novel_contig_398518-processed-gene-0.0/augustus-Novel_contig_398789-processed-gene-0.0/augustus-Novel_co…	16
biological_process	GO:0032981	mitochondrial respiratory chain complex I assembly	17/1632	35/17983	1.64198e-09	2.15673e-08	1.37312e-08	augustus-Novel_contig_396506-processed-gene-0.0/augustus-Novel_contig_397953-processed-gene-0.0/maker-Novel_contig_184985-augustus-gene-0.1/maker-Novel_contig_236712-augustus-gene-0.1/maker-Novel_contig_239188-augustus-gene-0.1/maker-Novel_contig_250292-augustus-gene-0.1/maker-Novel_contig_261069-augustus-gene-0.1/maker-Novel_contig_309355-augustus-gene-0.1/maker-Novel_contig_309632-augustus-gene…	17
molecular_function	GO:0031267	small GTPase binding	14/1632	24/17983	1.99473e-09	2.57912e-08	1.64204e-08	augustus-Novel_contig_14476-processed-gene-0.0/augustus-Novel_contig_397733-processed-gene-0.0/augustus-Novel_contig_398137-processed-gene-0.0/augustus-Novel_contig_70050-processed-gene-0.0/augustus-Novel_contig_9874-processed-gene-0.0/maker-Novel_contig_10367-augustus-gene-0.1/maker-Novel_contig_124359-augustus-gene-0.1/maker-Novel_contig_33755-augustus-gene-0.1/maker-Novel_contig_396478-augustu…	14
biological_process	GO:0042445	hormone metabolic process	14/1632	24/17983	1.99473e-09	2.57912e-08	1.64204e-08	augustus-Novel_contig_34800-processed-gene-0.0/augustus-Novel_contig_352487-processed-gene-0.0/augustus-Novel_contig_378964-processed-gene-0.0/maker-Novel_contig_104423-augustus-gene-0.1/maker-Novel_contig_151571-augustus-gene-0.1/maker-Novel_contig_162833-augustus-gene-0.1/maker-Novel_contig_175177-augustus-gene-0.1/maker-Novel_contig_179271-augustus-gene-0.1/maker-Novel_contig_22118-augustus-ge…	14
biological_process	GO:0021702	cerebellar Purkinje cell differentiation	15/1632	28/17983	2.62493e-09	3.34174e-08	2.12757e-08	augustus-Novel_contig_34800-processed-gene-0.0/augustus-Novel_contig_352487-processed-gene-0.0/augustus-Novel_contig_378964-processed-gene-0.0/augustus-Novel_contig_90730-processed-gene-0.0/maker-Novel_contig_104423-augustus-gene-0.1/maker-Novel_contig_151571-augustus-gene-0.1/maker-Novel_contig_162833-augustus-gene-0.1/maker-Novel_contig_175177-augustus-gene-0.1/maker-Novel_contig_179271-augustu…	15
biological_process	GO:0051693	actin filament capping	15/1632	28/17983	2.62493e-09	3.34174e-08	2.12757e-08	augustus-Novel_contig_368406-processed-gene-0.0/augustus-Novel_contig_403935-processed-gene-0.0/augustus-Novel_contig_404494-processed-gene-0.0/augustus-Novel_contig_404883-processed-gene-0.0/maker-Novel_contig_191514-augustus-gene-0.1/maker-Novel_contig_381846-augustus-gene-0.3/maker-Novel_contig_394591-augustus-gene-0.1/maker-Novel_contig_396279-augustus-gene-0.1/maker-Novel_contig_396330-augus…	15
biological_process	GO:0006809	nitric oxide biosynthetic process	13/1632	21/17983	2.746e-09	3.42814e-08	2.18258e-08	augustus-Novel_contig_179654-processed-gene-0.0/augustus-Novel_contig_217736-processed-gene-0.0/augustus-Novel_contig_256946-processed-gene-0.0/augustus-Novel_contig_268466-processed-gene-0.0/augustus-Novel_contig_302599-processed-gene-0.0/augustus-Novel_contig_307255-processed-gene-0.0/augustus-Novel_contig_364968-processed-gene-0.0/augustus-Novel_contig_391927-processed-gene-0.0/augustus-Novel_…	13
biological_process	GO:0043249	erythrocyte maturation	13/1632	21/17983	2.746e-09	3.42814e-08	2.18258e-08	augustus-Novel_contig_109036-processed-gene-0.0/augustus-Novel_contig_144583-processed-gene-0.0/augustus-Novel_contig_366878-processed-gene-0.0/augustus-Novel_contig_369202-processed-gene-0.0/augustus-Novel_contig_38661-processed-gene-0.0/augustus-Novel_contig_388979-processed-gene-0.0/augustus-Novel_contig_60936-processed-gene-0.0/maker-Novel_contig_112353-augustus-gene-0.1/maker-Novel_contig_16…	13
biological_process	GO:0006405	RNA export from nucleus	20/1632	49/17983	2.75494e-09	3.42814e-08	2.18258e-08	augustus-Novel_contig_144504-processed-gene-0.0/augustus-Novel_contig_157209-processed-gene-0.0/augustus-Novel_contig_167175-processed-gene-0.0/augustus-Novel_contig_196350-processed-gene-0.0/augustus-Novel_contig_207338-processed-gene-0.0/augustus-Novel_contig_208097-processed-gene-0.0/augustus-Novel_contig_221845-processed-gene-0.0/augustus-Novel_contig_299113-processed-gene-0.0/augustus-Novel_…	20
molecular_function	GO:0004115	3',5'-cyclic-AMP phosphodiesterase activity	17/1632	36/17983	2.84822e-09	3.51776e-08	2.23964e-08	augustus-Novel_contig_248209-processed-gene-0.0/augustus-Novel_contig_399678-processed-gene-0.0/augustus-Novel_contig_400443-processed-gene-0.0/augustus-Novel_contig_400481-processed-gene-0.0/augustus-Novel_contig_400753-processed-gene-0.0/augustus-Novel_contig_405392-processed-gene-0.0/augustus-Novel_contig_406151-processed-gene-0.0/augustus-Novel_contig_406505-processed-gene-0.0/maker-Novel_con…	17
biological_process	GO:0008543	fibroblast growth factor receptor signaling pathway	25/1632	74/17983	3.22484e-09	3.95341e-08	2.51701e-08	augustus-Novel_contig_144504-processed-gene-0.0/augustus-Novel_contig_157209-processed-gene-0.0/augustus-Novel_contig_167175-processed-gene-0.0/augustus-Novel_contig_196350-processed-gene-0.0/augustus-Novel_contig_207338-processed-gene-0.0/augustus-Novel_contig_208097-processed-gene-0.0/augustus-Novel_contig_221845-processed-gene-0.0/augustus-Novel_contig_299113-processed-gene-0.0/augustus-Novel_…	25
biological_process	GO:0010621	negative regulation of transcription by transcription factor localization	12/1632	18/17983	3.31793e-09	4.00816e-08	2.55186e-08	augustus-Novel_contig_395887-processed-gene-0.0/augustus-Novel_contig_396740-processed-gene-0.0/augustus-Novel_contig_398518-processed-gene-0.0/augustus-Novel_contig_398789-processed-gene-0.0/augustus-Novel_contig_400340-processed-gene-0.0/augustus-Novel_contig_400710-processed-gene-0.0/augustus-Novel_contig_401013-processed-gene-0.0/augustus-Novel_contig_402384-processed-gene-0.0/augustus-Novel_…	12
cellular_component	GO:0072357	PTW/PP1 phosphatase complex	12/1632	18/17983	3.31793e-09	4.00816e-08	2.55186e-08	augustus-Novel_contig_112414-processed-gene-0.0/augustus-Novel_contig_21937-processed-gene-0.0/augustus-Novel_contig_310614-processed-gene-0.0/augustus-Novel_contig_32670-processed-gene-0.0/augustus-Novel_contig_361440-processed-gene-0.0/augustus-Novel_contig_377017-processed-gene-0.0/augustus-Novel_contig_57557-processed-gene-0.0/augustus-Novel_contig_92660-processed-gene-0.0/maker-Novel_contig_…	12
molecular_function	GO:0030507	spectrin binding	19/1632	45/17983	3.47283e-09	4.16488e-08	2.65164e-08	augustus-Novel_contig_21471-processed-gene-0.0/augustus-Novel_contig_368406-processed-gene-0.0/augustus-Novel_contig_368460-processed-gene-0.0/augustus-Novel_contig_388687-processed-gene-0.0/augustus-Novel_contig_403935-processed-gene-0.0/augustus-Novel_contig_404494-processed-gene-0.0/augustus-Novel_contig_404883-processed-gene-0.0/maker-Novel_contig_191514-augustus-gene-0.1/maker-Novel_contig_3…	19
cellular_component	GO:0043527	tRNA methyltransferase complex	9/1632	10/17983	3.75997e-09	4.41329e-08	2.8098e-08	augustus-Novel_contig_230103-processed-gene-0.0/augustus-Novel_contig_330045-processed-gene-0.0/augustus-Novel_contig_394152-processed-gene-0.0/augustus-Novel_contig_8510-processed-gene-0.0/maker-Novel_contig_154222-augustus-gene-0.1/maker-Novel_contig_155060-augustus-gene-0.1/maker-Novel_contig_38848-augustus-gene-0.1/maker-Novel_contig_62920-augustus-gene-0.1/maker-Novel_contig_80052-augustus-g…	9
biological_process	GO:0043985	histone H4-R3 methylation	9/1632	10/17983	3.75997e-09	4.41329e-08	2.8098e-08	augustus-Novel_contig_25148-processed-gene-0.0/augustus-Novel_contig_262054-processed-gene-0.0/augustus-Novel_contig_35708-processed-gene-0.0/augustus-Novel_contig_91911-processed-gene-0.0/maker-Novel_contig_152512-augustus-gene-0.1/maker-Novel_contig_154666-augustus-gene-0.1/maker-Novel_contig_27914-augustus-gene-0.1/maker-Novel_contig_84232-augustus-gene-0.1/maker-Novel_contig_95038-augustus-ge…	9
molecular_function	GO:0044020	histone methyltransferase activity (H4-R3 specific)	9/1632	10/17983	3.75997e-09	4.41329e-08	2.8098e-08	augustus-Novel_contig_25148-processed-gene-0.0/augustus-Novel_contig_262054-processed-gene-0.0/augustus-Novel_contig_35708-processed-gene-0.0/augustus-Novel_contig_91911-processed-gene-0.0/maker-Novel_contig_152512-augustus-gene-0.1/maker-Novel_contig_154666-augustus-gene-0.1/maker-Novel_contig_27914-augustus-gene-0.1/maker-Novel_contig_84232-augustus-gene-0.1/maker-Novel_contig_95038-augustus-ge…	9
molecular_function	GO:0003727	single-stranded RNA binding	20/1632	50/17983	4.20125e-09	4.89653e-08	3.11746e-08	augustus-Novel_contig_144504-processed-gene-0.0/augustus-Novel_contig_157209-processed-gene-0.0/augustus-Novel_contig_167175-processed-gene-0.0/augustus-Novel_contig_196350-processed-gene-0.0/augustus-Novel_contig_207338-processed-gene-0.0/augustus-Novel_contig_208097-processed-gene-0.0/augustus-Novel_contig_221845-processed-gene-0.0/augustus-Novel_contig_299113-processed-gene-0.0/augustus-Novel_…	20
biological_process	GO:0006198	cAMP catabolic process	17/1632	37/17983	4.82406e-09	5.54432e-08	3.52989e-08	augustus-Novel_contig_248209-processed-gene-0.0/augustus-Novel_contig_399678-processed-gene-0.0/augustus-Novel_contig_400443-processed-gene-0.0/augustus-Novel_contig_400481-processed-gene-0.0/augustus-Novel_contig_400753-processed-gene-0.0/augustus-Novel_contig_405392-processed-gene-0.0/augustus-Novel_contig_406151-processed-gene-0.0/augustus-Novel_contig_406505-processed-gene-0.0/maker-Novel_con…	17
cellular_component	GO:0032809	neuronal cell body membrane	17/1632	37/17983	4.82406e-09	5.54432e-08	3.52989e-08	augustus-Novel_contig_115790-processed-gene-0.0/augustus-Novel_contig_119378-processed-gene-0.0/augustus-Novel_contig_123821-processed-gene-0.0/augustus-Novel_contig_154572-processed-gene-0.0/augustus-Novel_contig_169311-processed-gene-0.0/augustus-Novel_contig_274640-processed-gene-0.0/augustus-Novel_contig_355422-processed-gene-0.0/augustus-Novel_contig_355422-processed-gene-0.1/augustus-Novel_…	17
biological_process	GO:0001886	endothelial cell morphogenesis	16/1632	33/17983	5.15359e-09	5.80218e-08	3.69406e-08	augustus-Novel_contig_108288-processed-gene-0.0/augustus-Novel_contig_153115-processed-gene-0.0/augustus-Novel_contig_20638-processed-gene-0.0/augustus-Novel_contig_24970-processed-gene-0.0/augustus-Novel_contig_395887-processed-gene-0.0/augustus-Novel_contig_396740-processed-gene-0.0/augustus-Novel_contig_398518-processed-gene-0.0/augustus-Novel_contig_398789-processed-gene-0.0/augustus-Novel_co…	16
biological_process	GO:0006400	tRNA modification	16/1632	33/17983	5.15359e-09	5.80218e-08	3.69406e-08	augustus-Novel_contig_230103-processed-gene-0.0/augustus-Novel_contig_330045-processed-gene-0.0/augustus-Novel_contig_394152-processed-gene-0.0/augustus-Novel_contig_8510-processed-gene-0.0/maker-Novel_contig_154222-augustus-gene-0.1/maker-Novel_contig_155060-augustus-gene-0.1/maker-Novel_contig_172069-augustus-gene-0.1/maker-Novel_contig_27445-augustus-gene-0.1/maker-Novel_contig_29715-augustus-…	16
biological_process	GO:0034314	Arp2/3 complex-mediated actin nucleation	16/1632	33/17983	5.15359e-09	5.80218e-08	3.69406e-08	augustus-Novel_contig_156334-processed-gene-0.0/augustus-Novel_contig_213909-processed-gene-0.0/augustus-Novel_contig_218334-processed-gene-0.0/augustus-Novel_contig_246968-processed-gene-0.0/augustus-Novel_contig_252725-processed-gene-0.0/augustus-Novel_contig_268424-processed-gene-0.0/augustus-Novel_contig_275694-processed-gene-0.0/maker-Novel_contig_164358-augustus-gene-0.1/maker-Novel_contig_…	16
biological_process	GO:0006979	response to oxidative stress	30/1632	105/17983	8.14256e-09	8.9922e-08	5.72504e-08	augustus-Novel_contig_109036-processed-gene-0.0/augustus-Novel_contig_144583-processed-gene-0.0/augustus-Novel_contig_17168-processed-gene-0.0/augustus-Novel_contig_200425-processed-gene-0.0/augustus-Novel_contig_217882-processed-gene-0.0/augustus-Novel_contig_34565-processed-gene-0.0/augustus-Novel_contig_366878-processed-gene-0.0/augustus-Novel_contig_369202-processed-gene-0.0/augustus-Novel_co…	30
biological_process	GO:0009312	oligosaccharide biosynthetic process	10/1632	13/17983	8.17681e-09	8.9922e-08	5.72504e-08	augustus-Novel_contig_16487-processed-gene-0.0/augustus-Novel_contig_21122-processed-gene-0.0/augustus-Novel_contig_215517-processed-gene-0.0/augustus-Novel_contig_33918-processed-gene-0.0/augustus-Novel_contig_66088-processed-gene-0.0/augustus-Novel_contig_8626-processed-gene-0.0/maker-Novel_contig_124788-augustus-gene-0.2/maker-Novel_contig_12526-augustus-gene-0.1/maker-Novel_contig_13333-augus…	10
biological_process	GO:0006295	nucleotide-excision repair, DNA incision, 3'-to lesion	14/1632	26/17983	8.24692e-09	8.9922e-08	5.72504e-08	augustus-Novel_contig_38661-processed-gene-0.0/augustus-Novel_contig_388979-processed-gene-0.0/maker-Novel_contig_112353-augustus-gene-0.1/maker-Novel_contig_112795-augustus-gene-0.1/maker-Novel_contig_162732-augustus-gene-0.1/maker-Novel_contig_21465-augustus-gene-0.1/maker-Novel_contig_24051-augustus-gene-0.1/maker-Novel_contig_252281-augustus-gene-0.1/maker-Novel_contig_27458-augustus-gene-0.1…	14
biological_process	GO:0007263	nitric oxide mediated signal transduction	12/1632	19/17983	8.2587e-09	8.9922e-08	5.72504e-08	augustus-Novel_contig_179654-processed-gene-0.0/augustus-Novel_contig_217736-processed-gene-0.0/augustus-Novel_contig_256946-processed-gene-0.0/augustus-Novel_contig_268466-processed-gene-0.0/augustus-Novel_contig_302599-processed-gene-0.0/augustus-Novel_contig_307255-processed-gene-0.0/augustus-Novel_contig_364968-processed-gene-0.0/augustus-Novel_contig_391927-processed-gene-0.0/augustus-Novel_…	12
biological_process	GO:0090280	positive regulation of calcium ion import	12/1632	19/17983	8.2587e-09	8.9922e-08	5.72504e-08	augustus-Novel_contig_118887-processed-gene-0.0/augustus-Novel_contig_122419-processed-gene-0.0/augustus-Novel_contig_125993-processed-gene-0.0/augustus-Novel_contig_158132-processed-gene-0.0/augustus-Novel_contig_19848-processed-gene-0.0/augustus-Novel_contig_27077-processed-gene-0.0/augustus-Novel_contig_32397-processed-gene-0.0/augustus-Novel_contig_36328-processed-gene-0.0/augustus-Novel_cont…	12
biological_process	GO:0051899	membrane depolarization	15/1632	30/17983	9.12469e-09	9.87017e-08	6.28401e-08	augustus-Novel_contig_24625-processed-gene-0.0/augustus-Novel_contig_34800-processed-gene-0.0/augustus-Novel_contig_352487-processed-gene-0.0/augustus-Novel_contig_378964-processed-gene-0.0/maker-Novel_contig_104423-augustus-gene-0.1/maker-Novel_contig_151571-augustus-gene-0.1/maker-Novel_contig_162833-augustus-gene-0.1/maker-Novel_contig_175177-augustus-gene-0.1/maker-Novel_contig_179271-augustu…	15
molecular_function	GO:0051539	4 iron, 4 sulfur cluster binding	23/1632	67/17983	9.63106e-09	1.03503e-07	6.58967e-08	augustus-Novel_contig_109036-processed-gene-0.0/augustus-Novel_contig_144583-processed-gene-0.0/augustus-Novel_contig_17168-processed-gene-0.0/augustus-Novel_contig_200425-processed-gene-0.0/augustus-Novel_contig_217780-processed-gene-0.0/augustus-Novel_contig_217882-processed-gene-0.0/augustus-Novel_contig_366878-processed-gene-0.0/augustus-Novel_contig_369202-processed-gene-0.0/augustus-Novel_c…	23
cellular_component	GO:0043235	receptor complex	38/1632	155/17983	9.91615e-09	1.05879e-07	6.74096e-08	augustus-Novel_contig_125261-processed-gene-0.0/augustus-Novel_contig_153293-processed-gene-0.0/augustus-Novel_contig_159548-processed-gene-0.0/augustus-Novel_contig_172733-processed-gene-0.0/augustus-Novel_contig_173992-processed-gene-0.0/augustus-Novel_contig_194881-processed-gene-0.0/augustus-Novel_contig_236767-processed-gene-0.0/augustus-Novel_contig_261493-processed-gene-0.0/augustus-Novel_…	38
biological_process	GO:0030334	regulation of cell migration	25/1632	79/17983	1.46957e-08	1.55906e-07	9.92602e-08	augustus-Novel_contig_14476-processed-gene-0.0/augustus-Novel_contig_397733-processed-gene-0.0/augustus-Novel_contig_398137-processed-gene-0.0/augustus-Novel_contig_70050-processed-gene-0.0/augustus-Novel_contig_9874-processed-gene-0.0/maker-Novel_contig_10367-augustus-gene-0.1/maker-Novel_contig_124359-augustus-gene-0.1/maker-Novel_contig_135142-augustus-gene-0.1/maker-Novel_contig_174387-august…	25
molecular_function	GO:0008327	methyl-CpG binding	14/1632	27/17983	1.56953e-08	1.64404e-07	1.0467e-07	augustus-Novel_contig_25148-processed-gene-0.0/augustus-Novel_contig_262054-processed-gene-0.0/augustus-Novel_contig_30614-processed-gene-0.0/augustus-Novel_contig_32529-processed-gene-0.0/augustus-Novel_contig_35708-processed-gene-0.0/augustus-Novel_contig_55970-processed-gene-0.0/augustus-Novel_contig_87951-processed-gene-0.0/augustus-Novel_contig_91911-processed-gene-0.0/maker-Novel_contig_108…	14
biological_process	GO:0048172	regulation of short-term neuronal synaptic plasticity	14/1632	27/17983	1.56953e-08	1.64404e-07	1.0467e-07	augustus-Novel_contig_120621-processed-gene-0.0/augustus-Novel_contig_164490-processed-gene-0.0/augustus-Novel_contig_194381-processed-gene-0.0/augustus-Novel_contig_233614-processed-gene-0.0/augustus-Novel_contig_247917-processed-gene-0.0/augustus-Novel_contig_269306-processed-gene-0.0/augustus-Novel_contig_278399-processed-gene-0.0/augustus-Novel_contig_292688-processed-gene-0.0/augustus-Novel_…	14
biological_process	GO:0007420	brain development	49/1632	232/17983	1.60242e-08	1.66792e-07	1.06191e-07	augustus-Novel_contig_107128-processed-gene-0.0/augustus-Novel_contig_118505-processed-gene-0.0/augustus-Novel_contig_208773-processed-gene-0.0/augustus-Novel_contig_210027-processed-gene-0.0/augustus-Novel_contig_219797-processed-gene-0.0/augustus-Novel_contig_220751-processed-gene-0.0/augustus-Novel_contig_247715-processed-gene-0.0/augustus-Novel_contig_259635-processed-gene-0.0/augustus-Novel_…	49
biological_process	GO:0040018	positive regulation of multicellular organism growth	15/1632	31/17983	1.6195e-08	1.67517e-07	1.06653e-07	augustus-Novel_contig_368406-processed-gene-0.0/augustus-Novel_contig_403935-processed-gene-0.0/augustus-Novel_contig_404494-processed-gene-0.0/augustus-Novel_contig_404883-processed-gene-0.0/maker-Novel_contig_191514-augustus-gene-0.1/maker-Novel_contig_381846-augustus-gene-0.3/maker-Novel_contig_394591-augustus-gene-0.1/maker-Novel_contig_396279-augustus-gene-0.1/maker-Novel_contig_396330-augus…	15
cellular_component	GO:0033017	sarcoplasmic reticulum membrane	19/1632	49/17983	1.88356e-08	1.92921e-07	1.22826e-07	augustus-Novel_contig_14300-processed-gene-0.0/augustus-Novel_contig_15475-processed-gene-0.0/augustus-Novel_contig_22325-processed-gene-0.0/augustus-Novel_contig_24285-processed-gene-0.0/augustus-Novel_contig_27741-processed-gene-0.0/augustus-Novel_contig_33944-processed-gene-0.0/augustus-Novel_contig_8889-processed-gene-0.0/augustus-Novel_contig_95412-processed-gene-0.0/maker-Novel_contig_11313…	19
biological_process	GO:0018216	peptidyl-arginine methylation	9/1632	11/17983	1.90006e-08	1.92921e-07	1.22826e-07	augustus-Novel_contig_25148-processed-gene-0.0/augustus-Novel_contig_262054-processed-gene-0.0/augustus-Novel_contig_35708-processed-gene-0.0/augustus-Novel_contig_91911-processed-gene-0.0/maker-Novel_contig_152512-augustus-gene-0.1/maker-Novel_contig_154666-augustus-gene-0.1/maker-Novel_contig_27914-augustus-gene-0.1/maker-Novel_contig_84232-augustus-gene-0.1/maker-Novel_contig_95038-augustus-ge…	9
biological_process	GO:0071586	CAAX-box protein processing	9/1632	11/17983	1.90006e-08	1.92921e-07	1.22826e-07	augustus-Novel_contig_150014-processed-gene-0.0/augustus-Novel_contig_87325-processed-gene-0.0/maker-Novel_contig_12843-augustus-gene-0.1/maker-Novel_contig_156039-augustus-gene-0.1/maker-Novel_contig_177011-augustus-gene-0.1/maker-Novel_contig_339-augustus-gene-0.1/maker-Novel_contig_374306-augustus-gene-0.1/maker-Novel_contig_39608-augustus-gene-0.1/maker-Novel_contig_92568-augustus-gene-0.1	9
biological_process	GO:0006284	base-excision repair	20/1632	54/17983	2.00853e-08	2.0269e-07	1.29046e-07	augustus-Novel_contig_152349-processed-gene-0.0/augustus-Novel_contig_155429-processed-gene-0.0/augustus-Novel_contig_21798-processed-gene-0.0/augustus-Novel_contig_264575-processed-gene-0.0/augustus-Novel_contig_29757-processed-gene-0.0/augustus-Novel_contig_301333-processed-gene-0.0/augustus-Novel_contig_379989-processed-gene-0.0/augustus-Novel_contig_386664-processed-gene-0.0/augustus-Novel_co…	20
biological_process	GO:0002291	T cell activation via T cell receptor contact with antigen bound to MHC molecule on antigen presenting cell	10/1632	14/17983	2.62758e-08	2.63555e-07	1.67797e-07	maker-Novel_contig_120737-augustus-gene-0.1/maker-Novel_contig_149318-augustus-gene-0.1/maker-Novel_contig_157238-augustus-gene-0.1/maker-Novel_contig_159798-augustus-gene-0.1/maker-Novel_contig_26951-augustus-gene-0.1/maker-Novel_contig_365991-augustus-gene-0.1/maker-Novel_contig_378957-augustus-gene-0.1/maker-Novel_contig_384288-augustus-gene-0.1/maker-Novel_contig_389856-augustus-gene-0.1/make…	10
cellular_component	GO:0000118	histone deacetylase complex	17/1632	41/17983	3.23083e-08	3.2211e-07	2.05077e-07	augustus-Novel_contig_106475-processed-gene-0.0/augustus-Novel_contig_400962-processed-gene-0.0/augustus-Novel_contig_92575-processed-gene-0.0/maker-Novel_contig_13036-augustus-gene-0.1/maker-Novel_contig_16628-augustus-gene-0.1/maker-Novel_contig_236717-augustus-gene-0.1/maker-Novel_contig_24399-augustus-gene-0.1/maker-Novel_contig_30607-augustus-gene-0.1/maker-Novel_contig_32226-augustus-gene-0…	17
molecular_function	GO:0000049	tRNA binding	23/1632	71/17983	3.36651e-08	3.31642e-07	2.11145e-07	augustus-Novel_contig_112223-processed-gene-0.0/augustus-Novel_contig_112406-processed-gene-0.0/augustus-Novel_contig_157467-processed-gene-0.0/augustus-Novel_contig_230103-processed-gene-0.0/augustus-Novel_contig_25249-processed-gene-0.0/augustus-Novel_contig_330045-processed-gene-0.0/augustus-Novel_contig_368825-processed-gene-0.0/augustus-Novel_contig_394152-processed-gene-0.0/augustus-Novel_c…	23
biological_process	GO:0006006	glucose metabolic process	23/1632	71/17983	3.36651e-08	3.31642e-07	2.11145e-07	augustus-Novel_contig_202818-processed-gene-0.0/augustus-Novel_contig_296245-processed-gene-0.0/augustus-Novel_contig_327681-processed-gene-0.0/augustus-Novel_contig_34800-processed-gene-0.0/augustus-Novel_contig_352487-processed-gene-0.0/augustus-Novel_contig_378964-processed-gene-0.0/maker-Novel_contig_104423-augustus-gene-0.1/maker-Novel_contig_105315-augustus-gene-0.1/maker-Novel_contig_13059…	23
biological_process	GO:0090102	cochlea development	16/1632	37/17983	4.0005e-08	3.91765e-07	2.49424e-07	augustus-Novel_contig_118505-processed-gene-0.0/augustus-Novel_contig_208773-processed-gene-0.0/augustus-Novel_contig_210027-processed-gene-0.0/augustus-Novel_contig_219797-processed-gene-0.0/augustus-Novel_contig_220751-processed-gene-0.0/augustus-Novel_contig_247715-processed-gene-0.0/augustus-Novel_contig_259635-processed-gene-0.0/augustus-Novel_contig_267233-processed-gene-0.0/augustus-Novel_…	16
biological_process	GO:0050776	regulation of immune response	19/1632	51/17983	4.05593e-08	3.94857e-07	2.51392e-07	augustus-Novel_contig_367516-processed-gene-0.0/evm.model.chr39.80/evm.model.ctg1437.4/evm.model.ctg2304.2/evm.model.ctg2484.7/evm.model.ctg2495.8/evm.model.ctg2524.30/maker-Novel_contig_120737-augustus-gene-0.1/maker-Novel_contig_149318-augustus-gene-0.1/maker-Novel_contig_157238-augustus-gene-0.1/maker-Novel_contig_159798-augustus-gene-0.1/maker-Novel_contig_191984-augustus-gene-0.1/maker-Novel…	19
biological_process	GO:0033683	nucleotide-excision repair, DNA incision	15/1632	33/17983	4.69042e-08	4.53956e-07	2.89019e-07	augustus-Novel_contig_109036-processed-gene-0.0/augustus-Novel_contig_144583-processed-gene-0.0/augustus-Novel_contig_17168-processed-gene-0.0/augustus-Novel_contig_366878-processed-gene-0.0/augustus-Novel_contig_369202-processed-gene-0.0/augustus-Novel_contig_38661-processed-gene-0.0/augustus-Novel_contig_388979-processed-gene-0.0/augustus-Novel_contig_389053-processed-gene-0.0/augustus-Novel_co…	15
biological_process	GO:0017158	regulation of calcium ion-dependent exocytosis	14/1632	29/17983	5.09652e-08	4.90392e-07	3.12217e-07	augustus-Novel_contig_34800-processed-gene-0.0/augustus-Novel_contig_352487-processed-gene-0.0/augustus-Novel_contig_378964-processed-gene-0.0/maker-Novel_contig_104423-augustus-gene-0.1/maker-Novel_contig_151571-augustus-gene-0.1/maker-Novel_contig_162833-augustus-gene-0.1/maker-Novel_contig_175177-augustus-gene-0.1/maker-Novel_contig_179271-augustus-gene-0.1/maker-Novel_contig_22118-augustus-ge…	14
biological_process	GO:0051028	mRNA transport	25/1632	84/17983	5.79683e-08	5.49222e-07	3.49672e-07	augustus-Novel_contig_144504-processed-gene-0.0/augustus-Novel_contig_157209-processed-gene-0.0/augustus-Novel_contig_167175-processed-gene-0.0/augustus-Novel_contig_196350-processed-gene-0.0/augustus-Novel_contig_207338-processed-gene-0.0/augustus-Novel_contig_208097-processed-gene-0.0/augustus-Novel_contig_21800-processed-gene-0.0/augustus-Novel_contig_221845-processed-gene-0.0/augustus-Novel_c…	25
biological_process	GO:0014808	release of sequestered calcium ion into cytosol by sarcoplasmic reticulum	11/1632	18/17983	5.80748e-08	5.49222e-07	3.49672e-07	augustus-Novel_contig_15475-processed-gene-0.0/maker-Novel_contig_113133-augustus-gene-0.1/maker-Novel_contig_14518-augustus-gene-0.1/maker-Novel_contig_25559-augustus-gene-0.1/maker-Novel_contig_283528-augustus-gene-0.1/maker-Novel_contig_291310-augustus-gene-0.1/maker-Novel_contig_29546-augustus-gene-0.1/maker-Novel_contig_360116-augustus-gene-0.1/maker-Novel_contig_375348-augustus-gene-0.1/mak…	11
molecular_function	GO:0048763	calcium-induced calcium release activity	11/1632	18/17983	5.80748e-08	5.49222e-07	3.49672e-07	augustus-Novel_contig_15475-processed-gene-0.0/maker-Novel_contig_113133-augustus-gene-0.1/maker-Novel_contig_14518-augustus-gene-0.1/maker-Novel_contig_25559-augustus-gene-0.1/maker-Novel_contig_283528-augustus-gene-0.1/maker-Novel_contig_291310-augustus-gene-0.1/maker-Novel_contig_29546-augustus-gene-0.1/maker-Novel_contig_360116-augustus-gene-0.1/maker-Novel_contig_375348-augustus-gene-0.1/mak…	11
cellular_component	GO:0016529	sarcoplasmic reticulum	19/1632	52/17983	5.84973e-08	5.50074e-07	3.50214e-07	augustus-Novel_contig_14300-processed-gene-0.0/augustus-Novel_contig_15475-processed-gene-0.0/augustus-Novel_contig_22325-processed-gene-0.0/augustus-Novel_contig_24285-processed-gene-0.0/augustus-Novel_contig_27741-processed-gene-0.0/augustus-Novel_contig_33944-processed-gene-0.0/augustus-Novel_contig_8889-processed-gene-0.0/augustus-Novel_contig_95412-processed-gene-0.0/maker-Novel_contig_11313…	19
biological_process	GO:0001654	eye development	16/1632	38/17983	6.32871e-08	5.91752e-07	3.76749e-07	augustus-Novel_contig_151038-processed-gene-0.0/augustus-Novel_contig_238625-processed-gene-0.0/augustus-Novel_contig_368589-processed-gene-0.0/augustus-Novel_contig_370316-processed-gene-0.0/augustus-Novel_contig_394347-processed-gene-0.0/maker-Novel_contig_13688-augustus-gene-0.1/maker-Novel_contig_242462-augustus-gene-0.1/maker-Novel_contig_25434-augustus-gene-0.1/maker-Novel_contig_298231-aug…	16
biological_process	GO:0006333	chromatin assembly or disassembly	9/1632	12/17983	6.98365e-08	6.49323e-07	4.13403e-07	augustus-Novel_contig_400962-processed-gene-0.0/maker-Novel_contig_236717-augustus-gene-0.1/maker-Novel_contig_395492-augustus-gene-0.1/maker-Novel_contig_396324-augustus-gene-0.1/maker-Novel_contig_400847-augustus-gene-0.1/maker-Novel_contig_401874-augustus-gene-0.1/maker-Novel_contig_402389-augustus-gene-0.1/maker-Novel_contig_404996-augustus-gene-0.1/maker-Novel_contig_405882-augustus-gene-0.1	9
molecular_function	GO:0030369	ICAM-3 receptor activity	10/1632	15/17983	7.23787e-08	6.65482e-07	4.2369e-07	maker-Novel_contig_120737-augustus-gene-0.1/maker-Novel_contig_149318-augustus-gene-0.1/maker-Novel_contig_157238-augustus-gene-0.1/maker-Novel_contig_159798-augustus-gene-0.1/maker-Novel_contig_26951-augustus-gene-0.1/maker-Novel_contig_365991-augustus-gene-0.1/maker-Novel_contig_378957-augustus-gene-0.1/maker-Novel_contig_384288-augustus-gene-0.1/maker-Novel_contig_389856-augustus-gene-0.1/make…	10
cellular_component	GO:0034687	integrin alphaL-beta2 complex	10/1632	15/17983	7.23787e-08	6.65482e-07	4.2369e-07	maker-Novel_contig_120737-augustus-gene-0.1/maker-Novel_contig_149318-augustus-gene-0.1/maker-Novel_contig_157238-augustus-gene-0.1/maker-Novel_contig_159798-augustus-gene-0.1/maker-Novel_contig_26951-augustus-gene-0.1/maker-Novel_contig_365991-augustus-gene-0.1/maker-Novel_contig_378957-augustus-gene-0.1/maker-Novel_contig_384288-augustus-gene-0.1/maker-Novel_contig_389856-augustus-gene-0.1/make…	10
biological_process	GO:0007268	chemical synaptic transmission	39/1632	173/17983	7.45891e-08	6.82016e-07	4.34217e-07	augustus-Novel_contig_118505-processed-gene-0.0/augustus-Novel_contig_118887-processed-gene-0.0/augustus-Novel_contig_122419-processed-gene-0.0/augustus-Novel_contig_158132-processed-gene-0.0/augustus-Novel_contig_19848-processed-gene-0.0/augustus-Novel_contig_208773-processed-gene-0.0/augustus-Novel_contig_210027-processed-gene-0.0/augustus-Novel_contig_219797-processed-gene-0.0/augustus-Novel_c…	39
molecular_function	GO:0043022	ribosome binding	20/1632	58/17983	8.09624e-08	7.35399e-07	4.68205e-07	augustus-Novel_contig_123616-processed-gene-0.0/augustus-Novel_contig_158459-processed-gene-0.0/augustus-Novel_contig_18810-processed-gene-0.0/augustus-Novel_contig_256577-processed-gene-0.0/augustus-Novel_contig_27496-processed-gene-0.0/augustus-Novel_contig_33386-processed-gene-0.0/augustus-Novel_contig_338843-processed-gene-0.0/augustus-Novel_contig_359724-processed-gene-0.0/augustus-Novel_con…	20
biological_process	GO:0036164	cell-abiotic substrate adhesion	12/1632	22/17983	8.17604e-08	7.35399e-07	4.68205e-07	augustus-Novel_contig_395887-processed-gene-0.0/augustus-Novel_contig_396740-processed-gene-0.0/augustus-Novel_contig_398518-processed-gene-0.0/augustus-Novel_contig_398789-processed-gene-0.0/augustus-Novel_contig_400340-processed-gene-0.0/augustus-Novel_contig_400710-processed-gene-0.0/augustus-Novel_contig_401013-processed-gene-0.0/augustus-Novel_contig_402384-processed-gene-0.0/augustus-Novel_…	12
biological_process	GO:1903026	negative regulation of RNA polymerase II regulatory region sequence-specific DNA binding	12/1632	22/17983	8.17604e-08	7.35399e-07	4.68205e-07	augustus-Novel_contig_395887-processed-gene-0.0/augustus-Novel_contig_396740-processed-gene-0.0/augustus-Novel_contig_398518-processed-gene-0.0/augustus-Novel_contig_398789-processed-gene-0.0/augustus-Novel_contig_400340-processed-gene-0.0/augustus-Novel_contig_400710-processed-gene-0.0/augustus-Novel_contig_401013-processed-gene-0.0/augustus-Novel_contig_402384-processed-gene-0.0/augustus-Novel_…	12
biological_process	GO:0000012	single strand break repair	13/1632	26/17983	9.08604e-08	8.12833e-07	5.17504e-07	augustus-Novel_contig_152349-processed-gene-0.0/augustus-Novel_contig_155429-processed-gene-0.0/augustus-Novel_contig_21798-processed-gene-0.0/augustus-Novel_contig_29757-processed-gene-0.0/augustus-Novel_contig_301333-processed-gene-0.0/augustus-Novel_contig_379989-processed-gene-0.0/augustus-Novel_contig_386664-processed-gene-0.0/augustus-Novel_contig_391932-processed-gene-0.0/augustus-Novel_co…	13
cellular_component	GO:0031252	cell leading edge	20/1632	59/17983	1.12091e-07	9.93996e-07	6.32845e-07	augustus-Novel_contig_156334-processed-gene-0.0/augustus-Novel_contig_213909-processed-gene-0.0/augustus-Novel_contig_218334-processed-gene-0.0/augustus-Novel_contig_246968-processed-gene-0.0/augustus-Novel_contig_252725-processed-gene-0.0/augustus-Novel_contig_268424-processed-gene-0.0/augustus-Novel_contig_275694-processed-gene-0.0/maker-Novel_contig_135142-augustus-gene-0.1/maker-Novel_contig_…	20
biological_process	GO:0009566	fertilization	17/1632	44/17983	1.12313e-07	9.93996e-07	6.32845e-07	augustus-Novel_contig_238944-processed-gene-0.0/augustus-Novel_contig_368406-processed-gene-0.0/augustus-Novel_contig_403935-processed-gene-0.0/augustus-Novel_contig_404494-processed-gene-0.0/augustus-Novel_contig_404883-processed-gene-0.0/maker-Novel_contig_191514-augustus-gene-0.1/maker-Novel_contig_35125-augustus-gene-0.1/maker-Novel_contig_381846-augustus-gene-0.3/maker-Novel_contig_394591-au…	17
biological_process	GO:0050796	regulation of insulin secretion	18/1632	49/17983	1.185e-07	1.04318e-06	6.64158e-07	augustus-Novel_contig_34800-processed-gene-0.0/augustus-Novel_contig_352487-processed-gene-0.0/maker-Novel_contig_104423-augustus-gene-0.1/maker-Novel_contig_105315-augustus-gene-0.1/maker-Novel_contig_13059-augustus-gene-0.1/maker-Novel_contig_151571-augustus-gene-0.1/maker-Novel_contig_162833-augustus-gene-0.1/maker-Novel_contig_175177-augustus-gene-0.1/maker-Novel_contig_179271-augustus-gene-0…	18
molecular_function	GO:0003684	damaged DNA binding	25/1632	87/17983	1.24282e-07	1.08256e-06	6.89231e-07	augustus-Novel_contig_152349-processed-gene-0.0/augustus-Novel_contig_155429-processed-gene-0.0/augustus-Novel_contig_21798-processed-gene-0.0/augustus-Novel_contig_264575-processed-gene-0.0/augustus-Novel_contig_29757-processed-gene-0.0/augustus-Novel_contig_301333-processed-gene-0.0/augustus-Novel_contig_34565-processed-gene-0.0/augustus-Novel_contig_379989-processed-gene-0.0/augustus-Novel_con…	25
molecular_function	GO:0005262	calcium channel activity	25/1632	87/17983	1.24282e-07	1.08256e-06	6.89231e-07	augustus-Novel_contig_15475-processed-gene-0.0/augustus-Novel_contig_34800-processed-gene-0.0/augustus-Novel_contig_352487-processed-gene-0.0/maker-Novel_contig_104423-augustus-gene-0.1/maker-Novel_contig_113133-augustus-gene-0.1/maker-Novel_contig_14518-augustus-gene-0.1/maker-Novel_contig_151571-augustus-gene-0.1/maker-Novel_contig_162833-augustus-gene-0.1/maker-Novel_contig_175177-augustus-gen…	25
molecular_function	GO:0005219	ryanodine-sensitive calcium-release channel activity	11/1632	19/17983	1.26572e-07	1.08537e-06	6.9102e-07	augustus-Novel_contig_15475-processed-gene-0.0/maker-Novel_contig_113133-augustus-gene-0.1/maker-Novel_contig_14518-augustus-gene-0.1/maker-Novel_contig_25559-augustus-gene-0.1/maker-Novel_contig_283528-augustus-gene-0.1/maker-Novel_contig_291310-augustus-gene-0.1/maker-Novel_contig_29546-augustus-gene-0.1/maker-Novel_contig_360116-augustus-gene-0.1/maker-Novel_contig_375348-augustus-gene-0.1/mak…	11
biological_process	GO:0050810	regulation of steroid biosynthetic process	11/1632	19/17983	1.26572e-07	1.08537e-06	6.9102e-07	augustus-Novel_contig_155989-processed-gene-0.0/augustus-Novel_contig_23888-processed-gene-0.0/augustus-Novel_contig_299227-processed-gene-0.0/augustus-Novel_contig_316803-processed-gene-0.0/augustus-Novel_contig_60365-processed-gene-0.0/maker-Novel_contig_123195-augustus-gene-0.1/maker-Novel_contig_16940-augustus-gene-0.1/maker-Novel_contig_17910-augustus-gene-0.1/maker-Novel_contig_371215-augus…	11
biological_process	GO:2000059	negative regulation of ubiquitin-dependent protein catabolic process	11/1632	19/17983	1.26572e-07	1.08537e-06	6.9102e-07	augustus-Novel_contig_109310-processed-gene-0.0/augustus-Novel_contig_121664-processed-gene-0.0/augustus-Novel_contig_15280-processed-gene-0.0/augustus-Novel_contig_204293-processed-gene-0.0/augustus-Novel_contig_242366-processed-gene-0.0/augustus-Novel_contig_35308-processed-gene-0.0/augustus-Novel_contig_362461-processed-gene-0.0/augustus-Novel_contig_367107-processed-gene-0.0/augustus-Novel_co…	11
cellular_component	GO:0071013	catalytic step 2 spliceosome	27/1632	99/17983	1.29857e-07	1.1078e-06	7.05301e-07	augustus-Novel_contig_112402-processed-gene-0.0/augustus-Novel_contig_144504-processed-gene-0.0/augustus-Novel_contig_157209-processed-gene-0.0/augustus-Novel_contig_167175-processed-gene-0.0/augustus-Novel_contig_196350-processed-gene-0.0/augustus-Novel_contig_207338-processed-gene-0.0/augustus-Novel_contig_208097-processed-gene-0.0/augustus-Novel_contig_221845-processed-gene-0.0/augustus-Novel_…	27
biological_process	GO:0006296	nucleotide-excision repair, DNA incision, 5'-to lesion	14/1632	31/17983	1.4636e-07	1.23584e-06	7.86822e-07	augustus-Novel_contig_38661-processed-gene-0.0/augustus-Novel_contig_388979-processed-gene-0.0/maker-Novel_contig_112353-augustus-gene-0.1/maker-Novel_contig_112795-augustus-gene-0.1/maker-Novel_contig_162732-augustus-gene-0.1/maker-Novel_contig_21465-augustus-gene-0.1/maker-Novel_contig_24051-augustus-gene-0.1/maker-Novel_contig_252281-augustus-gene-0.1/maker-Novel_contig_27458-augustus-gene-0.1…	14
biological_process	GO:0050770	regulation of axonogenesis	14/1632	31/17983	1.4636e-07	1.23584e-06	7.86822e-07	augustus-Novel_contig_34800-processed-gene-0.0/augustus-Novel_contig_352487-processed-gene-0.0/augustus-Novel_contig_378964-processed-gene-0.0/maker-Novel_contig_104423-augustus-gene-0.1/maker-Novel_contig_151571-augustus-gene-0.1/maker-Novel_contig_162833-augustus-gene-0.1/maker-Novel_contig_175177-augustus-gene-0.1/maker-Novel_contig_179271-augustus-gene-0.1/maker-Novel_contig_22118-augustus-ge…	14
molecular_function	GO:0050661	NADP binding	16/1632	40/17983	1.50045e-07	1.26053e-06	8.02541e-07	augustus-Novel_contig_179654-processed-gene-0.0/augustus-Novel_contig_202818-processed-gene-0.0/augustus-Novel_contig_217736-processed-gene-0.0/augustus-Novel_contig_256946-processed-gene-0.0/augustus-Novel_contig_268466-processed-gene-0.0/augustus-Novel_contig_296245-processed-gene-0.0/augustus-Novel_contig_302599-processed-gene-0.0/augustus-Novel_contig_307255-processed-gene-0.0/augustus-Novel_…	16
biological_process	GO:0045602	negative regulation of endothelial cell differentiation	12/1632	23/17983	1.56802e-07	1.31064e-06	8.34443e-07	augustus-Novel_contig_395887-processed-gene-0.0/augustus-Novel_contig_396740-processed-gene-0.0/augustus-Novel_contig_398518-processed-gene-0.0/augustus-Novel_contig_398789-processed-gene-0.0/augustus-Novel_contig_400340-processed-gene-0.0/augustus-Novel_contig_400710-processed-gene-0.0/augustus-Novel_contig_401013-processed-gene-0.0/augustus-Novel_contig_402384-processed-gene-0.0/augustus-Novel_…	12
biological_process	GO:0010830	regulation of myotube differentiation	8/1632	10/17983	1.7243e-07	1.41976e-06	9.03916e-07	augustus-Novel_contig_106475-processed-gene-0.0/augustus-Novel_contig_92575-processed-gene-0.0/maker-Novel_contig_13036-augustus-gene-0.1/maker-Novel_contig_16628-augustus-gene-0.1/maker-Novel_contig_24399-augustus-gene-0.1/maker-Novel_contig_30607-augustus-gene-0.1/maker-Novel_contig_32226-augustus-gene-0.1/maker-Novel_contig_62986-augustus-gene-0.1	8
biological_process	GO:0035897	obsolete proteolysis in other organism	8/1632	10/17983	1.7243e-07	1.41976e-06	9.03916e-07	augustus-Novel_contig_10953-processed-gene-0.0/augustus-Novel_contig_23349-processed-gene-0.0/augustus-Novel_contig_68177-processed-gene-0.0/maker-Novel_contig_21455-augustus-gene-0.1/maker-Novel_contig_31147-augustus-gene-0.1/maker-Novel_contig_59728-augustus-gene-0.1/maker-Novel_contig_65675-augustus-gene-0.1/maker-Novel_contig_92589-augustus-gene-0.1	8
molecular_function	GO:0045131	pre-mRNA branch point binding	8/1632	10/17983	1.7243e-07	1.41976e-06	9.03916e-07	augustus-Novel_contig_155989-processed-gene-0.0/augustus-Novel_contig_299227-processed-gene-0.0/augustus-Novel_contig_316803-processed-gene-0.0/augustus-Novel_contig_60365-processed-gene-0.0/maker-Novel_contig_17910-augustus-gene-0.1/maker-Novel_contig_371215-augustus-gene-0.1/maker-Novel_contig_8530-augustus-gene-0.1/maker-Novel_contig_86133-augustus-gene-0.1	8
biological_process	GO:0070296	sarcoplasmic reticulum calcium ion transport	10/1632	16/17983	1.77231e-07	1.45207e-06	9.24484e-07	augustus-Novel_contig_15475-processed-gene-0.0/maker-Novel_contig_113133-augustus-gene-0.1/maker-Novel_contig_25559-augustus-gene-0.1/maker-Novel_contig_283528-augustus-gene-0.1/maker-Novel_contig_291310-augustus-gene-0.1/maker-Novel_contig_29546-augustus-gene-0.1/maker-Novel_contig_360116-augustus-gene-0.1/maker-Novel_contig_375348-augustus-gene-0.1/maker-Novel_contig_377991-augustus-gene-0.1/ma…	10
molecular_function	GO:0004702	obsolete signal transducer, downstream of receptor, with serine/threonine kinase activity	23/1632	77/17983	1.81091e-07	1.47638e-06	9.39965e-07	augustus-Novel_contig_10953-processed-gene-0.0/augustus-Novel_contig_23349-processed-gene-0.0/augustus-Novel_contig_368292-processed-gene-0.0/augustus-Novel_contig_6561-processed-gene-0.0/augustus-Novel_contig_68177-processed-gene-0.0/maker-Novel_contig_135142-augustus-gene-0.1/maker-Novel_contig_20219-augustus-gene-0.1/maker-Novel_contig_21455-augustus-gene-0.1/maker-Novel_contig_21523-augustus-…	23
biological_process	GO:0006283	transcription-coupled nucleotide-excision repair	16/1632	41/17983	2.25397e-07	1.82859e-06	1.1642e-06	augustus-Novel_contig_109036-processed-gene-0.0/augustus-Novel_contig_144583-processed-gene-0.0/augustus-Novel_contig_17168-processed-gene-0.0/augustus-Novel_contig_366878-processed-gene-0.0/augustus-Novel_contig_369202-processed-gene-0.0/augustus-Novel_contig_38661-processed-gene-0.0/augustus-Novel_contig_388979-processed-gene-0.0/augustus-Novel_contig_389053-processed-gene-0.0/augustus-Novel_co…	16
cellular_component	GO:0030425	dendrite	60/1632	335/17983	2.35135e-07	1.89829e-06	1.20858e-06	augustus-Novel_contig_118887-processed-gene-0.0/augustus-Novel_contig_122419-processed-gene-0.0/augustus-Novel_contig_125993-processed-gene-0.0/augustus-Novel_contig_15269-processed-gene-0.0/augustus-Novel_contig_158132-processed-gene-0.0/augustus-Novel_contig_15840-processed-gene-0.0/augustus-Novel_contig_169311-processed-gene-0.0/augustus-Novel_contig_19848-processed-gene-0.0/augustus-Novel_con…	60
biological_process	GO:0033327	Leydig cell differentiation	11/1632	20/17983	2.58129e-07	2.0738e-06	1.32032e-06	augustus-Novel_contig_155989-processed-gene-0.0/augustus-Novel_contig_23888-processed-gene-0.0/augustus-Novel_contig_299227-processed-gene-0.0/augustus-Novel_contig_316803-processed-gene-0.0/augustus-Novel_contig_60365-processed-gene-0.0/maker-Novel_contig_123195-augustus-gene-0.1/maker-Novel_contig_16940-augustus-gene-0.1/maker-Novel_contig_17910-augustus-gene-0.1/maker-Novel_contig_371215-augus…	11
biological_process	GO:0090074	negative regulation of protein homodimerization activity	12/1632	24/17983	2.87658e-07	2.29988e-06	1.46426e-06	augustus-Novel_contig_395887-processed-gene-0.0/augustus-Novel_contig_396740-processed-gene-0.0/augustus-Novel_contig_398518-processed-gene-0.0/augustus-Novel_contig_398789-processed-gene-0.0/augustus-Novel_contig_400340-processed-gene-0.0/augustus-Novel_contig_400710-processed-gene-0.0/augustus-Novel_contig_401013-processed-gene-0.0/augustus-Novel_contig_402384-processed-gene-0.0/augustus-Novel_…	12
biological_process	GO:0035725	sodium ion transmembrane transport	16/1632	42/17983	3.33519e-07	2.65372e-06	1.68954e-06	ANO6/augustus-Novel_contig_120621-processed-gene-0.0/augustus-Novel_contig_164490-processed-gene-0.0/augustus-Novel_contig_194381-processed-gene-0.0/augustus-Novel_contig_233614-processed-gene-0.0/augustus-Novel_contig_247917-processed-gene-0.0/augustus-Novel_contig_269306-processed-gene-0.0/augustus-Novel_contig_278399-processed-gene-0.0/augustus-Novel_contig_292688-processed-gene-0.0/augustus-N…	16
biological_process	GO:0006289	nucleotide-excision repair	17/1632	47/17983	3.44471e-07	2.72775e-06	1.73667e-06	augustus-Novel_contig_103534-processed-gene-0.0/augustus-Novel_contig_109036-processed-gene-0.0/augustus-Novel_contig_144583-processed-gene-0.0/augustus-Novel_contig_264575-processed-gene-0.0/augustus-Novel_contig_366878-processed-gene-0.0/augustus-Novel_contig_369202-processed-gene-0.0/augustus-Novel_contig_38661-processed-gene-0.0/augustus-Novel_contig_388979-processed-gene-0.0/augustus-Novel_c…	17
biological_process	GO:0007214	gamma-aminobutyric acid signaling pathway	14/1632	33/17983	3.79632e-07	2.97768e-06	1.89579e-06	augustus-Novel_contig_34800-processed-gene-0.0/augustus-Novel_contig_352487-processed-gene-0.0/augustus-Novel_contig_378964-processed-gene-0.0/maker-Novel_contig_104423-augustus-gene-0.1/maker-Novel_contig_151571-augustus-gene-0.1/maker-Novel_contig_162833-augustus-gene-0.1/maker-Novel_contig_175177-augustus-gene-0.1/maker-Novel_contig_179271-augustus-gene-0.1/maker-Novel_contig_22118-augustus-ge…	14
biological_process	GO:0007274	neuromuscular synaptic transmission	14/1632	33/17983	3.79632e-07	2.97768e-06	1.89579e-06	augustus-Novel_contig_34800-processed-gene-0.0/augustus-Novel_contig_352487-processed-gene-0.0/augustus-Novel_contig_378964-processed-gene-0.0/maker-Novel_contig_104423-augustus-gene-0.1/maker-Novel_contig_151571-augustus-gene-0.1/maker-Novel_contig_162833-augustus-gene-0.1/maker-Novel_contig_175177-augustus-gene-0.1/maker-Novel_contig_179271-augustus-gene-0.1/maker-Novel_contig_22118-augustus-ge…	14
biological_process	GO:0006013	mannose metabolic process	10/1632	17/17983	3.95258e-07	3.08563e-06	1.96452e-06	maker-Novel_contig_112223-augustus-gene-0.3/maker-Novel_contig_236116-augustus-gene-0.1/maker-Novel_contig_30203-augustus-gene-0.1/maker-Novel_contig_331891-augustus-gene-0.1/maker-Novel_contig_366601-augustus-gene-0.1/maker-Novel_contig_370424-augustus-gene-0.1/maker-Novel_contig_382035-augustus-gene-0.2/maker-Novel_contig_384045-augustus-gene-0.1/maker-Novel_contig_61624-augustus-gene-0.2/maker…	10
biological_process	GO:0010033	response to organic substance	18/1632	53/17983	4.65678e-07	3.61829e-06	2.30365e-06	augustus-Novel_contig_145863-processed-gene-0.0/augustus-Novel_contig_152349-processed-gene-0.0/augustus-Novel_contig_155429-processed-gene-0.0/augustus-Novel_contig_21798-processed-gene-0.0/augustus-Novel_contig_21803-processed-gene-0.0/augustus-Novel_contig_236683-processed-gene-0.0/augustus-Novel_contig_254281-processed-gene-0.0/augustus-Novel_contig_29757-processed-gene-0.0/augustus-Novel_con…	18
molecular_function	GO:0003956	NAD(P)+-protein-arginine ADP-ribosyltransferase activity	11/1632	21/17983	4.97498e-07	3.82958e-06	2.43817e-06	evm.model.chr13.881/evm.model.chr13.891/evm.model.ctg1677.2/evm.model.ctg1677.6/evm.model.ctg1816.22/evm.model.ctg1816.23/evm.model.ctg1816.26/evm.model.ctg2592.1/evm.model.ctg744.2/evm.model.ctg911.6/evm.model.ctg911.9	11
biological_process	GO:0030238	male sex determination	11/1632	21/17983	4.97498e-07	3.82958e-06	2.43817e-06	augustus-Novel_contig_155989-processed-gene-0.0/augustus-Novel_contig_23888-processed-gene-0.0/augustus-Novel_contig_299227-processed-gene-0.0/augustus-Novel_contig_316803-processed-gene-0.0/augustus-Novel_contig_60365-processed-gene-0.0/maker-Novel_contig_123195-augustus-gene-0.1/maker-Novel_contig_16940-augustus-gene-0.1/maker-Novel_contig_17910-augustus-gene-0.1/maker-Novel_contig_371215-augus…	11
biological_process	GO:2001046	positive regulation of integrin-mediated signaling pathway	8/1632	11/17983	5.81576e-07	4.45606e-06	2.83703e-06	augustus-Novel_contig_14476-processed-gene-0.0/augustus-Novel_contig_70050-processed-gene-0.0/augustus-Novel_contig_9874-processed-gene-0.0/evm.model.ctg278.2/maker-Novel_contig_10367-augustus-gene-0.1/maker-Novel_contig_124359-augustus-gene-0.1/maker-Novel_contig_156490-augustus-gene-0.1/maker-Novel_contig_33755-augustus-gene-0.1	8
molecular_function	GO:0003678	DNA helicase activity	14/1632	34/17983	5.91546e-07	4.49087e-06	2.85919e-06	augustus-Novel_contig_285515-processed-gene-0.0/augustus-Novel_contig_371342-processed-gene-0.0/maker-Novel_contig_114780-augustus-gene-0.1/maker-Novel_contig_119456-augustus-gene-0.1/maker-Novel_contig_121139-augustus-gene-0.1/maker-Novel_contig_21442-augustus-gene-0.1/maker-Novel_contig_215981-augustus-gene-0.1/maker-Novel_contig_217654-augustus-gene-0.1/maker-Novel_contig_222877-augustus-gene-…	14
biological_process	GO:0021522	spinal cord motor neuron differentiation	14/1632	34/17983	5.91546e-07	4.49087e-06	2.85919e-06	augustus-Novel_contig_34800-processed-gene-0.0/augustus-Novel_contig_352487-processed-gene-0.0/augustus-Novel_contig_378964-processed-gene-0.0/maker-Novel_contig_104423-augustus-gene-0.1/maker-Novel_contig_151571-augustus-gene-0.1/maker-Novel_contig_162833-augustus-gene-0.1/maker-Novel_contig_175177-augustus-gene-0.1/maker-Novel_contig_179271-augustus-gene-0.1/maker-Novel_contig_22118-augustus-ge…	14
biological_process	GO:0043588	skin development	17/1632	49/17983	6.85014e-07	5.1767e-06	3.29584e-06	augustus-Novel_contig_109036-processed-gene-0.0/augustus-Novel_contig_144583-processed-gene-0.0/augustus-Novel_contig_15475-processed-gene-0.0/augustus-Novel_contig_366878-processed-gene-0.0/augustus-Novel_contig_369202-processed-gene-0.0/augustus-Novel_contig_60936-processed-gene-0.0/maker-Novel_contig_107892-augustus-gene-0.1/maker-Novel_contig_113133-augustus-gene-0.1/maker-Novel_contig_14518-…	17
molecular_function	GO:0005267	potassium channel activity	16/1632	44/17983	7.00414e-07	5.26902e-06	3.35461e-06	augustus-Novel_contig_118505-processed-gene-0.0/augustus-Novel_contig_208773-processed-gene-0.0/augustus-Novel_contig_210027-processed-gene-0.0/augustus-Novel_contig_219797-processed-gene-0.0/augustus-Novel_contig_220751-processed-gene-0.0/augustus-Novel_contig_247715-processed-gene-0.0/augustus-Novel_contig_259635-processed-gene-0.0/augustus-Novel_contig_267233-processed-gene-0.0/augustus-Novel_…	16
biological_process	GO:0016192	vesicle-mediated transport	33/1632	147/17983	8.12086e-07	6.06144e-06	3.85912e-06	augustus-Novel_contig_147144-processed-gene-0.0/augustus-Novel_contig_368406-processed-gene-0.0/augustus-Novel_contig_403935-processed-gene-0.0/augustus-Novel_contig_404494-processed-gene-0.0/augustus-Novel_contig_404883-processed-gene-0.0/maker-Novel_contig_106822-augustus-gene-0.1/maker-Novel_contig_110087-augustus-gene-0.2/maker-Novel_contig_11244-augustus-gene-0.1/maker-Novel_contig_191514-au…	33
biological_process	GO:0031000	response to caffeine	10/1632	18/17983	8.16738e-07	6.06144e-06	3.85912e-06	augustus-Novel_contig_15475-processed-gene-0.0/maker-Novel_contig_113133-augustus-gene-0.1/maker-Novel_contig_25559-augustus-gene-0.1/maker-Novel_contig_283528-augustus-gene-0.1/maker-Novel_contig_291310-augustus-gene-0.1/maker-Novel_contig_29546-augustus-gene-0.1/maker-Novel_contig_360116-augustus-gene-0.1/maker-Novel_contig_375348-augustus-gene-0.1/maker-Novel_contig_377991-augustus-gene-0.1/ma…	10
biological_process	GO:0051403	stress-activated MAPK cascade	10/1632	18/17983	8.16738e-07	6.06144e-06	3.85912e-06	augustus-Novel_contig_10953-processed-gene-0.0/augustus-Novel_contig_203983-processed-gene-0.0/augustus-Novel_contig_23349-processed-gene-0.0/augustus-Novel_contig_368292-processed-gene-0.0/augustus-Novel_contig_68177-processed-gene-0.0/maker-Novel_contig_21455-augustus-gene-0.1/maker-Novel_contig_31147-augustus-gene-0.1/maker-Novel_contig_59728-augustus-gene-0.1/maker-Novel_contig_65675-augustus…	10
cellular_component	GO:0030134	COPII-coated ER to Golgi transport vesicle	12/1632	26/17983	8.64521e-07	6.35903e-06	4.04859e-06	augustus-Novel_contig_121700-processed-gene-0.0/augustus-Novel_contig_29344-processed-gene-0.0/augustus-Novel_contig_324555-processed-gene-0.0/augustus-Novel_contig_359574-processed-gene-0.0/maker-Novel_contig_101515-augustus-gene-0.1/maker-Novel_contig_113212-augustus-gene-0.1/maker-Novel_contig_116870-augustus-gene-0.1/maker-Novel_contig_147062-augustus-gene-0.1/maker-Novel_contig_20195-augustu…	12
biological_process	GO:0045776	negative regulation of blood pressure	12/1632	26/17983	8.64521e-07	6.35903e-06	4.04859e-06	augustus-Novel_contig_179654-processed-gene-0.0/augustus-Novel_contig_217736-processed-gene-0.0/augustus-Novel_contig_256946-processed-gene-0.0/augustus-Novel_contig_268466-processed-gene-0.0/augustus-Novel_contig_302599-processed-gene-0.0/augustus-Novel_contig_307255-processed-gene-0.0/augustus-Novel_contig_364968-processed-gene-0.0/augustus-Novel_contig_391927-processed-gene-0.0/augustus-Novel_…	12
biological_process	GO:0032233	positive regulation of actin filament bundle assembly	14/1632	35/17983	9.03718e-07	6.61793e-06	4.21342e-06	augustus-Novel_contig_25670-processed-gene-0.0/augustus-Novel_contig_38739-processed-gene-0.0/augustus-Novel_contig_395887-processed-gene-0.0/augustus-Novel_contig_396740-processed-gene-0.0/augustus-Novel_contig_398518-processed-gene-0.0/augustus-Novel_contig_398789-processed-gene-0.0/augustus-Novel_contig_400340-processed-gene-0.0/augustus-Novel_contig_400710-processed-gene-0.0/augustus-Novel_co…	14
biological_process	GO:0071313	cellular response to caffeine	11/1632	22/17983	9.13236e-07	6.65817e-06	4.23904e-06	augustus-Novel_contig_15475-processed-gene-0.0/maker-Novel_contig_113133-augustus-gene-0.1/maker-Novel_contig_14518-augustus-gene-0.1/maker-Novel_contig_25559-augustus-gene-0.1/maker-Novel_contig_283528-augustus-gene-0.1/maker-Novel_contig_291310-augustus-gene-0.1/maker-Novel_contig_29546-augustus-gene-0.1/maker-Novel_contig_360116-augustus-gene-0.1/maker-Novel_contig_375348-augustus-gene-0.1/mak…	11
molecular_function	GO:0047485	protein N-terminus binding	21/1632	72/17983	9.51389e-07	6.90592e-06	4.39677e-06	augustus-Novel_contig_109036-processed-gene-0.0/augustus-Novel_contig_112402-processed-gene-0.0/augustus-Novel_contig_144583-processed-gene-0.0/augustus-Novel_contig_17168-processed-gene-0.0/augustus-Novel_contig_366878-processed-gene-0.0/augustus-Novel_contig_369202-processed-gene-0.0/augustus-Novel_contig_38661-processed-gene-0.0/augustus-Novel_contig_388979-processed-gene-0.0/augustus-Novel_co…	21
biological_process	GO:0008219	cell death	15/1632	40/17983	9.86184e-07	7.12722e-06	4.53767e-06	augustus-Novel_contig_34800-processed-gene-0.0/augustus-Novel_contig_352487-processed-gene-0.0/augustus-Novel_contig_378964-processed-gene-0.0/evm.model.ctg2610.1/maker-Novel_contig_104423-augustus-gene-0.1/maker-Novel_contig_151571-augustus-gene-0.1/maker-Novel_contig_162833-augustus-gene-0.1/maker-Novel_contig_175177-augustus-gene-0.1/maker-Novel_contig_179271-augustus-gene-0.1/maker-Novel_cont…	15
biological_process	GO:1903779	regulation of cardiac conduction	13/1632	31/17983	1.16776e-06	8.40278e-06	5.34977e-06	augustus-Novel_contig_120621-processed-gene-0.0/augustus-Novel_contig_164490-processed-gene-0.0/augustus-Novel_contig_194381-processed-gene-0.0/augustus-Novel_contig_233614-processed-gene-0.0/augustus-Novel_contig_247917-processed-gene-0.0/augustus-Novel_contig_269306-processed-gene-0.0/augustus-Novel_contig_278399-processed-gene-0.0/augustus-Novel_contig_292688-processed-gene-0.0/augustus-Novel_…	13
biological_process	GO:0048791	calcium ion-regulated exocytosis of neurotransmitter	14/1632	36/17983	1.35558e-06	9.71208e-06	6.18336e-06	augustus-Novel_contig_34800-processed-gene-0.0/augustus-Novel_contig_352487-processed-gene-0.0/augustus-Novel_contig_378964-processed-gene-0.0/maker-Novel_contig_104423-augustus-gene-0.1/maker-Novel_contig_151571-augustus-gene-0.1/maker-Novel_contig_162833-augustus-gene-0.1/maker-Novel_contig_175177-augustus-gene-0.1/maker-Novel_contig_179271-augustus-gene-0.1/maker-Novel_contig_22118-augustus-ge…	14
molecular_function	GO:0030506	ankyrin binding	15/1632	41/17983	1.4251e-06	9.96919e-06	6.34706e-06	augustus-Novel_contig_368406-processed-gene-0.0/augustus-Novel_contig_403935-processed-gene-0.0/augustus-Novel_contig_404494-processed-gene-0.0/augustus-Novel_contig_404883-processed-gene-0.0/maker-Novel_contig_191514-augustus-gene-0.1/maker-Novel_contig_381846-augustus-gene-0.3/maker-Novel_contig_394591-augustus-gene-0.1/maker-Novel_contig_396279-augustus-gene-0.1/maker-Novel_contig_396330-augus…	15
biological_process	GO:0051973	positive regulation of telomerase activity	15/1632	41/17983	1.4251e-06	9.96919e-06	6.34706e-06	augustus-Novel_contig_10953-processed-gene-0.0/augustus-Novel_contig_23349-processed-gene-0.0/augustus-Novel_contig_34565-processed-gene-0.0/augustus-Novel_contig_368292-processed-gene-0.0/augustus-Novel_contig_368373-processed-gene-0.0/augustus-Novel_contig_68177-processed-gene-0.0/maker-Novel_contig_21455-augustus-gene-0.1/maker-Novel_contig_21539-augustus-gene-0.1/maker-Novel_contig_26260-augu…	15
biological_process	GO:0007220	Notch receptor processing	12/1632	27/17983	1.42761e-06	9.96919e-06	6.34706e-06	augustus-Novel_contig_153293-processed-gene-0.0/maker-Novel_contig_163749-augustus-gene-0.0/maker-Novel_contig_17746-augustus-gene-0.0/maker-Novel_contig_340896-augustus-gene-0.0/maker-Novel_contig_353479-augustus-gene-0.0/maker-Novel_contig_355318-augustus-gene-0.0/maker-Novel_contig_360154-augustus-gene-0.0/maker-Novel_contig_360746-augustus-gene-0.0/maker-Novel_contig_378155-augustus-gene-0.0/…	12
molecular_function	GO:0010181	FMN binding	12/1632	27/17983	1.42761e-06	9.96919e-06	6.34706e-06	augustus-Novel_contig_179654-processed-gene-0.0/augustus-Novel_contig_217736-processed-gene-0.0/augustus-Novel_contig_256946-processed-gene-0.0/augustus-Novel_contig_268466-processed-gene-0.0/augustus-Novel_contig_302599-processed-gene-0.0/augustus-Novel_contig_307255-processed-gene-0.0/augustus-Novel_contig_364968-processed-gene-0.0/augustus-Novel_contig_391927-processed-gene-0.0/augustus-Novel_…	12
biological_process	GO:0048663	neuron fate commitment	12/1632	27/17983	1.42761e-06	9.96919e-06	6.34706e-06	augustus-Novel_contig_153293-processed-gene-0.0/maker-Novel_contig_163749-augustus-gene-0.0/maker-Novel_contig_17746-augustus-gene-0.0/maker-Novel_contig_340896-augustus-gene-0.0/maker-Novel_contig_353479-augustus-gene-0.0/maker-Novel_contig_355318-augustus-gene-0.0/maker-Novel_contig_360154-augustus-gene-0.0/maker-Novel_contig_360746-augustus-gene-0.0/maker-Novel_contig_378155-augustus-gene-0.0/…	12
biological_process	GO:0060426	lung vasculature development	12/1632	27/17983	1.42761e-06	9.96919e-06	6.34706e-06	augustus-Novel_contig_395887-processed-gene-0.0/augustus-Novel_contig_396740-processed-gene-0.0/augustus-Novel_contig_398518-processed-gene-0.0/augustus-Novel_contig_398789-processed-gene-0.0/augustus-Novel_contig_400340-processed-gene-0.0/augustus-Novel_contig_400710-processed-gene-0.0/augustus-Novel_contig_401013-processed-gene-0.0/augustus-Novel_contig_402384-processed-gene-0.0/augustus-Novel_…	12
cellular_component	GO:0005793	endoplasmic reticulum-Golgi intermediate compartment	20/1632	68/17983	1.48469e-06	1.03242e-05	6.57308e-06	augustus-Novel_contig_121700-processed-gene-0.0/augustus-Novel_contig_14300-processed-gene-0.0/augustus-Novel_contig_22325-processed-gene-0.0/augustus-Novel_contig_24285-processed-gene-0.0/augustus-Novel_contig_27741-processed-gene-0.0/augustus-Novel_contig_29344-processed-gene-0.0/augustus-Novel_contig_324555-processed-gene-0.0/augustus-Novel_contig_33944-processed-gene-0.0/augustus-Novel_contig…	20
molecular_function	GO:0004559	alpha-mannosidase activity	10/1632	19/17983	1.58359e-06	1.09659e-05	6.9816e-06	maker-Novel_contig_112223-augustus-gene-0.3/maker-Novel_contig_236116-augustus-gene-0.1/maker-Novel_contig_30203-augustus-gene-0.1/maker-Novel_contig_331891-augustus-gene-0.1/maker-Novel_contig_366601-augustus-gene-0.1/maker-Novel_contig_370424-augustus-gene-0.1/maker-Novel_contig_382035-augustus-gene-0.2/maker-Novel_contig_384045-augustus-gene-0.1/maker-Novel_contig_61624-augustus-gene-0.2/maker…	10
cellular_component	GO:0005790	smooth endoplasmic reticulum	13/1632	32/17983	1.80358e-06	1.24372e-05	7.91836e-06	augustus-Novel_contig_15475-processed-gene-0.0/augustus-Novel_contig_80352-processed-gene-0.0/maker-Novel_contig_113133-augustus-gene-0.1/maker-Novel_contig_14518-augustus-gene-0.1/maker-Novel_contig_21375-augustus-gene-0.1/maker-Novel_contig_25559-augustus-gene-0.1/maker-Novel_contig_283528-augustus-gene-0.1/maker-Novel_contig_291310-augustus-gene-0.1/maker-Novel_contig_29546-augustus-gene-0.1/m…	13
biological_process	GO:0006281	DNA repair	47/1632	254/17983	1.82986e-06	1.2566e-05	8.00038e-06	augustus-Novel_contig_109036-processed-gene-0.0/augustus-Novel_contig_109275-processed-gene-0.0/augustus-Novel_contig_144583-processed-gene-0.0/augustus-Novel_contig_156334-processed-gene-0.0/augustus-Novel_contig_213909-processed-gene-0.0/augustus-Novel_contig_218334-processed-gene-0.0/augustus-Novel_contig_246968-processed-gene-0.0/augustus-Novel_contig_252725-processed-gene-0.0/augustus-Novel_…	47
biological_process	GO:0021510	spinal cord development	14/1632	37/17983	1.99909e-06	1.36714e-05	8.70416e-06	augustus-Novel_contig_109036-processed-gene-0.0/augustus-Novel_contig_144583-processed-gene-0.0/augustus-Novel_contig_366878-processed-gene-0.0/augustus-Novel_contig_369202-processed-gene-0.0/augustus-Novel_contig_38661-processed-gene-0.0/augustus-Novel_contig_388979-processed-gene-0.0/augustus-Novel_contig_60936-processed-gene-0.0/maker-Novel_contig_112353-augustus-gene-0.1/maker-Novel_contig_16…	14
biological_process	GO:1903351	cellular response to dopamine	12/1632	28/17983	2.2921e-06	1.56108e-05	9.93889e-06	augustus-Novel_contig_395887-processed-gene-0.0/augustus-Novel_contig_396740-processed-gene-0.0/augustus-Novel_contig_398518-processed-gene-0.0/augustus-Novel_contig_398789-processed-gene-0.0/augustus-Novel_contig_400340-processed-gene-0.0/augustus-Novel_contig_400710-processed-gene-0.0/augustus-Novel_contig_401013-processed-gene-0.0/augustus-Novel_contig_402384-processed-gene-0.0/augustus-Novel_…	12
biological_process	GO:0007159	leukocyte cell-cell adhesion	11/1632	24/17983	2.72269e-06	1.84674e-05	1.17576e-05	maker-Novel_contig_120737-augustus-gene-0.1/maker-Novel_contig_149318-augustus-gene-0.1/maker-Novel_contig_157238-augustus-gene-0.1/maker-Novel_contig_159798-augustus-gene-0.1/maker-Novel_contig_26951-augustus-gene-0.1/maker-Novel_contig_365991-augustus-gene-0.1/maker-Novel_contig_378957-augustus-gene-0.1/maker-Novel_contig_384288-augustus-gene-0.1/maker-Novel_contig_389856-augustus-gene-0.1/make…	11
molecular_function	GO:0004407	histone deacetylase activity	14/1632	38/17983	2.90171e-06	1.96014e-05	1.24795e-05	augustus-Novel_contig_106475-processed-gene-0.0/augustus-Novel_contig_400962-processed-gene-0.0/augustus-Novel_contig_55855-processed-gene-0.0/maker-Novel_contig_111870-augustus-gene-0.1/maker-Novel_contig_16900-augustus-gene-0.1/maker-Novel_contig_18643-augustus-gene-0.1/maker-Novel_contig_236717-augustus-gene-0.1/maker-Novel_contig_395492-augustus-gene-0.1/maker-Novel_contig_396324-augustus-gen…	14
biological_process	GO:0050774	negative regulation of dendrite morphogenesis	12/1632	29/17983	3.58749e-06	2.4115e-05	1.53532e-05	augustus-Novel_contig_395887-processed-gene-0.0/augustus-Novel_contig_396740-processed-gene-0.0/augustus-Novel_contig_398518-processed-gene-0.0/augustus-Novel_contig_398789-processed-gene-0.0/augustus-Novel_contig_400340-processed-gene-0.0/augustus-Novel_contig_400710-processed-gene-0.0/augustus-Novel_contig_401013-processed-gene-0.0/augustus-Novel_contig_402384-processed-gene-0.0/augustus-Novel_…	12
biological_process	GO:0050885	neuromuscular process controlling balance	18/1632	60/17983	3.59903e-06	2.4115e-05	1.53532e-05	augustus-Novel_contig_26716-processed-gene-0.0/augustus-Novel_contig_34800-processed-gene-0.0/augustus-Novel_contig_352487-processed-gene-0.0/augustus-Novel_contig_378964-processed-gene-0.0/maker-Novel_contig_104423-augustus-gene-0.1/maker-Novel_contig_112761-augustus-gene-0.1/maker-Novel_contig_151571-augustus-gene-0.1/maker-Novel_contig_162833-augustus-gene-0.1/maker-Novel_contig_175177-augustu…	18
biological_process	GO:0019725	cellular homeostasis	8/1632	13/17983	3.83943e-06	2.5622e-05	1.63127e-05	augustus-Novel_contig_373101-processed-gene-0.0/evm.model.ctg1218.3/maker-Novel_contig_23597-augustus-gene-0.1/maker-Novel_contig_257360-augustus-gene-0.1/maker-Novel_contig_258509-augustus-gene-0.1/maker-Novel_contig_265423-augustus-gene-0.1/maker-Novel_contig_274585-augustus-gene-0.1/maker-Novel_contig_369563-augustus-gene-0.1	8
biological_process	GO:0006367	transcription initiation from RNA polymerase II promoter	25/1632	103/17983	3.89743e-06	2.59046e-05	1.64926e-05	augustus-Novel_contig_153293-processed-gene-0.0/augustus-Novel_contig_38661-processed-gene-0.0/augustus-Novel_contig_388979-processed-gene-0.0/evm.model.chr16.133/evm.model.ctg1173.1/evm.model.ctg2557.1/evm.model.ctg2776.2/maker-Novel_contig_112353-augustus-gene-0.1/maker-Novel_contig_162732-augustus-gene-0.1/maker-Novel_contig_163749-augustus-gene-0.0/maker-Novel_contig_17746-augustus-gene-0.0/m…	25
biological_process	GO:0006816	calcium ion transport	20/1632	72/17983	3.96194e-06	2.6228e-05	1.66985e-05	augustus-Novel_contig_14300-processed-gene-0.0/augustus-Novel_contig_15475-processed-gene-0.0/augustus-Novel_contig_22325-processed-gene-0.0/augustus-Novel_contig_24285-processed-gene-0.0/augustus-Novel_contig_27741-processed-gene-0.0/augustus-Novel_contig_33944-processed-gene-0.0/augustus-Novel_contig_378964-processed-gene-0.0/augustus-Novel_contig_8889-processed-gene-0.0/augustus-Novel_contig_9…	20
biological_process	GO:0007154	cell communication	13/1632	34/17983	4.05243e-06	2.66142e-05	1.69444e-05	augustus-Novel_contig_120621-processed-gene-0.0/augustus-Novel_contig_164490-processed-gene-0.0/augustus-Novel_contig_194381-processed-gene-0.0/augustus-Novel_contig_233614-processed-gene-0.0/augustus-Novel_contig_247917-processed-gene-0.0/augustus-Novel_contig_269306-processed-gene-0.0/augustus-Novel_contig_278399-processed-gene-0.0/augustus-Novel_contig_292688-processed-gene-0.0/augustus-Novel_…	13
biological_process	GO:1901653	cellular response to peptide	13/1632	34/17983	4.05243e-06	2.66142e-05	1.69444e-05	augustus-Novel_contig_395887-processed-gene-0.0/augustus-Novel_contig_396740-processed-gene-0.0/augustus-Novel_contig_398518-processed-gene-0.0/augustus-Novel_contig_398789-processed-gene-0.0/augustus-Novel_contig_400340-processed-gene-0.0/augustus-Novel_contig_400710-processed-gene-0.0/augustus-Novel_contig_401013-processed-gene-0.0/augustus-Novel_contig_402384-processed-gene-0.0/augustus-Novel_…	13
cellular_component	GO:0042582	azurophil granule	7/1632	10/17983	4.69771e-06	3.037e-05	1.93356e-05	augustus-Novel_contig_123878-processed-gene-0.0/augustus-Novel_contig_13167-processed-gene-0.0/augustus-Novel_contig_21161-processed-gene-0.0/augustus-Novel_contig_354526-processed-gene-0.0/maker-Novel_contig_122858-augustus-gene-0.1/maker-Novel_contig_155170-augustus-gene-0.1/maker-Novel_contig_37021-augustus-gene-0.1	7
biological_process	GO:0043267	negative regulation of potassium ion transport	7/1632	10/17983	4.69771e-06	3.037e-05	1.93356e-05	augustus-Novel_contig_179654-processed-gene-0.0/augustus-Novel_contig_217736-processed-gene-0.0/augustus-Novel_contig_268466-processed-gene-0.0/augustus-Novel_contig_364968-processed-gene-0.0/augustus-Novel_contig_391927-processed-gene-0.0/augustus-Novel_contig_397987-processed-gene-0.0/maker-Novel_contig_182697-augustus-gene-0.1	7
biological_process	GO:0043312	neutrophil degranulation	7/1632	10/17983	4.69771e-06	3.037e-05	1.93356e-05	augustus-Novel_contig_123878-processed-gene-0.0/augustus-Novel_contig_13167-processed-gene-0.0/augustus-Novel_contig_21161-processed-gene-0.0/augustus-Novel_contig_354526-processed-gene-0.0/maker-Novel_contig_122858-augustus-gene-0.1/maker-Novel_contig_155170-augustus-gene-0.1/maker-Novel_contig_37021-augustus-gene-0.1	7
biological_process	GO:0070200	establishment of protein localization to telomere	7/1632	10/17983	4.69771e-06	3.037e-05	1.93356e-05	augustus-Novel_contig_109275-processed-gene-0.0/maker-Novel_contig_15596-augustus-gene-0.1/maker-Novel_contig_21040-augustus-gene-0.1/maker-Novel_contig_29664-augustus-gene-0.1/maker-Novel_contig_384325-augustus-gene-0.1/maker-Novel_contig_391974-augustus-gene-0.1/maker-Novel_contig_392901-augustus-gene-0.1	7
biological_process	GO:0006270	DNA replication initiation	14/1632	40/17983	5.85359e-06	3.76953e-05	2.39994e-05	augustus-Novel_contig_285515-processed-gene-0.0/augustus-Novel_contig_371342-processed-gene-0.0/maker-Novel_contig_114780-augustus-gene-0.1/maker-Novel_contig_119456-augustus-gene-0.1/maker-Novel_contig_121139-augustus-gene-0.1/maker-Novel_contig_21442-augustus-gene-0.1/maker-Novel_contig_215981-augustus-gene-0.1/maker-Novel_contig_217654-augustus-gene-0.1/maker-Novel_contig_222877-augustus-gene-…	14
biological_process	GO:0010971	positive regulation of G2/M transition of mitotic cell cycle	11/1632	26/17983	7.10229e-06	4.52088e-05	2.8783e-05	augustus-Novel_contig_397733-processed-gene-0.0/augustus-Novel_contig_398137-processed-gene-0.0/maker-Novel_contig_17271-augustus-gene-0.1/maker-Novel_contig_19689-augustus-gene-0.2/maker-Novel_contig_359852-augustus-gene-0.1/maker-Novel_contig_396478-augustus-gene-0.1/maker-Novel_contig_397031-augustus-gene-0.1/maker-Novel_contig_397213-augustus-gene-0.1/maker-Novel_contig_397961-augustus-gene-0…	11
biological_process	GO:0051966	regulation of synaptic transmission, glutamatergic	11/1632	26/17983	7.10229e-06	4.52088e-05	2.8783e-05	augustus-Novel_contig_118887-processed-gene-0.0/augustus-Novel_contig_122419-processed-gene-0.0/augustus-Novel_contig_158132-processed-gene-0.0/augustus-Novel_contig_19848-processed-gene-0.0/augustus-Novel_contig_27077-processed-gene-0.0/augustus-Novel_contig_32397-processed-gene-0.0/augustus-Novel_contig_361011-processed-gene-0.0/augustus-Novel_contig_373304-processed-gene-0.0/augustus-Novel_con…	11
biological_process	GO:2001235	positive regulation of apoptotic signaling pathway	11/1632	26/17983	7.10229e-06	4.52088e-05	2.8783e-05	augustus-Novel_contig_109310-processed-gene-0.0/augustus-Novel_contig_121664-processed-gene-0.0/augustus-Novel_contig_15280-processed-gene-0.0/augustus-Novel_contig_204293-processed-gene-0.0/augustus-Novel_contig_242366-processed-gene-0.0/augustus-Novel_contig_35308-processed-gene-0.0/augustus-Novel_contig_362461-processed-gene-0.0/augustus-Novel_contig_367107-processed-gene-0.0/augustus-Novel_co…	11
cellular_component	GO:0016323	basolateral plasma membrane	35/1632	176/17983	7.24777e-06	4.59581e-05	2.926e-05	augustus-Novel_contig_120621-processed-gene-0.0/augustus-Novel_contig_151038-processed-gene-0.0/augustus-Novel_contig_164490-processed-gene-0.0/augustus-Novel_contig_194381-processed-gene-0.0/augustus-Novel_contig_233614-processed-gene-0.0/augustus-Novel_contig_238625-processed-gene-0.0/augustus-Novel_contig_247917-processed-gene-0.0/augustus-Novel_contig_269306-processed-gene-0.0/augustus-Novel_…	35
biological_process	GO:0045184	establishment of protein localization	15/1632	46/17983	7.43392e-06	4.69586e-05	2.9897e-05	augustus-Novel_contig_14476-processed-gene-0.0/augustus-Novel_contig_397733-processed-gene-0.0/augustus-Novel_contig_398137-processed-gene-0.0/augustus-Novel_contig_70050-processed-gene-0.0/augustus-Novel_contig_9874-processed-gene-0.0/maker-Novel_contig_10367-augustus-gene-0.1/maker-Novel_contig_124359-augustus-gene-0.1/maker-Novel_contig_33755-augustus-gene-0.1/maker-Novel_contig_359470-augustu…	15
biological_process	GO:0033539	fatty acid beta-oxidation using acyl-CoA dehydrogenase	12/1632	31/17983	8.21364e-06	5.12868e-05	3.26526e-05	augustus-Novel_contig_273362-processed-gene-0.0/augustus-Novel_contig_29305-processed-gene-0.0/augustus-Novel_contig_369888-processed-gene-0.0/maker-Novel_contig_12851-augustus-gene-0.1/maker-Novel_contig_15780-augustus-gene-0.1/maker-Novel_contig_187045-augustus-gene-0.1/maker-Novel_contig_195505-augustus-gene-0.1/maker-Novel_contig_242532-augustus-gene-0.1/maker-Novel_contig_359099-augustus-gen…	12
biological_process	GO:0042491	inner ear auditory receptor cell differentiation	12/1632	31/17983	8.21364e-06	5.12868e-05	3.26526e-05	augustus-Novel_contig_394904-processed-gene-0.0/augustus-Novel_contig_394994-processed-gene-0.0/augustus-Novel_contig_395114-processed-gene-0.0/augustus-Novel_contig_395934-processed-gene-0.0/augustus-Novel_contig_396751-processed-gene-0.0/augustus-Novel_contig_396960-processed-gene-0.0/augustus-Novel_contig_397688-processed-gene-0.0/augustus-Novel_contig_398373-processed-gene-0.0/augustus-Novel_…	12
biological_process	GO:0043534	blood vessel endothelial cell migration	12/1632	31/17983	8.21364e-06	5.12868e-05	3.26526e-05	augustus-Novel_contig_395887-processed-gene-0.0/augustus-Novel_contig_396740-processed-gene-0.0/augustus-Novel_contig_398518-processed-gene-0.0/augustus-Novel_contig_398789-processed-gene-0.0/augustus-Novel_contig_400340-processed-gene-0.0/augustus-Novel_contig_400710-processed-gene-0.0/augustus-Novel_contig_401013-processed-gene-0.0/augustus-Novel_contig_402384-processed-gene-0.0/augustus-Novel_…	12
biological_process	GO:1900027	regulation of ruffle assembly	8/1632	14/17983	8.24307e-06	5.12868e-05	3.26526e-05	augustus-Novel_contig_397733-processed-gene-0.0/augustus-Novel_contig_398137-processed-gene-0.0/maker-Novel_contig_396478-augustus-gene-0.1/maker-Novel_contig_397031-augustus-gene-0.1/maker-Novel_contig_397213-augustus-gene-0.1/maker-Novel_contig_397961-augustus-gene-0.1/maker-Novel_contig_400626-augustus-gene-0.1/maker-Novel_contig_405572-augustus-gene-0.1	8
molecular_function	GO:0000989	obsolete transcription factor activity, transcription factor binding	9/1632	18/17983	9.30502e-06	5.76772e-05	3.67212e-05	augustus-Novel_contig_400962-processed-gene-0.0/maker-Novel_contig_236717-augustus-gene-0.1/maker-Novel_contig_395492-augustus-gene-0.1/maker-Novel_contig_396324-augustus-gene-0.1/maker-Novel_contig_400847-augustus-gene-0.1/maker-Novel_contig_401874-augustus-gene-0.1/maker-Novel_contig_402389-augustus-gene-0.1/maker-Novel_contig_404996-augustus-gene-0.1/maker-Novel_contig_405882-augustus-gene-0.1	9
molecular_function	GO:0019902	phosphatase binding	15/1632	47/17983	1.00079e-05	6.18027e-05	3.93478e-05	augustus-Novel_contig_368406-processed-gene-0.0/augustus-Novel_contig_403935-processed-gene-0.0/augustus-Novel_contig_404494-processed-gene-0.0/augustus-Novel_contig_404883-processed-gene-0.0/maker-Novel_contig_191514-augustus-gene-0.1/maker-Novel_contig_381846-augustus-gene-0.3/maker-Novel_contig_394591-augustus-gene-0.1/maker-Novel_contig_396279-augustus-gene-0.1/maker-Novel_contig_396330-augus…	15
biological_process	GO:0051209	release of sequestered calcium ion into cytosol	11/1632	27/17983	1.10036e-05	6.7699e-05	4.31017e-05	augustus-Novel_contig_15475-processed-gene-0.0/maker-Novel_contig_113133-augustus-gene-0.1/maker-Novel_contig_14518-augustus-gene-0.1/maker-Novel_contig_25559-augustus-gene-0.1/maker-Novel_contig_283528-augustus-gene-0.1/maker-Novel_contig_291310-augustus-gene-0.1/maker-Novel_contig_29546-augustus-gene-0.1/maker-Novel_contig_360116-augustus-gene-0.1/maker-Novel_contig_375348-augustus-gene-0.1/mak…	11
biological_process	GO:0006874	cellular calcium ion homeostasis	23/1632	96/17983	1.18093e-05	7.21195e-05	4.59161e-05	augustus-Novel_contig_120621-processed-gene-0.0/augustus-Novel_contig_14300-processed-gene-0.0/augustus-Novel_contig_164490-processed-gene-0.0/augustus-Novel_contig_194381-processed-gene-0.0/augustus-Novel_contig_22325-processed-gene-0.0/augustus-Novel_contig_233614-processed-gene-0.0/augustus-Novel_contig_24285-processed-gene-0.0/augustus-Novel_contig_247917-processed-gene-0.0/augustus-Novel_con…	23
biological_process	GO:0007409	axonogenesis	23/1632	96/17983	1.18093e-05	7.21195e-05	4.59161e-05	augustus-Novel_contig_169311-processed-gene-0.0/augustus-Novel_contig_274640-processed-gene-0.0/augustus-Novel_contig_368406-processed-gene-0.0/augustus-Novel_contig_381454-processed-gene-0.0/augustus-Novel_contig_403935-processed-gene-0.0/augustus-Novel_contig_404494-processed-gene-0.0/augustus-Novel_contig_404883-processed-gene-0.0/maker-Novel_contig_146316-augustus-gene-0.0/maker-Novel_contig_…	23
cellular_component	GO:0042581	specific granule	7/1632	11/17983	1.19009e-05	7.21467e-05	4.59335e-05	augustus-Novel_contig_123878-processed-gene-0.0/augustus-Novel_contig_13167-processed-gene-0.0/augustus-Novel_contig_21161-processed-gene-0.0/augustus-Novel_contig_354526-processed-gene-0.0/maker-Novel_contig_122858-augustus-gene-0.1/maker-Novel_contig_155170-augustus-gene-0.1/maker-Novel_contig_37021-augustus-gene-0.1	7
biological_process	GO:0055091	phospholipid homeostasis	7/1632	11/17983	1.19009e-05	7.21467e-05	4.59335e-05	augustus-Novel_contig_112500-processed-gene-0.0/augustus-Novel_contig_176812-processed-gene-0.0/augustus-Novel_contig_399559-processed-gene-0.0/augustus-Novel_contig_400872-processed-gene-0.0/augustus-Novel_contig_403799-processed-gene-0.0/augustus-Novel_contig_404321-processed-gene-0.0/evm.model.ctg1575.2	7
biological_process	GO:0030282	bone mineralization	13/1632	37/17983	1.20043e-05	7.23144e-05	4.60402e-05	augustus-Novel_contig_109036-processed-gene-0.0/augustus-Novel_contig_144583-processed-gene-0.0/augustus-Novel_contig_366878-processed-gene-0.0/augustus-Novel_contig_369202-processed-gene-0.0/augustus-Novel_contig_38661-processed-gene-0.0/augustus-Novel_contig_388979-processed-gene-0.0/augustus-Novel_contig_60936-processed-gene-0.0/maker-Novel_contig_112353-augustus-gene-0.1/maker-Novel_contig_16…	13
molecular_function	GO:0003746	translation elongation factor activity	12/1632	32/17983	1.20597e-05	7.23144e-05	4.60402e-05	augustus-Novel_contig_81782-processed-gene-0.0/maker-Novel_contig_111643-augustus-gene-0.1/maker-Novel_contig_124223-augustus-gene-0.1/maker-Novel_contig_251843-augustus-gene-0.1/maker-Novel_contig_354981-augustus-gene-0.1/maker-Novel_contig_373012-augustus-gene-0.1/maker-Novel_contig_377392-augustus-gene-0.1/maker-Novel_contig_378333-augustus-gene-0.1/maker-Novel_contig_37930-augustus-gene-0.1/m…	12
biological_process	GO:0048514	blood vessel morphogenesis	12/1632	32/17983	1.20597e-05	7.23144e-05	4.60402e-05	augustus-Novel_contig_395887-processed-gene-0.0/augustus-Novel_contig_396740-processed-gene-0.0/augustus-Novel_contig_398518-processed-gene-0.0/augustus-Novel_contig_398789-processed-gene-0.0/augustus-Novel_contig_400340-processed-gene-0.0/augustus-Novel_contig_400710-processed-gene-0.0/augustus-Novel_contig_401013-processed-gene-0.0/augustus-Novel_contig_402384-processed-gene-0.0/augustus-Novel_…	12
biological_process	GO:0016049	cell growth	18/1632	65/17983	1.24888e-05	7.46172e-05	4.75063e-05	augustus-Novel_contig_34800-processed-gene-0.0/augustus-Novel_contig_352487-processed-gene-0.0/augustus-Novel_contig_378964-processed-gene-0.0/maker-Novel_contig_101743-augustus-gene-0.1/maker-Novel_contig_104423-augustus-gene-0.1/maker-Novel_contig_11858-augustus-gene-0.1/maker-Novel_contig_151571-augustus-gene-0.1/maker-Novel_contig_162833-augustus-gene-0.1/maker-Novel_contig_175177-augustus-ge…	18
molecular_function	GO:0008353	RNA polymerase II CTD heptapeptide repeat kinase activity	8/1632	15/17983	1.62544e-05	9.67661e-05	6.16078e-05	augustus-Novel_contig_103534-processed-gene-0.0/augustus-Novel_contig_109036-processed-gene-0.0/augustus-Novel_contig_144583-processed-gene-0.0/augustus-Novel_contig_366878-processed-gene-0.0/augustus-Novel_contig_369202-processed-gene-0.0/augustus-Novel_contig_40018-processed-gene-0.0/augustus-Novel_contig_60936-processed-gene-0.0/augustus-Novel_contig_84543-processed-gene-0.0	8
biological_process	GO:0048844	artery morphogenesis	11/1632	28/17983	1.66405e-05	9.87099e-05	6.28453e-05	augustus-Novel_contig_153293-processed-gene-0.0/maker-Novel_contig_163749-augustus-gene-0.0/maker-Novel_contig_17746-augustus-gene-0.0/maker-Novel_contig_340896-augustus-gene-0.0/maker-Novel_contig_353479-augustus-gene-0.0/maker-Novel_contig_355318-augustus-gene-0.0/maker-Novel_contig_360154-augustus-gene-0.0/maker-Novel_contig_360746-augustus-gene-0.0/maker-Novel_contig_378155-augustus-gene-0.0/…	11
biological_process	GO:0006488	dolichol-linked oligosaccharide biosynthetic process	10/1632	24/17983	2.19943e-05	0.000130002	8.27679e-05	augustus-Novel_contig_16487-processed-gene-0.0/augustus-Novel_contig_21122-processed-gene-0.0/augustus-Novel_contig_215517-processed-gene-0.0/augustus-Novel_contig_33918-processed-gene-0.0/augustus-Novel_contig_66088-processed-gene-0.0/augustus-Novel_contig_8626-processed-gene-0.0/maker-Novel_contig_124788-augustus-gene-0.2/maker-Novel_contig_12526-augustus-gene-0.1/maker-Novel_contig_13333-augus…	10
molecular_function	GO:0019900	kinase binding	15/1632	50/17983	2.30852e-05	0.000135964	8.65641e-05	augustus-Novel_contig_14476-processed-gene-0.0/augustus-Novel_contig_373101-processed-gene-0.0/augustus-Novel_contig_70050-processed-gene-0.0/augustus-Novel_contig_9874-processed-gene-0.0/evm.model.ctg1218.3/maker-Novel_contig_10367-augustus-gene-0.1/maker-Novel_contig_124359-augustus-gene-0.1/maker-Novel_contig_23597-augustus-gene-0.1/maker-Novel_contig_257360-augustus-gene-0.1/maker-Novel_conti…	15
biological_process	GO:0006306	DNA methylation	11/1632	29/17983	2.46174e-05	0.000143747	9.15192e-05	augustus-Novel_contig_400962-processed-gene-0.0/evm.model.ctg2648.1/evm.model.ctg2818.1/maker-Novel_contig_236717-augustus-gene-0.1/maker-Novel_contig_395492-augustus-gene-0.1/maker-Novel_contig_396324-augustus-gene-0.1/maker-Novel_contig_400847-augustus-gene-0.1/maker-Novel_contig_401874-augustus-gene-0.1/maker-Novel_contig_402389-augustus-gene-0.1/maker-Novel_contig_404996-augustus-gene-0.1/mak…	11
cellular_component	GO:0032982	myosin filament	11/1632	29/17983	2.46174e-05	0.000143747	9.15192e-05	augustus-Novel_contig_31587-processed-gene-0.0/evm.model.ctg1904.2/maker-Novel_contig_111337-augustus-gene-0.1/maker-Novel_contig_155054-augustus-gene-0.1/maker-Novel_contig_19628-augustus-gene-0.1/maker-Novel_contig_21796-augustus-gene-0.1/maker-Novel_contig_23000-augustus-gene-0.2/maker-Novel_contig_31244-augustus-gene-0.1/maker-Novel_contig_363538-augustus-gene-0.1/maker-Novel_contig_88654-aug…	11
biological_process	GO:0006471	protein ADP-ribosylation	12/1632	34/17983	2.46672e-05	0.000143747	9.15192e-05	evm.model.chr13.881/evm.model.chr13.891/evm.model.ctg1677.2/evm.model.ctg1677.6/evm.model.ctg1816.22/evm.model.ctg1816.23/evm.model.ctg1816.26/evm.model.ctg2592.1/evm.model.ctg744.2/evm.model.ctg911.6/evm.model.ctg911.9/maker-Novel_contig_242097-augustus-gene-0.1	12
biological_process	GO:0007204	positive regulation of cytosolic calcium ion concentration	21/1632	87/17983	2.47598e-05	0.00014378	9.15402e-05	augustus-Novel_contig_15840-processed-gene-0.0/augustus-Novel_contig_29440-processed-gene-0.0/augustus-Novel_contig_34800-processed-gene-0.0/augustus-Novel_contig_352487-processed-gene-0.0/augustus-Novel_contig_378964-processed-gene-0.0/augustus-Novel_contig_91529-processed-gene-0.0/maker-Novel_contig_104423-augustus-gene-0.1/maker-Novel_contig_151571-augustus-gene-0.1/maker-Novel_contig_162833-a…	21
biological_process	GO:0003100	regulation of systemic arterial blood pressure by endothelin	7/1632	12/17983	2.63152e-05	0.000152278	9.69507e-05	augustus-Novel_contig_179654-processed-gene-0.0/augustus-Novel_contig_217736-processed-gene-0.0/augustus-Novel_contig_268466-processed-gene-0.0/augustus-Novel_contig_364968-processed-gene-0.0/augustus-Novel_contig_391927-processed-gene-0.0/augustus-Novel_contig_397987-processed-gene-0.0/maker-Novel_contig_182697-augustus-gene-0.1	7
biological_process	GO:0007166	cell surface receptor signaling pathway	39/1632	217/17983	2.67705e-05	0.000154373	9.82845e-05	augustus-Novel_contig_122628-processed-gene-0.0/augustus-Novel_contig_252227-processed-gene-0.0/augustus-Novel_contig_308800-processed-gene-0.0/augustus-Novel_contig_337005-processed-gene-0.0/augustus-Novel_contig_345314-processed-gene-0.0/augustus-Novel_contig_358248-processed-gene-0.0/augustus-Novel_contig_367516-processed-gene-0.0/augustus-Novel_contig_368286-processed-gene-0.0/augustus-Novel_…	39
molecular_function	GO:0004708	MAP kinase kinase activity	9/1632	20/17983	2.71732e-05	0.000155074	9.87308e-05	augustus-Novel_contig_10953-processed-gene-0.0/augustus-Novel_contig_23349-processed-gene-0.0/augustus-Novel_contig_368292-processed-gene-0.0/augustus-Novel_contig_68177-processed-gene-0.0/maker-Novel_contig_21455-augustus-gene-0.1/maker-Novel_contig_31147-augustus-gene-0.1/maker-Novel_contig_59728-augustus-gene-0.1/maker-Novel_contig_65675-augustus-gene-0.1/maker-Novel_contig_92589-augustus-gene…	9
biological_process	GO:0006517	protein deglycosylation	9/1632	20/17983	2.71732e-05	0.000155074	9.87308e-05	maker-Novel_contig_112223-augustus-gene-0.3/maker-Novel_contig_236116-augustus-gene-0.1/maker-Novel_contig_331891-augustus-gene-0.1/maker-Novel_contig_366601-augustus-gene-0.1/maker-Novel_contig_370424-augustus-gene-0.1/maker-Novel_contig_382035-augustus-gene-0.2/maker-Novel_contig_384045-augustus-gene-0.1/maker-Novel_contig_61624-augustus-gene-0.2/maker-Novel_contig_66074-augustus-gene-0.2	9
cellular_component	GO:0034709	methylosome	9/1632	20/17983	2.71732e-05	0.000155074	9.87308e-05	augustus-Novel_contig_25148-processed-gene-0.0/augustus-Novel_contig_262054-processed-gene-0.0/augustus-Novel_contig_35708-processed-gene-0.0/augustus-Novel_contig_91911-processed-gene-0.0/maker-Novel_contig_152512-augustus-gene-0.1/maker-Novel_contig_154666-augustus-gene-0.1/maker-Novel_contig_27914-augustus-gene-0.1/maker-Novel_contig_84232-augustus-gene-0.1/maker-Novel_contig_95038-augustus-ge…	9
cellular_component	GO:0001750	photoreceptor outer segment	17/1632	63/17983	3.12851e-05	0.000177416	0.000112955	augustus-Novel_contig_22064-processed-gene-0.0/augustus-Novel_contig_24292-processed-gene-0.0/augustus-Novel_contig_277-processed-gene-0.0/augustus-Novel_contig_378154-processed-gene-0.0/maker-Novel_contig_110493-augustus-gene-0.0/maker-Novel_contig_13136-augustus-gene-0.1/maker-Novel_contig_177598-augustus-gene-0.1/maker-Novel_contig_26771-augustus-gene-0.1/maker-Novel_contig_349413-augustus-gen…	17
biological_process	GO:0060291	long-term synaptic potentiation	13/1632	40/17983	3.13024e-05	0.000177416	0.000112955	augustus-Novel_contig_120621-processed-gene-0.0/augustus-Novel_contig_164490-processed-gene-0.0/augustus-Novel_contig_194381-processed-gene-0.0/augustus-Novel_contig_233614-processed-gene-0.0/augustus-Novel_contig_247917-processed-gene-0.0/augustus-Novel_contig_269306-processed-gene-0.0/augustus-Novel_contig_278399-processed-gene-0.0/augustus-Novel_contig_292688-processed-gene-0.0/augustus-Novel_…	13
biological_process	GO:0071456	cellular response to hypoxia	20/1632	82/17983	3.2634e-05	0.000184332	0.000117358	augustus-Novel_contig_118505-processed-gene-0.0/augustus-Novel_contig_208773-processed-gene-0.0/augustus-Novel_contig_210027-processed-gene-0.0/augustus-Novel_contig_219797-processed-gene-0.0/augustus-Novel_contig_220751-processed-gene-0.0/augustus-Novel_contig_247715-processed-gene-0.0/augustus-Novel_contig_259635-processed-gene-0.0/augustus-Novel_contig_267233-processed-gene-0.0/augustus-Novel_…	20
cellular_component	GO:0048786	presynaptic active zone	11/1632	30/17983	3.56933e-05	0.000200927	0.000127923	augustus-Novel_contig_107128-processed-gene-0.0/augustus-Novel_contig_18598-processed-gene-0.0/augustus-Novel_contig_361011-processed-gene-0.0/augustus-Novel_contig_373574-processed-gene-0.0/augustus-Novel_contig_388964-processed-gene-0.0/augustus-Novel_contig_63481-processed-gene-0.0/maker-Novel_contig_107046-augustus-gene-0.1/maker-Novel_contig_29330-augustus-gene-0.1/maker-Novel_contig_365628-…	11
biological_process	GO:0001701	in utero embryonic development	33/1632	174/17983	3.60104e-05	0.000202025	0.000128623	augustus-Novel_contig_108288-processed-gene-0.0/augustus-Novel_contig_109036-processed-gene-0.0/augustus-Novel_contig_110077-processed-gene-0.0/augustus-Novel_contig_14005-processed-gene-0.0/augustus-Novel_contig_144583-processed-gene-0.0/augustus-Novel_contig_153115-processed-gene-0.0/augustus-Novel_contig_172172-processed-gene-0.0/augustus-Novel_contig_179654-processed-gene-0.0/augustus-Novel_c…	33
biological_process	GO:0043433	negative regulation of DNA-binding transcription factor activity	18/1632	70/17983	3.75083e-05	0.000209717	0.00013352	augustus-Novel_contig_14476-processed-gene-0.0/augustus-Novel_contig_395887-processed-gene-0.0/augustus-Novel_contig_396740-processed-gene-0.0/augustus-Novel_contig_398518-processed-gene-0.0/augustus-Novel_contig_398789-processed-gene-0.0/augustus-Novel_contig_400340-processed-gene-0.0/augustus-Novel_contig_400710-processed-gene-0.0/augustus-Novel_contig_401013-processed-gene-0.0/augustus-Novel_c…	18
cellular_component	GO:0033116	endoplasmic reticulum-Golgi intermediate compartment membrane	13/1632	41/17983	4.20518e-05	0.000234329	0.00014919	maker-Novel_contig_110087-augustus-gene-0.2/maker-Novel_contig_121535-augustus-gene-0.0/maker-Novel_contig_25866-augustus-gene-0.1/maker-Novel_contig_31400-augustus-gene-0.1/maker-Novel_contig_33864-augustus-gene-0.2/maker-Novel_contig_376216-augustus-gene-0.1/maker-Novel_contig_377740-augustus-gene-0.1/maker-Novel_contig_383779-augustus-gene-0.1/maker-Novel_contig_387508-augustus-gene-0.1/maker-…	13
biological_process	GO:0050896	response to stimulus	18/1632	71/17983	4.60315e-05	0.000255645	0.00016276	augustus-Novel_contig_108783-processed-gene-0.0/augustus-Novel_contig_150821-processed-gene-0.0/augustus-Novel_contig_15958-processed-gene-0.0/augustus-Novel_contig_231024-processed-gene-0.0/augustus-Novel_contig_256383-processed-gene-0.0/augustus-Novel_contig_282896-processed-gene-0.0/augustus-Novel_contig_292799-processed-gene-0.0/augustus-Novel_contig_29752-processed-gene-0.0/augustus-Novel_co…	18
biological_process	GO:0008283	cell population proliferation	46/1632	278/17983	4.67303e-05	0.000258658	0.000164679	augustus-Novel_contig_109036-processed-gene-0.0/augustus-Novel_contig_112500-processed-gene-0.0/augustus-Novel_contig_144583-processed-gene-0.0/augustus-Novel_contig_15937-processed-gene-0.0/augustus-Novel_contig_176812-processed-gene-0.0/augustus-Novel_contig_285515-processed-gene-0.0/augustus-Novel_contig_366878-processed-gene-0.0/augustus-Novel_contig_369202-processed-gene-0.0/augustus-Novel_c…	46
biological_process	GO:0009411	response to UV	14/1632	47/17983	4.69831e-05	0.00025919	0.000165018	augustus-Novel_contig_109036-processed-gene-0.0/augustus-Novel_contig_10953-processed-gene-0.0/augustus-Novel_contig_144583-processed-gene-0.0/augustus-Novel_contig_23349-processed-gene-0.0/augustus-Novel_contig_366878-processed-gene-0.0/augustus-Novel_contig_368292-processed-gene-0.0/augustus-Novel_contig_369202-processed-gene-0.0/augustus-Novel_contig_60936-processed-gene-0.0/augustus-Novel_con…	14
biological_process	GO:0007219	Notch signaling pathway	25/1632	118/17983	4.75907e-05	0.00026167	0.000166597	augustus-Novel_contig_153293-processed-gene-0.0/augustus-Novel_contig_2837-processed-gene-0.0/augustus-Novel_contig_34659-processed-gene-0.0/augustus-Novel_contig_397103-processed-gene-0.0/augustus-Novel_contig_397688-processed-gene-0.0/augustus-Novel_contig_4350-processed-gene-0.0/augustus-Novel_contig_904-processed-gene-0.0/maker-Novel_contig_156686-augustus-gene-0.1/maker-Novel_contig_16094-au…	25
biological_process	GO:0016032	viral process	34/1632	184/17983	4.80548e-05	0.000263347	0.000167664	augustus-Novel_contig_144504-processed-gene-0.0/augustus-Novel_contig_157209-processed-gene-0.0/augustus-Novel_contig_167175-processed-gene-0.0/augustus-Novel_contig_196350-processed-gene-0.0/augustus-Novel_contig_207338-processed-gene-0.0/augustus-Novel_contig_208097-processed-gene-0.0/augustus-Novel_contig_221845-processed-gene-0.0/augustus-Novel_contig_299113-processed-gene-0.0/augustus-Novel_…	34
biological_process	GO:0006915	apoptotic process	66/1632	446/17983	4.91118e-05	0.000268251	0.000170787	augustus-Novel_contig_109036-processed-gene-0.0/augustus-Novel_contig_109310-processed-gene-0.0/augustus-Novel_contig_10953-processed-gene-0.0/augustus-Novel_contig_121664-processed-gene-0.0/augustus-Novel_contig_144583-processed-gene-0.0/augustus-Novel_contig_15280-processed-gene-0.0/augustus-Novel_contig_17168-processed-gene-0.0/augustus-Novel_contig_179859-processed-gene-0.0/augustus-Novel_con…	66
biological_process	GO:0006813	potassium ion transport	16/1632	59/17983	4.97159e-05	0.000270657	0.000172319	augustus-Novel_contig_118505-processed-gene-0.0/augustus-Novel_contig_208773-processed-gene-0.0/augustus-Novel_contig_210027-processed-gene-0.0/augustus-Novel_contig_219797-processed-gene-0.0/augustus-Novel_contig_220751-processed-gene-0.0/augustus-Novel_contig_247715-processed-gene-0.0/augustus-Novel_contig_259635-processed-gene-0.0/augustus-Novel_contig_267233-processed-gene-0.0/augustus-Novel_…	16
molecular_function	GO:0098641	cadherin binding involved in cell-cell adhesion	35/1632	192/17983	5.01412e-05	0.000272077	0.000173223	augustus-Novel_contig_14476-processed-gene-0.0/augustus-Novel_contig_153293-processed-gene-0.0/augustus-Novel_contig_38770-processed-gene-0.0/augustus-Novel_contig_70050-processed-gene-0.0/augustus-Novel_contig_88376-processed-gene-0.0/augustus-Novel_contig_9874-processed-gene-0.0/evm.model.chr27.68/LOC106048875/maker-Novel_contig_10367-augustus-gene-0.1/maker-Novel_contig_124359-augustus-gene-0.…	35
biological_process	GO:0050953	sensory perception of light stimulus	11/1632	31/17983	5.08071e-05	0.00027479	0.00017495	augustus-Novel_contig_118887-processed-gene-0.0/augustus-Novel_contig_122419-processed-gene-0.0/augustus-Novel_contig_158132-processed-gene-0.0/augustus-Novel_contig_19848-processed-gene-0.0/augustus-Novel_contig_27077-processed-gene-0.0/augustus-Novel_contig_32397-processed-gene-0.0/augustus-Novel_contig_373304-processed-gene-0.0/augustus-Novel_contig_380456-processed-gene-0.0/augustus-Novel_con…	11
molecular_function	GO:0009055	electron transfer activity	19/1632	78/17983	5.19506e-05	0.000278581	0.000177363	augustus-Novel_contig_273362-processed-gene-0.0/augustus-Novel_contig_29305-processed-gene-0.0/augustus-Novel_contig_29713-processed-gene-0.0/augustus-Novel_contig_369888-processed-gene-0.0/maker-Novel_contig_110786-augustus-gene-0.1/maker-Novel_contig_12851-augustus-gene-0.1/maker-Novel_contig_15780-augustus-gene-0.1/maker-Novel_contig_187045-augustus-gene-0.1/maker-Novel_contig_195505-augustus-…	19
molecular_function	GO:0005388	P-type calcium transporter activity	8/1632	17/17983	5.2013e-05	0.000278581	0.000177363	augustus-Novel_contig_14300-processed-gene-0.0/augustus-Novel_contig_22325-processed-gene-0.0/augustus-Novel_contig_24285-processed-gene-0.0/augustus-Novel_contig_27741-processed-gene-0.0/augustus-Novel_contig_33944-processed-gene-0.0/augustus-Novel_contig_8889-processed-gene-0.0/augustus-Novel_contig_95412-processed-gene-0.0/maker-Novel_contig_394026-augustus-gene-0.1	8
biological_process	GO:0040029	regulation of gene expression, epigenetic	8/1632	17/17983	5.2013e-05	0.000278581	0.000177363	augustus-Novel_contig_106475-processed-gene-0.0/augustus-Novel_contig_92575-processed-gene-0.0/maker-Novel_contig_13036-augustus-gene-0.1/maker-Novel_contig_16628-augustus-gene-0.1/maker-Novel_contig_24399-augustus-gene-0.1/maker-Novel_contig_30607-augustus-gene-0.1/maker-Novel_contig_32226-augustus-gene-0.1/maker-Novel_contig_62986-augustus-gene-0.1	8
biological_process	GO:0001952	regulation of cell-matrix adhesion	7/1632	13/17983	5.25369e-05	0.000279577	0.000177998	augustus-Novel_contig_38873-processed-gene-0.0/maker-Novel_contig_21523-augustus-gene-0.1/maker-Novel_contig_28843-augustus-gene-0.1/maker-Novel_contig_363573-augustus-gene-0.1/maker-Novel_contig_38446-augustus-gene-0.1/maker-Novel_contig_393382-augustus-gene-0.1/maker-Novel_contig_93580-augustus-gene-0.1	7
biological_process	GO:0006353	DNA-templated transcription, termination	7/1632	13/17983	5.25369e-05	0.000279577	0.000177998	augustus-Novel_contig_25148-processed-gene-0.0/augustus-Novel_contig_262054-processed-gene-0.0/augustus-Novel_contig_35708-processed-gene-0.0/augustus-Novel_contig_91911-processed-gene-0.0/maker-Novel_contig_152512-augustus-gene-0.1/maker-Novel_contig_154666-augustus-gene-0.1/maker-Novel_contig_95038-augustus-gene-0.1	7
biological_process	GO:0007416	synapse assembly	15/1632	54/17983	6.27103e-05	0.000331583	0.000211108	augustus-Novel_contig_34800-processed-gene-0.0/augustus-Novel_contig_352487-processed-gene-0.0/augustus-Novel_contig_378964-processed-gene-0.0/evm.model.ctg1232.6/maker-Novel_contig_104423-augustus-gene-0.1/maker-Novel_contig_151571-augustus-gene-0.1/maker-Novel_contig_162833-augustus-gene-0.1/maker-Novel_contig_175177-augustus-gene-0.1/maker-Novel_contig_179271-augustus-gene-0.1/maker-Novel_cont…	15
biological_process	GO:0007613	memory	15/1632	54/17983	6.27103e-05	0.000331583	0.000211108	augustus-Novel_contig_120621-processed-gene-0.0/augustus-Novel_contig_164490-processed-gene-0.0/augustus-Novel_contig_194381-processed-gene-0.0/augustus-Novel_contig_233614-processed-gene-0.0/augustus-Novel_contig_247917-processed-gene-0.0/augustus-Novel_contig_269306-processed-gene-0.0/augustus-Novel_contig_278399-processed-gene-0.0/augustus-Novel_contig_292688-processed-gene-0.0/augustus-Novel_…	15
biological_process	GO:0051497	negative regulation of stress fiber assembly	12/1632	37/17983	6.44395e-05	0.000339641	0.000216239	augustus-Novel_contig_145863-processed-gene-0.0/augustus-Novel_contig_18598-processed-gene-0.0/augustus-Novel_contig_21803-processed-gene-0.0/augustus-Novel_contig_236683-processed-gene-0.0/augustus-Novel_contig_254281-processed-gene-0.0/augustus-Novel_contig_324256-processed-gene-0.0/augustus-Novel_contig_373574-processed-gene-0.0/augustus-Novel_contig_40231-processed-gene-0.0/maker-Novel_contig…	12
cellular_component	GO:0034704	calcium channel complex	11/1632	32/17983	7.11034e-05	0.000372393	0.00023709	augustus-Novel_contig_15475-processed-gene-0.0/maker-Novel_contig_113133-augustus-gene-0.1/maker-Novel_contig_14518-augustus-gene-0.1/maker-Novel_contig_25559-augustus-gene-0.1/maker-Novel_contig_283528-augustus-gene-0.1/maker-Novel_contig_291310-augustus-gene-0.1/maker-Novel_contig_29546-augustus-gene-0.1/maker-Novel_contig_360116-augustus-gene-0.1/maker-Novel_contig_375348-augustus-gene-0.1/mak…	11
biological_process	GO:0048662	negative regulation of smooth muscle cell proliferation	11/1632	32/17983	7.11034e-05	0.000372393	0.00023709	augustus-Novel_contig_155989-processed-gene-0.0/augustus-Novel_contig_23888-processed-gene-0.0/augustus-Novel_contig_299227-processed-gene-0.0/augustus-Novel_contig_316803-processed-gene-0.0/augustus-Novel_contig_60365-processed-gene-0.0/maker-Novel_contig_123195-augustus-gene-0.1/maker-Novel_contig_16940-augustus-gene-0.1/maker-Novel_contig_17910-augustus-gene-0.1/maker-Novel_contig_371215-augus…	11
cellular_component	GO:0016581	NuRD complex	10/1632	27/17983	7.34055e-05	0.000382032	0.000243227	augustus-Novel_contig_400962-processed-gene-0.0/evm.model.ctg2648.1/maker-Novel_contig_236717-augustus-gene-0.1/maker-Novel_contig_395492-augustus-gene-0.1/maker-Novel_contig_396324-augustus-gene-0.1/maker-Novel_contig_400847-augustus-gene-0.1/maker-Novel_contig_401874-augustus-gene-0.1/maker-Novel_contig_402389-augustus-gene-0.1/maker-Novel_contig_404996-augustus-gene-0.1/maker-Novel_contig_4058…	10
biological_process	GO:0034612	response to tumor necrosis factor	10/1632	27/17983	7.34055e-05	0.000382032	0.000243227	augustus-Novel_contig_10953-processed-gene-0.0/augustus-Novel_contig_23349-processed-gene-0.0/augustus-Novel_contig_368292-processed-gene-0.0/augustus-Novel_contig_68177-processed-gene-0.0/evm.model.ctg272.2/maker-Novel_contig_21455-augustus-gene-0.1/maker-Novel_contig_31147-augustus-gene-0.1/maker-Novel_contig_59728-augustus-gene-0.1/maker-Novel_contig_65675-augustus-gene-0.1/maker-Novel_contig_…	10
molecular_function	GO:0000014	single-stranded DNA endodeoxyribonuclease activity	6/1632	10/17983	8.43187e-05	0.000425449	0.00027087	maker-Novel_contig_112795-augustus-gene-0.1/maker-Novel_contig_21465-augustus-gene-0.1/maker-Novel_contig_24051-augustus-gene-0.1/maker-Novel_contig_27458-augustus-gene-0.1/maker-Novel_contig_314118-augustus-gene-0.1/maker-Novel_contig_360917-augustus-gene-0.1	6
cellular_component	GO:0000109	nucleotide-excision repair complex	6/1632	10/17983	8.43187e-05	0.000425449	0.00027087	maker-Novel_contig_112795-augustus-gene-0.1/maker-Novel_contig_21465-augustus-gene-0.1/maker-Novel_contig_24051-augustus-gene-0.1/maker-Novel_contig_27458-augustus-gene-0.1/maker-Novel_contig_314118-augustus-gene-0.1/maker-Novel_contig_360917-augustus-gene-0.1	6
cellular_component	GO:0000110	nucleotide-excision repair factor 1 complex	6/1632	10/17983	8.43187e-05	0.000425449	0.00027087	maker-Novel_contig_112795-augustus-gene-0.1/maker-Novel_contig_21465-augustus-gene-0.1/maker-Novel_contig_24051-augustus-gene-0.1/maker-Novel_contig_27458-augustus-gene-0.1/maker-Novel_contig_314118-augustus-gene-0.1/maker-Novel_contig_360917-augustus-gene-0.1	6
biological_process	GO:0002485	antigen processing and presentation of endogenous peptide antigen via MHC class I via ER pathway, TAP-dependent	6/1632	10/17983	8.43187e-05	0.000425449	0.00027087	augustus-Novel_contig_395131-processed-gene-0.0/augustus-Novel_contig_400428-processed-gene-0.0/augustus-Novel_contig_403898-processed-gene-0.0/maker-Novel_contig_117512-augustus-gene-0.0/maker-Novel_contig_403062-augustus-gene-0.0/maker-Novel_contig_405747-augustus-gene-0.0	6
biological_process	GO:0002489	antigen processing and presentation of endogenous peptide antigen via MHC class Ib via ER pathway, TAP-dependent	6/1632	10/17983	8.43187e-05	0.000425449	0.00027087	augustus-Novel_contig_395131-processed-gene-0.0/augustus-Novel_contig_400428-processed-gene-0.0/augustus-Novel_contig_403898-processed-gene-0.0/maker-Novel_contig_117512-augustus-gene-0.0/maker-Novel_contig_403062-augustus-gene-0.0/maker-Novel_contig_405747-augustus-gene-0.0	6
biological_process	GO:0002591	positive regulation of antigen processing and presentation of peptide antigen via MHC class I	6/1632	10/17983	8.43187e-05	0.000425449	0.00027087	augustus-Novel_contig_395131-processed-gene-0.0/augustus-Novel_contig_400428-processed-gene-0.0/augustus-Novel_contig_403898-processed-gene-0.0/maker-Novel_contig_117512-augustus-gene-0.0/maker-Novel_contig_403062-augustus-gene-0.0/maker-Novel_contig_405747-augustus-gene-0.0	6
molecular_function	GO:0004465	lipoprotein lipase activity	6/1632	10/17983	8.43187e-05	0.000425449	0.00027087	augustus-Novel_contig_112500-processed-gene-0.0/augustus-Novel_contig_176812-processed-gene-0.0/augustus-Novel_contig_399559-processed-gene-0.0/augustus-Novel_contig_400872-processed-gene-0.0/augustus-Novel_contig_403799-processed-gene-0.0/augustus-Novel_contig_404321-processed-gene-0.0	6
cellular_component	GO:0032590	dendrite membrane	6/1632	10/17983	8.43187e-05	0.000425449	0.00027087	augustus-Novel_contig_115790-processed-gene-0.0/augustus-Novel_contig_119378-processed-gene-0.0/augustus-Novel_contig_123821-processed-gene-0.0/augustus-Novel_contig_154572-processed-gene-0.0/augustus-Novel_contig_363065-processed-gene-0.0/augustus-Novel_contig_379276-processed-gene-0.0	6
cellular_component	GO:0070522	ERCC4-ERCC1 complex	6/1632	10/17983	8.43187e-05	0.000425449	0.00027087	maker-Novel_contig_112795-augustus-gene-0.1/maker-Novel_contig_21465-augustus-gene-0.1/maker-Novel_contig_24051-augustus-gene-0.1/maker-Novel_contig_27458-augustus-gene-0.1/maker-Novel_contig_314118-augustus-gene-0.1/maker-Novel_contig_360917-augustus-gene-0.1	6
molecular_function	GO:1990932	5.8S rRNA binding	6/1632	10/17983	8.43187e-05	0.000425449	0.00027087	maker-Novel_contig_107567-augustus-gene-0.1/maker-Novel_contig_112380-augustus-gene-0.1/maker-Novel_contig_22494-augustus-gene-0.1/maker-Novel_contig_37925-augustus-gene-0.1/maker-Novel_contig_84009-augustus-gene-0.1/maker-Novel_contig_88411-augustus-gene-0.1	6
biological_process	GO:0000717	nucleotide-excision repair, DNA duplex unwinding	8/1632	18/17983	8.61794e-05	0.000432203	0.000275169	augustus-Novel_contig_38661-processed-gene-0.0/augustus-Novel_contig_388979-processed-gene-0.0/maker-Novel_contig_112353-augustus-gene-0.1/maker-Novel_contig_162732-augustus-gene-0.1/maker-Novel_contig_252281-augustus-gene-0.1/maker-Novel_contig_370468-augustus-gene-0.1/maker-Novel_contig_65460-augustus-gene-0.1/maker-Novel_contig_67785-augustus-gene-0.1	8
biological_process	GO:0006293	nucleotide-excision repair, preincision complex stabilization	8/1632	18/17983	8.61794e-05	0.000432203	0.000275169	augustus-Novel_contig_38661-processed-gene-0.0/augustus-Novel_contig_388979-processed-gene-0.0/maker-Novel_contig_112353-augustus-gene-0.1/maker-Novel_contig_162732-augustus-gene-0.1/maker-Novel_contig_252281-augustus-gene-0.1/maker-Novel_contig_370468-augustus-gene-0.1/maker-Novel_contig_65460-augustus-gene-0.1/maker-Novel_contig_67785-augustus-gene-0.1	8
cellular_component	GO:0016363	nuclear matrix	23/1632	108/17983	8.65301e-05	0.00043265	0.000275454	AKAP8/augustus-Novel_contig_30614-processed-gene-0.0/augustus-Novel_contig_32529-processed-gene-0.0/augustus-Novel_contig_368406-processed-gene-0.0/augustus-Novel_contig_403935-processed-gene-0.0/augustus-Novel_contig_404494-processed-gene-0.0/augustus-Novel_contig_404883-processed-gene-0.0/augustus-Novel_contig_55970-processed-gene-0.0/augustus-Novel_contig_87951-processed-gene-0.0/evm.model.ctg…	23
molecular_function	GO:0008022	protein C-terminus binding	27/1632	137/17983	9.07901e-05	0.000452583	0.000288145	augustus-Novel_contig_109036-processed-gene-0.0/augustus-Novel_contig_144583-processed-gene-0.0/augustus-Novel_contig_161449-processed-gene-0.0/augustus-Novel_contig_17168-processed-gene-0.0/augustus-Novel_contig_26716-processed-gene-0.0/augustus-Novel_contig_366878-processed-gene-0.0/augustus-Novel_contig_369202-processed-gene-0.0/augustus-Novel_contig_38661-processed-gene-0.0/augustus-Novel_con…	27
biological_process	GO:0016064	immunoglobulin mediated immune response	7/1632	14/17983	9.68307e-05	0.000475534	0.000302757	augustus-Novel_contig_218845-processed-gene-0.0/augustus-Novel_contig_270148-processed-gene-0.0/augustus-Novel_contig_363309-processed-gene-0.0/augustus-Novel_contig_367516-processed-gene-0.0/evm.model.ctg1895.2/maker-Novel_contig_191984-augustus-gene-0.1/maker-Novel_contig_392640-augustus-gene-0.1	7
biological_process	GO:0019430	removal of superoxide radicals	7/1632	14/17983	9.68307e-05	0.000475534	0.000302757	augustus-Novel_contig_179654-processed-gene-0.0/augustus-Novel_contig_217736-processed-gene-0.0/augustus-Novel_contig_268466-processed-gene-0.0/augustus-Novel_contig_364968-processed-gene-0.0/augustus-Novel_contig_391927-processed-gene-0.0/augustus-Novel_contig_397987-processed-gene-0.0/maker-Novel_contig_182697-augustus-gene-0.1	7
biological_process	GO:0051926	negative regulation of calcium ion transport	7/1632	14/17983	9.68307e-05	0.000475534	0.000302757	augustus-Novel_contig_179654-processed-gene-0.0/augustus-Novel_contig_217736-processed-gene-0.0/augustus-Novel_contig_268466-processed-gene-0.0/augustus-Novel_contig_364968-processed-gene-0.0/augustus-Novel_contig_391927-processed-gene-0.0/augustus-Novel_contig_397987-processed-gene-0.0/maker-Novel_contig_182697-augustus-gene-0.1	7
cellular_component	GO:0070695	FHF complex	7/1632	14/17983	9.68307e-05	0.000475534	0.000302757	augustus-Novel_contig_110697-processed-gene-0.0/augustus-Novel_contig_12777-processed-gene-0.0/augustus-Novel_contig_18553-processed-gene-0.0/augustus-Novel_contig_20785-processed-gene-0.0/augustus-Novel_contig_29933-processed-gene-0.0/maker-Novel_contig_57148-augustus-gene-0.1/maker-Novel_contig_8361-augustus-gene-0.1	7
biological_process	GO:2000648	positive regulation of stem cell proliferation	7/1632	14/17983	9.68307e-05	0.000475534	0.000302757	augustus-Novel_contig_106475-processed-gene-0.0/augustus-Novel_contig_10738-processed-gene-0.0/augustus-Novel_contig_22062-processed-gene-0.0/augustus-Novel_contig_388749-processed-gene-0.0/evm.model.ctg744.2/maker-Novel_contig_32748-augustus-gene-0.1/maker-Novel_contig_36501-augustus-gene-0.1	7
biological_process	GO:0001974	blood vessel remodeling	11/1632	33/17983	9.79594e-05	0.000479653	0.000305379	augustus-Novel_contig_179654-processed-gene-0.0/augustus-Novel_contig_217736-processed-gene-0.0/augustus-Novel_contig_238944-processed-gene-0.0/augustus-Novel_contig_268466-processed-gene-0.0/augustus-Novel_contig_364968-processed-gene-0.0/augustus-Novel_contig_391927-processed-gene-0.0/augustus-Novel_contig_397987-processed-gene-0.0/maker-Novel_contig_182697-augustus-gene-0.1/maker-Novel_contig_…	11
biological_process	GO:0045668	negative regulation of osteoblast differentiation	14/1632	50/17983	9.95188e-05	0.000485852	0.000309326	augustus-Novel_contig_106475-processed-gene-0.0/augustus-Novel_contig_395887-processed-gene-0.0/augustus-Novel_contig_396740-processed-gene-0.0/augustus-Novel_contig_398518-processed-gene-0.0/augustus-Novel_contig_398789-processed-gene-0.0/augustus-Novel_contig_400340-processed-gene-0.0/augustus-Novel_contig_400710-processed-gene-0.0/augustus-Novel_contig_401013-processed-gene-0.0/augustus-Novel_…	14
cellular_component	GO:0030424	axon	43/1632	263/17983	0.000107657	0.000524036	0.000333637	augustus-Novel_contig_15269-processed-gene-0.0/augustus-Novel_contig_169311-processed-gene-0.0/augustus-Novel_contig_20168-processed-gene-0.0/augustus-Novel_contig_252227-processed-gene-0.0/augustus-Novel_contig_274640-processed-gene-0.0/augustus-Novel_contig_308800-processed-gene-0.0/augustus-Novel_contig_337005-processed-gene-0.0/augustus-Novel_contig_345314-processed-gene-0.0/augustus-Novel_co…	43
cellular_component	GO:0008305	integrin complex	12/1632	39/17983	0.000114644	0.000553167	0.000352183	evm.model.ctg1371.22/maker-Novel_contig_120737-augustus-gene-0.1/maker-Novel_contig_149318-augustus-gene-0.1/maker-Novel_contig_157238-augustus-gene-0.1/maker-Novel_contig_159798-augustus-gene-0.1/maker-Novel_contig_26951-augustus-gene-0.1/maker-Novel_contig_365991-augustus-gene-0.1/maker-Novel_contig_378957-augustus-gene-0.1/maker-Novel_contig_384288-augustus-gene-0.1/maker-Novel_contig_389856-a…	12
biological_process	GO:0043044	ATP-dependent chromatin remodeling	12/1632	39/17983	0.000114644	0.000553167	0.000352183	augustus-Novel_contig_400962-processed-gene-0.0/evm.model.ctg2648.1/evm.model.ctg2750.2/maker-Novel_contig_236717-augustus-gene-0.1/maker-Novel_contig_36134-augustus-gene-0.1/maker-Novel_contig_395492-augustus-gene-0.1/maker-Novel_contig_396324-augustus-gene-0.1/maker-Novel_contig_400847-augustus-gene-0.1/maker-Novel_contig_401874-augustus-gene-0.1/maker-Novel_contig_402389-augustus-gene-0.1/make…	12
biological_process	GO:0045765	regulation of angiogenesis	12/1632	39/17983	0.000114644	0.000553167	0.000352183	augustus-Novel_contig_395887-processed-gene-0.0/augustus-Novel_contig_396740-processed-gene-0.0/augustus-Novel_contig_398518-processed-gene-0.0/augustus-Novel_contig_398789-processed-gene-0.0/augustus-Novel_contig_400340-processed-gene-0.0/augustus-Novel_contig_400710-processed-gene-0.0/augustus-Novel_contig_401013-processed-gene-0.0/augustus-Novel_contig_402384-processed-gene-0.0/augustus-Novel_…	12
biological_process	GO:0030182	neuron differentiation	22/1632	103/17983	0.000116726	0.000561574	0.000357536	augustus-Novel_contig_179859-processed-gene-0.0/augustus-Novel_contig_269214-processed-gene-0.0/augustus-Novel_contig_30614-processed-gene-0.0/augustus-Novel_contig_32529-processed-gene-0.0/augustus-Novel_contig_395887-processed-gene-0.0/augustus-Novel_contig_396740-processed-gene-0.0/augustus-Novel_contig_397688-processed-gene-0.0/augustus-Novel_contig_398518-processed-gene-0.0/augustus-Novel_co…	22
cellular_component	GO:0098793	presynapse	14/1632	51/17983	0.00012583	0.000603621	0.000384305	augustus-Novel_contig_34800-processed-gene-0.0/augustus-Novel_contig_352487-processed-gene-0.0/augustus-Novel_contig_378964-processed-gene-0.0/maker-Novel_contig_104423-augustus-gene-0.1/maker-Novel_contig_151571-augustus-gene-0.1/maker-Novel_contig_162833-augustus-gene-0.1/maker-Novel_contig_175177-augustus-gene-0.1/maker-Novel_contig_179271-augustus-gene-0.1/maker-Novel_contig_22118-augustus-ge…	14
biological_process	GO:0007257	obsolete activation of JUN kinase activity	11/1632	34/17983	0.000133012	0.000636229	0.000405066	augustus-Novel_contig_10953-processed-gene-0.0/augustus-Novel_contig_22002-processed-gene-0.0/augustus-Novel_contig_23349-processed-gene-0.0/augustus-Novel_contig_368292-processed-gene-0.0/augustus-Novel_contig_68177-processed-gene-0.0/maker-Novel_contig_20219-augustus-gene-0.1/maker-Novel_contig_21455-augustus-gene-0.1/maker-Novel_contig_31147-augustus-gene-0.1/maker-Novel_contig_59728-augustus-…	11
biological_process	GO:1900025	negative regulation of substrate adhesion-dependent cell spreading	8/1632	19/17983	0.000137034	0.000653577	0.000416111	augustus-Novel_contig_397733-processed-gene-0.0/augustus-Novel_contig_398137-processed-gene-0.0/maker-Novel_contig_396478-augustus-gene-0.1/maker-Novel_contig_397031-augustus-gene-0.1/maker-Novel_contig_397213-augustus-gene-0.1/maker-Novel_contig_397961-augustus-gene-0.1/maker-Novel_contig_400626-augustus-gene-0.1/maker-Novel_contig_405572-augustus-gene-0.1	8
biological_process	GO:0001666	response to hypoxia	26/1632	133/17983	0.000139557	0.000663697	0.000422554	augustus-Novel_contig_109036-processed-gene-0.0/augustus-Novel_contig_144583-processed-gene-0.0/augustus-Novel_contig_152349-processed-gene-0.0/augustus-Novel_contig_155429-processed-gene-0.0/augustus-Novel_contig_21798-processed-gene-0.0/augustus-Novel_contig_29757-processed-gene-0.0/augustus-Novel_contig_301333-processed-gene-0.0/augustus-Novel_contig_366878-processed-gene-0.0/augustus-Novel_co…	26
biological_process	GO:0070588	calcium ion transmembrane transport	16/1632	64/17983	0.000143286	0.00067948	0.000432602	ANO6/augustus-Novel_contig_120621-processed-gene-0.0/augustus-Novel_contig_164490-processed-gene-0.0/augustus-Novel_contig_194381-processed-gene-0.0/augustus-Novel_contig_233614-processed-gene-0.0/augustus-Novel_contig_247917-processed-gene-0.0/augustus-Novel_contig_269306-processed-gene-0.0/augustus-Novel_contig_278399-processed-gene-0.0/augustus-Novel_contig_292688-processed-gene-0.0/augustus-N…	16
biological_process	GO:0042177	negative regulation of protein catabolic process	10/1632	29/17983	0.000147217	0.000696128	0.000443202	augustus-Novel_contig_14476-processed-gene-0.0/augustus-Novel_contig_55855-processed-gene-0.0/augustus-Novel_contig_70050-processed-gene-0.0/augustus-Novel_contig_9874-processed-gene-0.0/maker-Novel_contig_10367-augustus-gene-0.1/maker-Novel_contig_111870-augustus-gene-0.1/maker-Novel_contig_124359-augustus-gene-0.1/maker-Novel_contig_16900-augustus-gene-0.1/maker-Novel_contig_18643-augustus-gene…	10
cellular_component	GO:0005686	U2 snRNP	9/1632	24/17983	0.000151318	0.000709439	0.000451677	maker-Novel_contig_109430-augustus-gene-0.1/maker-Novel_contig_112821-augustus-gene-0.1/maker-Novel_contig_21508-augustus-gene-0.1/maker-Novel_contig_32241-augustus-gene-0.1/maker-Novel_contig_32536-augustus-gene-0.1/maker-Novel_contig_36068-augustus-gene-0.1/maker-Novel_contig_88088-augustus-gene-0.1/maker-Novel_contig_90649-augustus-gene-0.1/maker-Novel_contig_98183-augustus-gene-0.1	9
biological_process	GO:0006970	response to osmotic stress	9/1632	24/17983	0.000151318	0.000709439	0.000451677	augustus-Novel_contig_10953-processed-gene-0.0/augustus-Novel_contig_23349-processed-gene-0.0/augustus-Novel_contig_368292-processed-gene-0.0/augustus-Novel_contig_68177-processed-gene-0.0/maker-Novel_contig_21455-augustus-gene-0.1/maker-Novel_contig_31147-augustus-gene-0.1/maker-Novel_contig_59728-augustus-gene-0.1/maker-Novel_contig_65675-augustus-gene-0.1/maker-Novel_contig_92589-augustus-gene…	9
biological_process	GO:0042246	tissue regeneration	9/1632	24/17983	0.000151318	0.000709439	0.000451677	augustus-Novel_contig_2837-processed-gene-0.0/augustus-Novel_contig_34659-processed-gene-0.0/augustus-Novel_contig_4350-processed-gene-0.0/augustus-Novel_contig_904-processed-gene-0.0/maker-Novel_contig_156686-augustus-gene-0.1/maker-Novel_contig_178329-augustus-gene-0.1/maker-Novel_contig_353009-augustus-gene-0.1/maker-Novel_contig_383146-augustus-gene-0.1/maker-Novel_contig_585-augustus-gene-0.1	9
biological_process	GO:0007612	learning	14/1632	52/17983	0.000157957	0.00073847	0.00047016	augustus-Novel_contig_120621-processed-gene-0.0/augustus-Novel_contig_164490-processed-gene-0.0/augustus-Novel_contig_194381-processed-gene-0.0/augustus-Novel_contig_233614-processed-gene-0.0/augustus-Novel_contig_247917-processed-gene-0.0/augustus-Novel_contig_269306-processed-gene-0.0/augustus-Novel_contig_278399-processed-gene-0.0/augustus-Novel_contig_292688-processed-gene-0.0/augustus-Novel_…	14
biological_process	GO:0001542	ovulation from ovarian follicle	7/1632	15/17983	0.000167335	0.000773574	0.000492509	augustus-Novel_contig_179654-processed-gene-0.0/augustus-Novel_contig_217736-processed-gene-0.0/augustus-Novel_contig_268466-processed-gene-0.0/augustus-Novel_contig_364968-processed-gene-0.0/augustus-Novel_contig_391927-processed-gene-0.0/augustus-Novel_contig_397987-processed-gene-0.0/maker-Novel_contig_182697-augustus-gene-0.1	7
biological_process	GO:0030101	natural killer cell activation	7/1632	15/17983	0.000167335	0.000773574	0.000492509	evm.model.ctg1885.1/evm.model.ctg2119.2/evm.model.ctg2340.2/evm.model.ctg2484.8/evm.model.ctg2569.1/evm.model.ctg2634.4/evm.model.ctg2693.3	7
biological_process	GO:0034405	response to fluid shear stress	7/1632	15/17983	0.000167335	0.000773574	0.000492509	augustus-Novel_contig_179654-processed-gene-0.0/augustus-Novel_contig_217736-processed-gene-0.0/augustus-Novel_contig_268466-processed-gene-0.0/augustus-Novel_contig_364968-processed-gene-0.0/augustus-Novel_contig_391927-processed-gene-0.0/augustus-Novel_contig_397987-processed-gene-0.0/maker-Novel_contig_182697-augustus-gene-0.1	7
biological_process	GO:0042118	endothelial cell activation	7/1632	15/17983	0.000167335	0.000773574	0.000492509	augustus-Novel_contig_25148-processed-gene-0.0/augustus-Novel_contig_262054-processed-gene-0.0/augustus-Novel_contig_35708-processed-gene-0.0/augustus-Novel_contig_91911-processed-gene-0.0/maker-Novel_contig_152512-augustus-gene-0.1/maker-Novel_contig_154666-augustus-gene-0.1/maker-Novel_contig_95038-augustus-gene-0.1	7
biological_process	GO:0000710	meiotic mismatch repair	6/1632	11/17983	0.00017122	0.000774232	0.000492928	maker-Novel_contig_112795-augustus-gene-0.1/maker-Novel_contig_21465-augustus-gene-0.1/maker-Novel_contig_24051-augustus-gene-0.1/maker-Novel_contig_27458-augustus-gene-0.1/maker-Novel_contig_314118-augustus-gene-0.1/maker-Novel_contig_360917-augustus-gene-0.1	6
biological_process	GO:0010543	regulation of platelet activation	6/1632	11/17983	0.00017122	0.000774232	0.000492928	augustus-Novel_contig_218845-processed-gene-0.0/augustus-Novel_contig_270148-processed-gene-0.0/augustus-Novel_contig_363309-processed-gene-0.0/augustus-Novel_contig_367516-processed-gene-0.0/maker-Novel_contig_191984-augustus-gene-0.1/maker-Novel_contig_392640-augustus-gene-0.1	6
cellular_component	GO:0030015	CCR4-NOT core complex	6/1632	11/17983	0.00017122	0.000774232	0.000492928	augustus-Novel_contig_383167-processed-gene-0.0/maker-Novel_contig_10628-augustus-gene-0.1/maker-Novel_contig_111334-augustus-gene-0.1/maker-Novel_contig_25782-augustus-gene-0.1/maker-Novel_contig_65692-augustus-gene-0.1/maker-Novel_contig_67567-augustus-gene-0.1	6
biological_process	GO:0034329	cell junction assembly	6/1632	11/17983	0.00017122	0.000774232	0.000492928	augustus-Novel_contig_14476-processed-gene-0.0/augustus-Novel_contig_70050-processed-gene-0.0/augustus-Novel_contig_9874-processed-gene-0.0/maker-Novel_contig_10367-augustus-gene-0.1/maker-Novel_contig_124359-augustus-gene-0.1/maker-Novel_contig_33755-augustus-gene-0.1	6
biological_process	GO:0034498	early endosome to Golgi transport	6/1632	11/17983	0.00017122	0.000774232	0.000492928	maker-Novel_contig_121535-augustus-gene-0.0/maker-Novel_contig_25866-augustus-gene-0.1/maker-Novel_contig_31400-augustus-gene-0.1/maker-Novel_contig_376216-augustus-gene-0.1/maker-Novel_contig_377740-augustus-gene-0.1/maker-Novel_contig_64140-augustus-gene-0.1	6
biological_process	GO:0042754	negative regulation of circadian rhythm	6/1632	11/17983	0.00017122	0.000774232	0.000492928	augustus-Novel_contig_14933-processed-gene-0.0/augustus-Novel_contig_225095-processed-gene-0.0/augustus-Novel_contig_358788-processed-gene-0.0/augustus-Novel_contig_376551-processed-gene-0.0/augustus-Novel_contig_8373-processed-gene-0.0/maker-Novel_contig_251404-augustus-gene-0.1	6
biological_process	GO:0043306	positive regulation of mast cell degranulation	6/1632	11/17983	0.00017122	0.000774232	0.000492928	augustus-Novel_contig_218845-processed-gene-0.0/augustus-Novel_contig_270148-processed-gene-0.0/augustus-Novel_contig_363309-processed-gene-0.0/augustus-Novel_contig_367516-processed-gene-0.0/maker-Novel_contig_191984-augustus-gene-0.1/maker-Novel_contig_392640-augustus-gene-0.1	6
biological_process	GO:0090166	Golgi disassembly	6/1632	11/17983	0.00017122	0.000774232	0.000492928	maker-Novel_contig_121535-augustus-gene-0.0/maker-Novel_contig_25866-augustus-gene-0.1/maker-Novel_contig_31400-augustus-gene-0.1/maker-Novel_contig_376216-augustus-gene-0.1/maker-Novel_contig_377740-augustus-gene-0.1/maker-Novel_contig_64140-augustus-gene-0.1	6
biological_process	GO:0048741	skeletal muscle fiber development	11/1632	35/17983	0.000178186	0.000801351	0.000510194	augustus-Novel_contig_15475-processed-gene-0.0/maker-Novel_contig_113133-augustus-gene-0.1/maker-Novel_contig_14518-augustus-gene-0.1/maker-Novel_contig_25559-augustus-gene-0.1/maker-Novel_contig_283528-augustus-gene-0.1/maker-Novel_contig_291310-augustus-gene-0.1/maker-Novel_contig_29546-augustus-gene-0.1/maker-Novel_contig_360116-augustus-gene-0.1/maker-Novel_contig_375348-augustus-gene-0.1/mak…	11
biological_process	GO:0051262	protein tetramerization	11/1632	35/17983	0.000178186	0.000801351	0.000510194	augustus-Novel_contig_115790-processed-gene-0.0/augustus-Novel_contig_119378-processed-gene-0.0/augustus-Novel_contig_123821-processed-gene-0.0/augustus-Novel_contig_154572-processed-gene-0.0/augustus-Novel_contig_360464-processed-gene-0.0/augustus-Novel_contig_363065-processed-gene-0.0/augustus-Novel_contig_379276-processed-gene-0.0/maker-Novel_contig_309632-augustus-gene-0.1/maker-Novel_contig_…	11
biological_process	GO:0060041	retina development in camera-type eye	14/1632	53/17983	0.000196927	0.000883236	0.000562327	augustus-Novel_contig_118887-processed-gene-0.0/augustus-Novel_contig_122419-processed-gene-0.0/augustus-Novel_contig_158132-processed-gene-0.0/augustus-Novel_contig_19848-processed-gene-0.0/augustus-Novel_contig_238944-processed-gene-0.0/augustus-Novel_contig_27077-processed-gene-0.0/augustus-Novel_contig_32397-processed-gene-0.0/augustus-Novel_contig_373304-processed-gene-0.0/augustus-Novel_con…	14
cellular_component	GO:0005819	spindle	26/1632	136/17983	0.000203239	0.000909083	0.000578784	augustus-Novel_contig_109036-processed-gene-0.0/augustus-Novel_contig_144583-processed-gene-0.0/augustus-Novel_contig_17168-processed-gene-0.0/augustus-Novel_contig_215432-processed-gene-0.0/augustus-Novel_contig_366878-processed-gene-0.0/augustus-Novel_contig_369202-processed-gene-0.0/augustus-Novel_contig_38661-processed-gene-0.0/augustus-Novel_contig_388979-processed-gene-0.0/augustus-Novel_co…	26
biological_process	GO:0006363	termination of RNA polymerase I transcription	8/1632	20/17983	0.000210274	0.000923335	0.000587857	augustus-Novel_contig_38661-processed-gene-0.0/augustus-Novel_contig_388979-processed-gene-0.0/maker-Novel_contig_112353-augustus-gene-0.1/maker-Novel_contig_162732-augustus-gene-0.1/maker-Novel_contig_252281-augustus-gene-0.1/maker-Novel_contig_370468-augustus-gene-0.1/maker-Novel_contig_65460-augustus-gene-0.1/maker-Novel_contig_67785-augustus-gene-0.1	8
biological_process	GO:0006807	nitrogen compound metabolic process	8/1632	20/17983	0.000210274	0.000923335	0.000587857	augustus-Novel_contig_110077-processed-gene-0.0/augustus-Novel_contig_14005-processed-gene-0.0/augustus-Novel_contig_171606-processed-gene-0.0/augustus-Novel_contig_172172-processed-gene-0.0/augustus-Novel_contig_204980-processed-gene-0.0/augustus-Novel_contig_97261-processed-gene-0.0/maker-Novel_contig_289338-augustus-gene-0.1/maker-Novel_contig_31812-augustus-gene-0.1	8
biological_process	GO:0010165	response to X-ray	8/1632	20/17983	0.000210274	0.000923335	0.000587857	maker-Novel_contig_112795-augustus-gene-0.1/maker-Novel_contig_21465-augustus-gene-0.1/maker-Novel_contig_24051-augustus-gene-0.1/maker-Novel_contig_27458-augustus-gene-0.1/maker-Novel_contig_314118-augustus-gene-0.1/maker-Novel_contig_32002-augustus-gene-0.1/maker-Novel_contig_32516-augustus-gene-0.1/maker-Novel_contig_360917-augustus-gene-0.1	8
molecular_function	GO:0032041	NAD-dependent histone deacetylase activity (H3-K14 specific)	8/1632	20/17983	0.000210274	0.000923335	0.000587857	augustus-Novel_contig_106475-processed-gene-0.0/augustus-Novel_contig_92575-processed-gene-0.0/maker-Novel_contig_13036-augustus-gene-0.1/maker-Novel_contig_16628-augustus-gene-0.1/maker-Novel_contig_24399-augustus-gene-0.1/maker-Novel_contig_30607-augustus-gene-0.1/maker-Novel_contig_32226-augustus-gene-0.1/maker-Novel_contig_62986-augustus-gene-0.1	8
biological_process	GO:0042993	obsolete positive regulation of transcription factor import into nucleus	8/1632	20/17983	0.000210274	0.000923335	0.000587857	augustus-Novel_contig_14476-processed-gene-0.0/augustus-Novel_contig_70050-processed-gene-0.0/augustus-Novel_contig_9874-processed-gene-0.0/maker-Novel_contig_10367-augustus-gene-0.1/maker-Novel_contig_124359-augustus-gene-0.1/maker-Novel_contig_33755-augustus-gene-0.1/maker-Novel_contig_403961-augustus-gene-0.1/maker-Novel_contig_67292-augustus-gene-0.1	8
biological_process	GO:0045116	protein neddylation	8/1632	20/17983	0.000210274	0.000923335	0.000587857	maker-Novel_contig_108067-augustus-gene-0.2/maker-Novel_contig_109459-augustus-gene-0.2/maker-Novel_contig_159489-augustus-gene-0.2/maker-Novel_contig_24092-augustus-gene-0.2/maker-Novel_contig_34270-augustus-gene-0.2/maker-Novel_contig_359784-augustus-gene-0.2/maker-Novel_contig_381767-augustus-gene-0.2/maker-Novel_contig_39149-augustus-gene-0.2	8
biological_process	GO:0008104	protein localization	16/1632	66/17983	0.000210889	0.000923335	0.000587857	augustus-Novel_contig_108288-processed-gene-0.0/augustus-Novel_contig_153115-processed-gene-0.0/augustus-Novel_contig_20638-processed-gene-0.0/augustus-Novel_contig_24970-processed-gene-0.0/maker-Novel_contig_106822-augustus-gene-0.1/maker-Novel_contig_108067-augustus-gene-0.2/maker-Novel_contig_109459-augustus-gene-0.2/maker-Novel_contig_11244-augustus-gene-0.1/maker-Novel_contig_159489-augustus…	16
biological_process	GO:0043408	regulation of MAPK cascade	16/1632	66/17983	0.000210889	0.000923335	0.000587857	augustus-Novel_contig_395887-processed-gene-0.0/augustus-Novel_contig_396740-processed-gene-0.0/augustus-Novel_contig_398518-processed-gene-0.0/augustus-Novel_contig_398789-processed-gene-0.0/augustus-Novel_contig_400340-processed-gene-0.0/augustus-Novel_contig_400710-processed-gene-0.0/augustus-Novel_contig_401013-processed-gene-0.0/augustus-Novel_contig_402384-processed-gene-0.0/augustus-Novel_…	16
biological_process	GO:0042493	response to drug	38/1632	230/17983	0.000211969	0.000925618	0.000589311	augustus-Novel_contig_118505-processed-gene-0.0/augustus-Novel_contig_152349-processed-gene-0.0/augustus-Novel_contig_155429-processed-gene-0.0/augustus-Novel_contig_208773-processed-gene-0.0/augustus-Novel_contig_210027-processed-gene-0.0/augustus-Novel_contig_21798-processed-gene-0.0/augustus-Novel_contig_219797-processed-gene-0.0/augustus-Novel_contig_220751-processed-gene-0.0/augustus-Novel_c…	38
biological_process	GO:0003151	outflow tract morphogenesis	11/1632	36/17983	0.000235716	0.00102661	0.000653607	augustus-Novel_contig_15475-processed-gene-0.0/maker-Novel_contig_113133-augustus-gene-0.1/maker-Novel_contig_14518-augustus-gene-0.1/maker-Novel_contig_25559-augustus-gene-0.1/maker-Novel_contig_283528-augustus-gene-0.1/maker-Novel_contig_291310-augustus-gene-0.1/maker-Novel_contig_29546-augustus-gene-0.1/maker-Novel_contig_360116-augustus-gene-0.1/maker-Novel_contig_375348-augustus-gene-0.1/mak…	11
molecular_function	GO:0050660	flavin adenine dinucleotide binding	19/1632	87/17983	0.000245684	0.00106721	0.000679459	augustus-Novel_contig_179654-processed-gene-0.0/augustus-Novel_contig_217736-processed-gene-0.0/augustus-Novel_contig_256946-processed-gene-0.0/augustus-Novel_contig_268466-processed-gene-0.0/augustus-Novel_contig_273362-processed-gene-0.0/augustus-Novel_contig_29305-processed-gene-0.0/augustus-Novel_contig_302599-processed-gene-0.0/augustus-Novel_contig_307255-processed-gene-0.0/augustus-Novel_c…	19
molecular_function	GO:0001046	core promoter sequence-specific DNA binding	12/1632	42/17983	0.000250901	0.00108136	0.000688465	augustus-Novel_contig_106475-processed-gene-0.0/augustus-Novel_contig_25148-processed-gene-0.0/augustus-Novel_contig_262054-processed-gene-0.0/augustus-Novel_contig_35708-processed-gene-0.0/augustus-Novel_contig_91911-processed-gene-0.0/evm.model.ctg1981.3/evm.model.ctg2557.1/evm.model.ctg2740.1/evm.model.ctg2818.1/maker-Novel_contig_152512-augustus-gene-0.1/maker-Novel_contig_154666-augustus-gen…	12
biological_process	GO:0006909	phagocytosis	12/1632	42/17983	0.000250901	0.00108136	0.000688465	maker-Novel_contig_120737-augustus-gene-0.1/maker-Novel_contig_149318-augustus-gene-0.1/maker-Novel_contig_157238-augustus-gene-0.1/maker-Novel_contig_159798-augustus-gene-0.1/maker-Novel_contig_26951-augustus-gene-0.1/maker-Novel_contig_29118-augustus-gene-0.1/maker-Novel_contig_365991-augustus-gene-0.1/maker-Novel_contig_378957-augustus-gene-0.1/maker-Novel_contig_384288-augustus-gene-0.1/maker…	12
biological_process	GO:0046677	response to antibiotic	12/1632	42/17983	0.000250901	0.00108136	0.000688465	augustus-Novel_contig_395887-processed-gene-0.0/augustus-Novel_contig_396740-processed-gene-0.0/augustus-Novel_contig_398518-processed-gene-0.0/augustus-Novel_contig_398789-processed-gene-0.0/augustus-Novel_contig_400340-processed-gene-0.0/augustus-Novel_contig_400710-processed-gene-0.0/augustus-Novel_contig_401013-processed-gene-0.0/augustus-Novel_contig_402384-processed-gene-0.0/augustus-Novel_…	12
cellular_component	GO:0005912	adherens junction	16/1632	67/17983	0.000254018	0.00109195	0.000695208	augustus-Novel_contig_368406-processed-gene-0.0/augustus-Novel_contig_403935-processed-gene-0.0/augustus-Novel_contig_404494-processed-gene-0.0/augustus-Novel_contig_404883-processed-gene-0.0/maker-Novel_contig_191514-augustus-gene-0.1/maker-Novel_contig_381846-augustus-gene-0.3/maker-Novel_contig_383146-augustus-gene-0.1/maker-Novel_contig_394591-augustus-gene-0.1/maker-Novel_contig_396279-augus…	16
cellular_component	GO:0005759	mitochondrial matrix	42/1632	265/17983	0.00025743	0.00110375	0.000702721	augustus-Novel_contig_111990-processed-gene-0.0/augustus-Novel_contig_17339-processed-gene-0.0/augustus-Novel_contig_25733-processed-gene-0.0/augustus-Novel_contig_29305-processed-gene-0.0/augustus-Novel_contig_29713-processed-gene-0.0/augustus-Novel_contig_369888-processed-gene-0.0/augustus-Novel_contig_57472-processed-gene-0.0/maker-Novel_contig_109458-augustus-gene-0.1/maker-Novel_contig_11078…	42
biological_process	GO:0051480	regulation of cytosolic calcium ion concentration	10/1632	31/17983	0.000275443	0.00117793	0.000749947	augustus-Novel_contig_15475-processed-gene-0.0/maker-Novel_contig_113133-augustus-gene-0.1/maker-Novel_contig_25559-augustus-gene-0.1/maker-Novel_contig_283528-augustus-gene-0.1/maker-Novel_contig_291310-augustus-gene-0.1/maker-Novel_contig_29546-augustus-gene-0.1/maker-Novel_contig_360116-augustus-gene-0.1/maker-Novel_contig_375348-augustus-gene-0.1/maker-Novel_contig_377991-augustus-gene-0.1/ma…	10
biological_process	GO:0014047	glutamate secretion	9/1632	26/17983	0.000306004	0.0013019	0.000828874	augustus-Novel_contig_107128-processed-gene-0.0/augustus-Novel_contig_18598-processed-gene-0.0/augustus-Novel_contig_373574-processed-gene-0.0/augustus-Novel_contig_388964-processed-gene-0.0/augustus-Novel_contig_63481-processed-gene-0.0/maker-Novel_contig_29330-augustus-gene-0.1/maker-Novel_contig_365628-augustus-gene-0.1/maker-Novel_contig_374633-augustus-gene-0.1/maker-Novel_contig_393373-augu…	9
cellular_component	GO:0031674	I band	9/1632	26/17983	0.000306004	0.0013019	0.000828874	augustus-Novel_contig_14300-processed-gene-0.0/augustus-Novel_contig_22325-processed-gene-0.0/augustus-Novel_contig_24285-processed-gene-0.0/augustus-Novel_contig_27741-processed-gene-0.0/augustus-Novel_contig_33944-processed-gene-0.0/augustus-Novel_contig_8889-processed-gene-0.0/augustus-Novel_contig_95412-processed-gene-0.0/maker-Novel_contig_14518-augustus-gene-0.1/maker-Novel_contig_394026-au…	9
biological_process	GO:0006904	vesicle docking involved in exocytosis	11/1632	37/17983	0.00030818	0.00130779	0.000832626	augustus-Novel_contig_123878-processed-gene-0.0/augustus-Novel_contig_13167-processed-gene-0.0/augustus-Novel_contig_21161-processed-gene-0.0/augustus-Novel_contig_229434-processed-gene-0.0/augustus-Novel_contig_354526-processed-gene-0.0/maker-Novel_contig_122858-augustus-gene-0.1/maker-Novel_contig_155170-augustus-gene-0.1/maker-Novel_contig_258230-augustus-gene-0.1/maker-Novel_contig_29390-augu…	11
biological_process	GO:0006362	transcription elongation from RNA polymerase I promoter	8/1632	21/17983	0.000312765	0.00131377	0.000836436	augustus-Novel_contig_38661-processed-gene-0.0/augustus-Novel_contig_388979-processed-gene-0.0/maker-Novel_contig_112353-augustus-gene-0.1/maker-Novel_contig_162732-augustus-gene-0.1/maker-Novel_contig_252281-augustus-gene-0.1/maker-Novel_contig_370468-augustus-gene-0.1/maker-Novel_contig_65460-augustus-gene-0.1/maker-Novel_contig_67785-augustus-gene-0.1	8
biological_process	GO:0014850	response to muscle activity	8/1632	21/17983	0.000312765	0.00131377	0.000836436	augustus-Novel_contig_373101-processed-gene-0.0/evm.model.ctg1218.3/maker-Novel_contig_23597-augustus-gene-0.1/maker-Novel_contig_257360-augustus-gene-0.1/maker-Novel_contig_258509-augustus-gene-0.1/maker-Novel_contig_265423-augustus-gene-0.1/maker-Novel_contig_274585-augustus-gene-0.1/maker-Novel_contig_369563-augustus-gene-0.1	8
biological_process	GO:0044319	wound healing, spreading of cells	8/1632	21/17983	0.000312765	0.00131377	0.000836436	augustus-Novel_contig_14476-processed-gene-0.0/augustus-Novel_contig_38873-processed-gene-0.0/augustus-Novel_contig_70050-processed-gene-0.0/augustus-Novel_contig_9874-processed-gene-0.0/maker-Novel_contig_10367-augustus-gene-0.1/maker-Novel_contig_107892-augustus-gene-0.1/maker-Novel_contig_124359-augustus-gene-0.1/maker-Novel_contig_33755-augustus-gene-0.1	8
biological_process	GO:2000311	regulation of AMPA receptor activity	8/1632	21/17983	0.000312765	0.00131377	0.000836436	augustus-Novel_contig_26716-processed-gene-0.0/maker-Novel_contig_112761-augustus-gene-0.1/maker-Novel_contig_21523-augustus-gene-0.1/maker-Novel_contig_28843-augustus-gene-0.1/maker-Novel_contig_363573-augustus-gene-0.1/maker-Novel_contig_38446-augustus-gene-0.1/maker-Novel_contig_393382-augustus-gene-0.1/maker-Novel_contig_93580-augustus-gene-0.1	8
biological_process	GO:0002481	antigen processing and presentation of exogenous protein antigen via MHC class Ib, TAP-dependent	6/1632	12/17983	0.000316125	0.00131454	0.000836924	augustus-Novel_contig_395131-processed-gene-0.0/augustus-Novel_contig_400428-processed-gene-0.0/augustus-Novel_contig_403898-processed-gene-0.0/maker-Novel_contig_117512-augustus-gene-0.0/maker-Novel_contig_403062-augustus-gene-0.0/maker-Novel_contig_405747-augustus-gene-0.0	6
biological_process	GO:0006312	mitotic recombination	6/1632	12/17983	0.000316125	0.00131454	0.000836924	maker-Novel_contig_112795-augustus-gene-0.1/maker-Novel_contig_21465-augustus-gene-0.1/maker-Novel_contig_24051-augustus-gene-0.1/maker-Novel_contig_27458-augustus-gene-0.1/maker-Novel_contig_314118-augustus-gene-0.1/maker-Novel_contig_360917-augustus-gene-0.1	6
molecular_function	GO:0046974	histone methyltransferase activity (H3-K9 specific)	6/1632	12/17983	0.000316125	0.00131454	0.000836924	augustus-Novel_contig_14933-processed-gene-0.0/augustus-Novel_contig_225095-processed-gene-0.0/augustus-Novel_contig_358788-processed-gene-0.0/augustus-Novel_contig_376551-processed-gene-0.0/augustus-Novel_contig_8373-processed-gene-0.0/maker-Novel_contig_251404-augustus-gene-0.1	6
biological_process	GO:1903358	regulation of Golgi organization	6/1632	12/17983	0.000316125	0.00131454	0.000836924	maker-Novel_contig_121535-augustus-gene-0.0/maker-Novel_contig_25866-augustus-gene-0.1/maker-Novel_contig_31400-augustus-gene-0.1/maker-Novel_contig_376216-augustus-gene-0.1/maker-Novel_contig_377740-augustus-gene-0.1/maker-Novel_contig_64140-augustus-gene-0.1	6
biological_process	GO:0009791	post-embryonic development	17/1632	75/17983	0.000321801	0.00133479	0.000849817	augustus-Novel_contig_109036-processed-gene-0.0/augustus-Novel_contig_144583-processed-gene-0.0/augustus-Novel_contig_366878-processed-gene-0.0/augustus-Novel_contig_369202-processed-gene-0.0/augustus-Novel_contig_38661-processed-gene-0.0/augustus-Novel_contig_38770-processed-gene-0.0/augustus-Novel_contig_388979-processed-gene-0.0/augustus-Novel_contig_60936-processed-gene-0.0/augustus-Novel_con…	17
molecular_function	GO:0051287	NAD binding	14/1632	56/17983	0.000367247	0.00151948	0.000967405	augustus-Novel_contig_200425-processed-gene-0.0/augustus-Novel_contig_202818-processed-gene-0.0/augustus-Novel_contig_217882-processed-gene-0.0/augustus-Novel_contig_296245-processed-gene-0.0/augustus-Novel_contig_327681-processed-gene-0.0/maker-Novel_contig_111732-augustus-gene-0.1/maker-Novel_contig_15523-augustus-gene-0.1/maker-Novel_contig_18601-augustus-gene-0.1/maker-Novel_contig_201257-aug…	14
biological_process	GO:0045954	positive regulation of natural killer cell mediated cytotoxicity	7/1632	17/17983	0.000429756	0.00176927	0.00112644	evm.model.ctg1885.1/evm.model.ctg2119.2/evm.model.ctg2340.2/evm.model.ctg2484.8/evm.model.ctg2569.1/evm.model.ctg2634.4/evm.model.ctg2693.3	7
biological_process	GO:0050434	positive regulation of viral transcription	7/1632	17/17983	0.000429756	0.00176927	0.00112644	augustus-Novel_contig_145863-processed-gene-0.0/augustus-Novel_contig_21803-processed-gene-0.0/augustus-Novel_contig_236683-processed-gene-0.0/augustus-Novel_contig_254281-processed-gene-0.0/augustus-Novel_contig_324256-processed-gene-0.0/augustus-Novel_contig_40231-processed-gene-0.0/maker-Novel_contig_383146-augustus-gene-0.1	7
biological_process	GO:0050679	positive regulation of epithelial cell proliferation	14/1632	57/17983	0.000446695	0.00183444	0.00116793	augustus-Novel_contig_395887-processed-gene-0.0/augustus-Novel_contig_396740-processed-gene-0.0/augustus-Novel_contig_398518-processed-gene-0.0/augustus-Novel_contig_398789-processed-gene-0.0/augustus-Novel_contig_400340-processed-gene-0.0/augustus-Novel_contig_400710-processed-gene-0.0/augustus-Novel_contig_401013-processed-gene-0.0/augustus-Novel_contig_402384-processed-gene-0.0/augustus-Novel_…	14
biological_process	GO:0051895	negative regulation of focal adhesion assembly	8/1632	22/17983	0.000452602	0.0018541	0.00118044	augustus-Novel_contig_397733-processed-gene-0.0/augustus-Novel_contig_398137-processed-gene-0.0/maker-Novel_contig_396478-augustus-gene-0.1/maker-Novel_contig_397031-augustus-gene-0.1/maker-Novel_contig_397213-augustus-gene-0.1/maker-Novel_contig_397961-augustus-gene-0.1/maker-Novel_contig_400626-augustus-gene-0.1/maker-Novel_contig_405572-augustus-gene-0.1	8
molecular_function	GO:0019905	syntaxin binding	14/1632	58/17983	0.000540326	0.00218806	0.00139307	augustus-Novel_contig_34800-processed-gene-0.0/augustus-Novel_contig_352487-processed-gene-0.0/augustus-Novel_contig_378964-processed-gene-0.0/maker-Novel_contig_104423-augustus-gene-0.1/maker-Novel_contig_151571-augustus-gene-0.1/maker-Novel_contig_162833-augustus-gene-0.1/maker-Novel_contig_175177-augustus-gene-0.1/maker-Novel_contig_179271-augustus-gene-0.1/maker-Novel_contig_22118-augustus-ge…	14
biological_process	GO:0001302	obsolete replicative cell aging	6/1632	13/17983	0.000542057	0.00218806	0.00139307	maker-Novel_contig_112795-augustus-gene-0.1/maker-Novel_contig_21465-augustus-gene-0.1/maker-Novel_contig_24051-augustus-gene-0.1/maker-Novel_contig_27458-augustus-gene-0.1/maker-Novel_contig_314118-augustus-gene-0.1/maker-Novel_contig_360917-augustus-gene-0.1	6
molecular_function	GO:0008970	phospholipase A1 activity	6/1632	13/17983	0.000542057	0.00218806	0.00139307	augustus-Novel_contig_112500-processed-gene-0.0/augustus-Novel_contig_176812-processed-gene-0.0/augustus-Novel_contig_399559-processed-gene-0.0/augustus-Novel_contig_400872-processed-gene-0.0/augustus-Novel_contig_403799-processed-gene-0.0/augustus-Novel_contig_404321-processed-gene-0.0	6
biological_process	GO:0022407	regulation of cell-cell adhesion	6/1632	13/17983	0.000542057	0.00218806	0.00139307	maker-Novel_contig_21523-augustus-gene-0.1/maker-Novel_contig_28843-augustus-gene-0.1/maker-Novel_contig_363573-augustus-gene-0.1/maker-Novel_contig_38446-augustus-gene-0.1/maker-Novel_contig_393382-augustus-gene-0.1/maker-Novel_contig_93580-augustus-gene-0.1	6
biological_process	GO:0048280	vesicle fusion with Golgi apparatus	6/1632	13/17983	0.000542057	0.00218806	0.00139307	evm.model.ctg2392.1/maker-Novel_contig_25866-augustus-gene-0.1/maker-Novel_contig_31400-augustus-gene-0.1/maker-Novel_contig_376216-augustus-gene-0.1/maker-Novel_contig_377740-augustus-gene-0.1/maker-Novel_contig_64140-augustus-gene-0.1	6
biological_process	GO:0071404	cellular response to low-density lipoprotein particle stimulus	6/1632	13/17983	0.000542057	0.00218806	0.00139307	augustus-Novel_contig_218845-processed-gene-0.0/augustus-Novel_contig_270148-processed-gene-0.0/augustus-Novel_contig_363309-processed-gene-0.0/augustus-Novel_contig_367516-processed-gene-0.0/maker-Novel_contig_191984-augustus-gene-0.1/maker-Novel_contig_392640-augustus-gene-0.1	6
biological_process	GO:0031648	protein destabilization	13/1632	52/17983	0.000589564	0.00237404	0.00151147	augustus-Novel_contig_395887-processed-gene-0.0/augustus-Novel_contig_396740-processed-gene-0.0/augustus-Novel_contig_398518-processed-gene-0.0/augustus-Novel_contig_398789-processed-gene-0.0/augustus-Novel_contig_400340-processed-gene-0.0/augustus-Novel_contig_400710-processed-gene-0.0/augustus-Novel_contig_401013-processed-gene-0.0/augustus-Novel_contig_402384-processed-gene-0.0/augustus-Novel_…	13
biological_process	GO:0006366	transcription by RNA polymerase II	29/1632	169/17983	0.000605412	0.00243193	0.00154833	augustus-Novel_contig_103534-processed-gene-0.0/augustus-Novel_contig_109036-processed-gene-0.0/augustus-Novel_contig_144583-processed-gene-0.0/augustus-Novel_contig_17168-processed-gene-0.0/augustus-Novel_contig_25540-processed-gene-0.0/augustus-Novel_contig_30614-processed-gene-0.0/augustus-Novel_contig_32529-processed-gene-0.0/augustus-Novel_contig_366878-processed-gene-0.0/augustus-Novel_cont…	29
cellular_component	GO:0016605	PML body	25/1632	138/17983	0.000620722	0.0024874	0.00158364	augustus-Novel_contig_179859-processed-gene-0.0/augustus-Novel_contig_269214-processed-gene-0.0/augustus-Novel_contig_368406-processed-gene-0.0/augustus-Novel_contig_403935-processed-gene-0.0/augustus-Novel_contig_404494-processed-gene-0.0/augustus-Novel_contig_404883-processed-gene-0.0/evm.model.chr12.170/evm.model.chr12.174/evm.model.ctg1981.3/maker-Novel_contig_110133-augustus-gene-0.1/maker-N…	25
biological_process	GO:0006294	nucleotide-excision repair, preincision complex assembly	8/1632	23/17983	0.000639151	0.00251856	0.00160348	augustus-Novel_contig_38661-processed-gene-0.0/augustus-Novel_contig_388979-processed-gene-0.0/maker-Novel_contig_112353-augustus-gene-0.1/maker-Novel_contig_162732-augustus-gene-0.1/maker-Novel_contig_252281-augustus-gene-0.1/maker-Novel_contig_370468-augustus-gene-0.1/maker-Novel_contig_65460-augustus-gene-0.1/maker-Novel_contig_67785-augustus-gene-0.1	8
biological_process	GO:0006361	transcription initiation from RNA polymerase I promoter	8/1632	23/17983	0.000639151	0.00251856	0.00160348	augustus-Novel_contig_38661-processed-gene-0.0/augustus-Novel_contig_388979-processed-gene-0.0/maker-Novel_contig_112353-augustus-gene-0.1/maker-Novel_contig_162732-augustus-gene-0.1/maker-Novel_contig_252281-augustus-gene-0.1/maker-Novel_contig_370468-augustus-gene-0.1/maker-Novel_contig_65460-augustus-gene-0.1/maker-Novel_contig_67785-augustus-gene-0.1	8
molecular_function	GO:0015643	toxic substance binding	8/1632	23/17983	0.000639151	0.00251856	0.00160348	maker-Novel_contig_158399-augustus-gene-0.1/maker-Novel_contig_256152-augustus-gene-0.1/maker-Novel_contig_256223-augustus-gene-0.1/maker-Novel_contig_297813-augustus-gene-0.1/maker-Novel_contig_303160-augustus-gene-0.1/maker-Novel_contig_31861-augustus-gene-0.1/maker-Novel_contig_361055-augustus-gene-0.1/maker-Novel_contig_988-augustus-gene-0.1	8
biological_process	GO:0030833	regulation of actin filament polymerization	8/1632	23/17983	0.000639151	0.00251856	0.00160348	augustus-Novel_contig_145863-processed-gene-0.0/augustus-Novel_contig_21803-processed-gene-0.0/augustus-Novel_contig_236683-processed-gene-0.0/augustus-Novel_contig_254281-processed-gene-0.0/augustus-Novel_contig_25670-processed-gene-0.0/augustus-Novel_contig_324256-processed-gene-0.0/augustus-Novel_contig_38739-processed-gene-0.0/augustus-Novel_contig_40231-processed-gene-0.0	8
biological_process	GO:0070911	global genome nucleotide-excision repair	8/1632	23/17983	0.000639151	0.00251856	0.00160348	augustus-Novel_contig_38661-processed-gene-0.0/augustus-Novel_contig_388979-processed-gene-0.0/maker-Novel_contig_112353-augustus-gene-0.1/maker-Novel_contig_162732-augustus-gene-0.1/maker-Novel_contig_252281-augustus-gene-0.1/maker-Novel_contig_370468-augustus-gene-0.1/maker-Novel_contig_65460-augustus-gene-0.1/maker-Novel_contig_67785-augustus-gene-0.1	8
cellular_component	GO:0071565	nBAF complex	8/1632	23/17983	0.000639151	0.00251856	0.00160348	augustus-Novel_contig_32880-processed-gene-0.0/evm.model.ctg2750.2/maker-Novel_contig_15631-augustus-gene-0.1/maker-Novel_contig_18027-augustus-gene-0.1/maker-Novel_contig_30775-augustus-gene-0.1/maker-Novel_contig_347703-augustus-gene-0.1/maker-Novel_contig_68080-augustus-gene-0.1/maker-Novel_contig_80586-augustus-gene-0.1	8
cellular_component	GO:1990023	mitotic spindle midzone	8/1632	23/17983	0.000639151	0.00251856	0.00160348	augustus-Novel_contig_397733-processed-gene-0.0/augustus-Novel_contig_398137-processed-gene-0.0/maker-Novel_contig_396478-augustus-gene-0.1/maker-Novel_contig_397031-augustus-gene-0.1/maker-Novel_contig_397213-augustus-gene-0.1/maker-Novel_contig_397961-augustus-gene-0.1/maker-Novel_contig_400626-augustus-gene-0.1/maker-Novel_contig_405572-augustus-gene-0.1	8
biological_processsynonym: lipid:protein modification EXACT []	GO:0006497	protein lipidation	7/1632	18/17983	0.000648396	0.00254288	0.00161897	augustus-Novel_contig_12473-processed-gene-0.0/augustus-Novel_contig_23430-processed-gene-0.0/augustus-Novel_contig_357698-processed-gene-0.0/maker-Novel_contig_112145-augustus-gene-0.1/maker-Novel_contig_21940-augustus-gene-0.1/maker-Novel_contig_326265-augustus-gene-0.1/maker-Novel_contig_64027-augustus-gene-0.1	7
biological_process	GO:0006836	neurotransmitter transport	7/1632	18/17983	0.000648396	0.00254288	0.00161897	augustus-Novel_contig_107128-processed-gene-0.0/augustus-Novel_contig_112418-processed-gene-0.0/augustus-Novel_contig_34617-processed-gene-0.0/augustus-Novel_contig_388964-processed-gene-0.0/augustus-Novel_contig_63481-processed-gene-0.0/augustus-Novel_contig_64752-processed-gene-0.0/maker-Novel_contig_8649-augustus-gene-0.1	7
biological_process	GO:0006811	ion transport	16/1632	73/17983	0.000708577	0.00277233	0.00176505	augustus-Novel_contig_107128-processed-gene-0.0/augustus-Novel_contig_120621-processed-gene-0.0/augustus-Novel_contig_164490-processed-gene-0.0/augustus-Novel_contig_194381-processed-gene-0.0/augustus-Novel_contig_233614-processed-gene-0.0/augustus-Novel_contig_247917-processed-gene-0.0/augustus-Novel_contig_269306-processed-gene-0.0/augustus-Novel_contig_278399-processed-gene-0.0/augustus-Novel_…	16
biological_process	GO:0007568	aging	21/1632	110/17983	0.000813999	0.00317728	0.00202287	augustus-Novel_contig_109036-processed-gene-0.0/augustus-Novel_contig_144583-processed-gene-0.0/augustus-Novel_contig_30614-processed-gene-0.0/augustus-Novel_contig_32529-processed-gene-0.0/augustus-Novel_contig_366878-processed-gene-0.0/augustus-Novel_contig_369202-processed-gene-0.0/augustus-Novel_contig_38661-processed-gene-0.0/augustus-Novel_contig_388979-processed-gene-0.0/augustus-Novel_con…	21
molecular_function	GO:0004620	phospholipase activity	6/1632	14/17983	0.000875977	0.00338725	0.00215655	augustus-Novel_contig_112500-processed-gene-0.0/augustus-Novel_contig_176812-processed-gene-0.0/augustus-Novel_contig_399559-processed-gene-0.0/augustus-Novel_contig_400872-processed-gene-0.0/augustus-Novel_contig_403799-processed-gene-0.0/augustus-Novel_contig_404321-processed-gene-0.0	6
biological_process	GO:0008154	actin polymerization or depolymerization	6/1632	14/17983	0.000875977	0.00338725	0.00215655	augustus-Novel_contig_145863-processed-gene-0.0/augustus-Novel_contig_21803-processed-gene-0.0/augustus-Novel_contig_236683-processed-gene-0.0/augustus-Novel_contig_254281-processed-gene-0.0/augustus-Novel_contig_324256-processed-gene-0.0/augustus-Novel_contig_40231-processed-gene-0.0	6
biological_process	GO:0014898	cardiac muscle hypertrophy in response to stress	6/1632	14/17983	0.000875977	0.00338725	0.00215655	augustus-Novel_contig_57463-processed-gene-0.0/evm.model.ctg1904.2/maker-Novel_contig_21796-augustus-gene-0.1/maker-Novel_contig_241015-augustus-gene-0.0/maker-Novel_contig_365395-augustus-gene-0.0/maker-Novel_contig_90624-augustus-gene-0.1	6
biological_process	GO:0042789	mRNA transcription by RNA polymerase II	6/1632	14/17983	0.000875977	0.00338725	0.00215655	augustus-Novel_contig_14476-processed-gene-0.0/augustus-Novel_contig_70050-processed-gene-0.0/augustus-Novel_contig_9874-processed-gene-0.0/maker-Novel_contig_10367-augustus-gene-0.1/maker-Novel_contig_124359-augustus-gene-0.1/maker-Novel_contig_33755-augustus-gene-0.1	6
biological_process	GO:0006370	7-methylguanosine mRNA capping	8/1632	24/17983	0.000883067	0.00339878	0.00216389	augustus-Novel_contig_38661-processed-gene-0.0/augustus-Novel_contig_388979-processed-gene-0.0/maker-Novel_contig_112353-augustus-gene-0.1/maker-Novel_contig_162732-augustus-gene-0.1/maker-Novel_contig_252281-augustus-gene-0.1/maker-Novel_contig_370468-augustus-gene-0.1/maker-Novel_contig_65460-augustus-gene-0.1/maker-Novel_contig_67785-augustus-gene-0.1	8
cellular_component	GO:0042589	zymogen granule membrane	8/1632	24/17983	0.000883067	0.00339878	0.00216389	augustus-Novel_contig_123878-processed-gene-0.0/augustus-Novel_contig_13167-processed-gene-0.0/augustus-Novel_contig_21161-processed-gene-0.0/augustus-Novel_contig_354526-processed-gene-0.0/evm.model.ctg2416.3/maker-Novel_contig_122858-augustus-gene-0.1/maker-Novel_contig_155170-augustus-gene-0.1/maker-Novel_contig_37021-augustus-gene-0.1	8
biological_process	GO:0090161	Golgi ribbon formation	7/1632	19/17983	0.000946691	0.00363521	0.00231442	augustus-Novel_contig_25148-processed-gene-0.0/augustus-Novel_contig_262054-processed-gene-0.0/augustus-Novel_contig_35708-processed-gene-0.0/augustus-Novel_contig_91911-processed-gene-0.0/maker-Novel_contig_152512-augustus-gene-0.1/maker-Novel_contig_154666-augustus-gene-0.1/maker-Novel_contig_95038-augustus-gene-0.1	7
cellular_component	GO:0005622	intracellular anatomical structure	65/1632	486/17983	0.000970925	0.00371963	0.00236817	ANO6/augustus-Novel_contig_156690-processed-gene-0.0/augustus-Novel_contig_209651-processed-gene-0.0/augustus-Novel_contig_227945-processed-gene-0.0/augustus-Novel_contig_252227-processed-gene-0.0/augustus-Novel_contig_265716-processed-gene-0.0/augustus-Novel_contig_26716-processed-gene-0.0/augustus-Novel_contig_308800-processed-gene-0.0/augustus-Novel_contig_337005-processed-gene-0.0/augustus-No…	65
biological_process	GO:0007254	JNK cascade	9/1632	30/17983	0.00100454	0.00383952	0.00244449	augustus-Novel_contig_10953-processed-gene-0.0/augustus-Novel_contig_23349-processed-gene-0.0/augustus-Novel_contig_68177-processed-gene-0.0/maker-Novel_contig_21455-augustus-gene-0.1/maker-Novel_contig_31147-augustus-gene-0.1/maker-Novel_contig_59728-augustus-gene-0.1/maker-Novel_contig_65675-augustus-gene-0.1/maker-Novel_contig_92589-augustus-gene-0.1/maker-Novel_contig_93580-augustus-gene-0.1	9
biological_process	GO:0006928	movement of cell or subcellular component	10/1632	36/17983	0.0010375	0.00391906	0.00249513	maker-Novel_contig_120737-augustus-gene-0.1/maker-Novel_contig_149318-augustus-gene-0.1/maker-Novel_contig_157238-augustus-gene-0.1/maker-Novel_contig_159798-augustus-gene-0.1/maker-Novel_contig_26951-augustus-gene-0.1/maker-Novel_contig_365991-augustus-gene-0.1/maker-Novel_contig_378957-augustus-gene-0.1/maker-Novel_contig_384288-augustus-gene-0.1/maker-Novel_contig_389856-augustus-gene-0.1/make…	10
biological_process	GO:0002903	negative regulation of B cell apoptotic process	5/1632	10/17983	0.00104429	0.00391906	0.00249513	maker-Novel_contig_125862-augustus-gene-0.1/maker-Novel_contig_240610-augustus-gene-0.1/maker-Novel_contig_369680-augustus-gene-0.1/maker-Novel_contig_381846-augustus-gene-0.2/maker-Novel_contig_57214-augustus-gene-0.1	5
biological_process	GO:0006474	N-terminal protein amino acid acetylation	5/1632	10/17983	0.00104429	0.00391906	0.00249513	maker-Novel_contig_17221-augustus-gene-0.1/maker-Novel_contig_33994-augustus-gene-0.1/maker-Novel_contig_405229-augustus-gene-0.1/maker-Novel_contig_61828-augustus-gene-0.1/maker-Novel_contig_99639-augustus-gene-0.1	5
biological_process	GO:0009437	carnitine metabolic process	5/1632	10/17983	0.00104429	0.00391906	0.00249513	maker-Novel_contig_105315-augustus-gene-0.1/maker-Novel_contig_13059-augustus-gene-0.1/maker-Novel_contig_20769-augustus-gene-0.1/maker-Novel_contig_38396-augustus-gene-0.1/maker-Novel_contig_90293-augustus-gene-0.1	5
molecular_function	GO:0016504	peptidase activator activity	5/1632	10/17983	0.00104429	0.00391906	0.00249513	augustus-Novel_contig_103732-processed-gene-0.0/augustus-Novel_contig_32434-processed-gene-0.0/augustus-Novel_contig_65662-processed-gene-0.0/maker-Novel_contig_154098-augustus-gene-0.1/maker-Novel_contig_160440-augustus-gene-0.1	5
molecular_function	GO:0033558	protein deacetylase activity	5/1632	10/17983	0.00104429	0.00391906	0.00249513	augustus-Novel_contig_106475-processed-gene-0.0/augustus-Novel_contig_55855-processed-gene-0.0/maker-Novel_contig_111870-augustus-gene-0.1/maker-Novel_contig_16900-augustus-gene-0.1/maker-Novel_contig_18643-augustus-gene-0.1	5
biological_process	GO:0043304	regulation of mast cell degranulation	5/1632	10/17983	0.00104429	0.00391906	0.00249513	augustus-Novel_contig_13167-processed-gene-0.0/augustus-Novel_contig_21161-processed-gene-0.0/augustus-Novel_contig_354526-processed-gene-0.0/maker-Novel_contig_122858-augustus-gene-0.1/maker-Novel_contig_155170-augustus-gene-0.1	5
biological_process	GO:0043949	regulation of cAMP-mediated signaling	5/1632	10/17983	0.00104429	0.00391906	0.00249513	augustus-Novel_contig_248209-processed-gene-0.0/augustus-Novel_contig_406151-processed-gene-0.0/maker-Novel_contig_364909-augustus-gene-0.1/maker-Novel_contig_399679-augustus-gene-0.1/maker-Novel_contig_405401-augustus-gene-0.1	5
biological_process	GO:0071364	cellular response to epidermal growth factor stimulus	12/1632	49/17983	0.00115404	0.00432112	0.00275112	augustus-Novel_contig_395887-processed-gene-0.0/augustus-Novel_contig_396740-processed-gene-0.0/augustus-Novel_contig_398518-processed-gene-0.0/augustus-Novel_contig_398789-processed-gene-0.0/augustus-Novel_contig_400340-processed-gene-0.0/augustus-Novel_contig_400710-processed-gene-0.0/augustus-Novel_contig_401013-processed-gene-0.0/augustus-Novel_contig_402384-processed-gene-0.0/augustus-Novel_…	12
biological_process	GO:0030198	extracellular matrix organization	25/1632	144/17983	0.00117439	0.00438741	0.00279332	augustus-Novel_contig_109036-processed-gene-0.0/augustus-Novel_contig_144583-processed-gene-0.0/augustus-Novel_contig_366878-processed-gene-0.0/augustus-Novel_contig_369202-processed-gene-0.0/augustus-Novel_contig_38661-processed-gene-0.0/augustus-Novel_contig_388979-processed-gene-0.0/augustus-Novel_contig_60936-processed-gene-0.0/evm.model.ctg1371.22/maker-Novel_contig_112353-augustus-gene-0.1/…	25
biological_process	GO:0006974	cellular response to DNA damage stimulus	39/1632	260/17983	0.00123804	0.00461477	0.00293808	augustus-Novel_contig_109275-processed-gene-0.0/augustus-Novel_contig_152349-processed-gene-0.0/augustus-Novel_contig_155429-processed-gene-0.0/augustus-Novel_contig_21798-processed-gene-0.0/augustus-Novel_contig_285515-processed-gene-0.0/augustus-Novel_contig_29757-processed-gene-0.0/augustus-Novel_contig_301333-processed-gene-0.0/augustus-Novel_contig_371342-processed-gene-0.0/augustus-Novel_co…	39
biological_process	GO:0032922	circadian regulation of gene expression	13/1632	56/17983	0.00124697	0.00463354	0.00295002	augustus-Novel_contig_203983-processed-gene-0.0/augustus-Novel_contig_25148-processed-gene-0.0/augustus-Novel_contig_262054-processed-gene-0.0/augustus-Novel_contig_35708-processed-gene-0.0/augustus-Novel_contig_388691-processed-gene-0.0/augustus-Novel_contig_91911-processed-gene-0.0/evm.model.ctg1981.3/evm.model.ctg2557.1/evm.model.ctg2740.1/maker-Novel_contig_152512-augustus-gene-0.1/maker-Nove…	13
biological_process	GO:0009408	response to heat	11/1632	43/17983	0.00124868	0.00463354	0.00295002	augustus-Novel_contig_10953-processed-gene-0.0/augustus-Novel_contig_23349-processed-gene-0.0/augustus-Novel_contig_31587-processed-gene-0.0/augustus-Novel_contig_368292-processed-gene-0.0/augustus-Novel_contig_68177-processed-gene-0.0/evm.model.ctg2818.1/maker-Novel_contig_21455-augustus-gene-0.1/maker-Novel_contig_31147-augustus-gene-0.1/maker-Novel_contig_59728-augustus-gene-0.1/maker-Novel_co…	11
biological_process	GO:0006936	muscle contraction	14/1632	63/17983	0.00129697	0.00480197	0.00305725	augustus-Novel_contig_15475-processed-gene-0.0/augustus-Novel_contig_31587-processed-gene-0.0/evm.model.ctg1904.2/maker-Novel_contig_113133-augustus-gene-0.1/maker-Novel_contig_14518-augustus-gene-0.1/maker-Novel_contig_21796-augustus-gene-0.1/maker-Novel_contig_25559-augustus-gene-0.1/maker-Novel_contig_283528-augustus-gene-0.1/maker-Novel_contig_291310-augustus-gene-0.1/maker-Novel_contig_29546…	14
molecular_function	GO:0019903	protein phosphatase binding	10/1632	37/17983	0.00130762	0.00483062	0.0030755	augustus-Novel_contig_10953-processed-gene-0.0/augustus-Novel_contig_23349-processed-gene-0.0/augustus-Novel_contig_368292-processed-gene-0.0/augustus-Novel_contig_68177-processed-gene-0.0/maker-Novel_contig_21455-augustus-gene-0.1/maker-Novel_contig_31147-augustus-gene-0.1/maker-Novel_contig_359470-augustus-gene-0.1/maker-Novel_contig_59728-augustus-gene-0.1/maker-Novel_contig_65675-augustus-gen…	10
cellular_component	GO:0042470	melanosome	21/1632	114/17983	0.00131087	0.00483184	0.00307628	augustus-Novel_contig_172766-processed-gene-0.0/augustus-Novel_contig_19267-processed-gene-0.0/augustus-Novel_contig_391393-processed-gene-0.0/evm.model.ctg278.2/maker-Novel_contig_10099-augustus-gene-0.1/maker-Novel_contig_103023-augustus-gene-0.1/maker-Novel_contig_118996-augustus-gene-0.1/maker-Novel_contig_12019-augustus-gene-0.1/maker-Novel_contig_15296-augustus-gene-0.1/maker-Novel_contig_1…	21
molecular_function	GO:0000774	adenyl-nucleotide exchange factor activity	6/1632	15/17983	0.00134841	0.00487251	0.00310217	augustus-Novel_contig_145863-processed-gene-0.0/augustus-Novel_contig_21803-processed-gene-0.0/augustus-Novel_contig_236683-processed-gene-0.0/augustus-Novel_contig_254281-processed-gene-0.0/augustus-Novel_contig_324256-processed-gene-0.0/augustus-Novel_contig_40231-processed-gene-0.0	6
biological_process	GO:0001829	trophectodermal cell differentiation	6/1632	15/17983	0.00134841	0.00487251	0.00310217	augustus-Novel_contig_383167-processed-gene-0.0/maker-Novel_contig_10628-augustus-gene-0.1/maker-Novel_contig_111334-augustus-gene-0.1/maker-Novel_contig_25782-augustus-gene-0.1/maker-Novel_contig_65692-augustus-gene-0.1/maker-Novel_contig_67567-augustus-gene-0.1	6
biological_process	GO:0006610	ribosomal protein import into nucleus	6/1632	15/17983	0.00134841	0.00487251	0.00310217	augustus-Novel_contig_355591-processed-gene-0.0/augustus-Novel_contig_86868-processed-gene-0.0/maker-Novel_contig_152813-augustus-gene-0.1/maker-Novel_contig_203759-augustus-gene-0.1/maker-Novel_contig_375934-augustus-gene-0.1/maker-Novel_contig_42470-augustus-gene-0.1	6
biological_process	GO:0034375	high-density lipoprotein particle remodeling	6/1632	15/17983	0.00134841	0.00487251	0.00310217	augustus-Novel_contig_112500-processed-gene-0.0/augustus-Novel_contig_176812-processed-gene-0.0/augustus-Novel_contig_399559-processed-gene-0.0/augustus-Novel_contig_400872-processed-gene-0.0/augustus-Novel_contig_403799-processed-gene-0.0/augustus-Novel_contig_404321-processed-gene-0.0	6
biological_process	GO:0043691	reverse cholesterol transport	6/1632	15/17983	0.00134841	0.00487251	0.00310217	augustus-Novel_contig_112500-processed-gene-0.0/augustus-Novel_contig_176812-processed-gene-0.0/augustus-Novel_contig_399559-processed-gene-0.0/augustus-Novel_contig_400872-processed-gene-0.0/augustus-Novel_contig_403799-processed-gene-0.0/augustus-Novel_contig_404321-processed-gene-0.0	6
biological_process	GO:0045742	positive regulation of epidermal growth factor receptor signaling pathway	6/1632	15/17983	0.00134841	0.00487251	0.00310217	augustus-Novel_contig_17462-processed-gene-0.0/augustus-Novel_contig_86832-processed-gene-0.0/maker-Novel_contig_107887-augustus-gene-0.1/maker-Novel_contig_162638-augustus-gene-0.1/maker-Novel_contig_34569-augustus-gene-0.1/maker-Novel_contig_63415-augustus-gene-0.1	6
biological_process	GO:0070914	UV-damage excision repair	6/1632	15/17983	0.00134841	0.00487251	0.00310217	maker-Novel_contig_112795-augustus-gene-0.1/maker-Novel_contig_21465-augustus-gene-0.1/maker-Novel_contig_24051-augustus-gene-0.1/maker-Novel_contig_27458-augustus-gene-0.1/maker-Novel_contig_314118-augustus-gene-0.1/maker-Novel_contig_360917-augustus-gene-0.1	6
biological_process	GO:1900029	positive regulation of ruffle assembly	6/1632	15/17983	0.00134841	0.00487251	0.00310217	augustus-Novel_contig_145863-processed-gene-0.0/augustus-Novel_contig_21803-processed-gene-0.0/augustus-Novel_contig_236683-processed-gene-0.0/augustus-Novel_contig_254281-processed-gene-0.0/augustus-Novel_contig_324256-processed-gene-0.0/augustus-Novel_contig_40231-processed-gene-0.0	6
biological_process	GO:2000179	positive regulation of neural precursor cell proliferation	6/1632	15/17983	0.00134841	0.00487251	0.00310217	augustus-Novel_contig_106475-processed-gene-0.0/augustus-Novel_contig_10738-processed-gene-0.0/augustus-Novel_contig_22062-processed-gene-0.0/augustus-Novel_contig_388749-processed-gene-0.0/maker-Novel_contig_32748-augustus-gene-0.1/maker-Novel_contig_36501-augustus-gene-0.1	6
biological_process	GO:0007411	axon guidance	24/1632	139/17983	0.00157415	0.00567585	0.00361362	augustus-Novel_contig_368406-processed-gene-0.0/augustus-Novel_contig_397103-processed-gene-0.0/augustus-Novel_contig_397688-processed-gene-0.0/augustus-Novel_contig_403935-processed-gene-0.0/augustus-Novel_contig_404494-processed-gene-0.0/augustus-Novel_contig_404883-processed-gene-0.0/evm.model.chr12.155/evm.model.ctg2191.1/maker-Novel_contig_106822-augustus-gene-0.1/maker-Novel_contig_11244-au…	24
biological_process	GO:0016079	synaptic vesicle exocytosis	8/1632	26/17983	0.00159196	0.00571517	0.00363866	maker-Novel_contig_158399-augustus-gene-0.1/maker-Novel_contig_256152-augustus-gene-0.1/maker-Novel_contig_256223-augustus-gene-0.1/maker-Novel_contig_297813-augustus-gene-0.1/maker-Novel_contig_303160-augustus-gene-0.1/maker-Novel_contig_31861-augustus-gene-0.1/maker-Novel_contig_361055-augustus-gene-0.1/maker-Novel_contig_988-augustus-gene-0.1	8
cellular_component	GO:0071011	precatalytic spliceosome	8/1632	26/17983	0.00159196	0.00571517	0.00363866	augustus-Novel_contig_31293-processed-gene-0.0/maker-Novel_contig_112821-augustus-gene-0.1/maker-Novel_contig_1295-augustus-gene-0.1/maker-Novel_contig_14463-augustus-gene-0.1/maker-Novel_contig_18522-augustus-gene-0.1/maker-Novel_contig_32241-augustus-gene-0.1/maker-Novel_contig_36068-augustus-gene-0.1/maker-Novel_contig_90649-augustus-gene-0.1	8
molecular_function	GO:0000976	transcription cis-regulatory region binding	10/1632	38/17983	0.00163231	0.00584733	0.00372281	augustus-Novel_contig_14933-processed-gene-0.0/augustus-Novel_contig_22106-processed-gene-0.0/augustus-Novel_contig_225095-processed-gene-0.0/augustus-Novel_contig_358788-processed-gene-0.0/augustus-Novel_contig_376551-processed-gene-0.0/augustus-Novel_contig_8373-processed-gene-0.0/evm.model.ctg2664.1/maker-Novel_contig_251404-augustus-gene-0.1/maker-Novel_contig_26005-augustus-gene-0.1/maker-No…	10
biological_process	GO:0006346	DNA methylation-dependent heterochromatin assembly	5/1632	11/17983	0.00177185	0.00627926	0.0039978	augustus-Novel_contig_30614-processed-gene-0.0/augustus-Novel_contig_32529-processed-gene-0.0/augustus-Novel_contig_55970-processed-gene-0.0/augustus-Novel_contig_87951-processed-gene-0.0/maker-Novel_contig_108148-augustus-gene-0.1	5
biological_process	GO:0006475	internal protein amino acid acetylation	5/1632	11/17983	0.00177185	0.00627926	0.0039978	maker-Novel_contig_17221-augustus-gene-0.1/maker-Novel_contig_33994-augustus-gene-0.1/maker-Novel_contig_405229-augustus-gene-0.1/maker-Novel_contig_61828-augustus-gene-0.1/maker-Novel_contig_99639-augustus-gene-0.1	5
biological_process	GO:0045060	negative thymic T cell selection	5/1632	11/17983	0.00177185	0.00627926	0.0039978	maker-Novel_contig_21523-augustus-gene-0.1/maker-Novel_contig_28843-augustus-gene-0.1/maker-Novel_contig_363573-augustus-gene-0.1/maker-Novel_contig_38446-augustus-gene-0.1/maker-Novel_contig_393382-augustus-gene-0.1	5
biological_process	GO:0071499	cellular response to laminar fluid shear stress	5/1632	11/17983	0.00177185	0.00627926	0.0039978	augustus-Novel_contig_256946-processed-gene-0.0/augustus-Novel_contig_302599-processed-gene-0.0/augustus-Novel_contig_307255-processed-gene-0.0/augustus-Novel_contig_397716-processed-gene-0.0/maker-Novel_contig_333429-augustus-gene-0.1	5
biological_process	GO:1904668	positive regulation of ubiquitin protein ligase activity	5/1632	11/17983	0.00177185	0.00627926	0.0039978	maker-Novel_contig_106696-augustus-gene-0.1/maker-Novel_contig_20333-augustus-gene-0.1/maker-Novel_contig_359684-augustus-gene-0.1/maker-Novel_contig_372962-augustus-gene-0.1/maker-Novel_contig_37371-augustus-gene-0.1	5
biological_process	GO:0000059	obsolete protein import into nucleus, docking	6/1632	16/17983	0.00199292	0.00697311	0.00443955	augustus-Novel_contig_355591-processed-gene-0.0/augustus-Novel_contig_86868-processed-gene-0.0/maker-Novel_contig_152813-augustus-gene-0.1/maker-Novel_contig_203759-augustus-gene-0.1/maker-Novel_contig_375934-augustus-gene-0.1/maker-Novel_contig_42470-augustus-gene-0.1	6
biological_process	GO:0010259	multicellular organism aging	6/1632	16/17983	0.00199292	0.00697311	0.00443955	maker-Novel_contig_112795-augustus-gene-0.1/maker-Novel_contig_21465-augustus-gene-0.1/maker-Novel_contig_24051-augustus-gene-0.1/maker-Novel_contig_27458-augustus-gene-0.1/maker-Novel_contig_314118-augustus-gene-0.1/maker-Novel_contig_360917-augustus-gene-0.1	6
biological_process	GO:0016574	histone ubiquitination	6/1632	16/17983	0.00199292	0.00697311	0.00443955	maker-Novel_contig_221737-augustus-gene-0.1/maker-Novel_contig_34981-augustus-gene-0.1/maker-Novel_contig_359897-augustus-gene-0.1/maker-Novel_contig_361222-augustus-gene-0.1/maker-Novel_contig_382458-augustus-gene-0.1/maker-Novel_contig_384897-augustus-gene-0.1	6
biological_process	GO:0045190	isotype switching	6/1632	16/17983	0.00199292	0.00697311	0.00443955	maker-Novel_contig_112795-augustus-gene-0.1/maker-Novel_contig_21465-augustus-gene-0.1/maker-Novel_contig_24051-augustus-gene-0.1/maker-Novel_contig_27458-augustus-gene-0.1/maker-Novel_contig_314118-augustus-gene-0.1/maker-Novel_contig_360917-augustus-gene-0.1	6
biological_process	GO:0046928	regulation of neurotransmitter secretion	6/1632	16/17983	0.00199292	0.00697311	0.00443955	augustus-Novel_contig_115790-processed-gene-0.0/augustus-Novel_contig_119378-processed-gene-0.0/augustus-Novel_contig_123821-processed-gene-0.0/augustus-Novel_contig_154572-processed-gene-0.0/augustus-Novel_contig_363065-processed-gene-0.0/augustus-Novel_contig_379276-processed-gene-0.0	6
biological_process	GO:0051764	actin crosslink formation	6/1632	16/17983	0.00199292	0.00697311	0.00443955	augustus-Novel_contig_14476-processed-gene-0.0/augustus-Novel_contig_70050-processed-gene-0.0/augustus-Novel_contig_9874-processed-gene-0.0/maker-Novel_contig_10367-augustus-gene-0.1/maker-Novel_contig_124359-augustus-gene-0.1/maker-Novel_contig_33755-augustus-gene-0.1	6
cellular_component	GO:0005901	caveola	13/1632	59/17983	0.00206835	0.00720656	0.00458818	augustus-Novel_contig_179654-processed-gene-0.0/augustus-Novel_contig_217736-processed-gene-0.0/augustus-Novel_contig_256946-processed-gene-0.0/augustus-Novel_contig_268466-processed-gene-0.0/augustus-Novel_contig_302599-processed-gene-0.0/augustus-Novel_contig_307255-processed-gene-0.0/augustus-Novel_contig_364968-processed-gene-0.0/augustus-Novel_contig_391927-processed-gene-0.0/augustus-Novel_…	13
biological_process	GO:0021766	hippocampus development	13/1632	59/17983	0.00206835	0.00720656	0.00458818	augustus-Novel_contig_152349-processed-gene-0.0/augustus-Novel_contig_155429-processed-gene-0.0/augustus-Novel_contig_21798-processed-gene-0.0/augustus-Novel_contig_29757-processed-gene-0.0/augustus-Novel_contig_301333-processed-gene-0.0/augustus-Novel_contig_379989-processed-gene-0.0/augustus-Novel_contig_386664-processed-gene-0.0/augustus-Novel_contig_391932-processed-gene-0.0/augustus-Novel_co…	13
molecular_function	GO:0008094	ATPase, acting on DNA	8/1632	27/17983	0.00208444	0.00723219	0.0046045	augustus-Novel_contig_38661-processed-gene-0.0/augustus-Novel_contig_388979-processed-gene-0.0/maker-Novel_contig_112353-augustus-gene-0.1/maker-Novel_contig_162732-augustus-gene-0.1/maker-Novel_contig_252281-augustus-gene-0.1/maker-Novel_contig_370468-augustus-gene-0.1/maker-Novel_contig_65460-augustus-gene-0.1/maker-Novel_contig_67785-augustus-gene-0.1	8
biological_process	GO:0031663	lipopolysaccharide-mediated signaling pathway	8/1632	27/17983	0.00208444	0.00723219	0.0046045	augustus-Novel_contig_179654-processed-gene-0.0/augustus-Novel_contig_217736-processed-gene-0.0/augustus-Novel_contig_268466-processed-gene-0.0/augustus-Novel_contig_364968-processed-gene-0.0/augustus-Novel_contig_391927-processed-gene-0.0/augustus-Novel_contig_397987-processed-gene-0.0/evm.model.ctg1895.2/maker-Novel_contig_182697-augustus-gene-0.1	8
biological_process	GO:0007179	transforming growth factor beta receptor signaling pathway	17/1632	88/17983	0.00215428	0.00745886	0.00474881	augustus-Novel_contig_395887-processed-gene-0.0/augustus-Novel_contig_396740-processed-gene-0.0/augustus-Novel_contig_398518-processed-gene-0.0/augustus-Novel_contig_398789-processed-gene-0.0/augustus-Novel_contig_400340-processed-gene-0.0/augustus-Novel_contig_400710-processed-gene-0.0/augustus-Novel_contig_401013-processed-gene-0.0/augustus-Novel_contig_402384-processed-gene-0.0/augustus-Novel_…	17
cellular_component	GO:0043025	neuronal cell body	41/1632	286/17983	0.00225701	0.00779824	0.00496488	augustus-Novel_contig_14476-processed-gene-0.0/augustus-Novel_contig_34800-processed-gene-0.0/augustus-Novel_contig_352487-processed-gene-0.0/augustus-Novel_contig_361011-processed-gene-0.0/augustus-Novel_contig_368406-processed-gene-0.0/augustus-Novel_contig_378964-processed-gene-0.0/augustus-Novel_contig_403935-processed-gene-0.0/augustus-Novel_contig_404494-processed-gene-0.0/augustus-Novel_co…	41
molecular_function	GO:0003785	actin monomer binding	7/1632	22/17983	0.00251452	0.00863387	0.0054969	augustus-Novel_contig_179654-processed-gene-0.0/augustus-Novel_contig_217736-processed-gene-0.0/augustus-Novel_contig_268466-processed-gene-0.0/augustus-Novel_contig_364968-processed-gene-0.0/augustus-Novel_contig_391927-processed-gene-0.0/augustus-Novel_contig_397987-processed-gene-0.0/maker-Novel_contig_182697-augustus-gene-0.1	7
molecular_function	GO:0048038	quinone binding	7/1632	22/17983	0.00251452	0.00863387	0.0054969	augustus-Novel_contig_200425-processed-gene-0.0/augustus-Novel_contig_217780-processed-gene-0.0/augustus-Novel_contig_217882-processed-gene-0.0/maker-Novel_contig_201257-augustus-gene-0.1/maker-Novel_contig_292093-augustus-gene-0.1/maker-Novel_contig_318429-augustus-gene-0.1/maker-Novel_contig_338269-augustus-gene-0.1	7
molecular_function	GO:0051020	GTPase binding	7/1632	22/17983	0.00251452	0.00863387	0.0054969	augustus-Novel_contig_14476-processed-gene-0.0/augustus-Novel_contig_70050-processed-gene-0.0/augustus-Novel_contig_9874-processed-gene-0.0/maker-Novel_contig_10367-augustus-gene-0.1/maker-Novel_contig_124359-augustus-gene-0.1/maker-Novel_contig_26158-augustus-gene-0.1/maker-Novel_contig_33755-augustus-gene-0.1	7
biological_process	GO:0000122	negative regulation of transcription by RNA polymerase II	64/1632	496/17983	0.00255975	0.00877098	0.0055842	augustus-Novel_contig_106475-processed-gene-0.0/augustus-Novel_contig_153293-processed-gene-0.0/augustus-Novel_contig_16199-processed-gene-0.0/augustus-Novel_contig_30614-processed-gene-0.0/augustus-Novel_contig_32529-processed-gene-0.0/augustus-Novel_contig_38770-processed-gene-0.0/augustus-Novel_contig_395887-processed-gene-0.0/augustus-Novel_contig_396740-processed-gene-0.0/augustus-Novel_cont…	64
cellular_component	GO:0008076	voltage-gated potassium channel complex	16/1632	82/17983	0.00258068	0.00882444	0.00561823	augustus-Novel_contig_115790-processed-gene-0.0/augustus-Novel_contig_119378-processed-gene-0.0/augustus-Novel_contig_123821-processed-gene-0.0/augustus-Novel_contig_154572-processed-gene-0.0/augustus-Novel_contig_169311-processed-gene-0.0/augustus-Novel_contig_274640-processed-gene-0.0/augustus-Novel_contig_360464-processed-gene-0.0/augustus-Novel_contig_363065-processed-gene-0.0/augustus-Novel_…	16
biological_process	GO:0001822	kidney development	17/1632	90/17983	0.00276231	0.00942602	0.00600124	augustus-Novel_contig_238944-processed-gene-0.0/augustus-Novel_contig_373101-processed-gene-0.0/evm.model.ctg1218.3/maker-Novel_contig_194413-augustus-gene-0.1/maker-Novel_contig_23597-augustus-gene-0.1/maker-Novel_contig_257360-augustus-gene-0.1/maker-Novel_contig_258509-augustus-gene-0.1/maker-Novel_contig_265423-augustus-gene-0.1/maker-Novel_contig_274585-augustus-gene-0.1/maker-Novel_contig_2…	17
cellular_component	GO:0042995	cell projection	14/1632	68/17983	0.00278792	0.00949385	0.00604442	augustus-Novel_contig_34800-processed-gene-0.0/augustus-Novel_contig_352487-processed-gene-0.0/augustus-Novel_contig_378964-processed-gene-0.0/maker-Novel_contig_104423-augustus-gene-0.1/maker-Novel_contig_151571-augustus-gene-0.1/maker-Novel_contig_162833-augustus-gene-0.1/maker-Novel_contig_175177-augustus-gene-0.1/maker-Novel_contig_179271-augustus-gene-0.1/maker-Novel_contig_22118-augustus-ge…	14
cellular_component	GO:0048188	Set1C/COMPASS complex	5/1632	12/17983	0.00281166	0.00951594	0.00605849	augustus-Novel_contig_10738-processed-gene-0.0/augustus-Novel_contig_22062-processed-gene-0.0/augustus-Novel_contig_388749-processed-gene-0.0/maker-Novel_contig_32748-augustus-gene-0.1/maker-Novel_contig_36501-augustus-gene-0.1	5
biological_process	GO:0050772	positive regulation of axonogenesis	5/1632	12/17983	0.00281166	0.00951594	0.00605849	augustus-Novel_contig_169311-processed-gene-0.0/augustus-Novel_contig_274640-processed-gene-0.0/augustus-Novel_contig_381454-processed-gene-0.0/maker-Novel_contig_282617-augustus-gene-0.1/maker-Novel_contig_354766-augustus-gene-0.1	5
biological_process	GO:0085020	protein K6-linked ubiquitination	5/1632	12/17983	0.00281166	0.00951594	0.00605849	maker-Novel_contig_106696-augustus-gene-0.1/maker-Novel_contig_20333-augustus-gene-0.1/maker-Novel_contig_359684-augustus-gene-0.1/maker-Novel_contig_372962-augustus-gene-0.1/maker-Novel_contig_37371-augustus-gene-0.1	5
biological_process	GO:0030324	lung development	13/1632	61/17983	0.00283096	0.0095617	0.00608762	augustus-Novel_contig_179654-processed-gene-0.0/augustus-Novel_contig_217736-processed-gene-0.0/augustus-Novel_contig_268466-processed-gene-0.0/augustus-Novel_contig_364968-processed-gene-0.0/augustus-Novel_contig_391927-processed-gene-0.0/augustus-Novel_contig_397987-processed-gene-0.0/maker-Novel_contig_182697-augustus-gene-0.1/maker-Novel_contig_28612-augustus-gene-0.1/maker-Novel_contig_36865…	13
biological_process	GO:2000036	regulation of stem cell population maintenance	6/1632	17/17983	0.00284555	0.00959143	0.00610655	augustus-Novel_contig_383167-processed-gene-0.0/maker-Novel_contig_10628-augustus-gene-0.1/maker-Novel_contig_111334-augustus-gene-0.1/maker-Novel_contig_25782-augustus-gene-0.1/maker-Novel_contig_65692-augustus-gene-0.1/maker-Novel_contig_67567-augustus-gene-0.1	6
biological_process	GO:0051260	protein homooligomerization	28/1632	179/17983	0.0030932	0.010405	0.00662451	augustus-Novel_contig_115790-processed-gene-0.0/augustus-Novel_contig_119378-processed-gene-0.0/augustus-Novel_contig_123821-processed-gene-0.0/augustus-Novel_contig_12893-processed-gene-0.0/augustus-Novel_contig_154572-processed-gene-0.0/augustus-Novel_contig_17462-processed-gene-0.0/augustus-Novel_contig_21565-processed-gene-0.0/augustus-Novel_contig_238944-processed-gene-0.0/augustus-Novel_con…	28
biological_process	GO:1990090	cellular response to nerve growth factor stimulus	12/1632	55/17983	0.00330279	0.0110874	0.00705901	augustus-Novel_contig_395887-processed-gene-0.0/augustus-Novel_contig_396740-processed-gene-0.0/augustus-Novel_contig_398518-processed-gene-0.0/augustus-Novel_contig_398789-processed-gene-0.0/augustus-Novel_contig_400340-processed-gene-0.0/augustus-Novel_contig_400710-processed-gene-0.0/augustus-Novel_contig_401013-processed-gene-0.0/augustus-Novel_contig_402384-processed-gene-0.0/augustus-Novel_…	12
molecular_function	GO:0003779	actin binding	23/1632	140/17983	0.00374296	0.0125397	0.0079836	augustus-Novel_contig_145863-processed-gene-0.0/augustus-Novel_contig_21803-processed-gene-0.0/augustus-Novel_contig_236683-processed-gene-0.0/augustus-Novel_contig_254281-processed-gene-0.0/augustus-Novel_contig_25670-processed-gene-0.0/augustus-Novel_contig_324256-processed-gene-0.0/augustus-Novel_contig_368406-processed-gene-0.0/augustus-Novel_contig_38739-processed-gene-0.0/augustus-Novel_con…	23
biological_process	GO:0070125	mitochondrial translational elongation	11/1632	49/17983	0.00382005	0.0127721	0.00813157	augustus-Novel_contig_81782-processed-gene-0.0/maker-Novel_contig_111643-augustus-gene-0.1/maker-Novel_contig_124223-augustus-gene-0.1/maker-Novel_contig_251843-augustus-gene-0.1/maker-Novel_contig_354981-augustus-gene-0.1/maker-Novel_contig_373012-augustus-gene-0.1/maker-Novel_contig_377392-augustus-gene-0.1/maker-Novel_contig_378333-augustus-gene-0.1/maker-Novel_contig_37930-augustus-gene-0.1/m…	11
biological_process	GO:0006397	mRNA processing	34/1632	233/17983	0.00384417	0.0128268	0.00816642	augustus-Novel_contig_144504-processed-gene-0.0/augustus-Novel_contig_157209-processed-gene-0.0/augustus-Novel_contig_167175-processed-gene-0.0/augustus-Novel_contig_196350-processed-gene-0.0/augustus-Novel_contig_203983-processed-gene-0.0/augustus-Novel_contig_207338-processed-gene-0.0/augustus-Novel_contig_208097-processed-gene-0.0/augustus-Novel_contig_221845-processed-gene-0.0/augustus-Novel_…	34
biological_process	GO:0000288	nuclear-transcribed mRNA catabolic process, deadenylation-dependent decay	6/1632	18/17983	0.00394413	0.0130031	0.00827862	augustus-Novel_contig_383167-processed-gene-0.0/maker-Novel_contig_10628-augustus-gene-0.1/maker-Novel_contig_111334-augustus-gene-0.1/maker-Novel_contig_25782-augustus-gene-0.1/maker-Novel_contig_65692-augustus-gene-0.1/maker-Novel_contig_67567-augustus-gene-0.1	6
biological_process	GO:0005978	glycogen biosynthetic process	6/1632	18/17983	0.00394413	0.0130031	0.00827862	augustus-Novel_contig_60467-processed-gene-0.0/evm.model.ctg2557.1/evm.model.ctg2740.1/maker-Novel_contig_27772-augustus-gene-0.1/maker-Novel_contig_34827-augustus-gene-0.1/maker-Novel_contig_389014-augustus-gene-0.1	6
cellular_component	GO:0030673	axolemma	6/1632	18/17983	0.00394413	0.0130031	0.00827862	augustus-Novel_contig_115790-processed-gene-0.0/augustus-Novel_contig_119378-processed-gene-0.0/augustus-Novel_contig_123821-processed-gene-0.0/augustus-Novel_contig_154572-processed-gene-0.0/augustus-Novel_contig_363065-processed-gene-0.0/augustus-Novel_contig_379276-processed-gene-0.0	6
biological_process	GO:0032733	positive regulation of interleukin-10 production	6/1632	18/17983	0.00394413	0.0130031	0.00827862	augustus-Novel_contig_218845-processed-gene-0.0/augustus-Novel_contig_270148-processed-gene-0.0/augustus-Novel_contig_363309-processed-gene-0.0/augustus-Novel_contig_367516-processed-gene-0.0/maker-Novel_contig_191984-augustus-gene-0.1/maker-Novel_contig_392640-augustus-gene-0.1	6
biological_process	GO:0034497	protein localization to phagophore assembly site	6/1632	18/17983	0.00394413	0.0130031	0.00827862	augustus-Novel_contig_12473-processed-gene-0.0/augustus-Novel_contig_357698-processed-gene-0.0/maker-Novel_contig_112145-augustus-gene-0.1/maker-Novel_contig_21940-augustus-gene-0.1/maker-Novel_contig_326265-augustus-gene-0.1/maker-Novel_contig_64027-augustus-gene-0.1	6
cellular_component	GO:0097440	apical dendrite	6/1632	18/17983	0.00394413	0.0130031	0.00827862	augustus-Novel_contig_14476-processed-gene-0.0/augustus-Novel_contig_70050-processed-gene-0.0/augustus-Novel_contig_9874-processed-gene-0.0/maker-Novel_contig_10367-augustus-gene-0.1/maker-Novel_contig_124359-augustus-gene-0.1/maker-Novel_contig_33755-augustus-gene-0.1	6
biological_process	GO:0007269	neurotransmitter secretion	9/1632	36/17983	0.00402447	0.0132415	0.00843046	augustus-Novel_contig_18598-processed-gene-0.0/augustus-Novel_contig_373574-processed-gene-0.0/maker-Novel_contig_107046-augustus-gene-0.1/maker-Novel_contig_20747-augustus-gene-0.1/maker-Novel_contig_29330-augustus-gene-0.1/maker-Novel_contig_35045-augustus-gene-0.1/maker-Novel_contig_365628-augustus-gene-0.1/maker-Novel_contig_374633-augustus-gene-0.1/maker-Novel_contig_393373-augustus-gene-0.1	9
molecular_function	GO:0008080	N-acetyltransferase activity	5/1632	13/17983	0.00423016	0.0138894	0.00884292	maker-Novel_contig_17221-augustus-gene-0.1/maker-Novel_contig_33994-augustus-gene-0.1/maker-Novel_contig_405229-augustus-gene-0.1/maker-Novel_contig_61828-augustus-gene-0.1/maker-Novel_contig_99639-augustus-gene-0.1	5
biological_process	GO:0007059	chromosome segregation	16/1632	86/17983	0.00423815	0.0138894	0.00884292	augustus-Novel_contig_109036-processed-gene-0.0/augustus-Novel_contig_144583-processed-gene-0.0/augustus-Novel_contig_17168-processed-gene-0.0/augustus-Novel_contig_366878-processed-gene-0.0/augustus-Novel_contig_369202-processed-gene-0.0/augustus-Novel_contig_38661-processed-gene-0.0/augustus-Novel_contig_388979-processed-gene-0.0/augustus-Novel_contig_389053-processed-gene-0.0/augustus-Novel_co…	16
molecular_function	GO:0003995	acyl-CoA dehydrogenase activity	7/1632	24/17983	0.0043446	0.0141821	0.00902927	augustus-Novel_contig_273362-processed-gene-0.0/augustus-Novel_contig_29305-processed-gene-0.0/augustus-Novel_contig_369888-processed-gene-0.0/maker-Novel_contig_12851-augustus-gene-0.1/maker-Novel_contig_15780-augustus-gene-0.1/maker-Novel_contig_61863-augustus-gene-0.0/maker-Novel_contig_93283-augustus-gene-0.1	7
biological_process	GO:0044804	autophagy of nucleus	7/1632	24/17983	0.0043446	0.0141821	0.00902927	augustus-Novel_contig_12473-processed-gene-0.0/augustus-Novel_contig_357698-processed-gene-0.0/maker-Novel_contig_112145-augustus-gene-0.1/maker-Novel_contig_12852-augustus-gene-0.1/maker-Novel_contig_21940-augustus-gene-0.1/maker-Novel_contig_326265-augustus-gene-0.1/maker-Novel_contig_64027-augustus-gene-0.1	7
biological_process	GO:0007623	circadian rhythm	13/1632	64/17983	0.00439118	0.0143059	0.00910811	augustus-Novel_contig_395887-processed-gene-0.0/augustus-Novel_contig_396740-processed-gene-0.0/augustus-Novel_contig_398518-processed-gene-0.0/augustus-Novel_contig_398789-processed-gene-0.0/augustus-Novel_contig_400340-processed-gene-0.0/augustus-Novel_contig_400710-processed-gene-0.0/augustus-Novel_contig_401013-processed-gene-0.0/augustus-Novel_contig_402384-processed-gene-0.0/augustus-Novel_…	13
biological_process	GO:0034220	ion transmembrane transport	17/1632	94/17983	0.00440916	0.0143363	0.00912743	ANO6/augustus-Novel_contig_118505-processed-gene-0.0/augustus-Novel_contig_208773-processed-gene-0.0/augustus-Novel_contig_210027-processed-gene-0.0/augustus-Novel_contig_219797-processed-gene-0.0/augustus-Novel_contig_220751-processed-gene-0.0/augustus-Novel_contig_247715-processed-gene-0.0/augustus-Novel_contig_259635-processed-gene-0.0/augustus-Novel_contig_267233-processed-gene-0.0/augustus-N…	17
biological_process	GO:0055114	obsolete oxidation-reduction process	19/1632	111/17983	0.00507285	0.0164619	0.0104808	augustus-Novel_contig_29713-processed-gene-0.0/maker-Novel_contig_110786-augustus-gene-0.1/maker-Novel_contig_160300-augustus-gene-0.1/maker-Novel_contig_17018-augustus-gene-0.1/maker-Novel_contig_187045-augustus-gene-0.1/maker-Novel_contig_195505-augustus-gene-0.1/maker-Novel_contig_20038-augustus-gene-0.1/maker-Novel_contig_22471-augustus-gene-0.1/maker-Novel_contig_23029-augustus-gene-0.1/make…	19
molecular_function	GO:0097110	scaffold protein binding	10/1632	44/17983	0.00519815	0.0168355	0.0107186	augustus-Novel_contig_179654-processed-gene-0.0/augustus-Novel_contig_217736-processed-gene-0.0/augustus-Novel_contig_26716-processed-gene-0.0/augustus-Novel_contig_268466-processed-gene-0.0/augustus-Novel_contig_364968-processed-gene-0.0/augustus-Novel_contig_391927-processed-gene-0.0/augustus-Novel_contig_397987-processed-gene-0.0/maker-Novel_contig_112761-augustus-gene-0.1/maker-Novel_contig_1…	10
cellular_component	GO:0030173	integral component of Golgi membrane	12/1632	58/17983	0.00521352	0.0168523	0.0107293	augustus-Novel_contig_121700-processed-gene-0.0/augustus-Novel_contig_29344-processed-gene-0.0/augustus-Novel_contig_324555-processed-gene-0.0/augustus-Novel_contig_359574-processed-gene-0.0/maker-Novel_contig_101515-augustus-gene-0.1/maker-Novel_contig_113212-augustus-gene-0.1/maker-Novel_contig_116870-augustus-gene-0.1/maker-Novel_contig_147062-augustus-gene-0.1/maker-Novel_contig_20195-augustu…	12
biological_process	GO:0048661	positive regulation of smooth muscle cell proliferation	11/1632	51/17983	0.00528173	0.0170134	0.0108319	augustus-Novel_contig_153293-processed-gene-0.0/maker-Novel_contig_163749-augustus-gene-0.0/maker-Novel_contig_17746-augustus-gene-0.0/maker-Novel_contig_340896-augustus-gene-0.0/maker-Novel_contig_353479-augustus-gene-0.0/maker-Novel_contig_355318-augustus-gene-0.0/maker-Novel_contig_360154-augustus-gene-0.0/maker-Novel_contig_360746-augustus-gene-0.0/maker-Novel_contig_378155-augustus-gene-0.0/…	11
cellular_component	GO:0045202	synapse	33/1632	229/17983	0.00528394	0.0170134	0.0108319	augustus-Novel_contig_145863-processed-gene-0.0/augustus-Novel_contig_21803-processed-gene-0.0/augustus-Novel_contig_236683-processed-gene-0.0/augustus-Novel_contig_252227-processed-gene-0.0/augustus-Novel_contig_254281-processed-gene-0.0/augustus-Novel_contig_26716-processed-gene-0.0/augustus-Novel_contig_308800-processed-gene-0.0/augustus-Novel_contig_324256-processed-gene-0.0/augustus-Novel_co…	33
biological_process	GO:0031641	regulation of myelination	6/1632	19/17983	0.00532757	0.0171206	0.0109001	augustus-Novel_contig_55855-processed-gene-0.0/maker-Novel_contig_111870-augustus-gene-0.1/maker-Novel_contig_16900-augustus-gene-0.1/maker-Novel_contig_18643-augustus-gene-0.1/maker-Novel_contig_377628-augustus-gene-0.1/maker-Novel_contig_99242-augustus-gene-0.1	6
biological_process	GO:0034260	negative regulation of GTPase activity	8/1632	31/17983	0.00534495	0.0171432	0.0109145	augustus-Novel_contig_397733-processed-gene-0.0/augustus-Novel_contig_398137-processed-gene-0.0/maker-Novel_contig_396478-augustus-gene-0.1/maker-Novel_contig_397031-augustus-gene-0.1/maker-Novel_contig_397213-augustus-gene-0.1/maker-Novel_contig_397961-augustus-gene-0.1/maker-Novel_contig_400626-augustus-gene-0.1/maker-Novel_contig_405572-augustus-gene-0.1	8
biological_process	GO:0048469	cell maturation	7/1632	25/17983	0.00556895	0.0178271	0.0113499	augustus-Novel_contig_12655-processed-gene-0.0/maker-Novel_contig_10145-augustus-gene-0.1/maker-Novel_contig_155633-augustus-gene-0.1/maker-Novel_contig_29118-augustus-gene-0.1/maker-Novel_contig_62607-augustus-gene-0.1/maker-Novel_contig_714-augustus-gene-0.0/maker-Novel_contig_85893-augustus-gene-0.1	7
biological_process	GO:0000422	autophagy of mitochondrion	9/1632	38/17983	0.00591115	0.0188496	0.0120009	augustus-Novel_contig_12473-processed-gene-0.0/augustus-Novel_contig_357698-processed-gene-0.0/augustus-Novel_contig_80352-processed-gene-0.0/maker-Novel_contig_112145-augustus-gene-0.1/maker-Novel_contig_12852-augustus-gene-0.1/maker-Novel_contig_21375-augustus-gene-0.1/maker-Novel_contig_21940-augustus-gene-0.1/maker-Novel_contig_326265-augustus-gene-0.1/maker-Novel_contig_64027-augustus-gene-0…	9
molecular_function	GO:0015459	potassium channel regulator activity	9/1632	38/17983	0.00591115	0.0188496	0.0120009	augustus-Novel_contig_169311-processed-gene-0.0/augustus-Novel_contig_274640-processed-gene-0.0/augustus-Novel_contig_381454-processed-gene-0.0/evm.model.chr13.875/evm.model.chr13.888/evm.model.ctg1794.2/evm.model.ctg1816.17/maker-Novel_contig_282617-augustus-gene-0.1/maker-Novel_contig_354766-augustus-gene-0.1	9
biological_process	GO:0050861	positive regulation of B cell receptor signaling pathway	5/1632	14/17983	0.00609359	0.019394	0.0123475	maker-Novel_contig_125862-augustus-gene-0.1/maker-Novel_contig_240610-augustus-gene-0.1/maker-Novel_contig_369680-augustus-gene-0.1/maker-Novel_contig_381846-augustus-gene-0.2/maker-Novel_contig_57214-augustus-gene-0.1	5
cellular_component	GO:0005874	microtubule	49/1632	376/17983	0.00633206	0.0201143	0.0128061	augustus-Novel_contig_110697-processed-gene-0.0/augustus-Novel_contig_11246-processed-gene-0.0/augustus-Novel_contig_122836-processed-gene-0.0/augustus-Novel_contig_12777-processed-gene-0.0/augustus-Novel_contig_151031-processed-gene-0.0/augustus-Novel_contig_157528-processed-gene-0.0/augustus-Novel_contig_18553-processed-gene-0.0/augustus-Novel_contig_20785-processed-gene-0.0/augustus-Novel_cont…	49
cellular_component	GO:0009986	cell surface	55/1632	432/17983	0.00645632	0.0204698	0.0130324	ANO6/augustus-Novel_contig_112500-processed-gene-0.0/augustus-Novel_contig_125261-processed-gene-0.0/augustus-Novel_contig_159548-processed-gene-0.0/augustus-Novel_contig_172733-processed-gene-0.0/augustus-Novel_contig_173992-processed-gene-0.0/augustus-Novel_contig_176812-processed-gene-0.0/augustus-Novel_contig_194881-processed-gene-0.0/augustus-Novel_contig_236767-processed-gene-0.0/augustus-N…	55
cellular_component	GO:0030863	cortical cytoskeleton	7/1632	26/17983	0.00703416	0.0221774	0.0141197	augustus-Novel_contig_14476-processed-gene-0.0/augustus-Novel_contig_70050-processed-gene-0.0/augustus-Novel_contig_9874-processed-gene-0.0/maker-Novel_contig_10367-augustus-gene-0.1/maker-Novel_contig_124359-augustus-gene-0.1/maker-Novel_contig_33755-augustus-gene-0.1/maker-Novel_contig_359470-augustus-gene-0.1	7
biological_process	GO:0030837	negative regulation of actin filament polymerization	6/1632	20/17983	0.00703514	0.0221774	0.0141197	augustus-Novel_contig_145863-processed-gene-0.0/augustus-Novel_contig_21803-processed-gene-0.0/augustus-Novel_contig_236683-processed-gene-0.0/augustus-Novel_contig_254281-processed-gene-0.0/augustus-Novel_contig_324256-processed-gene-0.0/augustus-Novel_contig_40231-processed-gene-0.0	6
biological_process	GO:0051893	regulation of focal adhesion assembly	6/1632	20/17983	0.00703514	0.0221774	0.0141197	augustus-Novel_contig_179859-processed-gene-0.0/augustus-Novel_contig_269214-processed-gene-0.0/maker-Novel_contig_135142-augustus-gene-0.1/maker-Novel_contig_174387-augustus-gene-0.1/maker-Novel_contig_220968-augustus-gene-0.1/maker-Novel_contig_260567-augustus-gene-0.1	6
biological_process	GO:0045665	negative regulation of neuron differentiation	14/1632	76/17983	0.00787106	0.0247654	0.0157673	augustus-Novel_contig_153293-processed-gene-0.0/evm.model.ctg2191.1/evm.model.ctg2468.1/maker-Novel_contig_163749-augustus-gene-0.0/maker-Novel_contig_17746-augustus-gene-0.0/maker-Novel_contig_340896-augustus-gene-0.0/maker-Novel_contig_353479-augustus-gene-0.0/maker-Novel_contig_355318-augustus-gene-0.0/maker-Novel_contig_360154-augustus-gene-0.0/maker-Novel_contig_360746-augustus-gene-0.0/make…	14
biological_process	GO:0030900	forebrain development	12/1632	61/17983	0.00791441	0.0248546	0.0158241	augustus-Novel_contig_153293-processed-gene-0.0/maker-Novel_contig_163749-augustus-gene-0.0/maker-Novel_contig_17746-augustus-gene-0.0/maker-Novel_contig_340896-augustus-gene-0.0/maker-Novel_contig_353479-augustus-gene-0.0/maker-Novel_contig_355318-augustus-gene-0.0/maker-Novel_contig_360154-augustus-gene-0.0/maker-Novel_contig_360746-augustus-gene-0.0/maker-Novel_contig_378155-augustus-gene-0.0/…	12
cellular_component	GO:0043197	dendritic spine	18/1632	108/17983	0.00828501	0.0259691	0.0165337	augustus-Novel_contig_120621-processed-gene-0.0/augustus-Novel_contig_164490-processed-gene-0.0/augustus-Novel_contig_194381-processed-gene-0.0/augustus-Novel_contig_233614-processed-gene-0.0/augustus-Novel_contig_247917-processed-gene-0.0/augustus-Novel_contig_26716-processed-gene-0.0/augustus-Novel_contig_269306-processed-gene-0.0/augustus-Novel_contig_278399-processed-gene-0.0/augustus-Novel_c…	18
biological_process	GO:0006950	response to stress	9/1632	40/17983	0.00841471	0.0261898	0.0166742	augustus-Novel_contig_368292-processed-gene-0.0/maker-Novel_contig_21523-augustus-gene-0.1/maker-Novel_contig_21856-augustus-gene-0.1/maker-Novel_contig_28843-augustus-gene-0.1/maker-Novel_contig_363573-augustus-gene-0.1/maker-Novel_contig_38446-augustus-gene-0.1/maker-Novel_contig_393382-augustus-gene-0.1/maker-Novel_contig_89854-augustus-gene-0.1/maker-Novel_contig_93580-augustus-gene-0.1	9
cellular_component	GO:0031011	Ino80 complex	5/1632	15/17983	0.00846618	0.0261898	0.0166742	augustus-Novel_contig_34108-processed-gene-0.0/evm.model.ctg2386.7/maker-Novel_contig_20719-augustus-gene-0.1/maker-Novel_contig_31024-augustus-gene-0.1/maker-Novel_contig_36134-augustus-gene-0.1	5
cellular_component	GO:0031307	integral component of mitochondrial outer membrane	5/1632	15/17983	0.00846618	0.0261898	0.0166742	maker-Novel_contig_105315-augustus-gene-0.1/maker-Novel_contig_13059-augustus-gene-0.1/maker-Novel_contig_20769-augustus-gene-0.1/maker-Novel_contig_38396-augustus-gene-0.1/maker-Novel_contig_90293-augustus-gene-0.1	5
biological_process	GO:0045089	positive regulation of innate immune response	5/1632	15/17983	0.00846618	0.0261898	0.0166742	maker-Novel_contig_110138-augustus-gene-0.1/maker-Novel_contig_14450-augustus-gene-0.1/maker-Novel_contig_21126-augustus-gene-0.1/maker-Novel_contig_380088-augustus-gene-0.1/maker-Novel_contig_55835-augustus-gene-0.1	5
biological_process	GO:0045861	negative regulation of proteolysis	5/1632	15/17983	0.00846618	0.0261898	0.0166742	maker-Novel_contig_28612-augustus-gene-0.1/maker-Novel_contig_36865-augustus-gene-0.1/maker-Novel_contig_391644-augustus-gene-0.1/maker-Novel_contig_64643-augustus-gene-0.1/maker-Novel_contig_92850-augustus-gene-0.1	5
biological_process	GO:0048712	negative regulation of astrocyte differentiation	5/1632	15/17983	0.00846618	0.0261898	0.0166742	augustus-Novel_contig_30614-processed-gene-0.0/augustus-Novel_contig_32529-processed-gene-0.0/augustus-Novel_contig_55970-processed-gene-0.0/augustus-Novel_contig_87951-processed-gene-0.0/maker-Novel_contig_108148-augustus-gene-0.1	5
biological_process	GO:1901381	positive regulation of potassium ion transmembrane transport	5/1632	15/17983	0.00846618	0.0261898	0.0166742	augustus-Novel_contig_169311-processed-gene-0.0/augustus-Novel_contig_274640-processed-gene-0.0/augustus-Novel_contig_381454-processed-gene-0.0/maker-Novel_contig_282617-augustus-gene-0.1/maker-Novel_contig_354766-augustus-gene-0.1	5
biological_process	GO:0031532	actin cytoskeleton reorganization	12/1632	62/17983	0.00902416	0.0276641	0.0176128	augustus-Novel_contig_14476-processed-gene-0.0/augustus-Novel_contig_70050-processed-gene-0.0/augustus-Novel_contig_9874-processed-gene-0.0/maker-Novel_contig_10367-augustus-gene-0.1/maker-Novel_contig_124359-augustus-gene-0.1/maker-Novel_contig_21523-augustus-gene-0.1/maker-Novel_contig_28843-augustus-gene-0.1/maker-Novel_contig_33755-augustus-gene-0.1/maker-Novel_contig_363573-augustus-gene-0.1…	12
cellular_component	GO:0005697	telomerase holoenzyme complex	4/1632	10/17983	0.0090765	0.0276641	0.0176128	augustus-Novel_contig_368373-processed-gene-0.0/maker-Novel_contig_26260-augustus-gene-0.1/maker-Novel_contig_29664-augustus-gene-0.1/maker-Novel_contig_30342-augustus-gene-0.1	4
biological_process	GO:0007095	mitotic G2 DNA damage checkpoint signaling	4/1632	10/17983	0.0090765	0.0276641	0.0176128	maker-Novel_contig_189209-augustus-gene-0.1/maker-Novel_contig_396183-augustus-gene-0.1/maker-Novel_contig_396862-augustus-gene-0.1/maker-Novel_contig_401588-augustus-gene-0.1	4
biological_process	GO:0008616	queuosine biosynthetic process	4/1632	10/17983	0.0090765	0.0276641	0.0176128	maker-Novel_contig_172069-augustus-gene-0.1/maker-Novel_contig_29715-augustus-gene-0.1/maker-Novel_contig_365665-augustus-gene-0.1/maker-Novel_contig_40170-augustus-gene-0.1	4
biological_process	GO:0033686	positive regulation of luteinizing hormone secretion	4/1632	10/17983	0.0090765	0.0276641	0.0176128	maker-Novel_contig_101743-augustus-gene-0.1/maker-Novel_contig_11858-augustus-gene-0.1/maker-Novel_contig_34389-augustus-gene-0.1/maker-Novel_contig_64972-augustus-gene-0.1	4
biological_process	GO:0045019	negative regulation of nitric oxide biosynthetic process	4/1632	10/17983	0.0090765	0.0276641	0.0176128	augustus-Novel_contig_21800-processed-gene-0.0/augustus-Novel_contig_32917-processed-gene-0.0/maker-Novel_contig_15916-augustus-gene-0.1/maker-Novel_contig_38617-augustus-gene-0.1	4
biological_process	GO:0046881	positive regulation of follicle-stimulating hormone secretion	4/1632	10/17983	0.0090765	0.0276641	0.0176128	maker-Novel_contig_101743-augustus-gene-0.1/maker-Novel_contig_11858-augustus-gene-0.1/maker-Novel_contig_34389-augustus-gene-0.1/maker-Novel_contig_64972-augustus-gene-0.1	4
biological_process	GO:0071901	negative regulation of protein serine/threonine kinase activity	4/1632	10/17983	0.0090765	0.0276641	0.0176128	maker-Novel_contig_189209-augustus-gene-0.1/maker-Novel_contig_396183-augustus-gene-0.1/maker-Novel_contig_396862-augustus-gene-0.1/maker-Novel_contig_401588-augustus-gene-0.1	4
biological_process	GO:0000060	obsolete protein import into nucleus, translocation	6/1632	21/17983	0.00910582	0.0277024	0.0176372	augustus-Novel_contig_355591-processed-gene-0.0/augustus-Novel_contig_86868-processed-gene-0.0/maker-Novel_contig_152813-augustus-gene-0.1/maker-Novel_contig_203759-augustus-gene-0.1/maker-Novel_contig_375934-augustus-gene-0.1/maker-Novel_contig_42470-augustus-gene-0.1	6
biological_process	GO:0007507	heart development	25/1632	168/17983	0.00941332	0.0285854	0.0181994	augustus-Novel_contig_106475-processed-gene-0.0/augustus-Novel_contig_30614-processed-gene-0.0/augustus-Novel_contig_32529-processed-gene-0.0/augustus-Novel_contig_395887-processed-gene-0.0/augustus-Novel_contig_396740-processed-gene-0.0/augustus-Novel_contig_398518-processed-gene-0.0/augustus-Novel_contig_398789-processed-gene-0.0/augustus-Novel_contig_400340-processed-gene-0.0/augustus-Novel_co…	25
biological_process	GO:0006413	translational initiation	11/1632	55/17983	0.0095038	0.0288073	0.0183407	augustus-Novel_contig_123616-processed-gene-0.0/augustus-Novel_contig_158459-processed-gene-0.0/augustus-Novel_contig_18810-processed-gene-0.0/augustus-Novel_contig_256577-processed-gene-0.0/augustus-Novel_contig_27496-processed-gene-0.0/augustus-Novel_contig_33386-processed-gene-0.0/augustus-Novel_contig_338843-processed-gene-0.0/augustus-Novel_contig_359724-processed-gene-0.0/augustus-Novel_con…	11
molecular_function	GO:0051537	2 iron, 2 sulfur cluster binding	8/1632	34/17983	0.00964416	0.0291793	0.0185775	augustus-Novel_contig_29713-processed-gene-0.0/maker-Novel_contig_110786-augustus-gene-0.1/maker-Novel_contig_22471-augustus-gene-0.1/maker-Novel_contig_23029-augustus-gene-0.1/maker-Novel_contig_352515-augustus-gene-0.1/maker-Novel_contig_387532-augustus-gene-0.1/maker-Novel_contig_66285-augustus-gene-0.1/maker-Novel_contig_90391-augustus-gene-0.1	8
cellular_component	GO:0043005	neuron projection	36/1632	266/17983	0.00999006	0.0301163	0.0191741	augustus-Novel_contig_112418-processed-gene-0.0/augustus-Novel_contig_145863-processed-gene-0.0/augustus-Novel_contig_21803-processed-gene-0.0/augustus-Novel_contig_229434-processed-gene-0.0/augustus-Novel_contig_236683-processed-gene-0.0/augustus-Novel_contig_252227-processed-gene-0.0/augustus-Novel_contig_254281-processed-gene-0.0/augustus-Novel_contig_26716-processed-gene-0.0/augustus-Novel_co…	36
biological_process	GO:0043524	negative regulation of neuron apoptotic process	18/1632	110/17983	0.00999025	0.0301163	0.0191741	augustus-Novel_contig_238944-processed-gene-0.0/augustus-Novel_contig_34800-processed-gene-0.0/augustus-Novel_contig_352487-processed-gene-0.0/augustus-Novel_contig_378964-processed-gene-0.0/maker-Novel_contig_104423-augustus-gene-0.1/maker-Novel_contig_151571-augustus-gene-0.1/maker-Novel_contig_162833-augustus-gene-0.1/maker-Novel_contig_175177-augustus-gene-0.1/maker-Novel_contig_179271-august…	18
biological_process	GO:0032755	positive regulation of interleukin-6 production	7/1632	28/17983	0.0107924	0.0324752	0.0206759	augustus-Novel_contig_218845-processed-gene-0.0/augustus-Novel_contig_270148-processed-gene-0.0/augustus-Novel_contig_363309-processed-gene-0.0/augustus-Novel_contig_367516-processed-gene-0.0/evm.model.ctg1895.2/maker-Novel_contig_191984-augustus-gene-0.1/maker-Novel_contig_392640-augustus-gene-0.1	7
biological_process	GO:0010458	exit from mitosis	5/1632	16/17983	0.0114086	0.0340202	0.0216595	maker-Novel_contig_106696-augustus-gene-0.1/maker-Novel_contig_20333-augustus-gene-0.1/maker-Novel_contig_359684-augustus-gene-0.1/maker-Novel_contig_372962-augustus-gene-0.1/maker-Novel_contig_37371-augustus-gene-0.1	5
biological_process	GO:0010738	regulation of protein kinase A signaling	5/1632	16/17983	0.0114086	0.0340202	0.0216595	augustus-Novel_contig_248209-processed-gene-0.0/augustus-Novel_contig_406151-processed-gene-0.0/maker-Novel_contig_364909-augustus-gene-0.1/maker-Novel_contig_399679-augustus-gene-0.1/maker-Novel_contig_405401-augustus-gene-0.1	5
biological_process	GO:0042755	eating behavior	5/1632	16/17983	0.0114086	0.0340202	0.0216595	maker-Novel_contig_105315-augustus-gene-0.1/maker-Novel_contig_13059-augustus-gene-0.1/maker-Novel_contig_20769-augustus-gene-0.1/maker-Novel_contig_38396-augustus-gene-0.1/maker-Novel_contig_90293-augustus-gene-0.1	5
biological_process	GO:0044030	regulation of DNA methylation	5/1632	16/17983	0.0114086	0.0340202	0.0216595	augustus-Novel_contig_30614-processed-gene-0.0/augustus-Novel_contig_32529-processed-gene-0.0/augustus-Novel_contig_55970-processed-gene-0.0/augustus-Novel_contig_87951-processed-gene-0.0/maker-Novel_contig_108148-augustus-gene-0.1	5
molecular_function	GO:0070628	proteasome binding	5/1632	16/17983	0.0114086	0.0340202	0.0216595	maker-Novel_contig_28612-augustus-gene-0.1/maker-Novel_contig_36865-augustus-gene-0.1/maker-Novel_contig_391644-augustus-gene-0.1/maker-Novel_contig_64643-augustus-gene-0.1/maker-Novel_contig_92850-augustus-gene-0.1	5
cellular_component	GO:0030016	myofibril	8/1632	35/17983	0.0115305	0.0342603	0.0218124	augustus-Novel_contig_31587-processed-gene-0.0/evm.model.ctg1904.2/maker-Novel_contig_111337-augustus-gene-0.1/maker-Novel_contig_155054-augustus-gene-0.1/maker-Novel_contig_23000-augustus-gene-0.2/maker-Novel_contig_31244-augustus-gene-0.1/maker-Novel_contig_88654-augustus-gene-0.1/maker-Novel_contig_89796-augustus-gene-0.1	8
biological_process	GO:0048041	focal adhesion assembly	8/1632	35/17983	0.0115305	0.0342603	0.0218124	augustus-Novel_contig_397733-processed-gene-0.0/augustus-Novel_contig_398137-processed-gene-0.0/maker-Novel_contig_396478-augustus-gene-0.1/maker-Novel_contig_397031-augustus-gene-0.1/maker-Novel_contig_397213-augustus-gene-0.1/maker-Novel_contig_397961-augustus-gene-0.1/maker-Novel_contig_400626-augustus-gene-0.1/maker-Novel_contig_405572-augustus-gene-0.1	8
cellular_component	GO:0030014	CCR4-NOT complex	6/1632	22/17983	0.0115776	0.034277	0.0218231	augustus-Novel_contig_383167-processed-gene-0.0/maker-Novel_contig_10628-augustus-gene-0.1/maker-Novel_contig_111334-augustus-gene-0.1/maker-Novel_contig_25782-augustus-gene-0.1/maker-Novel_contig_65692-augustus-gene-0.1/maker-Novel_contig_67567-augustus-gene-0.1	6
molecular_function	GO:0052890	oxidoreductase activity, acting on the CH-CH group of donors, with a flavin as acceptor	6/1632	22/17983	0.0115776	0.034277	0.0218231	augustus-Novel_contig_273362-processed-gene-0.0/augustus-Novel_contig_29305-processed-gene-0.0/augustus-Novel_contig_369888-processed-gene-0.0/maker-Novel_contig_12851-augustus-gene-0.1/maker-Novel_contig_15780-augustus-gene-0.1/maker-Novel_contig_93283-augustus-gene-0.1	6
molecular_function	GO:0005200	structural constituent of cytoskeleton	25/1632	171/17983	0.0116751	0.0345039	0.0219675	augustus-Novel_contig_122836-processed-gene-0.0/augustus-Novel_contig_368406-processed-gene-0.0/augustus-Novel_contig_403935-processed-gene-0.0/augustus-Novel_contig_404494-processed-gene-0.0/augustus-Novel_contig_404883-processed-gene-0.0/evm.model.chr31.133/evm.model.chr31.134/evm.model.chr37.137/evm.model.ctg1445.1/evm.model.ctg2495.12/evm.model.ctg2524.29/evm.model.ctg2524.8/evm.model.ctg2534…	25
cellular_component	GO:0030426	growth cone	21/1632	137/17983	0.0119045	0.0351193	0.0223593	augustus-Novel_contig_252227-processed-gene-0.0/augustus-Novel_contig_308800-processed-gene-0.0/augustus-Novel_contig_337005-processed-gene-0.0/augustus-Novel_contig_345314-processed-gene-0.0/augustus-Novel_contig_358248-processed-gene-0.0/augustus-Novel_contig_368286-processed-gene-0.0/augustus-Novel_contig_369639-processed-gene-0.0/augustus-Novel_contig_370563-processed-gene-0.0/augustus-Novel_…	21
molecular_function	GO:0005543	phospholipid binding	15/1632	88/17983	0.0123906	0.0364884	0.023231	augustus-Novel_contig_368406-processed-gene-0.0/augustus-Novel_contig_403935-processed-gene-0.0/augustus-Novel_contig_404494-processed-gene-0.0/augustus-Novel_contig_404883-processed-gene-0.0/maker-Novel_contig_191514-augustus-gene-0.1/maker-Novel_contig_381846-augustus-gene-0.3/maker-Novel_contig_394591-augustus-gene-0.1/maker-Novel_contig_396279-augustus-gene-0.1/maker-Novel_contig_396330-augus…	15
cellular_component	GO:0043198	dendritic shaft	7/1632	29/17983	0.0131373	0.0385408	0.0245377	augustus-Novel_contig_14476-processed-gene-0.0/augustus-Novel_contig_361011-processed-gene-0.0/augustus-Novel_contig_70050-processed-gene-0.0/augustus-Novel_contig_9874-processed-gene-0.0/maker-Novel_contig_10367-augustus-gene-0.1/maker-Novel_contig_124359-augustus-gene-0.1/maker-Novel_contig_33755-augustus-gene-0.1	7
biological_process	GO:0003215	cardiac right ventricle morphogenesis	4/1632	11/17983	0.0132506	0.0385408	0.0245377	augustus-Novel_contig_38770-processed-gene-0.0/augustus-Novel_contig_88376-processed-gene-0.0/maker-Novel_contig_16848-augustus-gene-0.1/maker-Novel_contig_61791-augustus-gene-0.1	4
cellular_component	GO:0030867	rough endoplasmic reticulum membrane	4/1632	11/17983	0.0132506	0.0385408	0.0245377	augustus-Novel_contig_108288-processed-gene-0.0/augustus-Novel_contig_153115-processed-gene-0.0/augustus-Novel_contig_20638-processed-gene-0.0/augustus-Novel_contig_24970-processed-gene-0.0	4
biological_process	GO:0044387	negative regulation of protein kinase activity by regulation of protein phosphorylation	4/1632	11/17983	0.0132506	0.0385408	0.0245377	maker-Novel_contig_189209-augustus-gene-0.1/maker-Novel_contig_396183-augustus-gene-0.1/maker-Novel_contig_396862-augustus-gene-0.1/maker-Novel_contig_401588-augustus-gene-0.1	4
biological_process	GO:0045598	regulation of fat cell differentiation	4/1632	11/17983	0.0132506	0.0385408	0.0245377	augustus-Novel_contig_388691-processed-gene-0.0/evm.model.ctg2557.1/evm.model.ctg2740.1/maker-Novel_contig_85520-augustus-gene-0.1	4
biological_process	GO:0070933	histone H4 deacetylation	4/1632	11/17983	0.0132506	0.0385408	0.0245377	augustus-Novel_contig_55855-processed-gene-0.0/maker-Novel_contig_111870-augustus-gene-0.1/maker-Novel_contig_16900-augustus-gene-0.1/maker-Novel_contig_18643-augustus-gene-0.1	4
biological_process	GO:0071872	cellular response to epinephrine stimulus	4/1632	11/17983	0.0132506	0.0385408	0.0245377	augustus-Novel_contig_55855-processed-gene-0.0/maker-Novel_contig_111870-augustus-gene-0.1/maker-Novel_contig_16900-augustus-gene-0.1/maker-Novel_contig_18643-augustus-gene-0.1	4
molecular_function	GO:0030170	pyridoxal phosphate binding	13/1632	73/17983	0.0134915	0.0391727	0.02494	augustus-Novel_contig_111990-processed-gene-0.0/augustus-Novel_contig_17339-processed-gene-0.0/evm.model.ctg2559.1/maker-Novel_contig_113935-augustus-gene-0.1/maker-Novel_contig_116824-augustus-gene-0.1/maker-Novel_contig_118105-augustus-gene-0.1/maker-Novel_contig_123238-augustus-gene-0.1/maker-Novel_contig_147201-augustus-gene-0.1/maker-Novel_contig_151453-augustus-gene-0.1/maker-Novel_contig_1…	13
biological_process	GO:0006357	regulation of transcription by RNA polymerase II	38/1632	291/17983	0.0143858	0.0416241	0.0265007	augustus-Novel_contig_156334-processed-gene-0.0/augustus-Novel_contig_213909-processed-gene-0.0/augustus-Novel_contig_218334-processed-gene-0.0/augustus-Novel_contig_22002-processed-gene-0.0/augustus-Novel_contig_246968-processed-gene-0.0/augustus-Novel_contig_252725-processed-gene-0.0/augustus-Novel_contig_25540-processed-gene-0.0/augustus-Novel_contig_268424-processed-gene-0.0/augustus-Novel_co…	38
cellular_component	GO:0005669	transcription factor TFIID complex	6/1632	23/17983	0.0144867	0.0416241	0.0265007	maker-Novel_contig_112795-augustus-gene-0.1/maker-Novel_contig_21465-augustus-gene-0.1/maker-Novel_contig_24051-augustus-gene-0.1/maker-Novel_contig_27458-augustus-gene-0.1/maker-Novel_contig_314118-augustus-gene-0.1/maker-Novel_contig_360917-augustus-gene-0.1	6
cellular_component	GO:0005852	eukaryotic translation initiation factor 3 complex	6/1632	23/17983	0.0144867	0.0416241	0.0265007	augustus-Novel_contig_18810-processed-gene-0.0/augustus-Novel_contig_33386-processed-gene-0.0/augustus-Novel_contig_359724-processed-gene-0.0/augustus-Novel_contig_64720-processed-gene-0.0/augustus-Novel_contig_82028-processed-gene-0.0/augustus-Novel_contig_83814-processed-gene-0.0	6
biological_process	GO:0006911	phagocytosis, engulfment	6/1632	23/17983	0.0144867	0.0416241	0.0265007	augustus-Novel_contig_218845-processed-gene-0.0/augustus-Novel_contig_270148-processed-gene-0.0/augustus-Novel_contig_363309-processed-gene-0.0/augustus-Novel_contig_367516-processed-gene-0.0/maker-Novel_contig_191984-augustus-gene-0.1/maker-Novel_contig_392640-augustus-gene-0.1	6
biological_process	GO:0042220	response to cocaine	6/1632	23/17983	0.0144867	0.0416241	0.0265007	augustus-Novel_contig_106475-processed-gene-0.0/augustus-Novel_contig_30614-processed-gene-0.0/augustus-Novel_contig_32529-processed-gene-0.0/augustus-Novel_contig_55970-processed-gene-0.0/augustus-Novel_contig_87951-processed-gene-0.0/maker-Novel_contig_108148-augustus-gene-0.1	6
cellular_component	GO:0060076	excitatory synapse	6/1632	23/17983	0.0144867	0.0416241	0.0265007	augustus-Novel_contig_107128-processed-gene-0.0/augustus-Novel_contig_26716-processed-gene-0.0/augustus-Novel_contig_388964-processed-gene-0.0/augustus-Novel_contig_63481-processed-gene-0.0/maker-Novel_contig_112761-augustus-gene-0.1/maker-Novel_contig_359470-augustus-gene-0.1	6
biological_process	GO:0007049	cell cycle	29/1632	210/17983	0.0149343	0.0427347	0.0272078	augustus-Novel_contig_14933-processed-gene-0.0/augustus-Novel_contig_199735-processed-gene-0.0/augustus-Novel_contig_225095-processed-gene-0.0/augustus-Novel_contig_273518-processed-gene-0.0/augustus-Novel_contig_285515-processed-gene-0.0/augustus-Novel_contig_358788-processed-gene-0.0/augustus-Novel_contig_371342-processed-gene-0.0/augustus-Novel_contig_376551-processed-gene-0.0/augustus-Novel_c…	29
biological_process	GO:0001676	long-chain fatty acid metabolic process	5/1632	17/17983	0.0149765	0.0427347	0.0272078	maker-Novel_contig_105315-augustus-gene-0.1/maker-Novel_contig_13059-augustus-gene-0.1/maker-Novel_contig_20769-augustus-gene-0.1/maker-Novel_contig_38396-augustus-gene-0.1/maker-Novel_contig_90293-augustus-gene-0.1	5
biological_process	GO:0007130	synaptonemal complex assembly	5/1632	17/17983	0.0149765	0.0427347	0.0272078	maker-Novel_contig_28612-augustus-gene-0.1/maker-Novel_contig_36865-augustus-gene-0.1/maker-Novel_contig_391644-augustus-gene-0.1/maker-Novel_contig_64643-augustus-gene-0.1/maker-Novel_contig_92850-augustus-gene-0.1	5
cellular_component	GO:0022626	cytosolic ribosome	5/1632	17/17983	0.0149765	0.0427347	0.0272078	maker-Novel_contig_17221-augustus-gene-0.1/maker-Novel_contig_33994-augustus-gene-0.1/maker-Novel_contig_405229-augustus-gene-0.1/maker-Novel_contig_61828-augustus-gene-0.1/maker-Novel_contig_99639-augustus-gene-0.1	5
molecular_function	GO:0004175	endopeptidase activity	9/1632	44/17983	0.0157337	0.0448179	0.0285341	augustus-Novel_contig_150014-processed-gene-0.0/augustus-Novel_contig_87325-processed-gene-0.0/maker-Novel_contig_12843-augustus-gene-0.1/maker-Novel_contig_156039-augustus-gene-0.1/maker-Novel_contig_177011-augustus-gene-0.1/maker-Novel_contig_339-augustus-gene-0.1/maker-Novel_contig_374306-augustus-gene-0.1/maker-Novel_contig_39608-augustus-gene-0.1/maker-Novel_contig_92568-augustus-gene-0.1	9
biological_process	GO:0048873	homeostasis of number of cells within a tissue	7/1632	30/17983	0.0158264	0.0450045	0.0286529	augustus-Novel_contig_108820-processed-gene-0.0/augustus-Novel_contig_110684-processed-gene-0.0/augustus-Novel_contig_238920-processed-gene-0.0/augustus-Novel_contig_238944-processed-gene-0.0/augustus-Novel_contig_367788-processed-gene-0.0/augustus-Novel_contig_80180-processed-gene-0.0/maker-Novel_contig_35125-augustus-gene-0.1	7
molecular_function	GO:0005249	voltage-gated potassium channel activity	11/1632	59/17983	0.0159443	0.0452621	0.0288169	augustus-Novel_contig_115790-processed-gene-0.0/augustus-Novel_contig_119378-processed-gene-0.0/augustus-Novel_contig_123821-processed-gene-0.0/augustus-Novel_contig_154572-processed-gene-0.0/augustus-Novel_contig_360464-processed-gene-0.0/augustus-Novel_contig_363065-processed-gene-0.0/augustus-Novel_contig_379276-processed-gene-0.0/evm.model.chr13.875/evm.model.chr13.888/evm.model.ctg1794.2/evm…	11
biological_process	GO:0014070	response to organic cyclic compound	10/1632	52/17983	0.0171165	0.0485065	0.0308825	maker-Novel_contig_105315-augustus-gene-0.1/maker-Novel_contig_108067-augustus-gene-0.2/maker-Novel_contig_109459-augustus-gene-0.2/maker-Novel_contig_13059-augustus-gene-0.1/maker-Novel_contig_159489-augustus-gene-0.2/maker-Novel_contig_20769-augustus-gene-0.1/maker-Novel_contig_24092-augustus-gene-0.2/maker-Novel_contig_34270-augustus-gene-0.2/maker-Novel_contig_38396-augustus-gene-0.1/maker-No…	10
