# Supplementary material for: Insights into genetic diversity and phenotypic variations in domestic geese through comprehensive population and pan-genome analysis
Source: J Anim Sci Biotechnol. 2023 Nov 24;14:150. doi: 10.1186/s40104-023-00944-y (PMC10675864; doi:10.1186/s40104-023-00944-y)
Supplement: Supplementary file 10 — Additional file 10: Table S7. Signals in the PAV-GWAS analysis. [file 40104_2023_944_MOESM10_ESM.xlsx]

## Sheet: Sheet1
Table S7 Signals in the PAV-GWAS analysis
Gene_id	Chromosome	Position	Effect	SE	FarmCPU	Group
augustus-Novel_contig_40231-processed-gene-0.0	New_gene	4790000	-0.141245	0.032196	2.02209e-06	Chest_Meat_Ph
augustus-Novel_contig_37529-processed-gene-0.0	New_gene	6215000	-0.0307364	0.00798581	1.83362e-05	Chest_Meat_Ph
maker-Novel_contig_405401-augustus-gene-0.1	New_gene	6605000	0.101739	0.020777	7.08478e-08	Chest_Meat_Ph
maker-Novel_contig_18522-augustus-gene-0.1	New_gene	8540000	0.0383414	0.00849166	1.24687e-06	Chest_Meat_Ph
maker-Novel_contig_226509-augustus-gene-0.1	New_gene	10355000	-0.0452738	0.0108749	7.44695e-06	Chest_Meat_Ph
augustus-Novel_contig_29757-processed-gene-0.0	New_gene	11455000	0.0255424	0.0072142	2.05901e-05	Chest_Meat_Ph
augustus-Novel_contig_396506-processed-gene-0.0	New_gene	11895000	0.0886332	0.0115261	2.2257e-13	Chest_Meat_Ph
maker-Novel_contig_382035-augustus-gene-0.2	New_gene	255000	-0.76838	0.167205	4.49496e-07	Egg_Index
maker-Novel_contig_61847-augustus-gene-0.1	New_gene	2080000	1.151	0.173815	1.62979e-11	Egg_Index
maker-Novel_contig_33755-augustus-gene-0.1	New_gene	3095000	-0.643618	0.137016	1.84196e-07	Egg_Index
augustus-Novel_contig_362461-processed-gene-0.0	New_gene	3615000	1.48414	0.233993	3.79767e-12	Egg_Index
maker-Novel_contig_355678-augustus-gene-0.0	New_gene	7565000	0.582962	0.148353	1.95406e-06	Egg_Index
augustus-Novel_contig_39595-processed-gene-0.0	New_gene	10715000	1.12909	0.204763	1.09606e-08	Egg_Index
maker-Novel_contig_383400-augustus-gene-0.1	New_gene	13325000	1.08457	0.173847	9.8524e-11	Egg_Index
gene:ENSACDG00005015345	New_gene	14450000	0.65909	0.149684	6.23019e-07	Egg_Index
evm.model.chr31.134	31	1247561	3.03364	0.611603	3.72505e-07	Egg_Number_48W
maker-Novel_contig_402554-augustus-gene-0.1	New_gene	3330000	-7.40152	1.16526	1.29965e-10	Egg_Number_48W
maker-Novel_contig_250292-augustus-gene-0.1	New_gene	12540000	3.91483	0.853914	1.19002e-06	Egg_Number_48W
evm.model.chr6.161	6	7609604	1.19338	0.30097	1.16021e-05	Eggshell_Color
maker-Novel_contig_380316-augustus-gene-0.1	New_gene	1555000	-0.71865	0.187112	1.68673e-05	Eggshell_Color
augustus-Novel_contig_310614-processed-gene-0.0	New_gene	5830000	1.80575	0.434038	2.32758e-06	Eggshell_Color
maker-Novel_contig_1295-augustus-gene-0.1	New_gene	12380000	2.27618	0.496596	1.56346e-06	Eggshell_Color
augustus-Novel_contig_397451-processed-gene-0.0	New_gene	13470000	-0.685231	0.166736	6.92977e-06	Eggshell_Color
augustus-Novel_contig_14316-processed-gene-0.0	New_gene	3945000	0.899618	0.205576	5.07622e-06	Eggshell_Weight
maker-Novel_contig_80586-augustus-gene-0.1	New_gene	4300000	2.59599	0.432319	5.82431e-10	Eggshell_Weight
maker-Novel_contig_401874-augustus-gene-0.1	New_gene	8785000	1.06573	0.244144	3.05281e-06	Eggshell_Weight
augustus-Novel_contig_85420-processed-gene-0.0	New_gene	11750000	0.85894	0.21267	1.62441e-05	Eggshell_Weight
maker-Novel_contig_368188-augustus-gene-0.1	New_gene	7285000	-14.5793	3.13291	5.78776e-06	Egg_Weight
augustus-Novel_contig_39595-processed-gene-0.0	New_gene	10715000	-19.504	4.40944	1.56366e-05	Egg_Weight
augustus-Novel_contig_36938-processed-gene-0.0	New_gene	885000	59.5376	15.6839	1.27304e-05	Egg_Yolk
augustus-Novel_contig_17138-processed-gene-0.0	New_gene	1340000	76.354	15.8225	1.6028e-07	Egg_Yolk
augustus-Novel_contig_378964-processed-gene-0.0	New_gene	7690000	60.395	14.4873	3.26563e-06	Egg_Yolk
maker-Novel_contig_21442-augustus-gene-0.1	New_gene	8200000	71.5236	15.7385	2.78352e-07	Egg_Yolk
maker-Novel_contig_39426-augustus-gene-0.1	New_gene	9605000	-60.8365	15.8366	2.65696e-05	Egg_Yolk
augustus-Novel_contig_154241-processed-gene-0.0	New_gene	12125000	48.5457	11.6771	3.27652e-06	Egg_Yolk
augustus-Novel_contig_189470-processed-gene-0.0	New_gene	12660000	-78.029	15.7782	1.62366e-06	Egg_Yolk
maker-Novel_contig_160300-augustus-gene-0.1	New_gene	12705000	94.2433	17.1448	4.77052e-09	Egg_Yolk
maker-Novel_contig_366764-augustus-gene-0.1	New_gene	13455000	57.4957	10.7811	1.72339e-08	Egg_Yolk
augustus-Novel_contig_68177-processed-gene-0.0	New_gene	8160000	5.56163	1.25972	2.27858e-05	Femur_Length
augustus-Novel_contig_22106-processed-gene-0.0	New_gene	6690000	1.23502	0.275874	1.78285e-05	Glandular_Stomach
maker-Novel_contig_111366-augustus-gene-0.1	New_gene	5320000	5.8099	1.12225	4.62351e-08	Hatchable_Egg_Rate
augustus-Novel_contig_64720-processed-gene-0.0	New_gene	9055000	-5.4403	1.30962	3.69762e-06	Hatchable_Egg_Rate
augustus-Novel_contig_383609-processed-gene-0.0	New_gene	12450000	-9.73598	1.21975	7.81199e-15	Hatchable_Egg_Rate
augustus-Novel_contig_15280-processed-gene-0.0	New_gene	1825000	-0.0755816	0.017663	2.69183e-06	Hormone_P
maker-Novel_contig_398052-augustus-gene-0.1	New_gene	2015000	0.0717457	0.0116352	2.84954e-10	Hormone_P
maker-Novel_contig_158309-augustus-gene-0.1	New_gene	5330000	-0.130588	0.0183946	2.27903e-12	Hormone_P
augustus-Novel_contig_388964-processed-gene-0.0	New_gene	7735000	-0.029739	0.00706787	6.32135e-06	Hormone_P
maker-Novel_contig_149318-augustus-gene-0.1	New_gene	9180000	0.0402847	0.00923833	3.37697e-06	Hormone_P
maker-Novel_contig_393714-augustus-gene-0.1	New_gene	14055000	0.081413	0.0107913	1.80335e-13	Hormone_P
evm.model.chr19.695	19	17548695	-1.77344	0.400945	2.20611e-05	Oblique_Length
maker-Novel_contig_382035-augustus-gene-0.2	New_gene	255000	-0.796962	0.175679	6.77104e-07	Relative_Density
maker-Novel_contig_61847-augustus-gene-0.1	New_gene	2080000	1.1719	0.183202	3.4566e-11	Relative_Density
maker-Novel_contig_33755-augustus-gene-0.1	New_gene	3095000	-0.641101	0.143493	7.13147e-07	Relative_Density
augustus-Novel_contig_362461-processed-gene-0.0	New_gene	3615000	1.96748	0.26115	5.22508e-14	Relative_Density
maker-Novel_contig_355678-augustus-gene-0.0	New_gene	7565000	0.76602	0.16161	1.72171e-07	Relative_Density
augustus-Novel_contig_39595-processed-gene-0.0	New_gene	10715000	1.18388	0.214972	6.27973e-09	Relative_Density
maker-Novel_contig_383400-augustus-gene-0.1	New_gene	13325000	1.17229	0.183155	3.2694e-11	Relative_Density
gene:ENSACDG00005015345	New_gene	14450000	0.669859	0.157352	1.00648e-06	Relative_Density
augustus-Novel_contig_400443-processed-gene-0.0	New_gene	3795000	0.104383	0.0225715	9.82714e-06	Tibia_Circumference
augustus-Novel_contig_38770-processed-gene-0.0	New_gene	4075000	137.232	30.6201	1.62402e-05	X70Days_Body_Weight
maker-Novel_contig_405229-augustus-gene-0.1	New_gene	4800000	-6.63846	0.845259	1.58552e-14	9-20W_Feed_To_Meat_Ratio
maker-Novel_contig_61342-augustus-gene-0.1	New_gene	5485000	7.49005	1.28263	8.39943e-10	9-20W_Feed_To_Meat_Ratio
maker-Novel_contig_352515-augustus-gene-0.1	New_gene	9500000	10.2667	1.2533	1.60129e-14	9-20W_Feed_To_Meat_Ratio
