# Supplementary material for: Insights into genetic diversity and phenotypic variations in domestic geese through comprehensive population and pan-genome analysis
Source: J Anim Sci Biotechnol. 2023 Nov 24;14:150. doi: 10.1186/s40104-023-00944-y (PMC10675864; doi:10.1186/s40104-023-00944-y)
Supplement: Supplementary file 11 — Additional file 11: Table S8. Genes detected with reliable PAV calling. [file 40104_2023_944_MOESM11_ESM.xlsx]

## Sheet: Sheet1
Table S8 Genes detected with reliable PAV calling
Gene	Gene frequency									China_Europe			China-domestic_Wild			Europe-domestic_Wild			Heavy-Body-Weight_light-Body-Weight			Heavy-Body-Weight_Middle-Body-Weight			High-Reproductive-Ability_Low-Reproductive-Ability			Medium-Reproductive-Ability_Low-Reproductive-Ability
	China	Europe	Wild	Heavy-Body-Weight	light-Body-Weight	Middle-Body-Weight	High-Egg-Production	Low-Egg-Production	Medium-Egg-Production	FDR	Significant	FoldChange	FDR	Significant	FoldChange	FDR	Significant	FoldChange	FDR	Significant	FoldChange	FDR	Significant	FoldChange	FDR	Significant	FoldChange	FDR	Significant	FoldChange
AKAP8	89.6373	42.8571	51.6129	0	56.9892	100	100	32.2034	95.7537	0.0534064	Non_Significant	2.09154	0.219547	Non_Significant	1.73672	1	Non_Significant	0.830357	1.29472e-12	Lowly_in_Heavy-Body-Weight	0	7.99598e-21	Lowly_in_Heavy-Body-Weight	0	0.000352837	Highly_in_High-Reproductive-Ability	3.10526	0.00118043	Non_Significant	2.9734
ALDOA	71.848	34.2857	38.7097	0	50.5376	79.1845	87.7551	32.2034	75.1592	0.108461	Non_Significant	2.09557	0.193546	Non_Significant	1.85607	1	Non_Significant	0.885714	2.13979e-11	Lowly_in_Heavy-Body-Weight	0	3.36272e-17	Lowly_in_Heavy-Body-Weight	0	0.00431961	Non_Significant	2.72503	0.107073	Non_Significant	2.33389
ANO6	89.6373	42.8571	51.6129	0	56.9892	100	100	32.2034	95.7537	0.0534064	Non_Significant	2.09154	0.219547	Non_Significant	1.73672	1	Non_Significant	0.830357	1.29472e-12	Lowly_in_Heavy-Body-Weight	0	7.99598e-21	Lowly_in_Heavy-Body-Weight	0	0.000352837	Highly_in_High-Reproductive-Ability	3.10526	0.00118043	Non_Significant	2.9734
augustus-Novel_contig_102532-processed-gene-0.0	2.07254	11.4286	3.22581	10	2.15054	1.71674	0	10.1695	1.27389	0.464466	Non_Significant	0.181347	1	Non_Significant	0	1	Non_Significant	0	0.702303	Non_Significant	4.65	0.725083	Non_Significant	5.825	0.106398	Non_Significant	0	1	Non_Significant	0.125265
augustus-Novel_contig_103534-processed-gene-0.0	35.2332	14.2857	3.22581	10	43.0108	34.7639	65.3061	27.1186	33.121	0.25994	Non_Significant	2.46632	1	Non_Significant	0	1	Non_Significant	0	0.00211924	Non_Significant	0.2325	0.0314152	Non_Significant	0.287654	0.0665321	Non_Significant	2.40816	1	Non_Significant	1.22134
augustus-Novel_contig_103732-processed-gene-0.0	40.4145	34.2857	3.22581	10	37.6344	42.2747	61.2245	32.2034	39.2781	1	Non_Significant	1.17876	1	Non_Significant	0	1	Non_Significant	0	0.0122082	Non_Significant	0.265714	0.00351483	Non_Significant	0.236548	0.553031	Non_Significant	1.90118	1	Non_Significant	1.21969
augustus-Novel_contig_106475-processed-gene-0.0	8.981	65.7143	3.22581	5	7.52688	9.44206	6.12245	10.1695	9.12951	4.64562e-07	Lowly_in_China	0.136667	1	Non_Significant	0	1	Non_Significant	0	1	Non_Significant	0.664286	1	Non_Significant	0.529545	1	Non_Significant	0.602041	1	Non_Significant	0.897735
augustus-Novel_contig_107128-processed-gene-0.0	11.2263	2.85714	3.22581	5	7.52688	12.2318	6.12245	15.2542	11.2527	1	Non_Significant	3.92919	1	Non_Significant	0	1	Non_Significant	0	1	Non_Significant	0.664286	1	Non_Significant	0.408772	1	Non_Significant	0.401361	1	Non_Significant	0.737674
augustus-Novel_contig_107219-processed-gene-0.0	6.90846	74.2857	3.22581	10	6.45161	6.86695	8.16327	8.47458	6.58174	2.23508e-09	Lowly_in_China	0.0929985	1	Non_Significant	0	1	Non_Significant	0	1	Non_Significant	1.55	1	Non_Significant	1.45625	1	Non_Significant	0.963265	1	Non_Significant	0.776645
augustus-Novel_contig_10738-processed-gene-0.0	35.2332	62.8571	3.22581	20	33.3333	36.2661	40.8163	38.9831	34.1826	0.576072	Non_Significant	0.560528	1	Non_Significant	0	1	Non_Significant	0	1	Non_Significant	0.6	1	Non_Significant	0.551479	1	Non_Significant	1.04703	1	Non_Significant	0.876858
augustus-Novel_contig_107486-processed-gene-0.0	4.4905	8.57143	3.22581	0	5.37634	4.50644	6.12245	10.1695	3.60934	1	Non_Significant	0.523892	1	Non_Significant	0	1	Non_Significant	0	0.945741	Non_Significant	0	0.97913	Non_Significant	0	1	Non_Significant	0.602041	1	Non_Significant	0.354919
augustus-Novel_contig_108288-processed-gene-0.0	11.399	11.4286	3.22581	0	17.2043	10.7296	24.4898	16.9492	9.34183	1	Non_Significant	0.997409	1	Non_Significant	0	1	Non_Significant	0	0.00098545	Lowly_in_Heavy-Body-Weight	0	0.0319549	Non_Significant	0	1	Non_Significant	1.4449	1	Non_Significant	0.551168
augustus-Novel_contig_108401-processed-gene-0.0	43.696	8.57143	3.22581	40	41.9355	44.206	61.2245	40.678	42.2505	0.000725048	Highly_in_China	5.09787	1	Non_Significant	0	1	Non_Significant	0	1	Non_Significant	0.953846	1	Non_Significant	0.904854	1	Non_Significant	1.5051	1	Non_Significant	1.03866
augustus-Novel_contig_108783-processed-gene-0.0	4.66321	17.1429	3.22581	10	2.15054	4.93562	2.04082	10.1695	4.24628	0.521889	Non_Significant	0.272021	1	Non_Significant	0	1	Non_Significant	0	0.702303	Non_Significant	4.65	1	Non_Significant	2.02609	0.957448	Non_Significant	0.20068	1	Non_Significant	0.417551
augustus-Novel_contig_108820-processed-gene-0.0	30.0518	42.8571	3.22581	15	24.7312	31.7597	36.7347	25.4237	29.9363	1	Non_Significant	0.701209	1	Non_Significant	0	1	Non_Significant	0	1	Non_Significant	0.606522	0.712152	Non_Significant	0.472297	1	Non_Significant	1.4449	1	Non_Significant	1.17749
augustus-Novel_contig_108947-processed-gene-0.0	15.3713	2.85714	3.22581	10	15.0538	15.6652	26.5306	8.47458	15.0743	0.184653	Non_Significant	5.37997	1	Non_Significant	0	1	Non_Significant	0	1	Non_Significant	0.664286	1	Non_Significant	0.638356	0.163566	Non_Significant	3.13061	1	Non_Significant	1.77877
augustus-Novel_contig_109007-processed-gene-0.0	5.18135	2.85714	3.22581	0	11.828	4.07725	12.2449	13.5593	3.39703	1	Non_Significant	1.81347	1	Non_Significant	0	1	Non_Significant	0	0.0161584	Non_Significant	0	1	Non_Significant	0	1	Non_Significant	0.903061	1	Non_Significant	0.250531
augustus-Novel_contig_109036-processed-gene-0.0	5.35406	2.85714	3.22581	0	6.45161	5.36481	4.08163	6.77966	5.30786	1	Non_Significant	1.87392	1	Non_Significant	0	1	Non_Significant	0	0.603196	Non_Significant	0	0.97913	Non_Significant	0	1	Non_Significant	0.602041	1	Non_Significant	0.782909
augustus-Novel_contig_109268-processed-gene-0.0	2.41796	0	3.22581	5	4.30108	1.93133	4.08163	6.77966	1.69851	1	Non_Significant	100	1	Non_Significant	0	1	Non_Significant	0	1	Non_Significant	1.1625	1	Non_Significant	2.58889	1	Non_Significant	0.602041	1	Non_Significant	0.250531
augustus-Novel_contig_109275-processed-gene-0.0	19.3437	45.7143	3.22581	0	27.957	18.4549	42.8571	15.2542	17.4098	0.119102	Non_Significant	0.423143	1	Non_Significant	0	1	Non_Significant	0	4.17063e-06	Lowly_in_Heavy-Body-Weight	0	0.000578159	Lowly_in_Heavy-Body-Weight	0	0.0945896	Non_Significant	2.80952	1	Non_Significant	1.14131
augustus-Novel_contig_109310-processed-gene-0.0	32.2971	17.1429	3.22581	25	36.5591	31.7597	53.0612	30.5085	30.3609	1	Non_Significant	1.884	1	Non_Significant	0	1	Non_Significant	0	1	Non_Significant	0.683824	1	Non_Significant	0.787162	1	Non_Significant	1.73923	1	Non_Significant	0.995164
augustus-Novel_contig_10953-processed-gene-0.0	5.35406	0	3.22581	0	7.52688	5.15021	14.2857	3.38983	4.67091	1	Non_Significant	100	1	Non_Significant	0	1	Non_Significant	0	0.173798	Non_Significant	0	0.97913	Non_Significant	0	0.423311	Non_Significant	4.21429	1	Non_Significant	1.37792
augustus-Novel_contig_109636-processed-gene-0.0	0.172712	0	3.22581	10	20.4301	0.214592	30.6122	11.8644	0.212314	1	Non_Significant	100	1	Non_Significant	0	1	Non_Significant	0	1	Non_Significant	0.489474	1	Non_Significant	0	0.417584	Non_Significant	2.58017	1	Non_Significant	100
augustus-Novel_contig_10993-processed-gene-0.0	10.3627	20	3.22581	20	36.5591	8.3691	53.0612	30.5085	8.06794	1	Non_Significant	0.518135	1	Non_Significant	0	1	Non_Significant	0	0.945741	Non_Significant	0.547059	1	Non_Significant	1.19487	1	Non_Significant	1.73923	1	Non_Significant	0.680012
augustus-Novel_contig_110077-processed-gene-0.0	34.8877	34.2857	3.22581	30	52.6882	35.1931	81.6327	42.3729	33.5456	1	Non_Significant	1.01756	1	Non_Significant	0	1	Non_Significant	0	0.704042	Non_Significant	0.569388	1	Non_Significant	0.568293	0.25699	Non_Significant	1.92653	1	Non_Significant	1.09955
augustus-Novel_contig_110684-processed-gene-0.0	51.2953	77.1429	32.2581	0	9.67742	51.9313	10.2041	11.8644	49.2569	1	Non_Significant	0.66494	1.90994e-05	Lowly_in_China	0.0642487	0.075879	Non_Significant	0.354286	0.052859	Non_Significant	0	0.95224	Non_Significant	0.577686	1	Non_Significant	0.860058	1	Non_Significant	1.16246
augustus-Novel_contig_110697-processed-gene-0.0	8.63558	14.2857	3.22581	5	13.9785	8.79828	18.3673	16.9492	8.06794	1	Non_Significant	0.604491	1	Non_Significant	0	1	Non_Significant	0	0.945741	Non_Significant	0.357692	0.103067	Non_Significant	0	1	Non_Significant	1.08367	1	Non_Significant	0.680012
augustus-Novel_contig_111990-processed-gene-0.0	8.46287	11.4286	3.22581	40	36.5591	7.51073	55.102	37.2881	6.36943	1	Non_Significant	0.740501	1	Non_Significant	0	1	Non_Significant	0	1	Non_Significant	1.09412	1	Non_Significant	0.665714	1	Non_Significant	1.47774	1	Non_Significant	0.375796
augustus-Novel_contig_112223-processed-gene-0.0	33.506	20	3.22581	45	51.6129	32.618	77.551	54.2373	30.7856	1	Non_Significant	1.6753	1	Non_Significant	0	1	Non_Significant	0	1	Non_Significant	0.871875	1	Non_Significant	1.22632	1	Non_Significant	1.42985	1	Non_Significant	0.825613
augustus-Novel_contig_112402-processed-gene-0.0	56.304	57.1429	51.6129	15	27.957	57.7253	42.8571	22.0339	54.3524	1	Non_Significant	0.98532	1	Non_Significant	0.682642	0.00136446	Non_Significant	0.276786	1	Non_Significant	0.536538	1	Non_Significant	0.779554	0.900791	Non_Significant	1.94505	1	Non_Significant	1.00212
augustus-Novel_contig_112406-processed-gene-0.0	24.6978	34.2857	51.6129	5	9.67742	24.4635	12.2449	10.1695	23.1423	1	Non_Significant	0.720351	1	Non_Significant	0.783031	1	Non_Significant	0.664286	1	Non_Significant	0.516667	1	Non_Significant	0.613158	1	Non_Significant	1.20408	1	Non_Significant	1.0503
augustus-Novel_contig_112414-processed-gene-0.0	9.49914	31.4286	3.22581	5	15.0538	9.65665	24.4898	13.5593	9.12951	0.0535516	Non_Significant	0.302245	1	Non_Significant	0	1	Non_Significant	0	0.704042	Non_Significant	0.332143	1	Non_Significant	0.517778	1	Non_Significant	1.80612	1	Non_Significant	0.897735
augustus-Novel_contig_112418-processed-gene-0.0	16.9257	2.85714	3.22581	5	11.828	17.8112	16.3265	8.47458	16.5605	0.113179	Non_Significant	5.92401	1	Non_Significant	0	1	Non_Significant	0	1	Non_Significant	0.422727	0.338787	Non_Significant	0.280723	1	Non_Significant	1.92653	1	Non_Significant	1.22134
augustus-Novel_contig_11246-processed-gene-0.0	10.3627	14.2857	3.22581	0	18.2796	10.3004	26.5306	8.47458	9.97877	1	Non_Significant	0.725389	1	Non_Significant	0	1	Non_Significant	0	0.000572648	Lowly_in_Heavy-Body-Weight	0	1	Non_Significant	0.485417	0.163566	Non_Significant	3.13061	1	Non_Significant	1.17749
augustus-Novel_contig_112500-processed-gene-0.0	12.2625	65.7143	48.3871	0	4.30108	11.588	4.08163	3.38983	11.2527	8.11911e-06	Lowly_in_China	0.186604	0.000125954	Lowly_in_China	0.185607	1	Non_Significant	1.3581	1	Non_Significant	0	0.017778	Non_Significant	0	1	Non_Significant	1.20408	1	Non_Significant	1.32781
augustus-Novel_contig_112668-processed-gene-0.0	0.172712	2.85714	38.7097	0	5.37634	0.214592	6.12245	6.77966	0.212314	1	Non_Significant	0.0604491	0.00894439	Non_Significant	0.290012	4.05365e-06	Lowly_in_Europe	0.0738095	0.945741	Non_Significant	0	1	Non_Significant	0	1	Non_Significant	0.903061	1	Non_Significant	100
augustus-Novel_contig_11427-processed-gene-0.0	1.72712	0	41.9355	100	100	1.28755	100	100	1.27389	1	Non_Significant	100	0.000144673	Lowly_in_China	0.16474	0.297572	Non_Significant	1.77143	1	Non_Significant	1	1	Non_Significant	0	1	Non_Significant	1	1	Non_Significant	0.375796
augustus-Novel_contig_115350-processed-gene-0.0	3.28152	0	51.6129	15	33.3333	3.00429	48.9796	20.339	2.54777	1	Non_Significant	100	1	Non_Significant	0.682642	1	Non_Significant	1.21786	0.51464	Non_Significant	0.45	1	Non_Significant	0	0.163566	Non_Significant	2.40816	1	Non_Significant	0.375796
augustus-Novel_contig_115361-processed-gene-0.0	100	100	38.7097	0	1.07527	100	2.04082	1.69492	100	1	Non_Significant	1	1.88438e-05	Lowly_in_China	0.116005	0.00214784	Non_Significant	0.221429	1	Non_Significant	0	1	Non_Significant	1	1	Non_Significant	1.20408	1	Non_Significant	1
augustus-Novel_contig_115790-processed-gene-0.0	26.5976	71.4286	3.22581	0	2.15054	25.7511	4.08163	0	25.0531	0.014002	Non_Significant	0.372366	1	Non_Significant	0	1	Non_Significant	0	1	Non_Significant	0	1	Non_Significant	0.5825	1	Non_Significant	100	1	Non_Significant	1.23178
augustus-Novel_contig_116174-processed-gene-0.0	0.863558	5.71429	3.22581	0	1.07527	0.858369	0	1.69492	0.636943	1	Non_Significant	0.151123	1	Non_Significant	0	1	Non_Significant	0	1	Non_Significant	0	1	Non_Significant	0	1	Non_Significant	0	1	Non_Significant	0.375796
augustus-Novel_contig_116191-processed-gene-0.0	0.863558	5.71429	3.22581	5	5.37634	0.643777	4.08163	8.47458	0.636943	1	Non_Significant	0.151123	1	Non_Significant	0	1	Non_Significant	0	1	Non_Significant	0.93	1	Non_Significant	0	1	Non_Significant	0.481633	1	Non_Significant	100
augustus-Novel_contig_116859-processed-gene-0.0	1.20898	0	51.6129	15	22.5806	1.28755	34.6939	25.4237	1.27389	1	Non_Significant	100	0.000147026	Lowly_in_China	0.220855	0.000145308	Lowly_in_Europe	0.221429	1	Non_Significant	0.664286	1	Non_Significant	0	1	Non_Significant	1.36463	1	Non_Significant	0.751592
augustus-Novel_contig_117774-processed-gene-0.0	3.45423	5.71429	45.1613	5	22.5806	3.00429	26.5306	22.0339	2.76008	1	Non_Significant	0.604491	1	Non_Significant	0.967555	0.000331376	Lowly_in_Europe	0.189796	0.05712	Non_Significant	0.221429	1	Non_Significant	1.66429	1	Non_Significant	1.20408	1	Non_Significant	0.32569
augustus-Novel_contig_117794-processed-gene-0.0	21.2435	68.5714	51.6129	0	12.9032	21.2446	22.449	8.47458	19.3206	0.00127306	Non_Significant	0.309801	5.58503e-07	Lowly_in_China	0.0903497	0.00578296	Non_Significant	0.332143	0.00911802	Non_Significant	0	1	Non_Significant	0.706061	0.611628	Non_Significant	2.64898	1	Non_Significant	0.759943
augustus-Novel_contig_118505-processed-gene-0.0	10.7081	22.8571	51.6129	20	29.0323	8.58369	40.8163	22.0339	7.64331	1	Non_Significant	0.46848	0.602866	Non_Significant	0.582254	1	Non_Significant	0.830357	1	Non_Significant	0.688889	1	Non_Significant	0.5825	1	Non_Significant	1.85243	1	Non_Significant	0.346889
augustus-Novel_contig_118887-processed-gene-0.0	10.8808	25.7143	19.3548	10	8.60215	10.9442	8.16327	11.8644	9.97877	0.659334	Non_Significant	0.423143	1	Non_Significant	0.794185	0.0258776	Non_Significant	0.147619	1	Non_Significant	1.1625	0.0319549	Non_Significant	0	1	Non_Significant	0.688047	1	Non_Significant	1.17749
augustus-Novel_contig_119092-processed-gene-0.0	0.172712	0	29.0323	5	3.22581	0.214592	2.04082	8.47458	0.212314	1	Non_Significant	100	0.00323008	Non_Significant	0.178469	0.000379995	Lowly_in_Europe	0.0984127	1	Non_Significant	1.55	1	Non_Significant	0	1	Non_Significant	0.240816	1	Non_Significant	100
augustus-Novel_contig_119378-processed-gene-0.0	27.6339	62.8571	51.6129	40	52.6882	27.6824	67.3469	57.6271	26.9639	0.0728592	Non_Significant	0.439629	5.58503e-07	Lowly_in_China	0.103735	1.44716e-08	Lowly_in_Europe	0.0553571	1	Non_Significant	0.759184	1	Non_Significant	0.722481	1	Non_Significant	1.16867	1	Non_Significant	1.22375
augustus-Novel_contig_119845-processed-gene-0.0	10.0173	45.7143	48.3871	0	26.8817	10.3004	38.7755	16.9492	9.97877	0.000958591	Lowly_in_China	0.219128	4.02425e-08	Lowly_in_China	0.0499712	2.56334e-10	Lowly_in_Europe	0	8.11064e-06	Lowly_in_Heavy-Body-Weight	0	1	Non_Significant	0.970833	0.38776	Non_Significant	2.28776	1	Non_Significant	0.841068
augustus-Novel_contig_120201-processed-gene-0.0	0.345423	0	48.3871	5	18.2796	0.429185	26.5306	15.2542	0.424628	1	Non_Significant	100	0.0503543	Non_Significant	0.39977	1	Non_Significant	0.944762	0.316368	Non_Significant	0.273529	1	Non_Significant	0	1	Non_Significant	1.73923	1	Non_Significant	100
augustus-Novel_contig_120375-processed-gene-0.0	2.24525	0	51.6129	5	12.9032	1.93133	18.3673	10.1695	1.4862	1	Non_Significant	100	0.83307	Non_Significant	0.625756	0.00578296	Non_Significant	0.332143	1	Non_Significant	0.3875	1	Non_Significant	2.58889	1	Non_Significant	1.80612	1	Non_Significant	0.175372
augustus-Novel_contig_120621-processed-gene-0.0	45.2504	74.2857	41.9355	35	47.3118	43.9914	57.1429	52.5424	41.4013	0.764548	Non_Significant	0.60914	2.01841e-05	Lowly_in_China	0.127674	3.27919e-09	Lowly_in_Europe	0	1	Non_Significant	0.739773	1	Non_Significant	0.909268	1	Non_Significant	1.08756	1	Non_Significant	0.718434
augustus-Novel_contig_121664-processed-gene-0.0	24.525	17.1429	6.45161	0	2.15054	25.1073	0	3.38983	23.9915	1	Non_Significant	1.43063	0.384465	Non_Significant	0.0267703	0.422841	Non_Significant	0	1	Non_Significant	0	1.45246e-05	Lowly_in_Heavy-Body-Weight	0	1	Non_Significant	0	1	Non_Significant	1.4155
augustus-Novel_contig_121700-processed-gene-0.0	12.2625	2.85714	48.3871	0	10.7527	11.3734	14.2857	6.77966	10.4034	0.661185	Non_Significant	4.29188	0.00029544	Lowly_in_China	0.214162	0.0831356	Non_Significant	0.413333	0.0296992	Non_Significant	0	1	Non_Significant	0.439623	1	Non_Significant	2.10714	1	Non_Significant	0.682
augustus-Novel_contig_122419-processed-gene-0.0	9.49914	22.8571	51.6129	10	43.0108	9.01288	69.3878	35.5932	8.49257	0.522843	Non_Significant	0.415587	1	Non_Significant	0.67595	1	Non_Significant	0.664286	0.00211924	Non_Significant	0.2325	1	Non_Significant	0.554762	0.415207	Non_Significant	1.94947	1	Non_Significant	0.835103
augustus-Novel_contig_122514-processed-gene-0.0	51.1226	60	48.3871	5	6.45161	52.5751	10.2041	8.47458	50.3185	1	Non_Significant	0.852044	1	Non_Significant	1.0601	0.688195	Non_Significant	1.59429	1	Non_Significant	0.775	1	Non_Significant	0.665714	1	Non_Significant	1.20408	1	Non_Significant	0.957674
augustus-Novel_contig_122615-processed-gene-0.0	2.07254	2.85714	48.3871	10	3.22581	2.14592	4.08163	6.77966	2.12314	1	Non_Significant	0.725389	0.000125954	Lowly_in_China	0.178469	0.00331871	Non_Significant	0.295238	1	Non_Significant	3.1	1	Non_Significant	0	1	Non_Significant	0.602041	1	Non_Significant	0.626327
augustus-Novel_contig_122628-processed-gene-0.0	6.56304	74.2857	45.1613	40	49.4624	6.00858	61.2245	50.8475	5.73248	2.23508e-09	Lowly_in_China	0.0883486	0.000136347	Lowly_in_China	0.187392	0.00158027	Non_Significant	0.253061	1	Non_Significant	0.808696	0.621122	Non_Significant	0	1	Non_Significant	1.20408	1	Non_Significant	0.845541
augustus-Novel_contig_122836-processed-gene-0.0	67.7029	57.1429	48.3871	5	31.1828	75.1073	44.898	15.2542	71.5499	1	Non_Significant	1.1848	1	Non_Significant	0.692458	0.0831356	Non_Significant	0.413333	0.00215181	Non_Significant	0.160345	5.14663e-08	Lowly_in_Heavy-Body-Weight	0.133143	0.0469312	Non_Significant	2.94331	0.69046	Non_Significant	2.01021
augustus-Novel_contig_122887-processed-gene-0.0	6.04491	0	51.6129	0	4.30108	6.00858	0	10.1695	5.30786	0.635766	Non_Significant	100	1	Non_Significant	1.09089	1	Non_Significant	1.10714	1	Non_Significant	0	1	Non_Significant	0.832143	0.106398	Non_Significant	0	1	Non_Significant	0.626327
augustus-Novel_contig_123117-processed-gene-0.0	2.24525	8.57143	51.6129	0	9.67742	1.71674	10.2041	10.1695	1.4862	1	Non_Significant	0.261946	0.162749	Non_Significant	0.478519	1	Non_Significant	0.664286	0.052859	Non_Significant	0	0.725083	Non_Significant	5.825	1	Non_Significant	1.0034	1	Non_Significant	0.219214
augustus-Novel_contig_123616-processed-gene-0.0	38.8601	45.7143	54.8387	5	19.3548	36.6953	26.5306	15.2542	35.0318	1	Non_Significant	0.850065	1.14249e-05	Lowly_in_China	0.17322	0.526519	Non_Significant	0.573109	0.20091	Non_Significant	0.258333	1	Non_Significant	1.09006	1	Non_Significant	1.73923	1	Non_Significant	0.68896
augustus-Novel_contig_123821-processed-gene-0.0	27.9793	74.2857	45.1613	0	4.30108	28.3262	6.12245	1.69492	27.8132	0.0110583	Non_Significant	0.376644	0.0390378	Non_Significant	0.374784	2.43141e-07	Lowly_in_Europe	0.0632653	1	Non_Significant	0	0.00638841	Non_Significant	0.176515	1	Non_Significant	3.61224	1	Non_Significant	1.82331
augustus-Novel_contig_123878-processed-gene-0.0	3.28152	5.71429	48.3871	0	1.07527	3.21888	2.04082	1.69492	2.76008	1	Non_Significant	0.574266	0.00029544	Lowly_in_China	0.214162	0.00331871	Non_Significant	0.295238	1	Non_Significant	0	1	Non_Significant	0	1	Non_Significant	1.20408	1	Non_Significant	0.271408
augustus-Novel_contig_124137-processed-gene-0.0	6.39033	2.85714	45.1613	5	16.129	6.00858	22.449	11.8644	5.52017	1	Non_Significant	2.23661	0.00320399	Non_Significant	0.271527	1	Non_Significant	1.4551	0.704042	Non_Significant	0.31	0.621122	Non_Significant	0	1	Non_Significant	1.89213	1	Non_Significant	0.542817
augustus-Novel_contig_124180-processed-gene-0.0	0.172712	28.5714	25.8065	0	3.22581	0.214592	0	5.08475	0.212314	2.28607e-06	Lowly_in_China	0.00604491	9.09223e-06	Lowly_in_China	0.00669257	0.00105469	Non_Significant	0.110714	1	Non_Significant	0	1	Non_Significant	0	1	Non_Significant	0	1	Non_Significant	100
augustus-Novel_contig_12473-processed-gene-0.0	11.9171	8.57143	48.3871	0	16.129	10.7296	24.4898	13.5593	9.97877	1	Non_Significant	1.39033	4.02425e-08	Lowly_in_China	0.0356937	2.56334e-10	Lowly_in_Europe	0	0.0016611	Non_Significant	0	1	Non_Significant	0.466	1	Non_Significant	1.80612	1	Non_Significant	0.654164
augustus-Novel_contig_12504-processed-gene-0.0	1.89983	0	35.4839	10	15.0538	1.50215	22.449	10.1695	1.4862	1	Non_Significant	100	2.39449e-05	Lowly_in_China	0.0924792	5.62557e-08	Lowly_in_Europe	0	1	Non_Significant	0.664286	1	Non_Significant	0	1	Non_Significant	2.20748	1	Non_Significant	0.876858
augustus-Novel_contig_125142-processed-gene-0.0	8.11744	8.57143	80.6452	0	5.37634	9.87124	10.2041	1.69492	9.55414	1	Non_Significant	0.947035	1	Non_Significant	1.24	1	Non_Significant	1.24	0.945741	Non_Significant	0	0.0589401	Non_Significant	0	0.957448	Non_Significant	6.02041	1	Non_Significant	5.63694
augustus-Novel_contig_125261-processed-gene-0.0	7.08117	54.2857	61.2903	10	8.60215	5.36481	12.2449	10.1695	4.88323	2.84993e-06	Lowly_in_China	0.130443	0.0545523	Non_Significant	0.433961	1	Non_Significant	1.16541	1	Non_Significant	1.1625	1	Non_Significant	0.932	1	Non_Significant	1.20408	1	Non_Significant	0.411586
augustus-Novel_contig_12550-processed-gene-0.0	1.5544	2.85714	22.5806	5	37.6344	1.28755	61.2245	28.8136	1.27389	1	Non_Significant	0.544041	0.000191558	Lowly_in_China	0.0382433	0.0831356	Non_Significant	0.253061	0.000175718	Lowly_in_Heavy-Body-Weight	0.132857	1	Non_Significant	0	0.236912	Non_Significant	2.12485	1	Non_Significant	0.250531
augustus-Novel_contig_12590-processed-gene-0.0	17.4439	37.1429	25.8065	5	9.67742	18.4549	8.16327	6.77966	17.1975	0.475226	Non_Significant	0.469643	5.74741e-05	Lowly_in_China	0.0334629	0.0214071	Non_Significant	0.221429	1	Non_Significant	0.516667	0.000578159	Lowly_in_Heavy-Body-Weight	0	1	Non_Significant	1.20408	1	Non_Significant	1.26831
augustus-Novel_contig_125993-processed-gene-0.0	8.80829	34.2857	41.9355	0	21.5054	7.51073	30.6122	13.5593	7.21868	0.0274734	Non_Significant	0.256908	6.58253e-08	Lowly_in_China	0.0288295	3.27919e-09	Lowly_in_Europe	0	7.57517e-05	Lowly_in_Heavy-Body-Weight	0	1	Non_Significant	1.33143	0.895732	Non_Significant	2.25765	1	Non_Significant	0.709837
augustus-Novel_contig_12655-processed-gene-0.0	4.14508	2.85714	25.8065	0	9.67742	4.07725	12.2449	6.77966	3.82166	1	Non_Significant	1.45078	0.00103668	Non_Significant	0.133851	0.0214071	Non_Significant	0.221429	0.052859	Non_Significant	0	1	Non_Significant	0	1	Non_Significant	1.80612	1	Non_Significant	2.25478
augustus-Novel_contig_12777-processed-gene-0.0	6.21762	37.1429	45.1613	0	3.22581	5.5794	6.12245	1.69492	5.09554	0.000595938	Lowly_in_China	0.167397	0.165449	Non_Significant	0.470392	1	Non_Significant	1.51837	1	Non_Significant	0	1	Non_Significant	1.79231	1	Non_Significant	3.61224	1	Non_Significant	0.501062
augustus-Novel_contig_12802-processed-gene-0.0	34.3696	37.1429	51.6129	10	25.8065	34.9785	38.7755	20.339	32.2718	1	Non_Significant	0.925335	0.000147026	Lowly_in_China	0.20747	0.081293	Non_Significant	0.442857	0.393202	Non_Significant	0.3875	0.000527714	Lowly_in_Heavy-Body-Weight	0.142945	1	Non_Significant	1.90646	1	Non_Significant	1.12002
augustus-Novel_contig_128370-processed-gene-0.0	10.0173	8.57143	38.7097	5	1.07527	10.3004	0	3.38983	10.6157	1	Non_Significant	1.16868	0.00894439	Non_Significant	0.281088	1	Non_Significant	0.664286	1	Non_Significant	4.65	1	Non_Significant	0.485417	1	Non_Significant	0	1	Non_Significant	1.56582
augustus-Novel_contig_12893-processed-gene-0.0	18.8256	2.85714	22.5806	100	98.9247	19.0987	100	98.3051	18.259	0.0495697	Non_Significant	6.58895	2.39449e-05	Lowly_in_China	0.00764866	2.14684e-05	Lowly_in_Europe	0	1	Non_Significant	1.01087	0.00056574	Lowly_in_Heavy-Body-Weight	0	1	Non_Significant	1.01724	1	Non_Significant	1.3466
augustus-Novel_contig_13167-processed-gene-0.0	3.97237	40	54.8387	100	98.9247	3.00429	100	98.3051	2.76008	1.9224e-05	Lowly_in_China	0.0993092	0.199066	Non_Significant	0.503911	1	Non_Significant	1.14622	1	Non_Significant	1.01087	1	Non_Significant	0	1	Non_Significant	1.01724	1	Non_Significant	0.407113
augustus-Novel_contig_13177-processed-gene-0.0	1.38169	5.71429	41.9355	100	100	1.07296	100	100	0.849257	1	Non_Significant	0.241796	0.00178827	Non_Significant	0.238873	1	Non_Significant	1.09011	1	Non_Significant	1	1	Non_Significant	0	1	Non_Significant	1	1	Non_Significant	0.501062
augustus-Novel_contig_134717-processed-gene-0.0	0.172712	0	9.67742	0	1.07527	0.214592	2.04082	0	0.212314	1	Non_Significant	100	0.0336487	Non_Significant	0.0356937	0.0351249	Non_Significant	0	1	Non_Significant	0	1	Non_Significant	0	1	Non_Significant	100	1	Non_Significant	100
augustus-Novel_contig_13649-processed-gene-0.0	23.3161	31.4286	9.67742	0	55.914	23.3906	95.9184	32.2034	22.0807	1	Non_Significant	0.741875	0.448779	Non_Significant	0.232009	0.0351249	Non_Significant	0	2.80472e-12	Lowly_in_Heavy-Body-Weight	0	0.791302	Non_Significant	0.427523	0.000858289	Highly_in_High-Reproductive-Ability	2.97852	1	Non_Significant	1.08563
augustus-Novel_contig_136834-processed-gene-0.0	0.690846	0	58.0645	5	0	0.429185	0	1.69492	0.424628	1	Non_Significant	100	1	Non_Significant	0.779313	1	Non_Significant	1.27937	0.945741	Non_Significant	100	0.97913	Non_Significant	11.65	1	Non_Significant	0	1	Non_Significant	0.125265
augustus-Novel_contig_136942-processed-gene-0.0	0	2.85714	54.8387	0	8.60215	99.3562	10.2041	16.9492	99.3631	1	Non_Significant	0	0.0882445	Non_Significant	0.447221	0.00253804	Non_Significant	0.312605	0.0951093	Non_Significant	0	1	Non_Significant	1.00648	1	Non_Significant	0.602041	1	Non_Significant	1.01076
augustus-Novel_contig_136994-processed-gene-0.0	99.3092	100	41.9355	0	1.07527	99.7854	2.04082	0	99.7877	1	Non_Significant	0.993092	0.00750479	Non_Significant	0.292414	8.30789e-07	Lowly_in_Europe	0.0681319	1	Non_Significant	0	1	Non_Significant	1.00215	1	Non_Significant	100	1	Non_Significant	1.01508
augustus-Novel_contig_137346-processed-gene-0.0	99.6546	100	38.7097	5	8.60215	100	12.2449	11.8644	100	1	Non_Significant	0.996546	0.00208811	Non_Significant	0.245394	1	Non_Significant	0.590476	1	Non_Significant	0.58125	1	Non_Significant	1	1	Non_Significant	1.03207	1	Non_Significant	1
augustus-Novel_contig_139810-processed-gene-0.0	100	100	54.8387	5	46.2366	4.93562	71.4286	23.7288	4.88323	1	Non_Significant	1	1	Non_Significant	0.932236	1	Non_Significant	1.09412	7.58214e-06	Lowly_in_Heavy-Body-Weight	0.10814	0.97913	Non_Significant	0	0.00571446	Non_Significant	3.0102	1	Non_Significant	100
augustus-Novel_contig_14005-processed-gene-0.0	4.14508	17.1429	45.1613	25	19.3548	75.5365	30.6122	27.1186	71.7622	0.25994	Non_Significant	0.241796	1.10313e-07	Lowly_in_China	0.0458919	2.43141e-07	Lowly_in_Europe	0.0632653	1	Non_Significant	1.29167	1.43564e-16	Lowly_in_Heavy-Body-Weight	0	1	Non_Significant	1.12883	0.209697	Non_Significant	2.22841
augustus-Novel_contig_14227-processed-gene-0.0	69.7755	71.4286	41.9355	50	46.2366	0	65.3061	44.0678	0	1	Non_Significant	0.976857	0.000144673	Lowly_in_China	0.156503	0.297572	Non_Significant	1.77143	1	Non_Significant	1.0814	0.97913	Non_Significant	100	1	Non_Significant	1.48195	1	Non_Significant	0
augustus-Novel_contig_142667-processed-gene-0.0	0.172712	0	51.6129	15	48.3871	12.4464	75.5102	38.9831	10.828	1	Non_Significant	100	1	Non_Significant	1.31174	1	Non_Significant	1.10714	0.0101951	Non_Significant	0.31	0.017778	Non_Significant	0	0.296005	Non_Significant	1.937	1	Non_Significant	0.638854
augustus-Novel_contig_14300-processed-gene-0.0	11.399	57.1429	19.3548	50	58.0645	1.28755	77.551	57.6271	1.27389	4.76047e-05	Lowly_in_China	0.199482	0.257799	Non_Significant	0.31232	0.000282381	Lowly_in_Europe	0	1	Non_Significant	0.861111	1	Non_Significant	0	1	Non_Significant	1.34574	1	Non_Significant	100
augustus-Novel_contig_14316-processed-gene-0.0	1.20898	0	6.45161	0	1.07527	12.4464	0	5.08475	11.465	1	Non_Significant	100	1	Non_Significant	0.348014	1	Non_Significant	1.32857	1	Non_Significant	0	1	Non_Significant	0.401724	1	Non_Significant	0	1	Non_Significant	0.966333
augustus-Novel_contig_144504-processed-gene-0.0	11.5717	2.85714	51.6129	0	16.129	28.97	30.6122	0	27.6008	0.661185	Non_Significant	4.05009	1	Non_Significant	0.752915	1	Non_Significant	0.885714	0.0016611	Non_Significant	0	0.00615374	Non_Significant	0.172593	1.72732e-05	Highly_in_High-Reproductive-Ability	100	1	Non_Significant	1.16318
augustus-Novel_contig_144583-processed-gene-0.0	30.9154	31.4286	58.0645	15	41.9355	24.0343	57.1429	23.7288	22.0807	1	Non_Significant	0.983671	0.112719	Non_Significant	0.481865	1	Non_Significant	1.27937	0.0490357	Non_Significant	0.357692	1	Non_Significant	1.04018	0.125493	Non_Significant	2.40816	1	Non_Significant	0.814225
augustus-Novel_contig_14476-processed-gene-0.0	23.3161	40	48.3871	10	56.9892	37.5536	73.4694	42.3729	36.0934	1	Non_Significant	0.582902	1.59674e-07	Lowly_in_China	0.0678181	4.05365e-06	Lowly_in_Europe	0.118095	2.88032e-05	Lowly_in_Heavy-Body-Weight	0.175472	1	Non_Significant	1.33143	0.772677	Non_Significant	1.73388	1	Non_Significant	0.819043
augustus-Novel_contig_145863-processed-gene-0.0	39.3782	2.85714	41.9355	50	55.914	51.7167	81.6327	52.5424	48.62	8.97816e-06	Highly_in_China	13.7824	5.49821e-05	Lowly_in_China	0.152385	8.30789e-07	Lowly_in_Europe	0.0681319	1	Non_Significant	0.894231	0.0033554	Non_Significant	0.290041	1	Non_Significant	1.55365	1	Non_Significant	1.24721
augustus-Novel_contig_14610-processed-gene-0.0	49.9136	34.2857	35.4839	15	16.129	71.2446	22.449	20.339	68.7898	1	Non_Significant	1.45581	1.16859e-07	Lowly_in_China	0.00486733	1	Non_Significant	0.805195	1	Non_Significant	0.93	1	Non_Significant	0.701807	1	Non_Significant	1.10374	1	Non_Significant	1.19371
augustus-Novel_contig_147144-processed-gene-0.0	68.3938	40	51.6129	0	3.22581	0.858369	4.08163	1.69492	0.424628	0.662257	Non_Significant	1.70984	0.000330424	Lowly_in_China	0.230894	2.46956e-05	Lowly_in_Europe	0.166071	1	Non_Significant	0	1	Non_Significant	0	1	Non_Significant	2.40816	1	Non_Significant	0.0835103
augustus-Novel_contig_147253-processed-gene-0.0	0.863558	5.71429	41.9355	5	6.45161	2.36052	6.12245	5.08475	2.33546	1	Non_Significant	0.151123	2.99296e-07	Lowly_in_China	0.0453036	3.27919e-09	Lowly_in_Europe	0	1	Non_Significant	0.775	1	Non_Significant	0	1	Non_Significant	1.20408	1	Non_Significant	100
augustus-Novel_contig_148705-processed-gene-0.0	4.4905	5.71429	19.3548	0	4.30108	43.133	6.12245	1.69492	42.6752	1	Non_Significant	0.785838	0.770638	Non_Significant	0.419401	1	Non_Significant	0.442857	1	Non_Significant	0	0.052697	Non_Significant	0.347761	1	Non_Significant	3.61224	1	Non_Significant	1.79845
augustus-Novel_contig_149013-processed-gene-0.0	41.9689	5.71429	48.3871	0	1.07527	59.8712	2.04082	1.69492	57.9618	0.000116681	Highly_in_China	7.34456	2.01841e-05	Lowly_in_China	0.146344	1	Non_Significant	1.1219	1	Non_Significant	0	1.00209e-05	Lowly_in_Heavy-Body-Weight	0.167025	1	Non_Significant	1.20408	1	Non_Significant	1.3679
augustus-Novel_contig_14933-processed-gene-0.0	57.6857	71.4286	38.7097	5	4.30108	51.5021	2.04082	6.77966	49.0446	1	Non_Significant	0.807599	1.35306e-06	Lowly_in_China	0.0401554	4.05365e-06	Lowly_in_Europe	0.0738095	1	Non_Significant	1.1625	1	Non_Significant	0.970833	1	Non_Significant	0.30102	1	Non_Significant	0.933429
augustus-Novel_contig_149790-processed-gene-0.0	52.1589	54.2857	48.3871	30	44.086	16.0944	67.3469	27.1186	14.862	1	Non_Significant	0.960822	0.0183436	Non_Significant	0.360507	1	Non_Significant	0.767619	1	Non_Significant	0.680488	1	Non_Significant	0.932	0.0476152	Non_Significant	2.48342	1	Non_Significant	0.730715
augustus-Novel_contig_150014-processed-gene-0.0	16.0622	5.71429	41.9355	15	22.5806	1.50215	30.6122	20.339	1.4862	0.91805	Non_Significant	2.81088	0.000839365	Lowly_in_China	0.210044	1	Non_Significant	0.817582	1	Non_Significant	0.664286	1	Non_Significant	0	1	Non_Significant	1.5051	1	Non_Significant	0.876858
augustus-Novel_contig_150821-processed-gene-0.0	1.72712	82.8571	41.9355	5	23.6559	9.87124	38.7755	15.2542	9.97877	2.16261e-14	Lowly_in_China	0.0208445	6.50649e-06	Lowly_in_China	0.0988442	8.30789e-07	Lowly_in_Europe	0.0681319	0.0371916	Non_Significant	0.211364	1	Non_Significant	0.506522	0.180421	Non_Significant	2.54195	1	Non_Significant	1.96249
augustus-Novel_contig_151031-processed-gene-0.0	9.15371	65.7143	48.3871	0	3.22581	2.36052	4.08163	5.08475	2.33546	4.64562e-07	Lowly_in_China	0.139296	5.41056e-06	Lowly_in_China	0.128497	1	Non_Significant	0.767619	1	Non_Significant	0	1	Non_Significant	0	1	Non_Significant	0.802721	1	Non_Significant	1.37792
augustus-Novel_contig_151038-processed-gene-0.0	2.59067	68.5714	51.6129	0	17.2043	2.36052	22.449	15.2542	2.12314	2.45172e-11	Lowly_in_China	0.0377807	1	Non_Significant	0.665911	1	Non_Significant	0.719643	0.00098545	Lowly_in_Heavy-Body-Weight	0	1	Non_Significant	0	1	Non_Significant	1.47166	1	Non_Significant	1.25265
augustus-Novel_contig_15134-processed-gene-0.0	2.07254	2.85714	96.7742	0	17.2043	6.22318	24.4898	18.6441	6.15711	1	Non_Significant	0.725389	3.04653e-10	Lowly_in_China	0.103512	9.06129e-11	Lowly_in_Europe	0.0885714	0.00098545	Lowly_in_Heavy-Body-Weight	0	1	Non_Significant	0.803448	1	Non_Significant	1.31354	1	Non_Significant	0.908174
augustus-Novel_contig_152349-processed-gene-0.0	5.87219	91.4286	41.9355	5	23.6559	40.7725	16.3265	32.2034	39.9151	2.3076e-12	Lowly_in_China	0.0642271	0.189416	Non_Significant	0.448917	8.30789e-07	Lowly_in_Europe	0.0681319	0.0371916	Non_Significant	0.211364	1	Non_Significant	0.735789	1	Non_Significant	0.506982	1	Non_Significant	1.47187
augustus-Novel_contig_15269-processed-gene-0.0	40.9326	25.7143	6.45161	5	8.60215	22.103	14.2857	6.77966	21.2314	1	Non_Significant	1.59182	0.384465	Non_Significant	0	0.422841	Non_Significant	0	1	Non_Significant	0.58125	1	Non_Significant	0.678641	1	Non_Significant	2.10714	1	Non_Significant	1.04388
augustus-Novel_contig_15280-processed-gene-0.0	21.9344	85.7143	48.3871	100	100	24.2489	100	100	22.9299	2.69493e-05	Lowly_in_China	0.255901	4.97595e-07	Lowly_in_China	0.0820956	1	Non_Significant	0.826667	1	Non_Significant	1	0.0401561	Non_Significant	0.206195	1	Non_Significant	1	1	Non_Significant	1.50318
augustus-Novel_contig_153091-processed-gene-0.0	23.4888	45.7143	38.7097	10	20.4301	4.72103	26.5306	23.7288	4.24628	0.418798	Non_Significant	0.513817	1.70764e-07	Lowly_in_China	0.0356937	0.000145308	Lowly_in_Europe	0.147619	1	Non_Significant	0.489474	0.97913	Non_Significant	0	1	Non_Significant	1.11808	1	Non_Significant	0.835103
augustus-Novel_contig_153115-processed-gene-0.0	4.31779	40	25.8065	5	13.9785	10.9442	20.4082	8.47458	9.97877	1.9224e-05	Lowly_in_China	0.107945	9.09223e-06	Lowly_in_China	0.00669257	7.4213e-06	Lowly_in_Europe	0	0.945741	Non_Significant	0.357692	0.0319549	Non_Significant	0	1	Non_Significant	2.40816	1	Non_Significant	0.654164
augustus-Novel_contig_153293-processed-gene-0.0	11.5717	60	48.3871	10	16.129	12.8755	20.4082	25.4237	11.2527	6.27687e-05	Lowly_in_China	0.192861	0.190885	Non_Significant	0.481865	1	Non_Significant	0.649524	1	Non_Significant	0.62	0.00982891	Non_Significant	0	1	Non_Significant	0.802721	1	Non_Significant	0.603551
augustus-Novel_contig_153812-processed-gene-0.0	13.1261	74.2857	6.45161	0	13.9785	17.382	14.2857	13.5593	16.3482	1.40541e-06	Lowly_in_China	0.176697	1	Non_Significant	0.107081	0.422841	Non_Significant	0	0.00517556	Non_Significant	0	0.514925	Non_Significant	0.287654	1	Non_Significant	1.05357	1	Non_Significant	0.507654
augustus-Novel_contig_154003-processed-gene-0.0	17.962	100	6.45161	10	8.60215	8.58369	6.12245	15.2542	8.06794	4.72078e-08	Lowly_in_China	0.17962	0.384465	Non_Significant	0	1	Non_Significant	0.442857	1	Non_Significant	1.1625	1	Non_Significant	0.5825	1	Non_Significant	0.401361	1	Non_Significant	1.19002
augustus-Novel_contig_154241-processed-gene-0.0	8.46287	91.4286	77.4194	0	3.22581	100	4.08163	1.69492	100	2.45172e-11	Lowly_in_China	0.0925626	1	Non_Significant	1.28274	1	Non_Significant	1.29167	1	Non_Significant	0	1	Non_Significant	1	1	Non_Significant	2.40816	1	Non_Significant	1
augustus-Novel_contig_154542-processed-gene-0.0	100	100	61.2903	30	40.8602	16.5236	59.1837	33.8983	15.0743	1	Non_Significant	1	0.341289	Non_Significant	1.62594	0.379107	Non_Significant	1.63158	1	Non_Significant	0.734211	1	Non_Significant	0.605195	0.946453	Non_Significant	1.74592	1	Non_Significant	0.635274
augustus-Novel_contig_154572-processed-gene-0.0	16.9257	65.7143	6.45161	0	1.07527	1.28755	2.04082	0	1.06157	0.000259125	Lowly_in_China	0.257566	0.384465	Non_Significant	0	0.422841	Non_Significant	0	1	Non_Significant	0	1	Non_Significant	3.88333	1	Non_Significant	100	1	Non_Significant	0.125265
augustus-Novel_contig_15475-processed-gene-0.0	3.45423	0	6.45161	0	2.15054	28.3262	2.04082	3.38983	26.327	1	Non_Significant	100	0.384465	Non_Significant	0	0.422841	Non_Significant	0	1	Non_Significant	0	0.203277	Non_Significant	0.35303	1	Non_Significant	0.602041	1	Non_Significant	1.03553
augustus-Novel_contig_155429-processed-gene-0.0	25.734	20	6.45161	20	55.914	5.36481	81.6327	47.4576	4.88323	1	Non_Significant	1.2867	0.384465	Non_Significant	0	0.422841	Non_Significant	0	0.0151816	Non_Significant	0.357692	0.97913	Non_Significant	0	0.57287	Non_Significant	1.72012	1	Non_Significant	0.360138
augustus-Novel_contig_155989-processed-gene-0.0	6.56304	97.1429	87.0968	0	3.22581	7.93991	4.08163	1.69492	7.431	1.35904e-12	Lowly_in_China	0.0675607	1	Non_Significant	1.14815	1	Non_Significant	1.14815	1	Non_Significant	0	1	Non_Significant	1.25946	1	Non_Significant	2.40816	1	Non_Significant	0.487143
augustus-Novel_contig_156135-processed-gene-0.0	8.11744	28.5714	41.9355	20	15.0538	4.93562	24.4898	13.5593	4.88323	0.0643039	Non_Significant	0.284111	6.50649e-06	Lowly_in_China	0.0988442	0.0831356	Non_Significant	0.408791	1	Non_Significant	1.32857	0.97913	Non_Significant	0	1	Non_Significant	1.80612	1	Non_Significant	2.8811
augustus-Novel_contig_156334-processed-gene-0.0	4.4905	31.4286	3.22581	5	16.129	45.0644	20.4082	16.9492	43.5244	0.000869557	Lowly_in_China	0.14288	1	Non_Significant	0	1	Non_Significant	0	0.704042	Non_Significant	0.31	1	Non_Significant	0.665714	1	Non_Significant	1.20408	1	Non_Significant	1.28397
augustus-Novel_contig_156690-processed-gene-0.0	43.8687	85.7143	48.3871	15	47.3118	0.858369	63.2653	35.5932	0.849257	0.13131	Non_Significant	0.511802	1	Non_Significant	1.44203	1	Non_Significant	1.47619	0.0151816	Non_Significant	0.317045	1	Non_Significant	0	0.82157	Non_Significant	1.77745	1	Non_Significant	100
augustus-Novel_contig_157209-processed-gene-0.0	0.863558	57.1429	3.22581	100	100	1.50215	100	100	1.27389	4.6521e-11	Lowly_in_China	0.0151123	1	Non_Significant	0	1	Non_Significant	0	1	Non_Significant	1	1	Non_Significant	0	1	Non_Significant	1	1	Non_Significant	0.375796
augustus-Novel_contig_157467-processed-gene-0.0	1.5544	62.8571	3.22581	10	16.129	44.6352	16.3265	16.9492	41.6136	4.6521e-11	Lowly_in_China	0.0247292	1	Non_Significant	0	1	Non_Significant	0	1	Non_Significant	0.62	0.242494	Non_Significant	0.448077	1	Non_Significant	0.963265	1	Non_Significant	0.876858
augustus-Novel_contig_157528-processed-gene-0.0	45.5959	60	3.22581	5	22.5806	1.50215	32.6531	20.339	1.4862	1	Non_Significant	0.759931	1	Non_Significant	0	1	Non_Significant	0	0.05712	Non_Significant	0.221429	1	Non_Significant	0	1	Non_Significant	1.60544	1	Non_Significant	0.876858
augustus-Novel_contig_157563-processed-gene-0.0	1.72712	71.4286	3.22581	0	1.07527	13.0901	2.04082	0	12.5265	2.34983e-12	Lowly_in_China	0.0241796	1	Non_Significant	0	1	Non_Significant	0	1	Non_Significant	0	1	Non_Significant	1.52787	1	Non_Significant	100	1	Non_Significant	0.923832
augustus-Novel_contig_158132-processed-gene-0.0	13.6442	37.1429	3.22581	0	5.37634	8.58369	8.16327	3.38983	7.64331	0.129739	Non_Significant	0.367344	1	Non_Significant	0	1	Non_Significant	0	0.945741	Non_Significant	0	1	Non_Significant	0.5825	1	Non_Significant	2.40816	1	Non_Significant	0.450955
augustus-Novel_contig_15840-processed-gene-0.0	9.67185	0	3.22581	0	7.52688	36.9099	12.2449	3.38983	35.4565	0.057886	Non_Significant	100	1	Non_Significant	0	1	Non_Significant	0	0.173798	Non_Significant	0	0.201556	Non_Significant	0.406395	0.900791	Non_Significant	3.61224	1	Non_Significant	0.996158
augustus-Novel_contig_158459-processed-gene-0.0	37.8238	100	3.22581	0	1.07527	100	0	1.69492	100	0.00284415	Non_Significant	0.378238	1	Non_Significant	0	1	Non_Significant	0	1	Non_Significant	0	1	Non_Significant	1	1	Non_Significant	0	1	Non_Significant	1
augustus-Novel_contig_159063-processed-gene-0.0	100	100	3.22581	0	9.67742	11.588	8.16327	11.8644	11.2527	1	Non_Significant	1	1	Non_Significant	0	1	Non_Significant	0	0.052859	Non_Significant	0	1	Non_Significant	0.862963	1	Non_Significant	0.688047	1	Non_Significant	0.663907
augustus-Novel_contig_159327-processed-gene-0.0	12.2625	94.2857	3.22581	5	4.30108	21.6738	4.08163	6.77966	20.1699	9.23539e-10	Lowly_in_China	0.130057	1	Non_Significant	0	1	Non_Significant	0	1	Non_Significant	1.1625	0.0645397	Non_Significant	0.230693	1	Non_Significant	0.602041	1	Non_Significant	0.991684
augustus-Novel_contig_15937-processed-gene-0.0	21.2435	14.2857	3.22581	0	16.129	1.93133	18.3673	20.339	1.91083	1	Non_Significant	1.48705	1	Non_Significant	0	1	Non_Significant	0	0.0016611	Non_Significant	0	1	Non_Significant	0	1	Non_Significant	0.903061	1	Non_Significant	100
augustus-Novel_contig_159515-processed-gene-0.0	1.72712	20	3.22581	0	1.07527	3.43348	20.4082	6.77966	3.18471	0.00980805	Non_Significant	0.0863558	1	Non_Significant	0	1	Non_Significant	0	1	Non_Significant	0	1	Non_Significant	0	0.724723	Non_Significant	3.0102	1	Non_Significant	0.93949
augustus-Novel_contig_159548-processed-gene-0.0	3.62694	60	3.22581	0	13.9785	7.72532	81.6327	30.5085	7.431	5.43593e-09	Lowly_in_China	0.0604491	1	Non_Significant	0	1	Non_Significant	0	0.00517556	Non_Significant	0	0.187862	Non_Significant	0	0.0124191	Non_Significant	2.67574	1	Non_Significant	2.19214
augustus-Novel_contig_15958-processed-gene-0.0	7.4266	11.4286	3.22581	40	50.5376	0.214592	10.2041	18.6441	0.212314	1	Non_Significant	0.649827	1	Non_Significant	0	1	Non_Significant	0	1	Non_Significant	0.791489	1	Non_Significant	0	1	Non_Significant	0.54731	1	Non_Significant	0.125265
augustus-Novel_contig_160088-processed-gene-0.0	0.345423	25.7143	3.22581	10	13.9785	8.3691	30.6122	16.9492	7.85563	1.58907e-05	Lowly_in_China	0.0134331	1	Non_Significant	0	1	Non_Significant	0	1	Non_Significant	0.715385	0.187862	Non_Significant	0	1	Non_Significant	1.80612	1	Non_Significant	0.662117
augustus-Novel_contig_160465-processed-gene-0.0	8.29016	62.8571	3.22581	0	21.5054	1.28755	24.4898	15.2542	1.06157	4.90911e-07	Lowly_in_China	0.131889	1	Non_Significant	0	1	Non_Significant	0	7.57517e-05	Lowly_in_Heavy-Body-Weight	0	1	Non_Significant	3.88333	1	Non_Significant	1.60544	1	Non_Significant	0.156582
augustus-Novel_contig_161449-processed-gene-0.0	1.89983	82.8571	3.22581	20	15.0538	14.5923	87.7551	50.8475	13.1635	2.16261e-14	Lowly_in_China	0.022929	1	Non_Significant	0	1	Non_Significant	0	1	Non_Significant	1.32857	0.0031487	Non_Significant	0	0.622022	Non_Significant	1.72585	1	Non_Significant	0.647205
augustus-Novel_contig_16199-processed-gene-0.0	14.3351	11.4286	3.22581	35	58.0645	1.93133	48.9796	30.5085	2.12314	1	Non_Significant	1.25432	1	Non_Significant	0	1	Non_Significant	0	0.945741	Non_Significant	0.602778	1	Non_Significant	0	1	Non_Significant	1.60544	1	Non_Significant	100
augustus-Novel_contig_16332-processed-gene-0.0	1.72712	2.85714	3.22581	20	37.6344	8.3691	75.5102	38.9831	8.06794	1	Non_Significant	0.604491	1	Non_Significant	0	1	Non_Significant	0	0.945741	Non_Significant	0.531429	0.187862	Non_Significant	0	0.296005	Non_Significant	1.937	1	Non_Significant	1.19002
augustus-Novel_contig_163973-processed-gene-0.0	8.981	51.4286	3.22581	15	49.4624	27.0386	48.9796	30.5085	26.1146	6.10974e-05	Lowly_in_China	0.174631	1	Non_Significant	0	1	Non_Significant	0	0.00713732	Non_Significant	0.303261	1	Non_Significant	1.47937	1	Non_Significant	1.60544	1	Non_Significant	0.85598
augustus-Novel_contig_164490-processed-gene-0.0	31.2608	68.5714	3.22581	20	34.4086	13.7339	4.08163	13.5593	13.3758	0.0658015	Non_Significant	0.455887	1	Non_Significant	0	1	Non_Significant	0	1	Non_Significant	0.58125	1	Non_Significant	0.728125	0.823341	Non_Significant	0.30102	1	Non_Significant	0.717429
augustus-Novel_contig_16487-processed-gene-0.0	13.6442	14.2857	3.22581	15	6.45161	21.4592	42.8571	30.5085	20.1699	1	Non_Significant	0.955095	1	Non_Significant	0	1	Non_Significant	0	1	Non_Significant	2.325	0.000153957	Lowly_in_Heavy-Body-Weight	0	1	Non_Significant	1.40476	1	Non_Significant	1.19002
augustus-Novel_contig_16529-processed-gene-0.0	20.7254	28.5714	3.22581	10	29.0323	17.1674	14.2857	10.1695	16.3482	1	Non_Significant	0.725389	1	Non_Significant	0	1	Non_Significant	0	0.188558	Non_Significant	0.344444	1	Non_Significant	1.165	1	Non_Significant	1.40476	1	Non_Significant	1.07172
augustus-Novel_contig_167175-processed-gene-0.0	16.9257	2.85714	3.22581	5	11.828	64.3777	6.12245	16.9492	61.1465	0.113179	Non_Significant	5.92401	1	Non_Significant	0	1	Non_Significant	0	1	Non_Significant	0.422727	0.441419	Non_Significant	0.543667	1	Non_Significant	0.361224	1	Non_Significant	1.20255
augustus-Novel_contig_169311-processed-gene-0.0	62.3489	71.4286	3.22581	5	8.60215	28.3262	16.3265	6.77966	27.3885	1	Non_Significant	0.872884	1	Non_Significant	0	1	Non_Significant	0	1	Non_Significant	0.58125	1	Non_Significant	0.706061	1	Non_Significant	2.40816	1	Non_Significant	0.897735
augustus-Novel_contig_17138-processed-gene-0.0	29.5337	42.8571	3.22581	5	9.67742	49.5708	53.0612	20.339	46.7091	1	Non_Significant	0.689119	1	Non_Significant	0	1	Non_Significant	0	1	Non_Significant	0.516667	0.00733705	Non_Significant	0.302597	0.0640671	Non_Significant	2.60884	1	Non_Significant	1.19819
augustus-Novel_contig_171606-processed-gene-0.0	48.3592	31.4286	3.22581	5	34.4086	39.6996	6.12245	6.77966	38.0042	1	Non_Significant	1.5387	1	Non_Significant	0	1	Non_Significant	0	0.000847315	Lowly_in_Heavy-Body-Weight	0.145313	0.599218	Non_Significant	0.503784	1	Non_Significant	0.903061	1	Non_Significant	1.24569
augustus-Novel_contig_17168-processed-gene-0.0	38.1693	85.7143	3.22581	0	7.52688	7.72532	55.102	20.339	7.431	0.0337185	Non_Significant	0.445308	1	Non_Significant	0	1	Non_Significant	0	0.173798	Non_Significant	0	1	Non_Significant	1.94167	0.0456361	Non_Significant	2.70918	1	Non_Significant	0.548036
augustus-Novel_contig_172172-processed-gene-0.0	7.77202	0	3.22581	0	37.6344	29.6137	61.2245	23.7288	27.1762	0.190813	Non_Significant	100	1	Non_Significant	0	1	Non_Significant	0	2.2352e-08	Lowly_in_Heavy-Body-Weight	0	0.144501	Non_Significant	0.337681	0.0506305	Non_Significant	2.58017	1	Non_Significant	0.890776
augustus-Novel_contig_17228-processed-gene-0.0	28.8428	65.7143	3.22581	5	40.8602	9.44206	28.5714	16.9492	9.12951	0.0578179	Non_Significant	0.438913	1	Non_Significant	0	1	Non_Significant	0	3.76108e-05	Lowly_in_Heavy-Body-Weight	0.122368	1	Non_Significant	0.529545	1	Non_Significant	1.68571	1	Non_Significant	0.897735
augustus-Novel_contig_172733-processed-gene-0.0	9.67185	2.85714	3.22581	5	20.4301	14.3777	2.04082	0	13.3758	1	Non_Significant	3.38515	1	Non_Significant	0	1	Non_Significant	0	0.136098	Non_Significant	0.244737	0.97913	Non_Significant	0.347761	1	Non_Significant	100	1	Non_Significant	0.789172
augustus-Novel_contig_172766-processed-gene-0.0	13.1261	2.85714	3.22581	0	1.07527	14.3777	79.5918	42.3729	13.8004	0.441741	Non_Significant	4.59413	1	Non_Significant	0	1	Non_Significant	0	1	Non_Significant	0	0.97913	Non_Significant	0.347761	0.318411	Non_Significant	1.87837	1	Non_Significant	2.03556
augustus-Novel_contig_17320-processed-gene-0.0	13.2988	8.57143	3.22581	30	50.5376	21.4592	51.0204	37.2881	20.1699	1	Non_Significant	1.55153	1	Non_Significant	0	1	Non_Significant	0	1	Non_Significant	0.593617	0.10059	Non_Significant	0.233	1	Non_Significant	1.36827	1	Non_Significant	0.991684
augustus-Novel_contig_17339-processed-gene-0.0	22.9706	57.1429	3.22581	10	37.6344	3.21888	91.8367	35.5932	3.18471	0.0534064	Non_Significant	0.401986	1	Non_Significant	0	1	Non_Significant	0	0.0122082	Non_Significant	0.265714	1	Non_Significant	0	0.0093072	Non_Significant	2.58017	1	Non_Significant	0.469745
augustus-Novel_contig_173992-processed-gene-0.0	3.79965	2.85714	3.22581	20	55.914	30.0429	95.9184	76.2712	28.8747	1	Non_Significant	1.32988	1	Non_Significant	0	1	Non_Significant	0	0.0151816	Non_Significant	0.357692	9.94284e-07	Lowly_in_Heavy-Body-Weight	0	1	Non_Significant	1.2576	1	Non_Significant	1.41967
augustus-Novel_contig_17462-processed-gene-0.0	30.2245	37.1429	3.22581	70	78.4946	38.6266	4.08163	1.69492	37.155	1	Non_Significant	0.813737	1	Non_Significant	0	1	Non_Significant	0	1	Non_Significant	0.891781	0.000106328	Lowly_in_Heavy-Body-Weight	0.129444	1	Non_Significant	2.40816	1	Non_Significant	1.56582
augustus-Novel_contig_176812-processed-gene-0.0	37.8238	5.71429	3.22581	0	2.15054	25.1073	10.2041	1.69492	23.9915	0.000565755	Highly_in_China	6.61917	1	Non_Significant	0	1	Non_Significant	0	1	Non_Significant	0	0.0258005	Non_Significant	0.199145	0.957448	Non_Significant	6.02041	1	Non_Significant	1.4155
augustus-Novel_contig_17720-processed-gene-0.0	23.6615	40	3.22581	0	5.37634	1.07296	40.8163	27.1186	1.06157	1	Non_Significant	0.591537	1	Non_Significant	0	1	Non_Significant	0	0.945741	Non_Significant	0	1	Non_Significant	0	1	Non_Significant	1.5051	1	Non_Significant	100
augustus-Novel_contig_17869-processed-gene-0.0	1.03627	31.4286	3.22581	10	27.957	48.927	32.6531	10.1695	46.0722	1.19564e-05	Lowly_in_China	0.0329722	1	Non_Significant	0	1	Non_Significant	0	0.188397	Non_Significant	0.357692	1	Non_Significant	0.613158	0.0879822	Non_Significant	3.21088	1	Non_Significant	1.0873
augustus-Novel_contig_179013-processed-gene-0.0	48.532	54.2857	3.22581	0	23.6559	46.5665	8.16327	3.38983	43.949	1	Non_Significant	0.89401	1	Non_Significant	0	1	Non_Significant	0	2.48294e-05	Lowly_in_Heavy-Body-Weight	0	0.000578159	Lowly_in_Heavy-Body-Weight	0.214747	1	Non_Significant	2.40816	1	Non_Significant	1.17863
augustus-Novel_contig_179654-processed-gene-0.0	43.8687	80	3.22581	5	4.30108	69.3133	18.3673	1.69492	66.4544	0.289498	Non_Significant	0.548359	1	Non_Significant	0	1	Non_Significant	0	1	Non_Significant	1.1625	0.000650238	Lowly_in_Heavy-Body-Weight	0.288545	0.0468919	Non_Significant	10.8367	1	Non_Significant	1.86705
augustus-Novel_contig_179859-processed-gene-0.0	65.4577	80	3.22581	0	9.67742	72.9614	16.3265	3.38983	71.1253	1	Non_Significant	0.818221	1	Non_Significant	0	1	Non_Significant	0	0.052859	Non_Significant	0	1	Non_Significant	0.959412	0.296005	Non_Significant	4.81633	1	Non_Significant	0.932531
augustus-Novel_contig_18174-processed-gene-0.0	73.7478	0	3.22581	0	10.7527	4.29185	6.12245	3.38983	4.03397	3.41923e-15	Highly_in_China	100	1	Non_Significant	0	1	Non_Significant	0	0.0296992	Non_Significant	0	1	Non_Significant	0	1	Non_Significant	1.80612	1	Non_Significant	2.38004
augustus-Novel_contig_182640-processed-gene-0.0	3.79965	2.85714	3.22581	0	5.37634	10.7296	8.16327	6.77966	10.4034	1	Non_Significant	1.32988	1	Non_Significant	0	1	Non_Significant	0	0.945741	Non_Significant	0	0.0319549	Non_Significant	0	1	Non_Significant	1.20408	1	Non_Significant	6.138
augustus-Novel_contig_183396-processed-gene-0.0	9.49914	0	3.22581	0	8.60215	30.4721	8.16327	6.77966	28.4501	0.106807	Non_Significant	100	1	Non_Significant	0	1	Non_Significant	0	0.0951093	Non_Significant	0	0.144501	Non_Significant	0.328169	1	Non_Significant	1.20408	1	Non_Significant	1.0491
augustus-Novel_contig_18553-processed-gene-0.0	29.361	37.1429	3.22581	0	6.45161	6.22318	6.12245	13.5593	6.15711	1	Non_Significant	0.790488	1	Non_Significant	0	1	Non_Significant	0	0.603196	Non_Significant	0	0.621122	Non_Significant	0	1	Non_Significant	0.451531	1	Non_Significant	0.605449
augustus-Novel_contig_18598-processed-gene-0.0	8.80829	2.85714	3.22581	0	7.52688	3.86266	8.16327	5.08475	3.60934	1	Non_Significant	3.0829	1	Non_Significant	0	1	Non_Significant	0	0.173798	Non_Significant	0	1	Non_Significant	1.29444	1	Non_Significant	1.60544	1	Non_Significant	1.06476
augustus-Novel_contig_187362-processed-gene-0.0	3.97237	2.85714	3.22581	5	6.45161	4.29185	24.4898	15.2542	4.03397	1	Non_Significant	1.39033	1	Non_Significant	0	1	Non_Significant	0	1	Non_Significant	0.775	1	Non_Significant	0	1	Non_Significant	1.60544	1	Non_Significant	2.38004
augustus-Novel_contig_18810-processed-gene-0.0	5.00864	0	3.22581	5	19.3548	2.14592	38.7755	16.9492	2.12314	1	Non_Significant	100	1	Non_Significant	0	1	Non_Significant	0	0.20091	Non_Significant	0.258333	1	Non_Significant	0	0.38776	Non_Significant	2.28776	1	Non_Significant	0.626327
augustus-Novel_contig_189470-processed-gene-0.0	3.45423	5.71429	3.22581	15	26.8817	2.7897	28.5714	20.339	2.76008	1	Non_Significant	0.604491	1	Non_Significant	0	1	Non_Significant	0	1	Non_Significant	0.558	1	Non_Significant	0	1	Non_Significant	1.40476	1	Non_Significant	0.814225
augustus-Novel_contig_190971-processed-gene-0.0	3.10881	0	3.22581	0	22.5806	1.71674	51.0204	30.5085	1.69851	1	Non_Significant	100	1	Non_Significant	0	1	Non_Significant	0	4.19516e-05	Lowly_in_Heavy-Body-Weight	0	1	Non_Significant	0	1	Non_Significant	1.67234	1	Non_Significant	0.250531
augustus-Novel_contig_19267-processed-gene-0.0	2.76339	37.1429	3.22581	15	37.6344	2.57511	55.102	33.8983	2.12314	1.58907e-05	Lowly_in_China	0.0743988	1	Non_Significant	0	1	Non_Significant	0	0.136098	Non_Significant	0.398571	1	Non_Significant	0	1	Non_Significant	1.62551	1	Non_Significant	0.313163
augustus-Novel_contig_194297-processed-gene-0.0	3.10881	2.85714	3.22581	10	34.4086	7.08155	38.7755	28.8136	6.15711	1	Non_Significant	1.08808	1	Non_Significant	0	1	Non_Significant	0	0.0423624	Non_Significant	0.290625	0.338787	Non_Significant	0	1	Non_Significant	1.34574	1	Non_Significant	0.454087
augustus-Novel_contig_194381-processed-gene-0.0	6.90846	2.85714	3.22581	5	25.8065	4.93562	0	1.69492	4.88323	1	Non_Significant	2.41796	1	Non_Significant	0	1	Non_Significant	0	0.0148459	Non_Significant	0.19375	1	Non_Significant	1.01304	1	Non_Significant	0	1	Non_Significant	0.960368
augustus-Novel_contig_194881-processed-gene-0.0	5.18135	0	3.22581	0	1.07527	12.8755	59.1837	42.3729	12.3142	1	Non_Significant	100	1	Non_Significant	0	1	Non_Significant	0	1	Non_Significant	0	1	Non_Significant	0.388333	1	Non_Significant	1.39673	1	Non_Significant	0.807266
augustus-Novel_contig_196350-processed-gene-0.0	13.6442	14.2857	3.22581	30	39.7849	16.5236	8.16327	10.1695	16.1359	1	Non_Significant	0.955095	1	Non_Significant	0	1	Non_Significant	0	1	Non_Significant	0.754054	1	Non_Significant	0.907792	1	Non_Significant	0.802721	1	Non_Significant	0.952017
augustus-Novel_contig_19848-processed-gene-0.0	18.1347	42.8571	3.22581	0	6.45161	17.382	57.1429	37.2881	16.1359	0.149144	Non_Significant	0.423143	1	Non_Significant	0	1	Non_Significant	0	0.603196	Non_Significant	0	0.00101001	Non_Significant	0	1	Non_Significant	1.53247	1	Non_Significant	0.793347
augustus-Novel_contig_19912-processed-gene-0.0	17.6166	14.2857	3.22581	15	39.7849	49.7854	42.8571	33.8983	48.1953	1	Non_Significant	1.23316	1	Non_Significant	0	1	Non_Significant	0	0.0951093	Non_Significant	0.377027	0.00733705	Non_Significant	0.301293	1	Non_Significant	1.26429	1	Non_Significant	1.57974
augustus-Novel_contig_199735-processed-gene-0.0	46.6321	51.4286	3.22581	25	30.1075	55.1502	18.3673	33.8983	51.8047	1	Non_Significant	0.906736	1	Non_Significant	0	1	Non_Significant	0	1	Non_Significant	0.830357	4.70841e-05	Lowly_in_Heavy-Body-Weight	0.181323	1	Non_Significant	0.541837	1	Non_Significant	1.52824
augustus-Novel_contig_200425-processed-gene-0.0	50.2591	57.1429	3.22581	35	13.9785	20.1717	0	1.69492	17.6221	1	Non_Significant	0.879534	1	Non_Significant	0	1	Non_Significant	0	0.234272	Non_Significant	2.50385	0.14875	Non_Significant	0.247872	1	Non_Significant	0	1	Non_Significant	0.61159
augustus-Novel_contig_20168-processed-gene-0.0	20.5527	8.57143	3.22581	25	54.8387	0.429185	93.8776	37.2881	0.424628	0.990839	Non_Significant	2.39781	1	Non_Significant	0	1	Non_Significant	0	0.136098	Non_Significant	0.455882	1	Non_Significant	0	0.00996118	Non_Significant	2.51763	1	Non_Significant	0.250531
augustus-Novel_contig_202604-processed-gene-0.0	0.518135	0	3.22581	0	6.45161	35.1931	2.04082	10.1695	32.4841	1	Non_Significant	100	1	Non_Significant	0	1	Non_Significant	0	0.603196	Non_Significant	0	1	Non_Significant	0.852439	0.957448	Non_Significant	0.20068	1	Non_Significant	0.766624
augustus-Novel_contig_202818-processed-gene-0.0	35.7513	2.85714	3.22581	5	9.67742	9.01288	14.2857	10.1695	8.06794	2.73954e-05	Highly_in_China	12.513	1	Non_Significant	0	1	Non_Significant	0	1	Non_Significant	0.516667	0.103067	Non_Significant	0	1	Non_Significant	1.40476	1	Non_Significant	0.793347
augustus-Novel_contig_20344-processed-gene-0.0	8.29016	31.4286	3.22581	5	15.0538	39.0558	22.449	13.5593	36.518	0.0317879	Non_Significant	0.263778	1	Non_Significant	0	1	Non_Significant	0	0.704042	Non_Significant	0.332143	0.104447	Non_Significant	0.384066	1	Non_Significant	1.65561	1	Non_Significant	0.979348
augustus-Novel_contig_203983-processed-gene-0.0	38.342	34.2857	3.22581	0	4.30108	35.8369	8.16327	8.47458	33.758	1	Non_Significant	1.11831	1	Non_Significant	0	1	Non_Significant	0	1	Non_Significant	0	1	Non_Significant	0.697605	1	Non_Significant	0.963265	1	Non_Significant	0.99586
augustus-Novel_contig_204293-processed-gene-0.0	34.5423	40	3.22581	20	6.45161	17.5966	2.04082	18.6441	15.4989	1	Non_Significant	0.863558	1	Non_Significant	0	1	Non_Significant	0	0.269376	Non_Significant	3.1	0.877499	Non_Significant	1.98902	0.0284327	Non_Significant	0.109462	1	Non_Significant	0.457219
augustus-Novel_contig_204430-processed-gene-0.0	17.6166	2.85714	3.22581	0	8.60215	1.71674	8.16327	13.5593	1.4862	0.0694637	Non_Significant	6.1658	1	Non_Significant	0	1	Non_Significant	0	0.0951093	Non_Significant	0	1	Non_Significant	0	1	Non_Significant	0.602041	1	Non_Significant	0.876858
augustus-Novel_contig_204646-processed-gene-0.0	1.38169	5.71429	3.22581	0	1.07527	65.0215	0	1.69492	61.7834	1	Non_Significant	0.241796	1	Non_Significant	0	1	Non_Significant	0	1	Non_Significant	0	0.0204406	Non_Significant	0.384488	1	Non_Significant	0	1	Non_Significant	1.65692
augustus-Novel_contig_204980-processed-gene-0.0	62.0035	28.5714	3.22581	0	11.828	2.14592	10.2041	15.2542	1.91083	0.14276	Non_Significant	2.17012	1	Non_Significant	0	1	Non_Significant	0	0.0161584	Non_Significant	0	1	Non_Significant	0	1	Non_Significant	0.668934	1	Non_Significant	0.187898
augustus-Novel_contig_205423-processed-gene-0.0	2.76339	0	3.22581	0	9.67742	7.51073	14.2857	8.47458	6.79406	1	Non_Significant	100	1	Non_Significant	0	1	Non_Significant	0	0.052859	Non_Significant	0	1	Non_Significant	0.665714	1	Non_Significant	1.68571	1	Non_Significant	0.668082
augustus-Novel_contig_20622-processed-gene-0.0	7.77202	2.85714	3.22581	5	4.30108	10.0858	4.08163	5.08475	9.12951	1	Non_Significant	2.72021	1	Non_Significant	0	1	Non_Significant	0	1	Non_Significant	1.1625	1	Non_Significant	0.495745	1	Non_Significant	0.802721	1	Non_Significant	0.673301
augustus-Novel_contig_20638-processed-gene-0.0	10.7081	8.57143	3.22581	100	100	7.72532	100	100	6.58174	1	Non_Significant	1.24928	1	Non_Significant	0	1	Non_Significant	0	1	Non_Significant	1	0.187862	Non_Significant	0	1	Non_Significant	1	1	Non_Significant	0.776645
augustus-Novel_contig_207338-processed-gene-0.0	6.90846	2.85714	3.22581	0	1.07527	6.43777	0	6.77966	5.9448	1	Non_Significant	2.41796	1	Non_Significant	0	1	Non_Significant	0	1	Non_Significant	0	0.290764	Non_Significant	3.10667	0.504505	Non_Significant	0	1	Non_Significant	0.318857
augustus-Novel_contig_207641-processed-gene-0.0	6.90846	0	3.22581	5	3.22581	3.64807	6.12245	3.38983	2.76008	0.348146	Non_Significant	100	1	Non_Significant	0	1	Non_Significant	0	1	Non_Significant	1.55	1	Non_Significant	0	1	Non_Significant	1.80612	1	Non_Significant	0.203556
augustus-Novel_contig_20785-processed-gene-0.0	4.31779	42.8571	3.22581	0	10.7527	3.00429	16.3265	6.77966	2.9724	6.39984e-06	Lowly_in_China	0.100748	1	Non_Significant	0	1	Non_Significant	0	0.0296992	Non_Significant	0	1	Non_Significant	0	1	Non_Significant	2.40816	1	Non_Significant	1.75372
augustus-Novel_contig_208037-processed-gene-0.0	2.59067	0	3.22581	0	8.60215	10.515	8.16327	6.77966	9.76645	1	Non_Significant	100	1	Non_Significant	0	1	Non_Significant	0	0.0951093	Non_Significant	0	0.0319549	Non_Significant	0	1	Non_Significant	1.20408	1	Non_Significant	0.640245
augustus-Novel_contig_208097-processed-gene-0.0	10.3627	0	3.22581	5	11.828	14.8069	18.3673	11.8644	14.0127	0.057886	Non_Significant	100	1	Non_Significant	0	1	Non_Significant	0	1	Non_Significant	0.422727	0.0031487	Non_Significant	0	1	Non_Significant	1.5481	1	Non_Significant	1.6535
augustus-Novel_contig_208773-processed-gene-0.0	13.4715	22.8571	3.22581	0	43.0108	3.64807	61.2245	28.8136	3.60934	1	Non_Significant	0.589378	1	Non_Significant	0	1	Non_Significant	0	1.43529e-09	Lowly_in_Heavy-Body-Weight	0	1	Non_Significant	1.37059	0.236912	Non_Significant	2.12485	1	Non_Significant	0.709837
augustus-Novel_contig_209314-processed-gene-0.0	3.79965	0	3.22581	5	41.9355	100	71.4286	22.0339	100	1	Non_Significant	100	1	Non_Significant	0	1	Non_Significant	0	3.56235e-05	Lowly_in_Heavy-Body-Weight	0.119231	1	Non_Significant	1	0.00271776	Non_Significant	3.24176	1	Non_Significant	1
augustus-Novel_contig_209492-processed-gene-0.0	100	100	3.22581	0	9.67742	7.72532	8.16327	6.77966	7.00637	1	Non_Significant	1	1	Non_Significant	0	1	Non_Significant	0	0.052859	Non_Significant	0	0.187862	Non_Significant	0	1	Non_Significant	1.20408	1	Non_Significant	1.03344
augustus-Novel_contig_209651-processed-gene-0.0	6.39033	0	3.22581	5	13.9785	3.00429	24.4898	10.1695	2.76008	0.635766	Non_Significant	100	1	Non_Significant	0	1	Non_Significant	0	0.945741	Non_Significant	0.357692	1	Non_Significant	1.66429	1	Non_Significant	2.40816	1	Non_Significant	0.814225
augustus-Novel_contig_20987-processed-gene-0.0	3.10881	2.85714	3.22581	5	30.1075	6.65236	48.9796	20.339	6.15711	1	Non_Significant	1.08808	1	Non_Significant	0	1	Non_Significant	0	0.00353827	Non_Significant	0.166071	0.338787	Non_Significant	0	0.163566	Non_Significant	2.40816	1	Non_Significant	0.908174
augustus-Novel_contig_210027-processed-gene-0.0	7.08117	14.2857	3.22581	15	45.1613	5.5794	67.3469	16.9492	5.52017	1	Non_Significant	0.495682	1	Non_Significant	0	1	Non_Significant	0	0.0228999	Non_Significant	0.332143	0.621122	Non_Significant	0	0.000421567	Highly_in_High-Reproductive-Ability	3.97347	1	Non_Significant	0.814225
augustus-Novel_contig_21096-processed-gene-0.0	5.87219	40	3.22581	30	21.5054	13.5193	32.6531	13.5593	12.5265	0.000199597	Lowly_in_China	0.146805	1	Non_Significant	0	1	Non_Significant	0	1	Non_Significant	1.395	0.97913	Non_Significant	0.369841	0.504505	Non_Significant	2.40816	1	Non_Significant	1.05581
augustus-Novel_contig_21122-processed-gene-0.0	12.9534	11.4286	3.22581	0	15.0538	41.8455	26.5306	8.47458	39.9151	1	Non_Significant	1.13342	1	Non_Significant	0	1	Non_Significant	0	0.00295554	Non_Significant	0	2.63071e-09	Lowly_in_Heavy-Body-Weight	0	0.163566	Non_Significant	3.13061	1	Non_Significant	1.38529
augustus-Novel_contig_21161-processed-gene-0.0	40.5872	17.1429	3.22581	5	11.828	35.4077	10.2041	22.0339	33.3333	0.185673	Non_Significant	2.36759	1	Non_Significant	0	1	Non_Significant	0	1	Non_Significant	0.422727	0.000527714	Lowly_in_Heavy-Body-Weight	0.141212	1	Non_Significant	0.463108	1	Non_Significant	1.51282
augustus-Novel_contig_21301-processed-gene-0.0	35.4059	25.7143	3.22581	15	37.6344	7.72532	61.2245	25.4237	7.85563	1	Non_Significant	1.3769	1	Non_Significant	0	1	Non_Significant	0	0.136098	Non_Significant	0.398571	0.187862	Non_Significant	0	0.0779399	Non_Significant	2.40816	1	Non_Significant	1.1587
augustus-Novel_contig_213909-processed-gene-0.0	7.77202	2.85714	3.22581	10	11.828	10.7296	18.3673	10.1695	9.76645	1	Non_Significant	2.72021	1	Non_Significant	0	1	Non_Significant	0	1	Non_Significant	0.845455	1	Non_Significant	0.466	1	Non_Significant	1.80612	1	Non_Significant	0.960368
augustus-Novel_contig_21471-processed-gene-0.0	11.0535	11.4286	3.22581	0	9.67742	24.0343	10.2041	16.9492	22.293	1	Non_Significant	0.967185	1	Non_Significant	0	1	Non_Significant	0	0.052859	Non_Significant	0	0.0401561	Non_Significant	0.208036	1	Non_Significant	0.602041	1	Non_Significant	1.09607
augustus-Novel_contig_215432-processed-gene-0.0	24.3523	11.4286	3.22581	5	3.22581	25.7511	6.12245	1.69492	25.9023	0.913335	Non_Significant	2.13083	1	Non_Significant	0	1	Non_Significant	0	1	Non_Significant	1.55	1	Non_Significant	0.5825	1	Non_Significant	3.61224	1	Non_Significant	1.52824
augustus-Novel_contig_215517-processed-gene-0.0	28.4974	0	3.22581	0	9.67742	15.0215	10.2041	5.08475	15.2866	4.18547e-06	Highly_in_China	100	1	Non_Significant	0	1	Non_Significant	0	0.052859	Non_Significant	0	0.947895	Non_Significant	1.99714	1	Non_Significant	2.0068	1	Non_Significant	1.12739
augustus-Novel_contig_21565-processed-gene-0.0	16.5803	5.71429	6.45161	10	22.5806	13.5193	34.6939	16.9492	12.5265	0.913335	Non_Significant	2.90155	0.384465	Non_Significant	0.0267703	0.422841	Non_Significant	0	0.749518	Non_Significant	0.442857	0.00550912	Non_Significant	0	0.862655	Non_Significant	2.04694	1	Non_Significant	1.47813
augustus-Novel_contig_21619-processed-gene-0.0	13.2988	17.1429	3.22581	15	15.0538	10.3004	22.449	11.8644	10.1911	1	Non_Significant	0.775763	1	Non_Significant	0	1	Non_Significant	0	1	Non_Significant	0.996429	0.0589401	Non_Significant	0	1	Non_Significant	1.89213	0.236215	Non_Significant	100
augustus-Novel_contig_216874-processed-gene-0.1	8.29016	0	3.22581	0	17.2043	14.8069	22.449	11.8644	13.3758	0.190813	Non_Significant	100	1	Non_Significant	0	1	Non_Significant	0	0.00098545	Lowly_in_Heavy-Body-Weight	0	0.736307	Non_Significant	0.337681	1	Non_Significant	1.89213	1	Non_Significant	0.607055
augustus-Novel_contig_217736-processed-gene-0.0	13.9896	5.71429	3.22581	0	4.30108	7.29614	2.04082	5.08475	7.21868	1	Non_Significant	2.44819	1	Non_Significant	0	1	Non_Significant	0	1	Non_Significant	0	0.338787	Non_Significant	0	1	Non_Significant	0.401361	1	Non_Significant	100
augustus-Novel_contig_217780-processed-gene-0.0	5.87219	0	3.22581	15	54.8387	21.03	85.7143	38.9831	19.3206	0.635766	Non_Significant	100	1	Non_Significant	0	1	Non_Significant	0	0.00139842	Non_Significant	0.273529	1	Non_Significant	0.713265	0.0612525	Non_Significant	2.19876	1	Non_Significant	0.759943
augustus-Novel_contig_217882-processed-gene-0.0	23.4888	51.4286	3.22581	40	43.0108	8.3691	57.1429	45.7627	7.85563	0.171414	Non_Significant	0.456726	1	Non_Significant	0	1	Non_Significant	0	1	Non_Significant	0.93	1	Non_Significant	1.19487	1	Non_Significant	1.24868	1	Non_Significant	0.77247
augustus-Novel_contig_21798-processed-gene-0.0	8.981	2.85714	3.22581	15	6.45161	8.3691	10.2041	8.47458	7.00637	1	Non_Significant	3.14335	1	Non_Significant	0	1	Non_Significant	0	1	Non_Significant	2.325	0.187862	Non_Significant	0	1	Non_Significant	1.20408	1	Non_Significant	0.413376
augustus-Novel_contig_21800-processed-gene-0.0	8.29016	28.5714	3.22581	0	9.67742	3.64807	14.2857	6.77966	3.60934	0.0643039	Non_Significant	0.290155	1	Non_Significant	0	1	Non_Significant	0	0.052859	Non_Significant	0	1	Non_Significant	1.37059	1	Non_Significant	2.10714	1	Non_Significant	2.12951
augustus-Novel_contig_21803-processed-gene-0.0	3.62694	5.71429	3.22581	0	16.129	12.2318	28.5714	6.77966	12.3142	1	Non_Significant	0.634715	1	Non_Significant	0	1	Non_Significant	0	0.0016611	Non_Significant	0	0.017778	Non_Significant	0	0.0612525	Non_Significant	4.21429	1	Non_Significant	2.4218
augustus-Novel_contig_218334-processed-gene-0.0	11.399	14.2857	3.22581	5	4.30108	11.8026	2.04082	10.1695	10.828	1	Non_Significant	0.797927	1	Non_Significant	0	1	Non_Significant	0	1	Non_Significant	1.1625	1	Non_Significant	0.847273	0.957448	Non_Significant	0.20068	1	Non_Significant	0.638854
augustus-Novel_contig_218845-processed-gene-0.0	13.4715	34.2857	3.22581	0	36.5591	10.3004	57.1429	15.2542	10.1911	0.163912	Non_Significant	0.392919	1	Non_Significant	0	1	Non_Significant	0	2.4608e-08	Lowly_in_Heavy-Body-Weight	0	0.0589401	Non_Significant	0	0.00174182	Non_Significant	3.74603	0.236215	Non_Significant	100
augustus-Novel_contig_219036-processed-gene-0.0	8.29016	0	3.22581	5	19.3548	13.9485	30.6122	18.6441	13.5881	0.190813	Non_Significant	100	1	Non_Significant	0	1	Non_Significant	0	0.20091	Non_Significant	0.258333	1	Non_Significant	1.07538	1	Non_Significant	1.64193	1	Non_Significant	1.14528
augustus-Novel_contig_21937-processed-gene-0.0	14.1623	71.4286	3.22581	0	2.15054	6.22318	4.08163	0	5.73248	9.28716e-06	Lowly_in_China	0.198273	1	Non_Significant	0	1	Non_Significant	0	1	Non_Significant	0	0.621122	Non_Significant	0	1	Non_Significant	100	1	Non_Significant	0.483167
augustus-Novel_contig_21964-processed-gene-0.0	0	5.71429	3.22581	5	1.07527	0.429185	2.04082	1.69492	0.424628	0.635766	Non_Significant	0	1	Non_Significant	0	1	Non_Significant	0	1	Non_Significant	4.65	1	Non_Significant	0	1	Non_Significant	1.20408	1	Non_Significant	0.0835103
augustus-Novel_contig_219797-processed-gene-0.0	7.77202	5.71429	3.22581	0	15.0538	48.0687	24.4898	8.47458	45.2229	1	Non_Significant	1.3601	1	Non_Significant	0	1	Non_Significant	0	0.00295554	Non_Significant	0	0.010948	Non_Significant	0.312054	0.445818	Non_Significant	2.8898	1	Non_Significant	1.16007
augustus-Novel_contig_21987-processed-gene-0.0	1.03627	0	3.22581	5	16.129	39.9142	20.4082	16.9492	38.0042	1	Non_Significant	100	1	Non_Significant	0	1	Non_Significant	0	0.704042	Non_Significant	0.31	1	Non_Significant	1.00215	1	Non_Significant	1.20408	1	Non_Significant	0.830463
augustus-Novel_contig_22002-processed-gene-0.0	48.0138	34.2857	3.22581	20	47.3118	7.08155	63.2653	32.2034	6.79406	1	Non_Significant	1.4004	1	Non_Significant	0	1	Non_Significant	0	0.121835	Non_Significant	0.422727	1	Non_Significant	2.11818	0.356007	Non_Significant	1.96455	1	Non_Significant	0.801699
augustus-Novel_contig_22062-processed-gene-0.0	40.4145	74.2857	3.22581	0	8.60215	6.86695	12.2449	6.77966	6.36943	0.323907	Non_Significant	0.544041	1	Non_Significant	0	1	Non_Significant	0	0.0951093	Non_Significant	0	0.338787	Non_Significant	0	1	Non_Significant	1.80612	1	Non_Significant	0.93949
augustus-Novel_contig_22064-processed-gene-0.0	7.25389	45.7143	3.22581	0	24.7312	12.8755	36.7347	11.8644	12.1019	6.52689e-05	Lowly_in_China	0.158679	1	Non_Significant	0	1	Non_Significant	0	1.50529e-05	Lowly_in_Heavy-Body-Weight	0	0.00982891	Non_Significant	0	0.0878819	Non_Significant	3.09621	1	Non_Significant	1.78503
augustus-Novel_contig_220751-processed-gene-0.0	7.08117	5.71429	3.22581	20	33.3333	7.72532	48.9796	23.7288	7.21868	1	Non_Significant	1.23921	1	Non_Significant	0	1	Non_Significant	0	1	Non_Significant	0.6	1	Non_Significant	0.647222	0.486506	Non_Significant	2.06414	1	Non_Significant	0.709837
augustus-Novel_contig_22106-processed-gene-0.0	12.9534	0	3.22581	0	6.45161	36.0515	6.12245	5.08475	35.0318	0.0116328	Non_Significant	100	1	Non_Significant	0	1	Non_Significant	0	0.603196	Non_Significant	0	3.93575e-08	Lowly_in_Heavy-Body-Weight	0	1	Non_Significant	1.20408	1	Non_Significant	2.29653
augustus-Novel_contig_221845-processed-gene-0.0	7.08117	17.1429	3.22581	0	8.60215	27.2532	12.2449	5.08475	25.4777	1	Non_Significant	0.413069	1	Non_Significant	0	1	Non_Significant	0	0.0951093	Non_Significant	0	0.00982891	Non_Significant	0.183465	1	Non_Significant	2.40816	1	Non_Significant	1.36653
augustus-Novel_contig_22325-processed-gene-0.0	34.8877	28.5714	3.22581	30	53.7634	2.36052	67.3469	47.4576	2.33546	1	Non_Significant	1.22107	1	Non_Significant	0	1	Non_Significant	0	0.704042	Non_Significant	0.558	1	Non_Significant	0	1	Non_Significant	1.4191	1	Non_Significant	100
augustus-Novel_contig_225095-processed-gene-0.0	25.2159	34.2857	3.22581	25	51.6129	2.36052	81.6327	42.3729	2.33546	1	Non_Significant	0.735463	1	Non_Significant	0	1	Non_Significant	0	0.241962	Non_Significant	0.484375	1	Non_Significant	2.11818	0.25699	Non_Significant	1.92653	1	Non_Significant	1.37792
augustus-Novel_contig_22510-processed-gene-0.0	2.24525	5.71429	3.22581	45	13.9785	23.6052	8.16327	27.1186	22.7176	1	Non_Significant	0.392919	1	Non_Significant	0	1	Non_Significant	0	0.0130033	Non_Significant	3.21923	2.54031e-05	Lowly_in_Heavy-Body-Weight	0	0.163566	Non_Significant	0.30102	1	Non_Significant	2.68068
augustus-Novel_contig_225944-processed-gene-0.0	2.24525	2.85714	3.22581	45	37.6344	18.8841	57.1429	37.2881	17.8344	1	Non_Significant	0.785838	1	Non_Significant	0	1	Non_Significant	0	1	Non_Significant	1.19571	0.219059	Non_Significant	0.264773	1	Non_Significant	1.53247	1	Non_Significant	1.05223
augustus-Novel_contig_227945-processed-gene-0.0	21.4162	5.71429	3.22581	20	23.6559	46.3519	34.6939	18.6441	45.4352	0.195245	Non_Significant	3.74784	1	Non_Significant	0	1	Non_Significant	0	1	Non_Significant	0.845455	0.184737	Non_Significant	0.431481	1	Non_Significant	1.86085	1	Non_Significant	1.41088
augustus-Novel_contig_22903-processed-gene-0.0	17.962	28.5714	3.22581	15	8.60215	9.01288	6.12245	32.2034	8.49257	1	Non_Significant	0.62867	1	Non_Significant	0	1	Non_Significant	0	1	Non_Significant	1.74375	0.103067	Non_Significant	0	0.0072768	Non_Significant	0.190118	1	Non_Significant	1.25265
augustus-Novel_contig_229434-processed-gene-0.0	45.5959	17.1429	3.22581	0	24.7312	10.9442	32.6531	11.8644	10.4034	0.0534064	Non_Significant	2.65976	1	Non_Significant	0	1	Non_Significant	0	1.50529e-05	Lowly_in_Heavy-Body-Weight	0	0.0319549	Non_Significant	0	0.230281	Non_Significant	2.75219	1	Non_Significant	0.876858
augustus-Novel_contig_230103-processed-gene-0.0	8.63558	0	3.22581	0	36.5591	30.6867	55.102	27.1186	29.724	0.106807	Non_Significant	100	1	Non_Significant	0	1	Non_Significant	0	2.4608e-08	Lowly_in_Heavy-Body-Weight	0	1	Non_Significant	0.651748	0.443218	Non_Significant	2.03189	1	Non_Significant	1.25265
augustus-Novel_contig_231024-processed-gene-0.0	12.7807	5.71429	3.22581	15	25.8065	2.36052	40.8163	18.6441	2.33546	1	Non_Significant	2.23661	1	Non_Significant	0	1	Non_Significant	0	1	Non_Significant	0.58125	1	Non_Significant	0	0.581172	Non_Significant	2.18924	1	Non_Significant	0.459306
augustus-Novel_contig_23263-processed-gene-0.0	30.7427	42.8571	3.22581	5	32.2581	6.00858	46.9388	25.4237	5.73248	1	Non_Significant	0.717329	1	Non_Significant	0	1	Non_Significant	0	0.00139842	Non_Significant	0.155	0.621122	Non_Significant	0	0.830602	Non_Significant	1.84626	1	Non_Significant	1.12739
augustus-Novel_contig_23318-processed-gene-0.0	2.9361	0	3.22581	0	4.30108	50.6438	4.08163	3.38983	49.0446	1	Non_Significant	100	1	Non_Significant	0	1	Non_Significant	0	1	Non_Significant	0	1	Non_Significant	0.592373	1	Non_Significant	1.20408	1	Non_Significant	1.03344
augustus-Novel_contig_23349-processed-gene-0.0	6.21762	31.4286	3.22581	10	25.8065	69.9571	36.7347	20.339	66.6667	0.00673327	Non_Significant	0.197833	1	Non_Significant	0	1	Non_Significant	0	0.393202	Non_Significant	0.3875	0.00670738	Non_Significant	0.357362	1	Non_Significant	1.80612	1	Non_Significant	1.57333
augustus-Novel_contig_233614-processed-gene-0.0	50.4318	42.8571	3.22581	0	8.60215	19.0987	12.2449	11.8644	19.3206	1	Non_Significant	1.17674	1	Non_Significant	0	1	Non_Significant	0	0.0951093	Non_Significant	0	0.16723	Non_Significant	2.35618	1	Non_Significant	1.03207	1	Non_Significant	0.712447
augustus-Novel_contig_23430-processed-gene-0.0	65.4577	62.8571	3.22581	15	3.22581	29.3991	6.12245	6.77966	27.8132	1	Non_Significant	1.04137	1	Non_Significant	0	1	Non_Significant	0	0.173798	Non_Significant	4.65	1	Non_Significant	1.53066	1	Non_Significant	0.903061	1	Non_Significant	0.745898
augustus-Novel_contig_23609-processed-gene-0.0	19.171	2.85714	3.22581	0	13.9785	22.5322	14.2857	11.8644	21.8684	0.0495697	Non_Significant	6.70984	1	Non_Significant	0	1	Non_Significant	0	0.00517556	Non_Significant	0	1	Non_Significant	0.887619	1	Non_Significant	1.20408	1	Non_Significant	1.17294
augustus-Novel_contig_236683-processed-gene-0.0	31.2608	5.71429	3.22581	0	37.6344	13.0901	55.102	28.8136	10.6157	0.00673327	Non_Significant	5.47064	1	Non_Significant	0	1	Non_Significant	0	2.2352e-08	Lowly_in_Heavy-Body-Weight	0	1	Non_Significant	1.1459	0.611793	Non_Significant	1.91236	0.496998	Non_Significant	0.329646
augustus-Novel_contig_236767-processed-gene-0.0	22.6252	14.2857	3.22581	5	12.9032	9.65665	16.3265	15.2542	9.55414	1	Non_Significant	1.58377	1	Non_Significant	0	1	Non_Significant	0	1	Non_Significant	0.3875	0.0589401	Non_Significant	0	1	Non_Significant	1.07029	1	Non_Significant	0.805278
augustus-Novel_contig_238625-processed-gene-0.0	12.4352	0	3.22581	5	27.957	33.691	40.8163	30.5085	31.4225	0.0201655	Non_Significant	100	1	Non_Significant	0	1	Non_Significant	0	0.00590103	Non_Significant	0.178846	1.40167e-07	Lowly_in_Heavy-Body-Weight	0	1	Non_Significant	1.33787	1	Non_Significant	1.1587
augustus-Novel_contig_23888-processed-gene-0.0	11.7444	68.5714	3.22581	5	15.0538	18.6695	20.4082	16.9492	17.6221	2.84993e-06	Lowly_in_China	0.171272	1	Non_Significant	0	1	Non_Significant	0	0.704042	Non_Significant	0.332143	1	Non_Significant	0.803448	1	Non_Significant	1.20408	1	Non_Significant	0.945184
augustus-Novel_contig_238920-processed-gene-0.0	32.9879	22.8571	3.22581	15	18.2796	42.0601	20.4082	15.2542	40.1274	1	Non_Significant	1.44322	1	Non_Significant	0	1	Non_Significant	0	1	Non_Significant	0.820588	3.66136e-05	Lowly_in_Heavy-Body-Weight	0.118878	1	Non_Significant	1.33787	1	Non_Significant	1.57834
augustus-Novel_contig_238944-processed-gene-0.0	19.6891	8.57143	3.22581	0	7.52688	1.07296	12.2449	6.77966	1.06157	1	Non_Significant	2.29706	1	Non_Significant	0	1	Non_Significant	0	0.173798	Non_Significant	0	1	Non_Significant	0	1	Non_Significant	1.80612	1	Non_Significant	0.313163
augustus-Novel_contig_239539-processed-gene-0.0	39.2055	14.2857	3.22581	0	5.37634	27.6824	8.16327	5.08475	26.5393	0.0929478	Non_Significant	2.74439	1	Non_Significant	0	1	Non_Significant	0	0.945741	Non_Significant	0	0.203277	Non_Significant	0.36124	1	Non_Significant	1.60544	1	Non_Significant	1.30485
augustus-Novel_contig_240861-processed-gene-0.0	1.5544	14.2857	3.22581	0	7.52688	10.9442	12.2449	6.77966	9.76645	0.112844	Non_Significant	0.108808	1	Non_Significant	0	1	Non_Significant	0	0.173798	Non_Significant	0	0.0319549	Non_Significant	0	1	Non_Significant	1.80612	1	Non_Significant	0.823173
augustus-Novel_contig_242366-processed-gene-0.0	26.7703	17.1429	3.22581	0	26.8817	6.43777	40.8163	16.9492	6.15711	1	Non_Significant	1.5616	1	Non_Significant	0	1	Non_Significant	0	8.11064e-06	Lowly_in_Heavy-Body-Weight	0	1	Non_Significant	2.33	0.297243	Non_Significant	2.40816	1	Non_Significant	0.908174
augustus-Novel_contig_24285-processed-gene-0.0	10.19	20	3.22581	20	49.4624	6.22318	67.3469	40.678	5.9448	1	Non_Significant	0.509499	1	Non_Significant	0	1	Non_Significant	0	0.0886321	Non_Significant	0.404348	0.621122	Non_Significant	0	1	Non_Significant	1.65561	1	Non_Significant	0.501062
augustus-Novel_contig_24292-processed-gene-0.0	6.21762	45.7143	3.22581	0	4.30108	33.2618	6.12245	3.38983	30.9979	2.26047e-05	Lowly_in_China	0.13601	1	Non_Significant	0	1	Non_Significant	0	1	Non_Significant	0	2.80779e-07	Lowly_in_Heavy-Body-Weight	0	1	Non_Significant	1.80612	1	Non_Significant	1.07581
augustus-Novel_contig_243407-processed-gene-0.0	7.25389	0	3.22581	0	7.52688	9.87124	10.2041	5.08475	8.9172	0.348146	Non_Significant	100	1	Non_Significant	0	1	Non_Significant	0	0.173798	Non_Significant	0	1	Non_Significant	0.506522	1	Non_Significant	2.0068	1	Non_Significant	0.584572
augustus-Novel_contig_243965-processed-gene-0.0	32.8152	34.2857	3.22581	0	4.30108	34.5494	6.12245	1.69492	31.8471	1	Non_Significant	0.95711	1	Non_Significant	0	1	Non_Significant	0	1	Non_Significant	0	0.000527714	Lowly_in_Heavy-Body-Weight	0.14472	1	Non_Significant	3.61224	1	Non_Significant	1.04388
augustus-Novel_contig_24486-processed-gene-0.0	10.19	0	3.22581	0	12.9032	7.72532	6.12245	22.0339	6.58174	0.057886	Non_Significant	100	1	Non_Significant	0	1	Non_Significant	0	0.00911802	Non_Significant	0	1	Non_Significant	0.647222	0.222821	Non_Significant	0.277865	1	Non_Significant	0.388323
augustus-Novel_contig_24489-processed-gene-0.0	32.4698	37.1429	3.22581	85	93.5484	18.2403	100	91.5254	18.259	1	Non_Significant	0.874186	1	Non_Significant	0	1	Non_Significant	0	1	Non_Significant	0.908621	1	Non_Significant	0.822353	1	Non_Significant	1.09259	1	Non_Significant	1.19698
augustus-Novel_contig_24625-processed-gene-0.0	8.80829	20	3.22581	5	9.67742	7.72532	14.2857	5.08475	7.00637	1	Non_Significant	0.440415	1	Non_Significant	0	1	Non_Significant	0	1	Non_Significant	0.516667	0.187862	Non_Significant	0	1	Non_Significant	2.80952	1	Non_Significant	1.03344
augustus-Novel_contig_246968-processed-gene-0.0	18.1347	17.1429	3.22581	0	23.6559	1.93133	42.8571	1.69492	1.4862	1	Non_Significant	1.05786	1	Non_Significant	0	1	Non_Significant	0	2.48294e-05	Lowly_in_Heavy-Body-Weight	0	1	Non_Significant	0	1.61276e-05	Highly_in_High-Reproductive-Ability	25.2857	1	Non_Significant	0.292286
augustus-Novel_contig_24702-processed-gene-0.0	7.4266	17.1429	3.22581	5	37.6344	7.08155	63.2653	20.339	6.36943	1	Non_Significant	0.433218	1	Non_Significant	0	1	Non_Significant	0	0.000175718	Lowly_in_Heavy-Body-Weight	0.132857	0.338787	Non_Significant	0	0.00672104	Non_Significant	3.11054	1	Non_Significant	0.93949
augustus-Novel_contig_247232-processed-gene-0.1	2.41796	2.85714	3.22581	0	2.15054	30.6867	4.08163	0	29.2994	1	Non_Significant	0.846287	1	Non_Significant	0	1	Non_Significant	0	1	Non_Significant	0	5.41216e-07	Lowly_in_Heavy-Body-Weight	0	1	Non_Significant	100	1	Non_Significant	1.72866
augustus-Novel_contig_247715-processed-gene-0.0	6.90846	0	3.22581	10	19.3548	50.4292	26.5306	20.339	48.4076	0.348146	Non_Significant	100	1	Non_Significant	0	1	Non_Significant	0	1	Non_Significant	0.516667	0.0679769	Non_Significant	0.396596	1	Non_Significant	1.30442	1	Non_Significant	1.19002
augustus-Novel_contig_247917-processed-gene-0.0	29.0155	25.7143	3.22581	30	53.7634	6.43777	83.6735	45.7627	6.15711	1	Non_Significant	1.12838	1	Non_Significant	0	1	Non_Significant	0	0.704042	Non_Significant	0.558	0.621122	Non_Significant	0	0.377272	Non_Significant	1.82842	1	Non_Significant	1.81635
augustus-Novel_contig_248209-processed-gene-0.0	49.2228	48.5714	3.22581	0	4.30108	3.64807	4.08163	3.38983	3.39703	1	Non_Significant	1.01341	1	Non_Significant	0	1	Non_Significant	0	1	Non_Significant	0	1	Non_Significant	0	1	Non_Significant	1.20408	1	Non_Significant	0.668082
augustus-Novel_contig_24970-processed-gene-0.0	5.87219	20	3.22581	0	4.30108	3.86266	4.08163	8.47458	3.82166	0.289498	Non_Significant	0.29361	1	Non_Significant	0	1	Non_Significant	0	1	Non_Significant	0	1	Non_Significant	0	1	Non_Significant	0.481633	1	Non_Significant	2.25478
augustus-Novel_contig_25148-processed-gene-0.0	4.14508	8.57143	3.22581	5	31.1828	13.5193	51.0204	23.7288	12.5265	1	Non_Significant	0.483592	1	Non_Significant	0	1	Non_Significant	0	0.00215181	Non_Significant	0.160345	0.00550912	Non_Significant	0	0.381132	Non_Significant	2.15015	1	Non_Significant	0.568512
augustus-Novel_contig_252227-processed-gene-0.0	3.79965	0	3.22581	15	10.7527	99.1416	10.2041	16.9492	98.3015	1	Non_Significant	100	1	Non_Significant	0	1	Non_Significant	0	1	Non_Significant	1.395	1	Non_Significant	0.857359	1	Non_Significant	0.602041	1	Non_Significant	1.07403
augustus-Novel_contig_25249-processed-gene-0.0	12.9534	74.2857	3.22581	5	4.30108	8.58369	6.12245	3.38983	8.49257	1.40541e-06	Lowly_in_China	0.174372	1	Non_Significant	0	1	Non_Significant	0	1	Non_Significant	1.1625	1	Non_Significant	0.5825	1	Non_Significant	1.80612	1	Non_Significant	1.67021
augustus-Novel_contig_252678-processed-gene-0.0	97.7547	97.1429	3.22581	0	2.15054	10.9442	2.04082	3.38983	10.828	1	Non_Significant	1.0063	1	Non_Significant	0	1	Non_Significant	0	1	Non_Significant	0	0.0319549	Non_Significant	0	1	Non_Significant	0.602041	1	Non_Significant	6.38854
augustus-Novel_contig_252725-processed-gene-0.0	8.63558	5.71429	3.22581	5	4.30108	0.643777	4.08163	6.77966	0.636943	1	Non_Significant	1.51123	1	Non_Significant	0	1	Non_Significant	0	1	Non_Significant	1.1625	1	Non_Significant	0	1	Non_Significant	0.602041	1	Non_Significant	100
augustus-Novel_contig_254281-processed-gene-0.0	12.6079	5.71429	3.22581	5	27.957	30.9013	48.9796	13.5593	29.087	1	Non_Significant	2.20639	1	Non_Significant	0	1	Non_Significant	0	0.00590103	Non_Significant	0.178846	0.0023187	Non_Significant	0.161806	0.0124565	Non_Significant	3.61224	1	Non_Significant	1.43011
augustus-Novel_contig_25529-processed-gene-0.0	0.518135	2.85714	3.22581	0	2.15054	0.429185	2.04082	6.77966	0.424628	1	Non_Significant	0.181347	1	Non_Significant	0	1	Non_Significant	0	1	Non_Significant	0	1	Non_Significant	0	1	Non_Significant	0.30102	1	Non_Significant	100
augustus-Novel_contig_25540-processed-gene-0.0	31.0881	48.5714	3.22581	30	43.0108	12.6609	69.3878	44.0678	11.465	1	Non_Significant	0.640049	1	Non_Significant	0	1	Non_Significant	0	1	Non_Significant	0.6975	1	Non_Significant	0.789831	1	Non_Significant	1.57457	1	Non_Significant	0.563694
augustus-Novel_contig_25605-processed-gene-0.1	0.690846	2.85714	3.22581	10	33.3333	60.9442	59.1837	23.7288	57.7495	1	Non_Significant	0.241796	1	Non_Significant	0	1	Non_Significant	0	0.0433213	Non_Significant	0.3	0.200073	Non_Significant	0.492254	0.0945896	Non_Significant	2.49417	1	Non_Significant	1.26193
augustus-Novel_contig_256383-processed-gene-0.0	13.6442	11.4286	3.22581	0	3.22581	7.08155	2.04082	3.38983	7.00637	1	Non_Significant	1.19387	1	Non_Significant	0	1	Non_Significant	0	1	Non_Significant	0	0.338787	Non_Significant	0	1	Non_Significant	0.602041	1	Non_Significant	2.06688
augustus-Novel_contig_256577-processed-gene-0.0	58.7219	42.8571	3.22581	0	2.15054	10.515	4.08163	1.69492	9.76645	1	Non_Significant	1.37018	1	Non_Significant	0	1	Non_Significant	0	1	Non_Significant	0	0.0319549	Non_Significant	0	1	Non_Significant	2.40816	1	Non_Significant	1.15244
augustus-Novel_contig_25670-processed-gene-0.0	6.39033	2.85714	3.22581	20	35.4839	31.3305	57.1429	27.1186	29.087	1	Non_Significant	2.23661	1	Non_Significant	0	1	Non_Significant	0	1	Non_Significant	0.563636	0.0023187	Non_Significant	0.159589	0.274994	Non_Significant	2.10714	1	Non_Significant	1.22581
augustus-Novel_contig_256946-processed-gene-0.0	9.15371	2.85714	3.22581	20	21.5054	15.4506	28.5714	13.5593	14.862	1	Non_Significant	3.2038	1	Non_Significant	0	1	Non_Significant	0	1	Non_Significant	0.93	1	Non_Significant	0.970833	1	Non_Significant	2.10714	1	Non_Significant	0.876858
augustus-Novel_contig_25733-processed-gene-0.0	30.3972	34.2857	3.22581	5	5.37634	14.1631	2.04082	11.8644	14.0127	1	Non_Significant	0.886586	1	Non_Significant	0	1	Non_Significant	0	1	Non_Significant	0.93	0.97913	Non_Significant	0.35303	0.425259	Non_Significant	0.172012	1	Non_Significant	4.13376
augustus-Novel_contig_257522-processed-gene-0.0	14.6805	0	3.22581	60	54.8387	7.93991	69.3878	67.7966	7.64331	0.00351267	Non_Significant	100	1	Non_Significant	0	1	Non_Significant	0	1	Non_Significant	1.09412	0.187862	Non_Significant	0	1	Non_Significant	1.02347	1	Non_Significant	2.25478
augustus-Novel_contig_259635-processed-gene-0.0	12.2625	5.71429	3.22581	0	19.3548	6.43777	32.6531	16.9492	6.36943	1	Non_Significant	2.14594	1	Non_Significant	0	1	Non_Significant	0	0.000552298	Lowly_in_Heavy-Body-Weight	0	0.621122	Non_Significant	0	1	Non_Significant	1.92653	1	Non_Significant	100
augustus-Novel_contig_25984-processed-gene-0.0	6.73575	2.85714	3.22581	15	39.7849	4.29185	59.1837	35.5932	4.03397	1	Non_Significant	2.35751	1	Non_Significant	0	1	Non_Significant	0	0.0951093	Non_Significant	0.377027	1	Non_Significant	1.165	1	Non_Significant	1.66278	1	Non_Significant	0.595011
augustus-Novel_contig_261096-processed-gene-0.0	5.18135	0	3.22581	0	12.9032	24.4635	20.4082	10.1695	23.1423	1	Non_Significant	100	1	Non_Significant	0	1	Non_Significant	0	0.00911802	Non_Significant	0	0.0401561	Non_Significant	0.204386	1	Non_Significant	2.0068	1	Non_Significant	1.70674
augustus-Novel_contig_261493-processed-gene-0.0	4.31779	0	3.22581	5	19.3548	9.44206	28.5714	10.1695	9.34183	1	Non_Significant	100	1	Non_Significant	0	1	Non_Significant	0	0.20091	Non_Significant	0.258333	0.103067	Non_Significant	0	0.321007	Non_Significant	2.80952	0.445608	Non_Significant	100
augustus-Novel_contig_262054-processed-gene-0.0	24.3523	2.85714	3.22581	50	65.5914	2.7897	97.9592	59.322	2.12314	0.00687173	Non_Significant	8.52332	1	Non_Significant	0	1	Non_Significant	0	1	Non_Significant	0.762295	1	Non_Significant	0	0.747962	Non_Significant	1.65131	1	Non_Significant	0.313163
augustus-Novel_contig_262878-processed-gene-0.0	7.59931	0	3.22581	5	20.4301	8.58369	24.4898	16.9492	8.49257	0.190813	Non_Significant	100	1	Non_Significant	0	1	Non_Significant	0	0.136098	Non_Significant	0.244737	0.103067	Non_Significant	0	1	Non_Significant	1.4449	0.795372	Non_Significant	100
augustus-Novel_contig_26290-processed-gene-0.0	2.59067	5.71429	3.22581	5	23.6559	4.07725	34.6939	15.2542	4.03397	1	Non_Significant	0.453368	1	Non_Significant	0	1	Non_Significant	0	0.0371916	Non_Significant	0.211364	1	Non_Significant	0	0.428728	Non_Significant	2.27438	1	Non_Significant	100
augustus-Novel_contig_262918-processed-gene-0.0	6.90846	0	3.22581	5	11.828	8.58369	12.2449	11.8644	8.49257	0.348146	Non_Significant	100	1	Non_Significant	0	1	Non_Significant	0	1	Non_Significant	0.422727	0.103067	Non_Significant	0	1	Non_Significant	1.03207	0.795372	Non_Significant	100
augustus-Novel_contig_263104-processed-gene-0.0	3.28152	0	3.22581	0	9.67742	43.133	8.16327	11.8644	39.7028	1	Non_Significant	100	1	Non_Significant	0	1	Non_Significant	0	0.052859	Non_Significant	0	1	Non_Significant	0.695522	1	Non_Significant	0.688047	1	Non_Significant	0.900947
augustus-Novel_contig_263309-processed-gene-0.1	6.90846	0	3.22581	30	26.8817	8.15451	32.6531	22.0339	8.06794	0.348146	Non_Significant	100	1	Non_Significant	0	1	Non_Significant	0	1	Non_Significant	1.116	0.187862	Non_Significant	0	1	Non_Significant	1.48195	0.795372	Non_Significant	100
augustus-Novel_contig_26354-processed-gene-0.0	42.6598	20	3.22581	75	87.0968	9.01288	100	79.661	8.9172	0.333989	Non_Significant	2.13299	1	Non_Significant	0	1	Non_Significant	0	1	Non_Significant	0.861111	0.103067	Non_Significant	0	1	Non_Significant	1.25532	0.445608	Non_Significant	100
augustus-Novel_contig_264575-processed-gene-0.0	6.56304	0	3.22581	0	20.4301	46.5665	34.6939	23.7288	43.949	0.348146	Non_Significant	100	1	Non_Significant	0	1	Non_Significant	0	0.000280731	Lowly_in_Heavy-Body-Weight	0	0.000578159	Lowly_in_Heavy-Body-Weight	0.214747	1	Non_Significant	1.4621	1	Non_Significant	1.85214
augustus-Novel_contig_264774-processed-gene-0.0	7.25389	0	3.22581	0	3.22581	3.64807	2.04082	3.38983	3.60934	0.348146	Non_Significant	100	1	Non_Significant	0	1	Non_Significant	0	1	Non_Significant	0	1	Non_Significant	0	1	Non_Significant	0.602041	1	Non_Significant	1.06476
augustus-Novel_contig_265716-processed-gene-0.0	43.1779	34.2857	3.22581	5	11.828	3.86266	18.3673	8.47458	3.60934	1	Non_Significant	1.25936	1	Non_Significant	0	1	Non_Significant	0	1	Non_Significant	0.422727	1	Non_Significant	0	1	Non_Significant	2.16735	1	Non_Significant	2.12951
augustus-Novel_contig_26576-processed-gene-0.0	3.45423	37.1429	3.22581	0	5.37634	27.2532	4.08163	10.1695	25.4777	1.58907e-05	Lowly_in_China	0.0929985	1	Non_Significant	0	1	Non_Significant	0	0.945741	Non_Significant	0	1	Non_Significant	0.733858	1	Non_Significant	0.401361	1	Non_Significant	0.93949
augustus-Novel_contig_26716-processed-gene-0.0	3.45423	2.85714	3.22581	15	30.1075	20.1717	38.7755	25.4237	20.3822	1	Non_Significant	1.20898	1	Non_Significant	0	1	Non_Significant	0	0.901136	Non_Significant	0.498214	1	Non_Significant	0.991489	1	Non_Significant	1.52517	1	Non_Significant	1.50318
augustus-Novel_contig_267233-processed-gene-0.0	28.3247	65.7143	3.22581	0	2.15054	13.5193	2.04082	1.69492	12.9512	0.0534064	Non_Significant	0.431028	1	Non_Significant	0	1	Non_Significant	0	1	Non_Significant	0	0.97913	Non_Significant	0.369841	1	Non_Significant	1.20408	1	Non_Significant	1.0916
augustus-Novel_contig_268424-processed-gene-0.0	20.38	20	3.22581	0	24.7312	71.2446	40.8163	8.47458	68.1529	1	Non_Significant	1.019	1	Non_Significant	0	1	Non_Significant	0	1.50529e-05	Lowly_in_Heavy-Body-Weight	0	1	Non_Significant	0.842169	0.0023828	Non_Significant	4.81633	1	Non_Significant	1.00525
augustus-Novel_contig_268466-processed-gene-0.0	11.9171	0	3.22581	0	11.828	15.6652	14.2857	5.08475	13.8004	0.0201655	Non_Significant	100	1	Non_Significant	0	1	Non_Significant	0	0.0161584	Non_Significant	0	0.00178307	Non_Significant	0	1	Non_Significant	2.80952	1	Non_Significant	0.814225
augustus-Novel_contig_269214-processed-gene-0.0	68.2211	40	3.22581	15	4.30108	62.2318	6.12245	10.1695	59.448	0.662257	Non_Significant	1.70553	1	Non_Significant	0	1	Non_Significant	0	0.380048	Non_Significant	3.4875	0.000228264	Lowly_in_Heavy-Body-Weight	0.241034	1	Non_Significant	0.602041	1	Non_Significant	1.67021
augustus-Novel_contig_269306-processed-gene-0.0	15.7168	5.71429	3.22581	10	43.0108	11.3734	0	1.69492	10.4034	0.91805	Non_Significant	2.75043	1	Non_Significant	0	1	Non_Significant	0	0.00211924	Non_Significant	0.2325	0.0319549	Non_Significant	0	1	Non_Significant	0	1	Non_Significant	1.023
augustus-Novel_contig_270148-processed-gene-0.0	56.9948	71.4286	3.22581	100	100	0.429185	59.1837	30.5085	0.424628	1	Non_Significant	0.797927	1	Non_Significant	0	1	Non_Significant	0	1	Non_Significant	1	1	Non_Significant	0	0.53035	Non_Significant	1.93991	1	Non_Significant	100
augustus-Novel_contig_27077-processed-gene-0.0	11.2263	28.5714	3.22581	5	8.60215	8.15451	100	100	8.06794	0.251603	Non_Significant	0.392919	1	Non_Significant	0	1	Non_Significant	0	1	Non_Significant	0.58125	0.187862	Non_Significant	0	1	Non_Significant	1	0.795372	Non_Significant	100
augustus-Novel_contig_27153-processed-gene-0.0	0.345423	0	3.22581	5	23.6559	26.824	2.04082	13.5593	26.327	1	Non_Significant	100	1	Non_Significant	0	1	Non_Significant	0	0.0371916	Non_Significant	0.211364	0.00982891	Non_Significant	0.1864	0.186669	Non_Significant	0.15051	1	Non_Significant	2.58882
augustus-Novel_contig_272259-processed-gene-0.1	6.56304	0	3.22581	5	22.5806	12.0172	32.6531	27.1186	11.8896	0.348146	Non_Significant	100	1	Non_Significant	0	1	Non_Significant	0	0.05712	Non_Significant	0.221429	0.017778	Non_Significant	0	1	Non_Significant	1.20408	0.0672367	Non_Significant	100
augustus-Novel_contig_273063-processed-gene-0.0	24.8705	14.2857	3.22581	5	9.67742	83.9056	28.5714	18.6441	80.4671	1	Non_Significant	1.74093	1	Non_Significant	0	1	Non_Significant	0	1	Non_Significant	0.516667	0.561313	Non_Significant	0.595908	1	Non_Significant	1.53247	1	Non_Significant	1.35645
augustus-Novel_contig_273362-processed-gene-0.0	9.67185	0	3.22581	5	19.3548	8.79828	12.2449	10.1695	8.70488	0.057886	Non_Significant	100	1	Non_Significant	0	1	Non_Significant	0	0.20091	Non_Significant	0.258333	0.103067	Non_Significant	0	1	Non_Significant	1.20408	0.445608	Non_Significant	100
augustus-Novel_contig_273518-processed-gene-0.0	79.7927	85.7143	3.22581	5	16.129	15.0215	30.6122	13.5593	14.4374	1	Non_Significant	0.930915	1	Non_Significant	0	1	Non_Significant	0	0.704042	Non_Significant	0.31	0.736307	Non_Significant	0.332857	0.895732	Non_Significant	2.25765	1	Non_Significant	0.851805
augustus-Novel_contig_273729-processed-gene-0.0	7.08117	0	3.22581	0	8.60215	16.309	22.449	13.5593	15.4989	0.348146	Non_Significant	100	1	Non_Significant	0	1	Non_Significant	0	0.0951093	Non_Significant	0	0.736307	Non_Significant	0.306579	1	Non_Significant	1.65561	1	Non_Significant	1.01604
augustus-Novel_contig_27437-processed-gene-0.0	15.544	8.57143	3.22581	50	51.6129	3.64807	10.2041	6.77966	3.39703	1	Non_Significant	1.81347	1	Non_Significant	0	1	Non_Significant	0	1	Non_Significant	0.96875	1	Non_Significant	1.37059	1	Non_Significant	1.5051	1	Non_Significant	0.286321
augustus-Novel_contig_274640-processed-gene-0.0	17.0984	85.7143	3.22581	0	2.15054	19.9571	75.5102	52.5424	19.3206	1.03575e-06	Lowly_in_China	0.199482	1	Non_Significant	0	1	Non_Significant	0	1	Non_Significant	0	0.000291238	Lowly_in_Heavy-Body-Weight	0	1	Non_Significant	1.43713	1	Non_Significant	1.62845
augustus-Novel_contig_27496-processed-gene-0.0	5.00864	40	3.22581	15	11.828	39.485	2.04082	0	39.4904	6.54441e-05	Lowly_in_China	0.125216	1	Non_Significant	0	1	Non_Significant	0	1	Non_Significant	1.26818	1	Non_Significant	0.759783	1	Non_Significant	100	1	Non_Significant	1.79226
augustus-Novel_contig_275324-processed-gene-0.0	17.6166	17.1429	3.22581	0	9.67742	94.8498	6.12245	27.1186	93.8429	1	Non_Significant	1.02763	1	Non_Significant	0	1	Non_Significant	0	0.052859	Non_Significant	0	1	Non_Significant	0.790724	0.0456361	Non_Significant	0.225765	1	Non_Significant	1.17803
augustus-Novel_contig_275694-processed-gene-0.0	37.133	40	3.22581	5	10.7527	19.7425	8.16327	8.47458	16.9851	1	Non_Significant	0.928325	1	Non_Significant	0	1	Non_Significant	0	1	Non_Significant	0.465	0.000291238	Lowly_in_Heavy-Body-Weight	0	1	Non_Significant	0.963265	1	Non_Significant	0.715802
augustus-Novel_contig_276784-processed-gene-0.0	92.9188	91.4286	3.22581	5	5.37634	2.14592	12.2449	20.339	2.12314	1	Non_Significant	1.0163	1	Non_Significant	0	1	Non_Significant	0	1	Non_Significant	0.93	1	Non_Significant	0	1	Non_Significant	0.602041	1	Non_Significant	0.626327
augustus-Novel_contig_27741-processed-gene-0.0	19.171	68.5714	3.22581	35	9.67742	16.7382	6.12245	6.77966	16.1359	0.000403185	Lowly_in_China	0.279577	1	Non_Significant	0	1	Non_Significant	0	0.0285771	Non_Significant	3.61667	0.514925	Non_Significant	0.298718	1	Non_Significant	0.903061	1	Non_Significant	1.90403
augustus-Novel_contig_277-processed-gene-0.0	2.24525	88.5714	3.22581	10	27.957	5.36481	16.3265	22.0339	4.67091	3.00717e-15	Lowly_in_China	0.0253496	1	Non_Significant	0	1	Non_Significant	0	0.188397	Non_Significant	0.357692	0.97913	Non_Significant	0	1	Non_Significant	0.740973	1	Non_Significant	0.459306
augustus-Novel_contig_278399-processed-gene-0.0	15.544	5.71429	3.22581	0	1.07527	7.08155	42.8571	25.4237	7.00637	0.91805	Non_Significant	2.72021	1	Non_Significant	0	1	Non_Significant	0	1	Non_Significant	0	0.338787	Non_Significant	0	1	Non_Significant	1.68571	1	Non_Significant	100
augustus-Novel_contig_27895-processed-gene-0.0	5.18135	5.71429	3.22581	15	33.3333	22.5322	0	3.38983	21.6561	1	Non_Significant	0.906736	1	Non_Significant	0	1	Non_Significant	0	0.51464	Non_Significant	0.45	1	Non_Significant	0.665714	1	Non_Significant	0	1	Non_Significant	0.851805
augustus-Novel_contig_281759-processed-gene-0.1	5.69948	0	3.22581	5	32.2581	3.00429	42.8571	35.5932	2.9724	0.635766	Non_Significant	100	1	Non_Significant	0	1	Non_Significant	0	0.00139842	Non_Significant	0.155	1	Non_Significant	0	1	Non_Significant	1.20408	1	Non_Significant	1.75372
augustus-Novel_contig_282896-processed-gene-0.0	23.4888	5.71429	3.22581	10	10.7527	15.0215	51.0204	23.7288	14.4374	0.132529	Non_Significant	4.11054	1	Non_Significant	0	1	Non_Significant	0	1	Non_Significant	0.93	0.0031487	Non_Significant	0	0.381132	Non_Significant	2.15015	1	Non_Significant	1.70361
augustus-Novel_contig_283799-processed-gene-0.0	2.76339	2.85714	3.22581	10	25.8065	6.86695	8.16327	13.5593	7.00637	1	Non_Significant	0.967185	1	Non_Significant	0	1	Non_Significant	0	0.393202	Non_Significant	0.3875	0.338787	Non_Significant	0	1	Non_Significant	0.602041	1	Non_Significant	1.37792
augustus-Novel_contig_2837-processed-gene-0.0	16.0622	74.2857	3.22581	15	24.7312	12.2318	30.6122	22.0339	11.6773	1.62297e-05	Lowly_in_China	0.216222	1	Non_Significant	0	1	Non_Significant	0	1	Non_Significant	0.606522	1	Non_Significant	1.22632	1	Non_Significant	1.38932	1	Non_Significant	1.14827
augustus-Novel_contig_285122-processed-gene-0.0	7.4266	5.71429	3.22581	20	8.60215	1.07296	34.6939	25.4237	0.849257	1	Non_Significant	1.29965	1	Non_Significant	0	1	Non_Significant	0	1	Non_Significant	2.325	1	Non_Significant	0	1	Non_Significant	1.36463	1	Non_Significant	0.501062
augustus-Novel_contig_285515-processed-gene-0.0	11.0535	62.8571	3.22581	0	11.828	39.6996	6.12245	15.2542	38.2166	9.30119e-06	Lowly_in_China	0.175852	1	Non_Significant	0	1	Non_Significant	0	0.0161584	Non_Significant	0	0.00550912	Non_Significant	0.251892	1	Non_Significant	0.401361	1	Non_Significant	1.25265
augustus-Novel_contig_286335-processed-gene-0.0	0.863558	0	3.22581	0	15.0538	100	16.3265	18.6441	100	1	Non_Significant	100	1	Non_Significant	0	1	Non_Significant	0	0.00295554	Non_Significant	0	1	Non_Significant	1	1	Non_Significant	0.875696	1	Non_Significant	1
augustus-Novel_contig_28780-processed-gene-0.0	39.2055	60	3.22581	0	7.52688	6.22318	20.4082	10.1695	6.15711	1	Non_Significant	0.653425	1	Non_Significant	0	1	Non_Significant	0	0.173798	Non_Significant	0	1	Non_Significant	0.803448	1	Non_Significant	2.0068	1	Non_Significant	0.454087
augustus-Novel_contig_288312-processed-gene-0.0	100	100	3.22581	10	7.52688	0.858369	8.16327	3.38983	0.849257	1	Non_Significant	1	1	Non_Significant	0	1	Non_Significant	0	1	Non_Significant	1.32857	1	Non_Significant	0	1	Non_Significant	2.40816	1	Non_Significant	100
augustus-Novel_contig_291637-processed-gene-0.0	6.56304	5.71429	3.22581	5	8.60215	29.8283	6.12245	8.47458	27.6008	1	Non_Significant	1.14853	1	Non_Significant	0	1	Non_Significant	0	1	Non_Significant	0.58125	0.00365809	Non_Significant	0.167626	1	Non_Significant	0.722449	1	Non_Significant	1.01778
augustus-Novel_contig_292504-processed-gene-0.0	0.690846	0	3.22581	15	16.129	16.309	12.2449	8.47458	15.4989	1	Non_Significant	100	1	Non_Significant	0	1	Non_Significant	0	1	Non_Significant	0.93	0.736307	Non_Significant	0.306579	1	Non_Significant	1.4449	1	Non_Significant	0.831307
augustus-Novel_contig_292688-processed-gene-0.0	27.9793	17.1429	3.22581	15	10.7527	8.3691	4.08163	37.2881	7.85563	1	Non_Significant	1.63212	1	Non_Significant	0	1	Non_Significant	0	1	Non_Significant	1.395	1	Non_Significant	0.597436	0.000352837	Lowly_in_High-Reproductive-Ability	0.109462	1	Non_Significant	0.77247
augustus-Novel_contig_292799-processed-gene-0.0	16.9257	11.4286	3.22581	15	48.3871	14.8069	18.3673	8.47458	13.8004	1	Non_Significant	1.481	1	Non_Significant	0	1	Non_Significant	0	0.0101951	Non_Significant	0.31	0.736307	Non_Significant	0.337681	1	Non_Significant	2.16735	1	Non_Significant	1.01778
augustus-Novel_contig_29290-processed-gene-0.0	8.46287	14.2857	3.22581	25	40.8602	12.8755	75.5102	37.2881	12.1019	1	Non_Significant	0.592401	1	Non_Significant	0	1	Non_Significant	0	1	Non_Significant	0.611842	1	Non_Significant	0.388333	0.212647	Non_Significant	2.02505	1	Non_Significant	0.892516
augustus-Novel_contig_29305-processed-gene-0.0	15.1986	2.85714	3.22581	5	7.52688	3.86266	55.102	32.2034	3.60934	0.184653	Non_Significant	5.31952	1	Non_Significant	0	1	Non_Significant	0	1	Non_Significant	0.664286	1	Non_Significant	0	1	Non_Significant	1.71106	1	Non_Significant	0.532378
augustus-Novel_contig_29344-processed-gene-0.0	13.1261	0	3.22581	0	5.37634	50.8584	14.2857	11.8644	48.1953	0.0116328	Non_Significant	100	1	Non_Significant	0	1	Non_Significant	0	0.945741	Non_Significant	0	1	Non_Significant	0.983122	1	Non_Significant	1.20408	1	Non_Significant	0.917266
augustus-Novel_contig_29440-processed-gene-0.0	4.4905	31.4286	3.22581	0	1.07527	3.43348	4.08163	5.08475	3.60934	0.000869557	Lowly_in_China	0.14288	1	Non_Significant	0	1	Non_Significant	0	1	Non_Significant	0	1	Non_Significant	0	1	Non_Significant	0.802721	1	Non_Significant	100
augustus-Novel_contig_296245-processed-gene-0.0	50.9499	25.7143	3.22581	10	22.5806	7.08155	2.04082	0	5.9448	0.379827	Non_Significant	1.98139	1	Non_Significant	0	1	Non_Significant	0	0.749518	Non_Significant	0.442857	1	Non_Significant	2.11818	1	Non_Significant	100	0.0908279	Non_Significant	0.219214
augustus-Novel_contig_29713-processed-gene-0.0	3.10881	5.71429	3.22581	0	3.22581	6.43777	32.6531	11.8644	6.36943	1	Non_Significant	0.544041	1	Non_Significant	0	1	Non_Significant	0	1	Non_Significant	0	0.621122	Non_Significant	0	0.230281	Non_Significant	2.75219	1	Non_Significant	0.751592
augustus-Novel_contig_29752-processed-gene-0.0	8.11744	71.4286	3.22581	0	8.60215	15.6652	6.12245	1.69492	14.0127	2.53841e-08	Lowly_in_China	0.113644	1	Non_Significant	0	1	Non_Significant	0	0.0951093	Non_Significant	0	0.736307	Non_Significant	0.319178	1	Non_Significant	3.61224	1	Non_Significant	0.68896
augustus-Novel_contig_29757-processed-gene-0.0	6.73575	5.71429	3.22581	5	17.2043	6.65236	6.12245	10.1695	6.36943	1	Non_Significant	1.17876	1	Non_Significant	0	1	Non_Significant	0	0.495796	Non_Significant	0.290625	1	Non_Significant	0.751613	1	Non_Significant	0.602041	1	Non_Significant	0.93949
augustus-Novel_contig_299071-processed-gene-0.0	14.5078	40	3.22581	0	9.67742	21.4592	24.4898	11.8644	20.1699	0.106807	Non_Significant	0.362694	1	Non_Significant	0	1	Non_Significant	0	0.052859	Non_Significant	0	1	Non_Significant	1.631	1	Non_Significant	2.06414	1	Non_Significant	0.915401
augustus-Novel_contig_299113-processed-gene-0.0	6.39033	2.85714	3.22581	0	9.67742	29.3991	18.3673	0	27.3885	1	Non_Significant	2.23661	1	Non_Significant	0	1	Non_Significant	0	0.052859	Non_Significant	0	0.203277	Non_Significant	0.340146	0.00113789	Non_Significant	100	1	Non_Significant	1.07728
augustus-Novel_contig_299227-processed-gene-0.0	20.0345	5.71429	3.22581	5	21.5054	1.50215	12.2449	10.1695	1.27389	0.289498	Non_Significant	3.50604	1	Non_Significant	0	1	Non_Significant	0	0.05712	Non_Significant	0.2325	1	Non_Significant	0	1	Non_Significant	1.20408	1	Non_Significant	0.375796
augustus-Novel_contig_29933-processed-gene-0.0	28.4974	25.7143	3.22581	0	21.5054	23.176	34.6939	11.8644	21.2314	1	Non_Significant	1.10823	1	Non_Significant	0	1	Non_Significant	0	7.57517e-05	Lowly_in_Heavy-Body-Weight	0	1	Non_Significant	0.647222	0.163566	Non_Significant	2.9242	1	Non_Significant	0.596502
augustus-Novel_contig_30064-processed-gene-0.0	1.38169	0	3.22581	5	22.5806	33.691	18.3673	25.4237	31.6348	1	Non_Significant	100	1	Non_Significant	0	1	Non_Significant	0	0.05712	Non_Significant	0.221429	0.000866779	Lowly_in_Heavy-Body-Weight	0.148408	1	Non_Significant	0.722449	1	Non_Significant	1.33318
augustus-Novel_contig_30084-processed-gene-0.0	24.525	91.4286	3.22581	20	6.45161	7.72532	32.6531	18.6441	7.64331	4.7095e-05	Lowly_in_China	0.268243	1	Non_Significant	0	1	Non_Significant	0	0.269376	Non_Significant	3.1	1	Non_Significant	1.29444	1	Non_Significant	1.75139	1	Non_Significant	0.563694
augustus-Novel_contig_301333-processed-gene-0.0	32.4698	8.57143	3.22581	5	8.60215	21.8884	8.16327	15.2542	21.2314	0.0416598	Non_Significant	3.78814	1	Non_Significant	0	1	Non_Significant	0	1	Non_Significant	0.58125	0.97913	Non_Significant	0.456863	1	Non_Significant	0.535147	1	Non_Significant	0.96358
augustus-Novel_contig_30216-processed-gene-0.0	8.29016	2.85714	3.22581	5	7.52688	17.8112	12.2449	13.5593	16.3482	1	Non_Significant	2.90155	1	Non_Significant	0	1	Non_Significant	0	1	Non_Significant	0.664286	1	Non_Significant	0.842169	1	Non_Significant	0.903061	1	Non_Significant	0.643029
augustus-Novel_contig_302599-processed-gene-0.0	22.1071	82.8571	3.22581	0	3.22581	7.08155	6.12245	11.8644	7.00637	6.56246e-05	Lowly_in_China	0.26681	1	Non_Significant	0	1	Non_Significant	0	1	Non_Significant	0	0.526417	Non_Significant	2.82424	1	Non_Significant	0.516035	1	Non_Significant	0.459306
augustus-Novel_contig_304546-processed-gene-0.0	18.8256	2.85714	3.22581	5	9.67742	17.382	4.08163	1.69492	15.4989	0.0495697	Non_Significant	6.58895	1	Non_Significant	0	1	Non_Significant	0	1	Non_Significant	0.516667	0.00101001	Non_Significant	0	1	Non_Significant	2.40816	1	Non_Significant	0.831307
augustus-Novel_contig_30469-processed-gene-0.0	7.77202	11.4286	3.22581	0	3.22581	9.01288	16.3265	6.77966	8.49257	1	Non_Significant	0.680052	1	Non_Significant	0	1	Non_Significant	0	1	Non_Significant	0	0.103067	Non_Significant	0	1	Non_Significant	2.40816	1	Non_Significant	0.835103
augustus-Novel_contig_30565-processed-gene-0.0	15.8895	22.8571	3.22581	5	19.3548	1.71674	6.12245	3.38983	1.91083	1	Non_Significant	0.695164	1	Non_Significant	0	1	Non_Significant	0	0.20091	Non_Significant	0.258333	1	Non_Significant	0	1	Non_Significant	1.80612	1	Non_Significant	0.563694
augustus-Novel_contig_30614-processed-gene-0.0	9.67185	25.7143	3.22581	15	22.5806	3.43348	30.6122	8.47458	3.60934	0.419205	Non_Significant	0.376127	1	Non_Significant	0	1	Non_Significant	0	1	Non_Significant	0.664286	1	Non_Significant	2.9125	0.0521844	Non_Significant	3.61224	1	Non_Significant	0.425902
augustus-Novel_contig_30623-processed-gene-0.0	2.59067	0	3.22581	20	43.0108	4.93562	36.7347	20.339	4.4586	1	Non_Significant	100	1	Non_Significant	0	1	Non_Significant	0	0.309893	Non_Significant	0.465	1	Non_Significant	1.01304	1	Non_Significant	1.80612	1	Non_Significant	0.526115
augustus-Novel_contig_306382-processed-gene-0.0	4.31779	0	3.22581	5	15.0538	19.5279	65.3061	30.5085	18.0467	1	Non_Significant	100	1	Non_Significant	0	1	Non_Significant	0	0.704042	Non_Significant	0.332143	1	Non_Significant	0.768132	0.207748	Non_Significant	2.14059	1	Non_Significant	0.48398
augustus-Novel_contig_30648-processed-gene-0.0	0	2.85714	3.22581	5	3.22581	22.9614	22.449	10.1695	22.5053	1	Non_Significant	0	1	Non_Significant	0	1	Non_Significant	0	1	Non_Significant	1.55	1	Non_Significant	0.653271	1	Non_Significant	2.20748	1	Non_Significant	2.65563
augustus-Novel_contig_307255-processed-gene-0.0	5.52677	20	3.22581	0	2.15054	44.4206	0	3.38983	41.6136	0.289498	Non_Significant	0.276339	1	Non_Significant	0	1	Non_Significant	0	1	Non_Significant	0	0.0351279	Non_Significant	0.337681	1	Non_Significant	0	1	Non_Significant	1.116
augustus-Novel_contig_307544-processed-gene-0.0	18.8256	11.4286	3.22581	20	37.6344	35.6223	0	1.69492	34.6072	1	Non_Significant	1.64724	1	Non_Significant	0	1	Non_Significant	0	0.945741	Non_Significant	0.531429	1	Non_Significant	0.701807	1	Non_Significant	0	1	Non_Significant	1.07465
augustus-Novel_contig_308800-processed-gene-0.0	20.7254	17.1429	3.22581	0	18.2796	11.1588	2.04082	6.77966	9.76645	1	Non_Significant	1.20898	1	Non_Significant	0	1	Non_Significant	0	0.000572648	Lowly_in_Heavy-Body-Weight	0	1	Non_Significant	0.448077	1	Non_Significant	0.30102	1	Non_Significant	0.823173
augustus-Novel_contig_30882-processed-gene-0.0	44.0415	71.4286	3.22581	10	43.0108	2.57511	44.898	35.5932	2.54777	0.92806	Non_Significant	0.61658	1	Non_Significant	0	1	Non_Significant	0	0.00211924	Non_Significant	0.2325	1	Non_Significant	0	1	Non_Significant	1.26142	1	Non_Significant	0.501062
augustus-Novel_contig_309567-processed-gene-0.0	36.0967	34.2857	3.22581	100	100	2.36052	20.4082	11.8644	2.33546	1	Non_Significant	1.05282	1	Non_Significant	0	1	Non_Significant	0	1	Non_Significant	1	1	Non_Significant	0	1	Non_Significant	1.72012	1	Non_Significant	100
augustus-Novel_contig_310614-processed-gene-0.0	10.3627	2.85714	3.22581	0	3.22581	25.3219	57.1429	23.7288	25.0531	1	Non_Significant	3.62694	1	Non_Significant	0	1	Non_Significant	0	1	Non_Significant	0	0.594707	Non_Significant	0.394915	0.125493	Non_Significant	2.40816	1	Non_Significant	2.11162
augustus-Novel_contig_311280-processed-gene-0.0	2.9361	2.85714	3.22581	0	15.0538	3.43348	100	100	3.18471	1	Non_Significant	1.02763	1	Non_Significant	0	1	Non_Significant	0	0.00295554	Non_Significant	0	1	Non_Significant	0	1	Non_Significant	1	1	Non_Significant	1.87898
augustus-Novel_contig_31148-processed-gene-0.0	2.07254	8.57143	3.22581	5	18.2796	6.00858	2.04082	5.08475	5.73248	1	Non_Significant	0.241796	1	Non_Significant	0	1	Non_Significant	0	0.316368	Non_Significant	0.273529	0.621122	Non_Significant	0	1	Non_Significant	0.401361	1	Non_Significant	0.563694
augustus-Novel_contig_311867-processed-gene-0.0	24.3523	5.71429	3.22581	5	6.45161	21.6738	20.4082	8.47458	21.0191	0.0869087	Non_Significant	4.26166	1	Non_Significant	0	1	Non_Significant	0	1	Non_Significant	0.775	0.0645397	Non_Significant	0.230693	1	Non_Significant	2.40816	1	Non_Significant	1.77161
augustus-Novel_contig_31205-processed-gene-0.0	3.28152	0	3.22581	5	4.30108	3.21888	34.6939	3.38983	3.18471	1	Non_Significant	100	1	Non_Significant	0	1	Non_Significant	0	1	Non_Significant	1.1625	1	Non_Significant	0	0.000352837	Highly_in_High-Reproductive-Ability	10.2347	1	Non_Significant	100
augustus-Novel_contig_31293-processed-gene-0.0	6.21762	0	3.22581	0	4.30108	7.29614	6.12245	8.47458	6.58174	0.635766	Non_Significant	100	1	Non_Significant	0	1	Non_Significant	0	1	Non_Significant	0	0.338787	Non_Significant	0	1	Non_Significant	0.722449	1	Non_Significant	0.647205
augustus-Novel_contig_313886-processed-gene-0.1	20.38	14.2857	3.22581	10	6.45161	14.5923	4.08163	6.77966	13.8004	1	Non_Significant	1.4266	1	Non_Significant	0	1	Non_Significant	0	1	Non_Significant	1.55	0.736307	Non_Significant	0.342647	1	Non_Significant	0.602041	1	Non_Significant	1.16318
augustus-Novel_contig_313987-processed-gene-0.0	4.14508	0	3.22581	10	30.1075	16.9528	4.08163	11.8644	15.9236	1	Non_Significant	100	1	Non_Significant	0	1	Non_Significant	0	0.133868	Non_Significant	0.332143	0.00101001	Non_Significant	0	1	Non_Significant	0.344023	1	Non_Significant	0.626327
augustus-Novel_contig_31420-processed-gene-0.0	7.4266	17.1429	3.22581	0	5.37634	24.6781	6.12245	11.8644	23.3546	1	Non_Significant	0.433218	1	Non_Significant	0	1	Non_Significant	0	0.945741	Non_Significant	0	0.0258005	Non_Significant	0.202609	1	Non_Significant	0.516035	1	Non_Significant	1.25265
augustus-Novel_contig_315695-processed-gene-0.0	15.3713	5.71429	3.22581	0	5.37634	12.6609	38.7755	18.6441	11.8896	1	Non_Significant	2.68998	1	Non_Significant	0	1	Non_Significant	0	0.945741	Non_Significant	0	1	Non_Significant	1.57966	0.757082	Non_Significant	2.07978	1	Non_Significant	0.779429
augustus-Novel_contig_31587-processed-gene-0.0	17.0984	25.7143	3.22581	25	47.3118	8.15451	6.12245	5.08475	7.00637	1	Non_Significant	0.66494	1	Non_Significant	0	1	Non_Significant	0	0.596	Non_Significant	0.528409	1	Non_Significant	0.613158	1	Non_Significant	1.20408	1	Non_Significant	0.51672
augustus-Novel_contig_316699-processed-gene-0.0	23.6615	28.5714	3.22581	5	10.7527	3.64807	6.12245	3.38983	3.18471	1	Non_Significant	0.828152	1	Non_Significant	0	1	Non_Significant	0	1	Non_Significant	0.465	1	Non_Significant	1.37059	1	Non_Significant	1.80612	1	Non_Significant	0.268426
augustus-Novel_contig_316803-processed-gene-0.0	11.9171	2.85714	3.22581	5	37.6344	3.21888	59.1837	47.4576	3.18471	0.661185	Non_Significant	4.17098	1	Non_Significant	0	1	Non_Significant	0	0.000175718	Lowly_in_Heavy-Body-Weight	0.132857	1	Non_Significant	0	1	Non_Significant	1.24708	1	Non_Significant	1.87898
augustus-Novel_contig_32117-processed-gene-0.0	8.11744	8.57143	3.22581	0	15.0538	8.58369	12.2449	18.6441	8.06794	1	Non_Significant	0.947035	1	Non_Significant	0	1	Non_Significant	0	0.00295554	Non_Significant	0	1	Non_Significant	0.5825	1	Non_Significant	0.656772	1	Non_Significant	1.19002
augustus-Novel_contig_32168-processed-gene-0.0	4.31779	2.85714	3.22581	85	75.2688	6.22318	57.1429	28.8136	5.73248	1	Non_Significant	1.51123	1	Non_Significant	0	1	Non_Significant	0	1	Non_Significant	1.12929	0.621122	Non_Significant	0	0.490695	Non_Significant	1.98319	1	Non_Significant	1.69108
augustus-Novel_contig_32394-processed-gene-0.0	3.10881	11.4286	3.22581	10	25.8065	7.29614	14.2857	11.8644	7.00637	1	Non_Significant	0.272021	1	Non_Significant	0	1	Non_Significant	0	0.393202	Non_Significant	0.3875	1	Non_Significant	0.685294	1	Non_Significant	1.20408	1	Non_Significant	0.826752
augustus-Novel_contig_32397-processed-gene-0.0	8.63558	22.8571	3.22581	0	20.4301	27.0386	97.9592	77.9661	25.4777	0.522843	Non_Significant	0.377807	1	Non_Significant	0	1	Non_Significant	0	0.000280731	Lowly_in_Heavy-Body-Weight	0	1	Non_Significant	0.554762	1	Non_Significant	1.25643	1	Non_Significant	1.25265
augustus-Novel_contig_324256-processed-gene-0.0	5.52677	5.71429	3.22581	5	17.2043	45.7082	42.8571	25.4237	43.949	1	Non_Significant	0.967185	1	Non_Significant	0	1	Non_Significant	0	0.495796	Non_Significant	0.290625	0.184737	Non_Significant	0.437559	1	Non_Significant	1.68571	1	Non_Significant	1.44055
augustus-Novel_contig_32430-processed-gene-0.0	9.15371	2.85714	3.22581	0	7.52688	26.824	24.4898	11.8644	26.1146	1	Non_Significant	3.2038	1	Non_Significant	0	1	Non_Significant	0	0.173798	Non_Significant	0	0.00982891	Non_Significant	0.1864	1	Non_Significant	2.06414	1	Non_Significant	2.56794
augustus-Novel_contig_32434-processed-gene-0.0	25.9067	68.5714	3.22581	0	3.22581	3.64807	18.3673	15.2542	4.03397	0.0127756	Non_Significant	0.377807	1	Non_Significant	0	1	Non_Significant	0	1	Non_Significant	0	1	Non_Significant	1.37059	1	Non_Significant	1.20408	1	Non_Significant	1.19002
augustus-Novel_contig_324555-processed-gene-0.0	44.3869	2.85714	3.22581	5	2.15054	0.858369	12.2449	6.77966	0.636943	8.96906e-07	Highly_in_China	15.5354	1	Non_Significant	0	1	Non_Significant	0	1	Non_Significant	2.325	1	Non_Significant	0	1	Non_Significant	1.80612	1	Non_Significant	0.375796
augustus-Novel_contig_32529-processed-gene-0.0	24.1796	0	3.22581	25	47.3118	7.08155	6.12245	0	6.36943	2.69493e-05	Highly_in_China	100	1	Non_Significant	0	1	Non_Significant	0	0.596	Non_Significant	0.528409	0.338787	Non_Significant	0	0.862655	Non_Significant	100	1	Non_Significant	0.93949
augustus-Novel_contig_325404-processed-gene-0.0	3.62694	2.85714	3.22581	15	34.4086	28.7554	4.08163	10.1695	27.6008	1	Non_Significant	1.26943	1	Non_Significant	0	1	Non_Significant	0	0.372879	Non_Significant	0.435937	1	Non_Significant	0.695522	1	Non_Significant	0.401361	1	Non_Significant	0.775452
augustus-Novel_contig_325775-processed-gene-0.0	0.690846	0	3.22581	30	29.0323	21.2446	69.3878	42.3729	21.0191	1	Non_Significant	100	1	Non_Significant	0	1	Non_Significant	0	1	Non_Significant	1.03333	0.000153957	Lowly_in_Heavy-Body-Weight	0	1	Non_Significant	1.63755	1	Non_Significant	1.77161
augustus-Novel_contig_326692-processed-gene-0.0	6.04491	0	3.22581	0	1.07527	37.1245	55.102	33.8983	36.7304	0.635766	Non_Significant	100	1	Non_Significant	0	1	Non_Significant	0	1	Non_Significant	0	0.013574	Non_Significant	0.269364	1	Non_Significant	1.62551	1	Non_Significant	1.54792
augustus-Novel_contig_32670-processed-gene-0.0	29.8791	34.2857	3.22581	0	3.22581	100	40.8163	44.0678	100	1	Non_Significant	0.871474	1	Non_Significant	0	1	Non_Significant	0	1	Non_Significant	0	1	Non_Significant	1	1	Non_Significant	0.926217	1	Non_Significant	1
augustus-Novel_contig_327681-processed-gene-0.0	20.0345	11.4286	3.22581	5	2.15054	3.00429	0	1.69492	2.76008	1	Non_Significant	1.75302	1	Non_Significant	0	1	Non_Significant	0	1	Non_Significant	2.325	1	Non_Significant	0	1	Non_Significant	0	1	Non_Significant	0.542817
augustus-Novel_contig_328398-processed-gene-0.0	37.133	2.85714	3.22581	0	21.5054	9.01288	4.08163	5.08475	8.70488	1.58907e-05	Highly_in_China	12.9965	1	Non_Significant	0	1	Non_Significant	0	7.57517e-05	Lowly_in_Heavy-Body-Weight	0	0.103067	Non_Significant	0	1	Non_Significant	0.802721	1	Non_Significant	1.02718
augustus-Novel_contig_328438-processed-gene-0.0	100	100	3.22581	0	17.2043	10.3004	2.04082	6.77966	9.97877	1	Non_Significant	1	1	Non_Significant	0	1	Non_Significant	0	0.00098545	Lowly_in_Heavy-Body-Weight	0	1	Non_Significant	0.485417	1	Non_Significant	0.30102	1	Non_Significant	2.94374
augustus-Novel_contig_32880-processed-gene-0.0	2.9361	8.57143	3.22581	20	41.9355	8.79828	22.449	28.8136	8.49257	1	Non_Significant	0.342545	1	Non_Significant	0	1	Non_Significant	0	0.424836	Non_Significant	0.476923	1	Non_Significant	0.568293	1	Non_Significant	0.779112	1	Non_Significant	1.00212
augustus-Novel_contig_32917-processed-gene-0.0	9.67185	20	3.22581	10	9.67742	1.50215	24.4898	16.9492	1.27389	1	Non_Significant	0.483592	1	Non_Significant	0	1	Non_Significant	0	1	Non_Significant	1.03333	1	Non_Significant	3.32857	1	Non_Significant	1.4449	1	Non_Significant	0.187898
augustus-Novel_contig_330045-processed-gene-0.0	11.399	2.85714	3.22581	10	37.6344	7.29614	63.2653	33.8983	6.15711	1	Non_Significant	3.98964	1	Non_Significant	0	1	Non_Significant	0	0.0122082	Non_Significant	0.265714	0.338787	Non_Significant	0	0.595519	Non_Significant	1.86633	1	Non_Significant	0.518957
augustus-Novel_contig_330370-processed-gene-0.0	8.29016	5.71429	3.22581	10	51.6129	10.515	12.2449	15.2542	9.97877	1	Non_Significant	1.45078	1	Non_Significant	0	1	Non_Significant	0	0.000123739	Lowly_in_Heavy-Body-Weight	0.19375	1	Non_Significant	0.95102	1	Non_Significant	0.802721	1	Non_Significant	0.841068
augustus-Novel_contig_33064-processed-gene-0.0	2.07254	2.85714	3.22581	30	69.8925	41.4163	63.2653	20.339	40.9766	1	Non_Significant	0.725389	1	Non_Significant	0	1	Non_Significant	0	0.0416647	Non_Significant	0.429231	0.00365809	Non_Significant	0.241451	0.00672104	Non_Significant	3.11054	1	Non_Significant	2.19784
augustus-Novel_contig_330818-processed-gene-0.0	6.56304	8.57143	3.22581	15	34.4086	4.72103	81.6327	37.2881	4.4586	1	Non_Significant	0.765688	1	Non_Significant	0	1	Non_Significant	0	0.372879	Non_Significant	0.435937	0.97913	Non_Significant	0	0.0726444	Non_Significant	2.18924	1	Non_Significant	0.876858
augustus-Novel_contig_331470-processed-gene-0.0	9.84456	11.4286	3.22581	5	27.957	0.858369	97.9592	52.5424	0.849257	1	Non_Significant	0.861399	1	Non_Significant	0	1	Non_Significant	0	0.00590103	Non_Significant	0.178846	1	Non_Significant	0	0.291303	Non_Significant	1.86438	1	Non_Significant	0.250531
augustus-Novel_contig_331517-processed-gene-0.0	38.5147	0	3.22581	10	4.30108	51.5021	55.102	20.339	49.2569	1.57885e-08	Highly_in_China	100	1	Non_Significant	0	1	Non_Significant	0	1	Non_Significant	2.325	0.262325	Non_Significant	0.485417	0.0456361	Non_Significant	2.70918	1	Non_Significant	1.03791
augustus-Novel_contig_33386-processed-gene-0.0	4.66321	14.2857	3.22581	0	1.07527	37.9828	36.7347	30.5085	36.3057	1	Non_Significant	0.326425	1	Non_Significant	0	1	Non_Significant	0	1	Non_Significant	0	0.000183411	Lowly_in_Heavy-Body-Weight	0.131638	1	Non_Significant	1.20408	1	Non_Significant	1.94731
augustus-Novel_contig_334083-processed-gene-0.0	1.5544	0	51.6129	0	19.3548	37.9828	4.08163	11.8644	35.6688	1	Non_Significant	100	0.000147026	Lowly_in_China	0.220855	1	Non_Significant	1.10714	0.000552298	Lowly_in_Heavy-Body-Weight	0	0.000183411	Lowly_in_Heavy-Body-Weight	0.131638	1	Non_Significant	0.344023	1	Non_Significant	1.23792
augustus-Novel_contig_335183-processed-gene-0.0	49.9136	71.4286	3.22581	10	23.6559	10.9442	2.04082	1.69492	10.828	1	Non_Significant	0.698791	1	Non_Significant	0	1	Non_Significant	0	0.749518	Non_Significant	0.422727	0.0319549	Non_Significant	0	1	Non_Significant	1.20408	1	Non_Significant	0.912648
augustus-Novel_contig_335222-processed-gene-0.0	32.4698	17.1429	3.22581	0	13.9785	88.412	22.449	16.9492	85.9873	1	Non_Significant	1.89407	1	Non_Significant	0	1	Non_Significant	0	0.00517556	Non_Significant	0	1	Non_Significant	0.961408	1	Non_Significant	1.32449	1	Non_Significant	1.10288
augustus-Novel_contig_335302-processed-gene-0.0	36.7876	2.85714	3.22581	20	51.6129	13.0901	36.7347	13.5593	10.828	1.58907e-05	Highly_in_China	12.8756	1	Non_Significant	0	1	Non_Significant	0	0.0449546	Non_Significant	0.3875	1	Non_Significant	0.763934	0.216795	Non_Significant	2.70918	1	Non_Significant	0.425902
augustus-Novel_contig_337005-processed-gene-0.0	11.2263	8.57143	3.22581	5	6.45161	10.9442	26.5306	6.77966	10.828	1	Non_Significant	1.30973	1	Non_Significant	0	1	Non_Significant	0	1	Non_Significant	0.775	0.0319549	Non_Significant	0	0.0918674	Non_Significant	3.91327	1	Non_Significant	0.912648
augustus-Novel_contig_338843-processed-gene-0.0	86.1831	94.2857	3.22581	60	29.0323	19.3133	59.1837	47.4576	18.896	1	Non_Significant	0.914063	1	Non_Significant	0	1	Non_Significant	0	0.173798	Non_Significant	2.06667	0.219059	Non_Significant	0.258889	1	Non_Significant	1.24708	1	Non_Significant	1.23874
augustus-Novel_contig_33918-processed-gene-0.0	15.0259	25.7143	3.22581	40	77.4194	4.93562	6.12245	6.77966	4.24628	1	Non_Significant	0.584341	1	Non_Significant	0	1	Non_Significant	0	0.173798	Non_Significant	0.516667	0.97913	Non_Significant	0	1	Non_Significant	0.903061	1	Non_Significant	0.626327
augustus-Novel_contig_33938-processed-gene-0.0	12.0898	11.4286	3.22581	5	41.9355	4.72103	44.898	33.8983	4.67091	1	Non_Significant	1.05786	1	Non_Significant	0	1	Non_Significant	0	3.56235e-05	Lowly_in_Heavy-Body-Weight	0.119231	0.97913	Non_Significant	0	1	Non_Significant	1.32449	1	Non_Significant	100
augustus-Novel_contig_33944-processed-gene-0.0	18.4801	31.4286	3.22581	10	45.1613	7.72532	89.7959	49.1525	6.58174	1	Non_Significant	0.588004	1	Non_Significant	0	1	Non_Significant	0	0.00139842	Non_Significant	0.221429	1	Non_Significant	0.647222	0.318411	Non_Significant	1.82688	1	Non_Significant	0.647205
augustus-Novel_contig_34108-processed-gene-0.0	5.18135	11.4286	3.22581	0	4.30108	44.6352	67.3469	20.339	42.0382	1	Non_Significant	0.453368	1	Non_Significant	0	1	Non_Significant	0	1	Non_Significant	0	0.97913	Non_Significant	0.560096	0.0020252	Non_Significant	3.31122	1	Non_Significant	0.992102
augustus-Novel_contig_34518-processed-gene-0.0	4.31779	2.85714	3.22581	50	63.4409	40.7725	69.3878	23.7288	37.7919	1	Non_Significant	1.51123	1	Non_Significant	0	1	Non_Significant	0	1	Non_Significant	0.788136	0.0739229	Non_Significant	0.367895	0.0124191	Non_Significant	2.9242	1	Non_Significant	1.11486
augustus-Novel_contig_345314-processed-gene-0.0	6.73575	0	3.22581	20	48.3871	34.7639	4.08163	5.08475	31.6348	0.348146	Non_Significant	100	1	Non_Significant	0	1	Non_Significant	0	0.122214	Non_Significant	0.413333	1	Non_Significant	0.862963	1	Non_Significant	0.802721	1	Non_Significant	0.717867
augustus-Novel_contig_34565-processed-gene-0.0	44.3869	5.71429	3.22581	5	16.129	2.36052	93.8776	59.322	2.33546	4.14257e-05	Highly_in_China	7.7677	1	Non_Significant	0	1	Non_Significant	0	0.704042	Non_Significant	0.31	1	Non_Significant	0	1	Non_Significant	1.58251	1	Non_Significant	1.37792
augustus-Novel_contig_34617-processed-gene-0.0	38.8601	60	3.22581	5	20.4301	4.72103	75.5102	37.2881	4.24628	1	Non_Significant	0.647668	1	Non_Significant	0	1	Non_Significant	0	0.136098	Non_Significant	0.244737	0.97913	Non_Significant	0	0.212647	Non_Significant	2.02505	1	Non_Significant	0.835103
augustus-Novel_contig_34659-processed-gene-0.0	33.6788	42.8571	3.22581	0	22.5806	0.429185	28.5714	15.2542	0.424628	1	Non_Significant	0.785838	1	Non_Significant	0	1	Non_Significant	0	4.19516e-05	Lowly_in_Heavy-Body-Weight	0	1	Non_Significant	0	1	Non_Significant	1.87302	1	Non_Significant	100
augustus-Novel_contig_34773-processed-gene-0.0	2.07254	0	3.22581	70	73.1183	1.71674	32.6531	10.1695	1.27389	1	Non_Significant	100	1	Non_Significant	0	1	Non_Significant	0	1	Non_Significant	0.957353	1	Non_Significant	2.9125	0.0879822	Non_Significant	3.21088	1	Non_Significant	0.187898
augustus-Novel_contig_34800-processed-gene-0.0	4.31779	2.85714	3.22581	50	63.4409	27.4678	32.6531	15.2542	25.4777	1	Non_Significant	1.51123	1	Non_Significant	0	1	Non_Significant	0	1	Non_Significant	0.788136	7.48304e-06	Lowly_in_Heavy-Body-Weight	0	0.73837	Non_Significant	2.14059	1	Non_Significant	0.884226
augustus-Novel_contig_348289-processed-gene-0.0	0.345423	0	3.22581	20	31.1828	15.6652	87.7551	71.1864	14.2251	1	Non_Significant	100	1	Non_Significant	0	1	Non_Significant	0	1	Non_Significant	0.641379	0.00178307	Non_Significant	0	1	Non_Significant	1.23275	1	Non_Significant	0.839278
augustus-Novel_contig_34933-processed-gene-0.0	1.89983	0	3.22581	95	96.7742	39.0558	93.8776	55.9322	36.9427	1	Non_Significant	100	1	Non_Significant	0	1	Non_Significant	0	1	Non_Significant	0.981667	0.746193	Non_Significant	0.512088	0.704169	Non_Significant	1.67842	1	Non_Significant	1.08981
augustus-Novel_contig_349921-processed-gene-0.0	25.5613	2.85714	3.22581	10	16.129	6.86695	38.7755	40.678	5.9448	0.00227317	Non_Significant	8.94646	1	Non_Significant	0	1	Non_Significant	0	1	Non_Significant	0.62	1	Non_Significant	1.45625	1	Non_Significant	0.953231	1	Non_Significant	0.389715
augustus-Novel_contig_352487-processed-gene-0.0	15.3713	8.57143	3.22581	0	22.5806	25.3219	100	94.9153	23.7792	1	Non_Significant	1.79332	1	Non_Significant	0	1	Non_Significant	0	4.19516e-05	Lowly_in_Heavy-Body-Weight	0	0.594707	Non_Significant	0.394915	1	Non_Significant	1.05357	1	Non_Significant	1.16914
augustus-Novel_contig_35308-processed-gene-0.0	38.8601	60	3.22581	15	33.3333	59.0129	22.449	10.1695	55.8386	1	Non_Significant	0.647668	1	Non_Significant	0	1	Non_Significant	0	0.51464	Non_Significant	0.45	1.00696e-05	Lowly_in_Heavy-Body-Weight	0.169455	1	Non_Significant	2.20748	1	Non_Significant	1.49749
augustus-Novel_contig_353819-processed-gene-0.0	7.4266	11.4286	3.22581	35	40.8602	78.5408	32.6531	13.5593	76.0085	1	Non_Significant	0.649827	1	Non_Significant	0	1	Non_Significant	0	1	Non_Significant	0.856579	0.00799035	Non_Significant	0.381967	0.504505	Non_Significant	2.40816	1	Non_Significant	1.44661
augustus-Novel_contig_354526-processed-gene-0.0	26.7703	11.4286	3.22581	50	69.8925	40.7725	48.9796	32.2034	39.4904	0.480314	Non_Significant	2.3424	1	Non_Significant	0	1	Non_Significant	0	1	Non_Significant	0.715385	0.0739229	Non_Significant	0.367895	1	Non_Significant	1.52095	1	Non_Significant	1.94161
augustus-Novel_contig_35504-processed-gene-0.0	56.1313	57.1429	3.22581	10	31.1828	36.6953	61.2245	38.9831	34.3949	1	Non_Significant	0.982297	1	Non_Significant	0	1	Non_Significant	0	0.0921794	Non_Significant	0.32069	0.000192528	Lowly_in_Heavy-Body-Weight	0.136257	1	Non_Significant	1.57054	1	Non_Significant	1.12739
augustus-Novel_contig_355422-processed-gene-0.0	75.475	82.8571	3.22581	0	5.37634	7.93991	91.8367	64.4068	7.21868	1	Non_Significant	0.910905	1	Non_Significant	0	1	Non_Significant	0	0.945741	Non_Significant	0	1	Non_Significant	1.25946	1	Non_Significant	1.42589	1	Non_Significant	0.608432
augustus-Novel_contig_355422-processed-gene-0.1	38.8601	31.4286	3.22581	15	32.2581	13.5193	48.9796	18.6441	13.1635	1	Non_Significant	1.23646	1	Non_Significant	0	1	Non_Significant	0	0.691736	Non_Significant	0.465	0.00550912	Non_Significant	0	0.10952	Non_Significant	2.62709	0.780797	Non_Significant	7.76645
augustus-Novel_contig_355591-processed-gene-0.0	34.1969	14.2857	3.22581	5	3.22581	38.412	8.16327	5.08475	37.3673	0.25994	Non_Significant	2.39378	1	Non_Significant	0	1	Non_Significant	0	1	Non_Significant	1.55	1.97392e-08	Lowly_in_Heavy-Body-Weight	0	1	Non_Significant	1.60544	1	Non_Significant	2.20467
augustus-Novel_contig_35708-processed-gene-0.0	7.4266	31.4286	3.22581	10	16.129	7.29614	46.9388	25.4237	6.79406	0.0153464	Non_Significant	0.236301	1	Non_Significant	0	1	Non_Significant	0	1	Non_Significant	0.62	1	Non_Significant	1.37059	0.830602	Non_Significant	1.84626	1	Non_Significant	0.501062
augustus-Novel_contig_357698-processed-gene-0.0	11.0535	0	3.22581	5	10.7527	8.79828	0	10.1695	7.85563	0.0369503	Non_Significant	100	1	Non_Significant	0	1	Non_Significant	0	1	Non_Significant	0.465	0.103067	Non_Significant	0	0.106398	Non_Significant	0	1	Non_Significant	1.1587
augustus-Novel_contig_357836-processed-gene-0.0	34.0242	37.1429	3.22581	0	1.07527	56.867	22.449	22.0339	55.2017	1	Non_Significant	0.916036	1	Non_Significant	0	1	Non_Significant	0	1	Non_Significant	0	0.0166917	Non_Significant	0.351698	1	Non_Significant	1.01884	1	Non_Significant	1.16318
augustus-Novel_contig_357848-processed-gene-0.0	10.0173	5.71429	3.22581	35	19.3548	2.14592	10.2041	15.2542	2.12314	1	Non_Significant	1.75302	1	Non_Significant	0	1	Non_Significant	0	1	Non_Significant	1.80833	1	Non_Significant	2.33	1	Non_Significant	0.668934	1	Non_Significant	0.313163
augustus-Novel_contig_358248-processed-gene-0.0	9.32642	0	3.22581	20	37.6344	37.9828	2.04082	1.69492	36.9427	0.106807	Non_Significant	100	1	Non_Significant	0	1	Non_Significant	0	0.945741	Non_Significant	0.531429	1	Non_Significant	1.57966	1	Non_Significant	1.20408	1	Non_Significant	1.08981
augustus-Novel_contig_358283-processed-gene-0.0	54.7496	57.1429	3.22581	10	47.3118	59.0129	18.3673	38.9831	59.8726	1	Non_Significant	0.958117	1	Non_Significant	0	1	Non_Significant	0	0.000567153	Lowly_in_Heavy-Body-Weight	0.211364	1	Non_Significant	0.677818	0.543535	Non_Significant	0.471162	1	Non_Significant	1.2181
augustus-Novel_contig_358542-processed-gene-0.0	2.9361	0	3.22581	50	54.8387	41.4163	61.2245	32.2034	39.9151	1	Non_Significant	100	1	Non_Significant	0	1	Non_Significant	0	1	Non_Significant	0.911765	3.92117e-05	Lowly_in_Heavy-Body-Weight	0.120725	0.553031	Non_Significant	1.90118	1	Non_Significant	1.96249
augustus-Novel_contig_358560-processed-gene-0.0	37.3057	14.2857	3.22581	15	19.3548	54.2918	69.3878	40.678	52.8662	0.129739	Non_Significant	2.6114	1	Non_Significant	0	1	Non_Significant	0	1	Non_Significant	0.775	5.04298e-05	Lowly_in_Heavy-Body-Weight	0.18419	0.939538	Non_Significant	1.70578	0.596508	Non_Significant	2.22793
augustus-Novel_contig_358788-processed-gene-0.0	61.3126	77.1429	3.22581	0	23.6559	6.86695	81.6327	50.8475	6.58174	1	Non_Significant	0.794793	1	Non_Significant	0	1	Non_Significant	0	2.48294e-05	Lowly_in_Heavy-Body-Weight	0	0.338787	Non_Significant	0	1	Non_Significant	1.60544	1	Non_Significant	1.29441
augustus-Novel_contig_359047-processed-gene-0.0	40.2418	51.4286	3.22581	0	20.4301	60.515	30.6122	18.6441	57.3248	1	Non_Significant	0.782479	1	Non_Significant	0	1	Non_Significant	0	0.000280731	Lowly_in_Heavy-Body-Weight	0	1	Non_Significant	0.826241	1	Non_Significant	1.64193	1	Non_Significant	0.966333
augustus-Novel_contig_359079-processed-gene-0.0	51.2953	2.85714	3.22581	20	45.1613	63.3047	34.6939	16.9492	60.5096	4.36786e-08	Highly_in_China	17.9534	1	Non_Significant	0	1	Non_Significant	0	0.223338	Non_Significant	0.442857	0.00342346	Non_Significant	0.315932	0.862655	Non_Significant	2.04694	1	Non_Significant	1.62276
augustus-Novel_contig_359163-processed-gene-0.0	6.21762	0	3.22581	0	4.30108	16.9528	36.7347	10.1695	15.2866	0.635766	Non_Significant	100	1	Non_Significant	0	1	Non_Significant	0	1	Non_Significant	0	0.514925	Non_Significant	0.294937	0.0273758	Non_Significant	3.61224	1	Non_Significant	1.00212
augustus-Novel_contig_359574-processed-gene-0.0	60.6218	31.4286	3.22581	10	10.7527	19.0987	69.3878	38.9831	18.4713	0.283725	Non_Significant	1.92887	1	Non_Significant	0	1	Non_Significant	0	1	Non_Significant	0.93	0.219059	Non_Significant	0.261798	0.710484	Non_Significant	1.77995	1	Non_Significant	1.81635
augustus-Novel_contig_359724-processed-gene-0.0	59.4128	0	3.22581	15	23.6559	13.7339	4.08163	10.1695	12.7389	2.55718e-12	Highly_in_China	100	1	Non_Significant	0	1	Non_Significant	0	1	Non_Significant	0.634091	0.00550912	Non_Significant	0	1	Non_Significant	0.401361	1	Non_Significant	0.835103
augustus-Novel_contig_359801-processed-gene-0.0	16.4076	5.71429	3.22581	35	54.8387	66.309	12.2449	18.6441	64.9682	0.91805	Non_Significant	2.87133	1	Non_Significant	0	1	Non_Significant	0	1	Non_Significant	0.638235	1	Non_Significant	1.05566	1	Non_Significant	0.656772	1	Non_Significant	0.912648
augustus-Novel_contig_359969-processed-gene-0.0	18.8256	20	3.22581	0	13.9785	74.8927	26.5306	42.3729	71.9745	1	Non_Significant	0.941278	1	Non_Significant	0	1	Non_Significant	0	0.00517556	Non_Significant	0	1	Non_Significant	0.667622	1	Non_Significant	0.626122	1	Non_Significant	1.28682
augustus-Novel_contig_360464-processed-gene-0.0	14.6805	8.57143	3.22581	25	27.957	45.0644	85.7143	42.3729	42.4628	1	Non_Significant	1.71272	1	Non_Significant	0	1	Non_Significant	0	1	Non_Significant	0.894231	0.242494	Non_Significant	0.44381	0.160245	Non_Significant	2.02286	1	Non_Significant	1.04388
augustus-Novel_contig_361011-processed-gene-0.0	67.5302	94.2857	3.22581	10	34.4086	98.927	12.2449	22.0339	98.7261	1	Non_Significant	0.71623	1	Non_Significant	0	1	Non_Significant	0	0.0423624	Non_Significant	0.290625	1	Non_Significant	0.960304	1	Non_Significant	0.55573	1	Non_Significant	1.04015
augustus-Novel_contig_361024-processed-gene-0.0	72.1934	85.7143	3.22581	0	9.67742	12.6609	30.6122	42.3729	12.5265	1	Non_Significant	0.842257	1	Non_Significant	0	1	Non_Significant	0	0.052859	Non_Significant	0	1	Non_Significant	0.789831	1	Non_Significant	0.722449	1	Non_Significant	1.23178
augustus-Novel_contig_361047-processed-gene-0.0	41.9689	8.57143	3.22581	5	4.30108	15.6652	48.9796	32.2034	14.862	0.00183356	Non_Significant	4.89637	1	Non_Significant	0	1	Non_Significant	0	1	Non_Significant	1.1625	0.00178307	Non_Significant	0	1	Non_Significant	1.52095	1	Non_Significant	1.09607
augustus-Novel_contig_361160-processed-gene-0.0	98.4456	100	3.22581	20	25.8065	37.3391	18.3673	1.69492	35.0318	1	Non_Significant	0.984456	1	Non_Significant	0	1	Non_Significant	0	1	Non_Significant	0.775	0.201556	Non_Significant	0.401724	0.0468919	Non_Significant	10.8367	1	Non_Significant	1.08783
augustus-Novel_contig_361440-processed-gene-0.0	13.1261	5.71429	3.22581	5	9.67742	42.7039	4.08163	8.47458	40.552	1	Non_Significant	2.29706	1	Non_Significant	0	1	Non_Significant	0	1	Non_Significant	0.516667	1	Non_Significant	0.819598	1	Non_Significant	0.481633	1	Non_Significant	1.04025
augustus-Novel_contig_362461-processed-gene-0.0	16.2349	11.4286	3.22581	0	6.45161	74.8927	38.7755	37.2881	72.3992	1	Non_Significant	1.42055	1	Non_Significant	0	1	Non_Significant	0	0.603196	Non_Significant	0	1	Non_Significant	0.667622	1	Non_Significant	1.03989	1	Non_Significant	1.12409
augustus-Novel_contig_362832-processed-gene-0.0	35.924	14.2857	3.22581	0	12.9032	25.5365	8.16327	5.08475	24.4161	0.184653	Non_Significant	2.51468	1	Non_Significant	0	1	Non_Significant	0	0.00911802	Non_Significant	0	0.411023	Non_Significant	0.391597	1	Non_Significant	1.60544	1	Non_Significant	1.30959
augustus-Novel_contig_363053-processed-gene-0.0	42.1416	8.57143	3.22581	15	3.22581	3.43348	12.2449	5.08475	2.9724	0.00183356	Non_Significant	4.91652	1	Non_Significant	0	1	Non_Significant	0	0.173798	Non_Significant	4.65	1	Non_Significant	0	1	Non_Significant	2.40816	1	Non_Significant	0.584572
augustus-Novel_contig_363065-processed-gene-0.0	73.2297	40	3.22581	10	21.5054	47.8541	16.3265	6.77966	46.2845	0.328567	Non_Significant	1.83074	1	Non_Significant	0	1	Non_Significant	0	0.945741	Non_Significant	0.465	0.010948	Non_Significant	0.313453	1	Non_Significant	2.40816	1	Non_Significant	1.82052
augustus-Novel_contig_363282-processed-gene-0.0	25.9067	2.85714	3.22581	10	29.0323	15.0215	6.12245	8.47458	14.4374	0.00227317	Non_Significant	9.06736	1	Non_Significant	0	1	Non_Significant	0	0.188558	Non_Significant	0.344444	0.736307	Non_Significant	0.332857	1	Non_Significant	0.722449	1	Non_Significant	1.41967
augustus-Novel_contig_36328-processed-gene-0.0	3.62694	17.1429	3.22581	5	21.5054	20.3863	26.5306	23.7288	18.6837	0.25994	Non_Significant	0.211572	1	Non_Significant	0	1	Non_Significant	0	0.05712	Non_Significant	0.2325	1	Non_Significant	0.490526	1	Non_Significant	1.11808	1	Non_Significant	0.84795
augustus-Novel_contig_363309-processed-gene-0.0	44.2142	68.5714	3.22581	0	3.22581	13.0901	40.8163	30.5085	12.3142	1	Non_Significant	0.64479	1	Non_Significant	0	1	Non_Significant	0	1	Non_Significant	0	1	Non_Significant	0.381967	1	Non_Significant	1.33787	1	Non_Significant	0.807266
augustus-Novel_contig_364968-processed-gene-0.0	12.7807	0	3.22581	15	47.3118	1.50215	32.6531	18.6441	1.27389	0.0116328	Non_Significant	100	1	Non_Significant	0	1	Non_Significant	0	0.0151816	Non_Significant	0.317045	1	Non_Significant	0	1	Non_Significant	1.75139	1	Non_Significant	0.751592
augustus-Novel_contig_365563-processed-gene-0.0	19.3437	5.71429	3.22581	15	30.1075	23.3906	2.04082	5.08475	21.6561	0.433751	Non_Significant	3.38515	1	Non_Significant	0	1	Non_Significant	0	0.901136	Non_Significant	0.498214	1	Non_Significant	1.49633	1	Non_Significant	0.401361	1	Non_Significant	0.555525
augustus-Novel_contig_365594-processed-gene-0.0	12.4352	8.57143	3.22581	55	43.0108	42.7039	71.4286	44.0678	40.1274	1	Non_Significant	1.45078	1	Non_Significant	0	1	Non_Significant	0	1	Non_Significant	1.27875	0.337132	Non_Significant	0.468342	1	Non_Significant	1.62088	1	Non_Significant	1.24606
augustus-Novel_contig_36616-processed-gene-0.0	1.38169	0	3.22581	15	12.9032	51.7167	51.0204	22.0339	48.62	1	Non_Significant	100	1	Non_Significant	0	1	Non_Significant	0	1	Non_Significant	1.1625	0.000134298	Lowly_in_Heavy-Body-Weight	0.193361	0.192275	Non_Significant	2.31554	1	Non_Significant	1.19524
augustus-Novel_contig_366878-processed-gene-0.0	23.1434	28.5714	3.22581	5	15.0538	56.4378	55.102	55.9322	53.9278	1	Non_Significant	0.810017	1	Non_Significant	0	1	Non_Significant	0	0.704042	Non_Significant	0.332143	1	Non_Significant	0.885932	1	Non_Significant	0.985158	1	Non_Significant	1.06058
augustus-Novel_contig_367107-processed-gene-0.0	41.1054	51.4286	3.22581	10	44.086	17.8112	10.2041	32.2034	16.5605	1	Non_Significant	0.799271	1	Non_Significant	0	1	Non_Significant	0	0.00139842	Non_Significant	0.226829	1	Non_Significant	0.842169	0.118542	Non_Significant	0.316864	1	Non_Significant	0.888246
augustus-Novel_contig_367516-processed-gene-0.0	49.5682	31.4286	3.22581	20	38.7097	22.103	18.3673	13.5593	20.8068	1	Non_Significant	1.57717	1	Non_Significant	0	1	Non_Significant	0	0.71289	Non_Significant	0.516667	8.2326e-05	Lowly_in_Heavy-Body-Weight	0	1	Non_Significant	1.35459	1	Non_Significant	1.2276
augustus-Novel_contig_367788-processed-gene-0.0	55.9585	60	3.22581	50	82.7957	22.103	59.1837	30.5085	20.8068	1	Non_Significant	0.932642	1	Non_Significant	0	1	Non_Significant	0	0.663518	Non_Significant	0.603896	8.2326e-05	Lowly_in_Heavy-Body-Weight	0	0.53035	Non_Significant	1.93991	1	Non_Significant	2.046
augustus-Novel_contig_36825-processed-gene-0.0	17.962	14.2857	3.22581	10	20.4301	47.2103	59.1837	38.9831	44.3737	1	Non_Significant	1.25734	1	Non_Significant	0	1	Non_Significant	0	1	Non_Significant	0.489474	0.132137	Non_Significant	0.423636	1	Non_Significant	1.51819	1	Non_Significant	1.13828
augustus-Novel_contig_368286-processed-gene-0.0	21.5889	8.57143	3.22581	60	69.8925	7.29614	95.9184	64.4068	6.36943	0.705364	Non_Significant	2.51871	1	Non_Significant	0	1	Non_Significant	0	1	Non_Significant	0.858462	0.338787	Non_Significant	0	1	Non_Significant	1.48926	1	Non_Significant	0.626327
augustus-Novel_contig_368292-processed-gene-0.0	21.0708	0	3.22581	10	27.957	10.9442	24.4898	20.339	9.76645	0.000167946	Highly_in_China	100	1	Non_Significant	0	1	Non_Significant	0	0.188397	Non_Significant	0.357692	1	Non_Significant	0.913725	1	Non_Significant	1.20408	1	Non_Significant	0.523837
augustus-Novel_contig_368373-processed-gene-0.0	45.9413	40	3.22581	0	16.129	39.9142	95.9184	66.1017	36.7304	1	Non_Significant	1.14853	1	Non_Significant	0	1	Non_Significant	0	0.0016611	Non_Significant	0	0.103067	Non_Significant	0.375806	1	Non_Significant	1.45107	1	Non_Significant	0.866837
augustus-Novel_contig_368406-processed-gene-0.0	6.56304	5.71429	3.22581	15	34.4086	71.03	38.7755	23.7288	68.3652	1	Non_Significant	1.14853	1	Non_Significant	0	1	Non_Significant	0	0.372879	Non_Significant	0.435937	0.151951	Non_Significant	0.492749	1	Non_Significant	1.63411	1	Non_Significant	1.61342
augustus-Novel_contig_368460-processed-gene-0.0	10.8808	0	48.3871	45	38.7097	12.4464	26.5306	8.47458	11.0403	0.0369503	Non_Significant	100	1.13807e-08	Lowly_in_China	0.0249856	2.56334e-10	Lowly_in_Europe	0	1	Non_Significant	1.1625	0.017778	Non_Significant	0	0.163566	Non_Significant	3.13061	1	Non_Significant	0.501062
augustus-Novel_contig_368589-processed-gene-0.0	36.4421	5.71429	3.22581	10	26.8817	24.4635	48.9796	30.5085	22.293	0.000909739	Highly_in_China	6.37737	1	Non_Significant	0	1	Non_Significant	0	0.271452	Non_Significant	0.372	1	Non_Significant	1.02193	1	Non_Significant	1.60544	1	Non_Significant	0.526115
augustus-Novel_contig_368825-processed-gene-0.0	67.1848	57.1429	3.22581	5	11.828	28.7554	44.898	54.2373	26.5393	1	Non_Significant	1.17573	1	Non_Significant	0	1	Non_Significant	0	1	Non_Significant	0.422727	0.203277	Non_Significant	0.347761	1	Non_Significant	0.827806	1	Non_Significant	0.824114
augustus-Novel_contig_369202-processed-gene-0.0	12.2625	2.85714	3.22581	0	12.9032	4.07725	36.7347	23.7288	3.82166	0.661185	Non_Significant	4.29188	1	Non_Significant	0	1	Non_Significant	0	0.00911802	Non_Significant	0	1	Non_Significant	0	1	Non_Significant	1.5481	1	Non_Significant	2.25478
augustus-Novel_contig_369250-processed-gene-0.0	25.0432	28.5714	3.22581	10	32.2581	4.29185	14.2857	15.2542	3.82166	1	Non_Significant	0.876511	1	Non_Significant	0	1	Non_Significant	0	0.059722	Non_Significant	0.31	1	Non_Significant	1.165	1	Non_Significant	0.936508	1	Non_Significant	0.450955
augustus-Novel_contig_36938-processed-gene-0.0	29.0155	31.4286	3.22581	10	19.3548	36.0515	22.449	5.08475	32.9087	1	Non_Significant	0.923222	1	Non_Significant	0	1	Non_Significant	0	1	Non_Significant	0.516667	1	Non_Significant	0.554762	0.114253	Non_Significant	4.41497	1	Non_Significant	0.882552
augustus-Novel_contig_369639-processed-gene-0.0	4.83592	2.85714	3.22581	5	36.5591	13.3047	51.0204	23.7288	13.8004	1	Non_Significant	1.69257	1	Non_Significant	0	1	Non_Significant	0	0.000183796	Lowly_in_Heavy-Body-Weight	0.136765	1	Non_Significant	0.375806	0.381132	Non_Significant	2.15015	1	Non_Significant	2.71408
augustus-Novel_contig_369776-processed-gene-0.0	4.31779	0	3.22581	15	13.9785	7.29614	28.5714	28.8136	6.58174	1	Non_Significant	100	1	Non_Significant	0	1	Non_Significant	0	1	Non_Significant	1.07308	0.338787	Non_Significant	0	1	Non_Significant	0.991597	1	Non_Significant	1.29441
augustus-Novel_contig_369888-processed-gene-0.0	33.8515	25.7143	3.22581	20	45.1613	12.8755	55.102	25.4237	12.7389	1	Non_Significant	1.31645	1	Non_Significant	0	1	Non_Significant	0	0.223338	Non_Significant	0.442857	0.00982891	Non_Significant	0	0.237045	Non_Significant	2.16735	1	Non_Significant	1.87898
augustus-Novel_contig_370316-processed-gene-0.0	12.4352	2.85714	3.22581	20	43.0108	5.5794	16.3265	22.0339	5.09554	0.661185	Non_Significant	4.35233	1	Non_Significant	0	1	Non_Significant	0	0.309893	Non_Significant	0.465	1	Non_Significant	2.68846	1	Non_Significant	0.740973	1	Non_Significant	0.601274
augustus-Novel_contig_370563-processed-gene-0.0	6.90846	2.85714	3.22581	0	6.45161	15.6652	61.2245	44.0678	14.4374	1	Non_Significant	2.41796	1	Non_Significant	0	1	Non_Significant	0	0.603196	Non_Significant	0	1	Non_Significant	0.638356	1	Non_Significant	1.38932	1	Non_Significant	0.608432
augustus-Novel_contig_371144-processed-gene-0.0	12.4352	0	3.22581	5	32.2581	33.9056	59.1837	20.339	31.6348	0.0201655	Non_Significant	100	1	Non_Significant	0	1	Non_Significant	0	0.00139842	Non_Significant	0.155	0.04594	Non_Significant	0.294937	0.0161316	Non_Significant	2.90986	1	Non_Significant	1.03692
augustus-Novel_contig_371342-processed-gene-0.0	5.52677	51.4286	3.22581	0	36.5591	8.79828	8.16327	6.77966	7.431	2.82918e-06	Lowly_in_China	0.107465	1	Non_Significant	0	1	Non_Significant	0	2.4608e-08	Lowly_in_Heavy-Body-Weight	0	1	Non_Significant	0.568293	1	Non_Significant	1.20408	1	Non_Significant	0.398572
augustus-Novel_contig_371410-processed-gene-0.0	16.4076	8.57143	3.22581	20	61.2903	6.22318	46.9388	28.8136	5.9448	1	Non_Significant	1.91422	1	Non_Significant	0	1	Non_Significant	0	0.00506665	Non_Significant	0.326316	0.621122	Non_Significant	0	1	Non_Significant	1.62905	1	Non_Significant	1.16914
augustus-Novel_contig_371549-processed-gene-0.0	32.2971	31.4286	3.22581	70	62.3656	59.0129	57.1429	18.6441	55.414	1	Non_Significant	1.02763	1	Non_Significant	0	1	Non_Significant	0	1	Non_Significant	1.12241	0.000571249	Lowly_in_Heavy-Body-Weight	0.254182	0.0199423	Non_Significant	3.06494	1	Non_Significant	1.25747
augustus-Novel_contig_372344-processed-gene-0.0	10.7081	8.57143	3.22581	0	4.30108	35.6223	89.7959	44.0678	33.758	1	Non_Significant	1.24928	1	Non_Significant	0	1	Non_Significant	0	1	Non_Significant	0	0.285485	Non_Significant	0.421084	0.130209	Non_Significant	2.03768	1	Non_Significant	1.53209
augustus-Novel_contig_372872-processed-gene-0.0	5.52677	2.85714	3.22581	0	13.9785	49.1416	73.4694	69.4915	46.7091	1	Non_Significant	1.93437	1	Non_Significant	0	1	Non_Significant	0	0.00517556	Non_Significant	0	1	Non_Significant	1.11921	1	Non_Significant	1.05724	1	Non_Significant	0.835103
augustus-Novel_contig_373101-processed-gene-0.0	55.6131	14.2857	3.22581	10	38.7097	12.0172	4.08163	6.77966	9.97877	0.000750676	Highly_in_China	3.89292	1	Non_Significant	0	1	Non_Significant	0	0.00796475	Non_Significant	0.258333	1	Non_Significant	1.24821	1	Non_Significant	0.602041	0.271997	Non_Significant	0.309867
augustus-Novel_contig_373304-processed-gene-0.0	34.0242	14.2857	3.22581	5	33.3333	10.0858	26.5306	3.38983	9.55414	0.25994	Non_Significant	2.38169	1	Non_Significant	0	1	Non_Significant	0	0.00139842	Non_Significant	0.15	1	Non_Significant	0.495745	0.00242806	Non_Significant	7.82653	1	Non_Significant	0.704618
augustus-Novel_contig_373336-processed-gene-0.0	48.3592	17.1429	3.22581	20	40.8602	36.0515	63.2653	18.6441	34.8195	0.0374076	Non_Significant	2.82096	1	Non_Significant	0	1	Non_Significant	0	0.429345	Non_Significant	0.489474	0.0201401	Non_Significant	0.277381	0.00377999	Non_Significant	3.39332	1	Non_Significant	1.14131
augustus-Novel_contig_373574-processed-gene-0.0	12.2625	2.85714	3.22581	15	26.8817	51.073	44.898	28.8136	47.983	0.661185	Non_Significant	4.29188	1	Non_Significant	0	1	Non_Significant	0	1	Non_Significant	0.558	0.0505192	Non_Significant	0.391597	1	Non_Significant	1.55822	1	Non_Significant	1.23087
augustus-Novel_contig_373894-processed-gene-0.0	10.7081	0	3.22581	35	46.2366	90.9871	53.0612	25.4237	90.4459	0.0369503	Non_Significant	100	1	Non_Significant	0	1	Non_Significant	0	1	Non_Significant	0.756977	0.209065	Non_Significant	0.549528	0.308913	Non_Significant	2.08707	1	Non_Significant	1.40429
augustus-Novel_contig_374285-processed-gene-0.0	36.4421	82.8571	3.22581	5	10.7527	19.7425	38.7755	28.8136	18.896	0.0298653	Non_Significant	0.439819	1	Non_Significant	0	1	Non_Significant	0	1	Non_Significant	0.465	1	Non_Significant	0.506522	1	Non_Significant	1.34574	1	Non_Significant	0.929052
augustus-Novel_contig_374625-processed-gene-0.0	48.0138	37.1429	3.22581	0	8.60215	72.3176	65.3061	37.2881	69.6391	1	Non_Significant	1.29268	1	Non_Significant	0	1	Non_Significant	0	0.0951093	Non_Significant	0	1	Non_Significant	0.829674	0.830602	Non_Significant	1.75139	1	Non_Significant	1.05351
augustus-Novel_contig_37498-processed-gene-0.0	88.2556	57.1429	3.22581	5	10.7527	26.824	18.3673	15.2542	25.4777	1	Non_Significant	1.54447	1	Non_Significant	0	1	Non_Significant	0	1	Non_Significant	0.465	0.293616	Non_Significant	0.3728	1	Non_Significant	1.20408	1	Non_Significant	1.0737
augustus-Novel_contig_37529-processed-gene-0.0	19.5164	25.7143	3.22581	0	9.67742	8.58369	10.2041	13.5593	7.85563	1	Non_Significant	0.758971	1	Non_Significant	0	1	Non_Significant	0	0.052859	Non_Significant	0	0.103067	Non_Significant	0	1	Non_Significant	0.752551	1	Non_Significant	0.926964
augustus-Novel_contig_376551-processed-gene-0.0	71.5026	74.2857	3.22581	5	20.4301	23.8197	18.3673	3.38983	22.0807	1	Non_Significant	0.962535	1	Non_Significant	0	1	Non_Significant	0	0.136098	Non_Significant	0.244737	1	Non_Significant	0.62973	0.122673	Non_Significant	5.41837	1	Non_Significant	0.723756
augustus-Novel_contig_376765-processed-gene-0.0	26.4249	0	3.22581	5	31.1828	29.3991	0	11.8644	27.1762	1.58907e-05	Highly_in_China	100	1	Non_Significant	0	1	Non_Significant	0	0.00215181	Non_Significant	0.160345	1	Non_Significant	1.53066	0.0354623	Non_Significant	0	1	Non_Significant	0.501062
augustus-Novel_contig_377017-processed-gene-0.0	9.49914	0	3.22581	0	6.45161	20.6009	30.6122	20.339	19.3206	0.106807	Non_Significant	100	1	Non_Significant	0	1	Non_Significant	0	0.603196	Non_Significant	0	1	Non_Significant	0.485417	1	Non_Significant	1.5051	1	Non_Significant	0.814225
augustus-Novel_contig_378154-processed-gene-0.0	25.2159	0	3.22581	5	5.37634	6.22318	40.8163	22.0339	5.30786	1.56335e-05	Highly_in_China	100	1	Non_Significant	0	1	Non_Significant	0	1	Non_Significant	0.93	1	Non_Significant	0.803448	1	Non_Significant	1.85243	1	Non_Significant	0.347959
augustus-Novel_contig_378588-processed-gene-0.0	31.4335	37.1429	3.22581	10	54.8387	8.15451	12.2449	6.77966	7.64331	1	Non_Significant	0.846287	1	Non_Significant	0	1	Non_Significant	0	4.367e-05	Lowly_in_Heavy-Body-Weight	0.182353	0.187862	Non_Significant	0	1	Non_Significant	1.80612	1	Non_Significant	1.50318
augustus-Novel_contig_378631-processed-gene-0.0	21.2435	25.7143	3.22581	5	4.30108	29.8283	10.2041	5.08475	28.0255	1	Non_Significant	0.826137	1	Non_Significant	0	1	Non_Significant	0	1	Non_Significant	1.1625	0.144501	Non_Significant	0.335252	1	Non_Significant	2.0068	1	Non_Significant	1.18107
augustus-Novel_contig_37879-processed-gene-0.1	7.08117	20	3.22581	10	53.7634	22.9614	83.6735	37.2881	20.3822	0.528003	Non_Significant	0.354059	1	Non_Significant	0	1	Non_Significant	0	4.72257e-05	Lowly_in_Heavy-Body-Weight	0.186	0.791302	Non_Significant	0.435514	0.0521844	Non_Significant	2.24397	1	Non_Significant	0.707381
augustus-Novel_contig_37894-processed-gene-0.0	8.63558	14.2857	3.22581	5	33.3333	28.1116	6.12245	5.08475	26.327	1	Non_Significant	0.604491	1	Non_Significant	0	1	Non_Significant	0	0.00139842	Non_Significant	0.15	0.00638841	Non_Significant	0.177863	1	Non_Significant	1.20408	1	Non_Significant	1.03553
augustus-Novel_contig_378964-processed-gene-0.0	29.5337	11.4286	3.22581	5	20.4301	9.87124	79.5918	25.4237	8.70488	0.2474	Non_Significant	2.5842	1	Non_Significant	0	1	Non_Significant	0	0.136098	Non_Significant	0.244737	1	Non_Significant	1.51957	0.00119158	Non_Significant	3.13061	1	Non_Significant	0.395068
augustus-Novel_contig_37898-processed-gene-0.0	21.9344	2.85714	3.22581	0	27.957	51.2876	57.1429	16.9492	48.62	0.0116593	Non_Significant	7.67703	1	Non_Significant	0	1	Non_Significant	0	4.17063e-06	Lowly_in_Heavy-Body-Weight	0	0.0505192	Non_Significant	0.389958	0.00616043	Non_Significant	3.37143	1	Non_Significant	1.1033
augustus-Novel_contig_379128-processed-gene-0.0	28.6701	0	3.22581	10	43.0108	29.1845	32.6531	16.9492	29.5117	2.28607e-06	Highly_in_China	100	1	Non_Significant	0	1	Non_Significant	0	0.00211924	Non_Significant	0.2325	1	Non_Significant	0.685294	1	Non_Significant	1.92653	1	Non_Significant	1.45099
augustus-Novel_contig_379276-processed-gene-0.0	10.7081	14.2857	3.22581	30	47.3118	8.15451	42.8571	15.2542	7.64331	1	Non_Significant	0.749568	1	Non_Significant	0	1	Non_Significant	0	1	Non_Significant	0.634091	0.187862	Non_Significant	0	0.0945896	Non_Significant	2.80952	1	Non_Significant	1.12739
augustus-Novel_contig_379441-processed-gene-0.0	49.2228	8.57143	3.22581	15	36.5591	14.3777	61.2245	32.2034	12.3142	0.000162183	Highly_in_China	5.74266	1	Non_Significant	0	1	Non_Significant	0	0.18702	Non_Significant	0.410294	0.97913	Non_Significant	0.347761	0.553031	Non_Significant	1.90118	1	Non_Significant	0.427376
augustus-Novel_contig_379630-processed-gene-0.0	31.0881	8.57143	3.22581	0	13.9785	57.7253	71.4286	30.5085	56.051	0.0535516	Non_Significant	3.62694	1	Non_Significant	0	1	Non_Significant	0	0.00517556	Non_Significant	0	5.76138e-13	Lowly_in_Heavy-Body-Weight	0	0.089678	Non_Significant	2.34127	0.0350226	Non_Significant	3.00637
augustus-Novel_contig_379989-processed-gene-0.0	7.59931	5.71429	3.22581	5	15.0538	84.5494	57.1429	32.2034	81.741	1	Non_Significant	1.32988	1	Non_Significant	0	1	Non_Significant	0	0.704042	Non_Significant	0.332143	9.82297e-06	Lowly_in_Heavy-Body-Weight	0.236548	0.87933	Non_Significant	1.77444	0.925829	Non_Significant	1.85489
augustus-Novel_contig_380184-processed-gene-0.0	16.9257	0	3.22581	15	33.3333	55.794	22.449	3.38983	54.1401	0.00108953	Non_Significant	100	1	Non_Significant	0	1	Non_Significant	0	0.51464	Non_Significant	0.45	1	Non_Significant	1.25462	0.0201431	Non_Significant	6.62245	1	Non_Significant	0.77909
augustus-Novel_contig_380456-processed-gene-0.0	52.3316	20	3.22581	10	21.5054	8.3691	26.5306	16.9492	7.85563	0.0534064	Non_Significant	2.61658	1	Non_Significant	0	1	Non_Significant	0	0.945741	Non_Significant	0.465	0.187862	Non_Significant	0	1	Non_Significant	1.56531	1	Non_Significant	1.1587
augustus-Novel_contig_381454-processed-gene-0.0	78.5838	74.2857	3.22581	5	32.2581	12.0172	57.1429	18.6441	11.465	1	Non_Significant	1.05786	1	Non_Significant	0	1	Non_Significant	0	0.00139842	Non_Significant	0.155	0.017778	Non_Significant	0	0.0199423	Non_Significant	3.06494	1	Non_Significant	3.38217
augustus-Novel_contig_381765-processed-gene-0.0	57.3402	82.8571	3.22581	5	20.4301	35.8369	24.4898	32.2034	34.6072	1	Non_Significant	0.692037	1	Non_Significant	0	1	Non_Significant	0	0.136098	Non_Significant	0.244737	0.0201401	Non_Significant	0.279042	1	Non_Significant	0.760473	1	Non_Significant	1.85621
augustus-Novel_contig_382304-processed-gene-0.0	7.4266	2.85714	3.22581	10	34.4086	36.2661	53.0612	20.339	34.3949	1	Non_Significant	2.59931	1	Non_Significant	0	1	Non_Significant	0	0.0423624	Non_Significant	0.290625	0.000310221	Lowly_in_Heavy-Body-Weight	0.13787	0.0640671	Non_Significant	2.60884	1	Non_Significant	1.19371
augustus-Novel_contig_382366-processed-gene-0.0	11.9171	2.85714	3.22581	5	13.9785	26.1803	30.6122	16.9492	26.1146	0.661185	Non_Significant	4.17098	1	Non_Significant	0	1	Non_Significant	0	0.945741	Non_Significant	0.357692	1	Non_Significant	0.763934	1	Non_Significant	1.80612	1	Non_Significant	1.02718
augustus-Novel_contig_383167-processed-gene-0.0	35.4059	8.57143	3.22581	5	15.0538	24.2489	55.102	25.4237	22.293	0.0177892	Non_Significant	4.13069	1	Non_Significant	0	1	Non_Significant	0	0.704042	Non_Significant	0.332143	1	Non_Significant	0.618584	0.237045	Non_Significant	2.16735	1	Non_Significant	0.773698
augustus-Novel_contig_38354-processed-gene-0.0	34.715	17.1429	3.22581	10	37.6344	37.7682	24.4898	15.2542	36.518	0.635766	Non_Significant	2.02504	1	Non_Significant	0	1	Non_Significant	0	0.0122082	Non_Significant	0.265714	1	Non_Significant	0.926705	1	Non_Significant	1.60544	1	Non_Significant	0.979348
augustus-Novel_contig_383609-processed-gene-0.0	28.3247	68.5714	3.22581	15	33.3333	10.515	26.5306	8.47458	8.9172	0.0312432	Non_Significant	0.413069	1	Non_Significant	0	1	Non_Significant	0	0.51464	Non_Significant	0.45	1	Non_Significant	0.47551	0.163566	Non_Significant	3.13061	1	Non_Significant	0.584572
augustus-Novel_contig_38387-processed-gene-0.0	24.3523	11.4286	3.22581	0	3.22581	9.01288	61.2245	28.8136	7.85563	0.913335	Non_Significant	2.13083	1	Non_Significant	0	1	Non_Significant	0	1	Non_Significant	0	0.103067	Non_Significant	0	0.236912	Non_Significant	2.12485	1	Non_Significant	0.579352
augustus-Novel_contig_384478-processed-gene-0.1	39.0328	60	3.22581	65	84.9462	6.22318	46.9388	25.4237	6.15711	1	Non_Significant	0.650547	1	Non_Significant	0	1	Non_Significant	0	1	Non_Significant	0.76519	1	Non_Significant	0.803448	0.830602	Non_Significant	1.84626	1	Non_Significant	1.81635
augustus-Novel_contig_385099-processed-gene-0.0	10.3627	0	3.22581	0	18.2796	4.50644	4.08163	3.38983	4.88323	0.057886	Non_Significant	100	1	Non_Significant	0	1	Non_Significant	0	0.000572648	Lowly_in_Heavy-Body-Weight	0	0.97913	Non_Significant	0	1	Non_Significant	1.20408	1	Non_Significant	0.411586
augustus-Novel_contig_38661-processed-gene-0.0	8.63558	22.8571	3.22581	0	1.07527	12.8755	95.9184	79.661	11.2527	0.522843	Non_Significant	0.377807	1	Non_Significant	0	1	Non_Significant	0	1	Non_Significant	0	1	Non_Significant	0.388333	1	Non_Significant	1.20408	1	Non_Significant	0.553255
augustus-Novel_contig_386664-processed-gene-0.0	6.90846	5.71429	3.22581	0	18.2796	24.2489	26.5306	18.6441	23.3546	1	Non_Significant	1.20898	1	Non_Significant	0	1	Non_Significant	0	0.000572648	Lowly_in_Heavy-Body-Weight	0	0.0401561	Non_Significant	0.206195	1	Non_Significant	1.42301	1	Non_Significant	1.05994
augustus-Novel_contig_38739-processed-gene-0.0	5.18135	0	3.22581	0	27.957	7.93991	0	1.69492	7.00637	1	Non_Significant	100	1	Non_Significant	0	1	Non_Significant	0	4.17063e-06	Lowly_in_Heavy-Body-Weight	0	0.187862	Non_Significant	0	1	Non_Significant	0	1	Non_Significant	1.03344
augustus-Novel_contig_38770-processed-gene-0.0	13.8169	34.2857	3.22581	0	1.07527	7.08155	32.6531	0	6.58174	0.25994	Non_Significant	0.402994	1	Non_Significant	0	1	Non_Significant	0	1	Non_Significant	0	1	Non_Significant	0.706061	1.61276e-05	Highly_in_High-Reproductive-Ability	100	1	Non_Significant	1.29441
augustus-Novel_contig_387752-processed-gene-0.0	24.6978	17.1429	3.22581	5	39.7849	53.0043	40.8163	10.1695	50.3185	1	Non_Significant	1.4407	1	Non_Significant	0	1	Non_Significant	0	5.79662e-05	Lowly_in_Heavy-Body-Weight	0.125676	8.19252e-05	Lowly_in_Heavy-Body-Weight	0.188664	0.0072768	Non_Significant	4.01361	1	Non_Significant	1.34945
augustus-Novel_contig_388121-processed-gene-0.0	7.4266	2.85714	3.22581	0	16.129	3.43348	2.04082	0	3.18471	1	Non_Significant	2.59931	1	Non_Significant	0	1	Non_Significant	0	0.0016611	Non_Significant	0	1	Non_Significant	1.45625	1	Non_Significant	100	1	Non_Significant	0.626327
augustus-Novel_contig_388687-processed-gene-0.0	6.73575	0	3.22581	0	15.0538	47.6395	59.1837	23.7288	46.7091	0.348146	Non_Significant	100	1	Non_Significant	0	1	Non_Significant	0	0.00295554	Non_Significant	0	0.000578159	Lowly_in_Heavy-Body-Weight	0.20991	0.0945896	Non_Significant	2.49417	1	Non_Significant	1.83723
augustus-Novel_contig_388691-processed-gene-0.0	51.8135	48.5714	3.22581	15	45.1613	26.3948	28.5714	6.77966	24.8408	1	Non_Significant	1.06675	1	Non_Significant	0	1	Non_Significant	0	0.0228999	Non_Significant	0.332143	0.0161772	Non_Significant	0.189431	0.0612525	Non_Significant	4.21429	1	Non_Significant	1.46561
augustus-Novel_contig_38873-processed-gene-0.0	3.62694	2.85714	3.22581	0	2.15054	30.4721	26.5306	1.69492	28.8747	1	Non_Significant	1.26943	1	Non_Significant	0	1	Non_Significant	0	1	Non_Significant	0	0.00365809	Non_Significant	0.164085	0.00061277	Highly_in_High-Reproductive-Ability	15.6531	1	Non_Significant	1.70361
augustus-Novel_contig_388749-processed-gene-0.0	47.323	8.57143	3.22581	0	1.07527	18.8841	73.4694	32.2034	17.8344	0.000272135	Highly_in_China	5.52101	1	Non_Significant	0	1	Non_Significant	0	1	Non_Significant	0	0.00056574	Lowly_in_Heavy-Body-Weight	0	0.0945896	Non_Significant	2.28142	1	Non_Significant	1.16914
augustus-Novel_contig_388904-processed-gene-0.0	26.7703	8.57143	3.22581	0	8.60215	55.1502	4.08163	0	53.0786	0.17481	Non_Significant	3.1232	1	Non_Significant	0	1	Non_Significant	0	0.0951093	Non_Significant	0	4.70841e-05	Lowly_in_Heavy-Body-Weight	0.181323	1	Non_Significant	100	1	Non_Significant	1.64823
augustus-Novel_contig_388964-processed-gene-0.0	27.9793	5.71429	3.22581	0	16.129	42.4893	0	1.69492	41.4013	0.0177892	Non_Significant	4.89637	1	Non_Significant	0	1	Non_Significant	0	0.0016611	Non_Significant	0	1	Non_Significant	0.706061	1	Non_Significant	0	1	Non_Significant	1.35704
augustus-Novel_contig_388979-processed-gene-0.0	19.6891	8.57143	3.22581	5	7.52688	51.5021	14.2857	5.08475	48.8323	1	Non_Significant	2.29706	1	Non_Significant	0	1	Non_Significant	0	1	Non_Significant	0.664286	0.0033554	Non_Significant	0.29125	1	Non_Significant	2.80952	1	Non_Significant	1.51637
augustus-Novel_contig_389053-processed-gene-0.0	51.6408	31.4286	3.22581	0	3.22581	3.21888	16.3265	18.6441	3.18471	1	Non_Significant	1.64312	1	Non_Significant	0	1	Non_Significant	0	1	Non_Significant	0	1	Non_Significant	0	1	Non_Significant	0.875696	1	Non_Significant	0.93949
augustus-Novel_contig_389216-processed-gene-0.0	42.8325	2.85714	3.22581	95	87.0968	8.58369	10.2041	11.8644	6.79406	1.59858e-06	Highly_in_China	14.9914	1	Non_Significant	0	1	Non_Significant	0	1	Non_Significant	1.09074	1	Non_Significant	0.5825	1	Non_Significant	0.860058	1	Non_Significant	0.400849
augustus-Novel_contig_390023-processed-gene-0.0	47.8411	31.4286	3.22581	0	4.30108	20.1717	6.12245	0	18.896	1	Non_Significant	1.52222	1	Non_Significant	0	1	Non_Significant	0	1	Non_Significant	0	1	Non_Significant	0.743617	0.862655	Non_Significant	100	1	Non_Significant	1.01351
augustus-Novel_contig_390148-processed-gene-0.0	4.83592	0	3.22581	80	94.6237	33.0472	100	86.4407	30.7856	1	Non_Significant	100	1	Non_Significant	0	1	Non_Significant	0	1	Non_Significant	0.845455	0.046889	Non_Significant	0.302597	1	Non_Significant	1.15686	1	Non_Significant	0.955973
augustus-Novel_contig_390940-processed-gene-0.0	9.49914	2.85714	3.22581	0	24.7312	20.8155	8.16327	0	19.1083	1	Non_Significant	3.3247	1	Non_Significant	0	1	Non_Significant	0	1.50529e-05	Lowly_in_Heavy-Body-Weight	0	0.10059	Non_Significant	0.240206	0.299545	Non_Significant	100	1	Non_Significant	0.93949
augustus-Novel_contig_391393-processed-gene-0.0	22.1071	17.1429	3.22581	0	4.30108	12.4464	100	88.1356	11.2527	1	Non_Significant	1.28958	1	Non_Significant	0	1	Non_Significant	0	1	Non_Significant	0	1	Non_Significant	0.401724	1	Non_Significant	1.13462	1	Non_Significant	0.663907
augustus-Novel_contig_391927-processed-gene-0.0	30.3972	0	3.22581	0	6.45161	29.3991	36.7347	11.8644	27.3885	1.27703e-06	Highly_in_China	100	1	Non_Significant	0	1	Non_Significant	0	0.603196	Non_Significant	0	0.203277	Non_Significant	0.340146	0.0878819	Non_Significant	3.09621	1	Non_Significant	1.07728
augustus-Novel_contig_391932-processed-gene-0.0	22.1071	8.57143	3.22581	0	2.15054	24.0343	6.12245	1.69492	22.293	0.705364	Non_Significant	2.57916	1	Non_Significant	0	1	Non_Significant	0	1	Non_Significant	0	0.0401561	Non_Significant	0.208036	1	Non_Significant	3.61224	1	Non_Significant	1.46143
augustus-Novel_contig_392183-processed-gene-0.0	13.4715	11.4286	3.22581	0	23.6559	11.588	10.2041	5.08475	10.828	1	Non_Significant	1.17876	1	Non_Significant	0	1	Non_Significant	0	2.48294e-05	Lowly_in_Heavy-Body-Weight	0	1	Non_Significant	0.431481	1	Non_Significant	2.0068	1	Non_Significant	1.27771
augustus-Novel_contig_392195-processed-gene-0.0	29.5337	17.1429	3.22581	0	6.45161	34.5494	4.08163	0	32.0594	1	Non_Significant	1.7228	1	Non_Significant	0	1	Non_Significant	0	0.603196	Non_Significant	0	0.0314152	Non_Significant	0.289441	1	Non_Significant	100	1	Non_Significant	1.11265
augustus-Novel_contig_392634-processed-gene-0.0	21.7617	5.71429	3.22581	0	7.52688	30.0429	36.7347	10.1695	28.8747	0.132529	Non_Significant	3.80829	1	Non_Significant	0	1	Non_Significant	0	0.173798	Non_Significant	0	0.947895	Non_Significant	0.499286	0.0273758	Non_Significant	3.61224	1	Non_Significant	1.13574
augustus-Novel_contig_392719-processed-gene-0.0	11.9171	2.85714	3.22581	0	7.52688	2.14592	8.16327	3.38983	1.91083	0.661185	Non_Significant	4.17098	1	Non_Significant	0	1	Non_Significant	0	0.173798	Non_Significant	0	1	Non_Significant	0	1	Non_Significant	2.40816	1	Non_Significant	0.563694
augustus-Novel_contig_392739-processed-gene-0.0	34.1969	28.5714	3.22581	0	2.15054	87.5536	14.2857	1.69492	86.1996	1	Non_Significant	1.19689	1	Non_Significant	0	1	Non_Significant	0	1	Non_Significant	0	1	Non_Significant	0.742402	0.186669	Non_Significant	8.42857	1	Non_Significant	1.08208
augustus-Novel_contig_392843-processed-gene-0.0	30.0518	14.2857	3.22581	0	13.9785	22.5322	12.2449	1.69492	20.8068	0.661185	Non_Significant	2.10363	1	Non_Significant	0	1	Non_Significant	0	0.00517556	Non_Significant	0	4.54606e-05	Lowly_in_Heavy-Body-Weight	0	0.425259	Non_Significant	7.22449	1	Non_Significant	1.116
augustus-Novel_contig_39293-processed-gene-0.0	2.24525	20	3.22581	0	19.3548	3.21888	2.04082	3.38983	3.18471	0.00980805	Non_Significant	0.112263	1	Non_Significant	0	1	Non_Significant	0	0.000552298	Lowly_in_Heavy-Body-Weight	0	1	Non_Significant	0	1	Non_Significant	0.602041	1	Non_Significant	1.87898
augustus-Novel_contig_393496-processed-gene-0.0	86.3558	68.5714	3.22581	0	2.15054	7.93991	20.4082	11.8644	8.06794	1	Non_Significant	1.25936	1	Non_Significant	0	1	Non_Significant	0	1	Non_Significant	0	0.187862	Non_Significant	0	1	Non_Significant	1.72012	0.795372	Non_Significant	100
augustus-Novel_contig_393795-processed-gene-0.0	21.0708	17.1429	3.22581	0	7.52688	12.8755	22.449	13.5593	12.7389	1	Non_Significant	1.22913	1	Non_Significant	0	1	Non_Significant	0	0.173798	Non_Significant	0	0.00982891	Non_Significant	0	1	Non_Significant	1.65561	1	Non_Significant	1.25265
augustus-Novel_contig_39396-processed-gene-0.0	2.76339	0	3.22581	5	6.45161	4.50644	2.04082	1.69492	4.4586	1	Non_Significant	100	1	Non_Significant	0	1	Non_Significant	0	1	Non_Significant	0.775	0.97913	Non_Significant	0	1	Non_Significant	1.20408	1	Non_Significant	100
augustus-Novel_contig_394152-processed-gene-0.0	9.32642	2.85714	3.22581	0	7.52688	52.1459	12.2449	1.69492	50.5308	1	Non_Significant	3.26425	1	Non_Significant	0	1	Non_Significant	0	0.173798	Non_Significant	0	5.83943e-07	Lowly_in_Heavy-Body-Weight	0.0958848	0.425259	Non_Significant	7.22449	1	Non_Significant	2.12951
augustus-Novel_contig_394347-processed-gene-0.0	14.8532	31.4286	3.22581	20	22.5806	12.8755	6.12245	13.5593	12.1019	0.717915	Non_Significant	0.472602	1	Non_Significant	0	1	Non_Significant	0	1	Non_Significant	0.885714	0.00982891	Non_Significant	0	1	Non_Significant	0.451531	1	Non_Significant	1.78503
augustus-Novel_contig_394835-processed-gene-0.1	3.79965	5.71429	3.22581	0	3.22581	15.4506	10.2041	1.69492	15.2866	1	Non_Significant	0.66494	1	Non_Significant	0	1	Non_Significant	0	1	Non_Significant	0	0.0031487	Non_Significant	0	0.957448	Non_Significant	6.02041	0.281372	Non_Significant	9.01911
augustus-Novel_contig_394904-processed-gene-0.0	48.532	48.5714	3.22581	0	38.7097	50.8584	30.6122	23.7288	48.1953	1	Non_Significant	0.999187	1	Non_Significant	0	1	Non_Significant	0	1.09906e-08	Lowly_in_Heavy-Body-Weight	0	0.0049528	Non_Significant	0.294937	1	Non_Significant	1.29009	1	Non_Significant	1.49659
augustus-Novel_contig_394994-processed-gene-0.0	12.9534	8.57143	3.22581	15	13.9785	5.15021	4.08163	3.38983	5.09554	1	Non_Significant	1.51123	1	Non_Significant	0	1	Non_Significant	0	1	Non_Significant	1.07308	0.97913	Non_Significant	0	1	Non_Significant	1.20408	1	Non_Significant	100
augustus-Novel_contig_395114-processed-gene-0.0	14.8532	8.57143	3.22581	0	11.828	1.93133	59.1837	16.9492	1.91083	1	Non_Significant	1.73287	1	Non_Significant	0	1	Non_Significant	0	0.0161584	Non_Significant	0	1	Non_Significant	0	0.00399472	Non_Significant	3.49184	1	Non_Significant	1.12739
augustus-Novel_contig_395131-processed-gene-0.0	48.7047	14.2857	3.22581	10	8.60215	9.65665	12.2449	25.4237	9.12951	0.0070658	Non_Significant	3.40933	1	Non_Significant	0	1	Non_Significant	0	1	Non_Significant	1.1625	0.0589401	Non_Significant	0	1	Non_Significant	0.481633	1	Non_Significant	1.79547
augustus-Novel_contig_395333-processed-gene-0.0	4.4905	2.85714	3.22581	0	1.07527	21.6738	16.3265	15.2542	20.5945	1	Non_Significant	1.57168	1	Non_Significant	0	1	Non_Significant	0	1	Non_Significant	0	8.2326e-05	Lowly_in_Heavy-Body-Weight	0	1	Non_Significant	1.07029	1	Non_Significant	1.10461
augustus-Novel_contig_395510-processed-gene-0.0	1.72712	5.71429	3.22581	10	4.30108	11.588	14.2857	8.47458	10.6157	1	Non_Significant	0.302245	1	Non_Significant	0	1	Non_Significant	0	1	Non_Significant	2.325	1	Non_Significant	0.431481	1	Non_Significant	1.68571	1	Non_Significant	0.894753
augustus-Novel_contig_395887-processed-gene-0.0	9.15371	5.71429	3.22581	0	2.15054	3.00429	2.04082	3.38983	2.9724	1	Non_Significant	1.6019	1	Non_Significant	0	1	Non_Significant	0	1	Non_Significant	0	1	Non_Significant	0	1	Non_Significant	0.602041	1	Non_Significant	100
augustus-Novel_contig_395934-processed-gene-0.0	20.0345	5.71429	3.22581	0	24.7312	98.7124	8.16327	10.1695	97.6645	0.289498	Non_Significant	3.50604	1	Non_Significant	0	1	Non_Significant	0	1.50529e-05	Lowly_in_Heavy-Body-Weight	0	1	Non_Significant	0.962391	1	Non_Significant	0.802721	1	Non_Significant	1.12984
augustus-Novel_contig_39595-processed-gene-0.0	10.7081	25.7143	3.22581	5	13.9785	2.14592	2.04082	3.38983	2.12314	0.659334	Non_Significant	0.416427	1	Non_Significant	0	1	Non_Significant	0	0.945741	Non_Significant	0.357692	1	Non_Significant	0	1	Non_Significant	0.602041	1	Non_Significant	100
augustus-Novel_contig_396009-processed-gene-0.0	2.9361	0	3.22581	0	24.7312	93.7768	40.8163	28.8136	93.4183	1	Non_Significant	100	1	Non_Significant	0	1	Non_Significant	0	1.50529e-05	Lowly_in_Heavy-Body-Weight	0	1	Non_Significant	0.853089	1	Non_Significant	1.41657	1	Non_Significant	1.05994
augustus-Novel_contig_396176-processed-gene-0.0	96.7185	100	3.22581	0	3.22581	23.3906	26.5306	8.47458	22.7176	1	Non_Significant	0.967185	1	Non_Significant	0	1	Non_Significant	0	1	Non_Significant	0	4.54606e-05	Lowly_in_Heavy-Body-Weight	0	0.163566	Non_Significant	3.13061	1	Non_Significant	1.91477
augustus-Novel_contig_396229-processed-gene-0.0	2.41796	0	3.22581	55	43.0108	3.21888	44.898	5.08475	3.18471	1	Non_Significant	100	1	Non_Significant	0	1	Non_Significant	0	1	Non_Significant	1.27875	1	Non_Significant	0	0.000171922	Highly_in_High-Reproductive-Ability	8.82993	1	Non_Significant	1.87898
augustus-Novel_contig_396294-processed-gene-0.0	93.437	100	3.22581	100	100	7.08155	4.08163	1.69492	6.58174	1	Non_Significant	0.93437	1	Non_Significant	0	1	Non_Significant	0	1	Non_Significant	1	0.338787	Non_Significant	0	1	Non_Significant	2.40816	1	Non_Significant	1.29441
augustus-Novel_contig_396436-processed-gene-0.0	22.7979	0	3.22581	15	38.7097	0.429185	46.9388	52.5424	0.424628	4.7995e-05	Highly_in_China	100	1	Non_Significant	0	1	Non_Significant	0	0.0964039	Non_Significant	0.3875	1	Non_Significant	0	1	Non_Significant	0.893351	1	Non_Significant	100
augustus-Novel_contig_396483-processed-gene-0.0	3.28152	11.4286	3.22581	5	5.37634	12.2318	100	100	11.6773	1	Non_Significant	0.287133	1	Non_Significant	0	1	Non_Significant	0	1	Non_Significant	0.93	0.017778	Non_Significant	0	1	Non_Significant	1	1	Non_Significant	1.14827
augustus-Novel_contig_396506-processed-gene-0.0	6.73575	0	3.22581	5	1.07527	12.8755	59.1837	33.8983	12.7389	0.348146	Non_Significant	100	1	Non_Significant	0	1	Non_Significant	0	1	Non_Significant	4.65	0.00982891	Non_Significant	0	0.946453	Non_Significant	1.74592	1	Non_Significant	3.75796
augustus-Novel_contig_396693-processed-gene-0.0	0.690846	0	3.22581	0	8.60215	16.7382	4.08163	16.9492	16.3482	1	Non_Significant	100	1	Non_Significant	0	1	Non_Significant	0	0.0951093	Non_Significant	0	0.00101001	Non_Significant	0	0.387843	Non_Significant	0.240816	0.283954	Non_Significant	9.64544
augustus-Novel_contig_396740-processed-gene-0.0	13.6442	5.71429	3.22581	0	10.7527	4.07725	0	6.77966	4.03397	1	Non_Significant	2.38774	1	Non_Significant	0	1	Non_Significant	0	0.0296992	Non_Significant	0	1	Non_Significant	0	0.504505	Non_Significant	0	1	Non_Significant	2.38004
augustus-Novel_contig_396751-processed-gene-0.0	11.399	5.71429	3.22581	5	20.4301	1.28755	14.2857	5.08475	1.06157	1	Non_Significant	1.99482	1	Non_Significant	0	1	Non_Significant	0	0.136098	Non_Significant	0.244737	1	Non_Significant	0	1	Non_Significant	2.80952	1	Non_Significant	0.313163
augustus-Novel_contig_396960-processed-gene-0.0	14.6805	5.71429	3.22581	5	33.3333	16.0944	12.2449	25.4237	15.0743	1	Non_Significant	2.56908	1	Non_Significant	0	1	Non_Significant	0	0.00139842	Non_Significant	0.15	0.00178307	Non_Significant	0	1	Non_Significant	0.481633	1	Non_Significant	1.27055
augustus-Novel_contig_397103-processed-gene-0.0	4.4905	2.85714	3.22581	0	3.22581	12.6609	24.4898	22.0339	12.3142	1	Non_Significant	1.57168	1	Non_Significant	0	1	Non_Significant	0	1	Non_Significant	0	0.00982891	Non_Significant	0	1	Non_Significant	1.11146	1	Non_Significant	0.908174
augustus-Novel_contig_397231-processed-gene-0.0	1.38169	0	3.22581	0	6.45161	1.93133	53.0612	15.2542	1.91083	1	Non_Significant	100	1	Non_Significant	0	1	Non_Significant	0	0.603196	Non_Significant	0	1	Non_Significant	0	0.00630926	Non_Significant	3.47846	1	Non_Significant	1.12739
augustus-Novel_contig_397293-processed-gene-0.0	15.1986	5.71429	3.22581	0	7.52688	4.72103	0	5.08475	4.67091	1	Non_Significant	2.65976	1	Non_Significant	0	1	Non_Significant	0	0.173798	Non_Significant	0	0.97913	Non_Significant	0	1	Non_Significant	0	1	Non_Significant	2.75584
augustus-Novel_contig_397451-processed-gene-0.0	13.2988	8.57143	3.22581	0	7.52688	15.0215	8.16327	1.69492	14.0127	1	Non_Significant	1.55153	1	Non_Significant	0	1	Non_Significant	0	0.173798	Non_Significant	0	0.736307	Non_Significant	0.332857	1	Non_Significant	4.81633	1	Non_Significant	1.03344
augustus-Novel_contig_397491-processed-gene-0.1	1.89983	2.85714	3.22581	5	5.37634	3.43348	12.2449	1.69492	3.60934	1	Non_Significant	0.66494	1	Non_Significant	0	1	Non_Significant	0	1	Non_Significant	0.93	1	Non_Significant	0	0.425259	Non_Significant	7.22449	1	Non_Significant	2.12951
augustus-Novel_contig_397688-processed-gene-0.0	5.00864	11.4286	3.22581	0	1.07527	22.5322	12.2449	1.69492	21.4437	1	Non_Significant	0.438256	1	Non_Significant	0	1	Non_Significant	0	1	Non_Significant	0	1	Non_Significant	0.887619	0.425259	Non_Significant	7.22449	1	Non_Significant	0.9037
augustus-Novel_contig_397716-processed-gene-0.0	13.2988	2.85714	3.22581	5	13.9785	4.50644	6.12245	6.77966	4.24628	0.441741	Non_Significant	4.65458	1	Non_Significant	0	1	Non_Significant	0	0.945741	Non_Significant	0.357692	0.97913	Non_Significant	0	1	Non_Significant	0.903061	1	Non_Significant	1.25265
augustus-Novel_contig_397728-processed-gene-0.0	3.97237	8.57143	3.22581	0	6.45161	31.9742	2.04082	0	30.9979	1	Non_Significant	0.463443	1	Non_Significant	0	1	Non_Significant	0	0.603196	Non_Significant	0	3.09849e-07	Lowly_in_Heavy-Body-Weight	0	1	Non_Significant	100	1	Non_Significant	1.82887
augustus-Novel_contig_397733-processed-gene-0.0	22.4525	37.1429	3.22581	100	100	31.3305	26.5306	3.38983	29.9363	1	Non_Significant	0.604491	1	Non_Significant	0	1	Non_Significant	0	1	Non_Significant	1	0.723485	Non_Significant	0.478767	0.00242806	Non_Significant	7.82653	1	Non_Significant	1.17749
augustus-Novel_contig_397953-processed-gene-0.0	4.14508	28.5714	3.22581	100	100	22.7468	10.2041	3.38983	21.2314	0.00254738	Non_Significant	0.145078	1	Non_Significant	0	1	Non_Significant	0	1	Non_Significant	1	4.54606e-05	Lowly_in_Heavy-Body-Weight	0	1	Non_Significant	3.0102	1	Non_Significant	1.39184
augustus-Novel_contig_397987-processed-gene-0.0	31.9516	45.7143	3.22581	5	5.37634	16.0944	100	100	15.4989	1	Non_Significant	0.698942	1	Non_Significant	0	1	Non_Significant	0	1	Non_Significant	0.93	1	Non_Significant	0.621333	1	Non_Significant	1	1	Non_Significant	1.82887
augustus-Novel_contig_398137-processed-gene-0.0	27.9793	5.71429	3.22581	10	8.60215	4.50644	100	100	4.03397	0.0177892	Non_Significant	4.89637	1	Non_Significant	0	1	Non_Significant	0	1	Non_Significant	1.1625	0.97913	Non_Significant	0	1	Non_Significant	1	1	Non_Significant	1.19002
augustus-Novel_contig_398373-processed-gene-0.0	20.2073	37.1429	3.22581	0	2.15054	3.64807	8.16327	3.38983	2.76008	1	Non_Significant	0.544041	1	Non_Significant	0	1	Non_Significant	0	1	Non_Significant	0	1	Non_Significant	2.74118	1	Non_Significant	2.40816	1	Non_Significant	0.271408
augustus-Novel_contig_398518-processed-gene-0.0	14.6805	5.71429	3.22581	10	21.5054	9.01288	6.12245	11.8644	8.70488	1	Non_Significant	2.56908	1	Non_Significant	0	1	Non_Significant	0	0.945741	Non_Significant	0.465	0.103067	Non_Significant	0	1	Non_Significant	0.516035	1	Non_Significant	2.56794
augustus-Novel_contig_398558-processed-gene-0.0	3.79965	2.85714	3.22581	20	27.957	31.9742	4.08163	1.69492	28.6624	1	Non_Significant	1.32988	1	Non_Significant	0	1	Non_Significant	0	1	Non_Significant	0.715385	3.09849e-07	Lowly_in_Heavy-Body-Weight	0	1	Non_Significant	2.40816	1	Non_Significant	0.994755
augustus-Novel_contig_398765-processed-gene-0.0	3.97237	8.57143	3.22581	0	13.9785	17.1674	28.5714	25.4237	16.1359	1	Non_Significant	0.463443	1	Non_Significant	0	1	Non_Significant	0	0.00517556	Non_Significant	0	0.514925	Non_Significant	0.29125	1	Non_Significant	1.12381	1	Non_Significant	1.90403
augustus-Novel_contig_398781-processed-gene-0.0	7.59931	2.85714	3.22581	5	19.3548	18.8841	36.7347	25.4237	18.259	1	Non_Significant	2.65976	1	Non_Significant	0	1	Non_Significant	0	0.20091	Non_Significant	0.258333	0.00056574	Lowly_in_Heavy-Body-Weight	0	1	Non_Significant	1.4449	1	Non_Significant	3.59094
augustus-Novel_contig_398789-processed-gene-0.0	29.7064	11.4286	3.22581	0	2.15054	1.93133	18.3673	15.2542	1.91083	0.2474	Non_Significant	2.59931	1	Non_Significant	0	1	Non_Significant	0	1	Non_Significant	0	1	Non_Significant	0	1	Non_Significant	1.20408	1	Non_Significant	1.12739
augustus-Novel_contig_398835-processed-gene-0.0	16.2349	0	3.22581	20	35.4839	36.6953	28.5714	11.8644	35.6688	0.00199495	Non_Significant	100	1	Non_Significant	0	1	Non_Significant	0	1	Non_Significant	0.563636	1	Non_Significant	1.49883	0.555251	Non_Significant	2.40816	1	Non_Significant	0.678858
augustus-Novel_contig_398850-processed-gene-0.0	19.171	20	3.22581	0	5.37634	100	4.08163	1.69492	100	1	Non_Significant	0.958549	1	Non_Significant	0	1	Non_Significant	0	0.945741	Non_Significant	0	1	Non_Significant	1	1	Non_Significant	2.40816	1	Non_Significant	1
augustus-Novel_contig_398898-processed-gene-0.0	2.07254	0	3.22581	0	4.30108	0.429185	57.1429	30.5085	0.424628	1	Non_Significant	100	1	Non_Significant	0	1	Non_Significant	0	1	Non_Significant	0	1	Non_Significant	0	0.676199	Non_Significant	1.87302	1	Non_Significant	100
augustus-Novel_contig_399062-processed-gene-0.0	38.342	68.5714	3.22581	0	2.15054	34.1202	4.08163	1.69492	31.6348	0.391163	Non_Significant	0.559154	1	Non_Significant	0	1	Non_Significant	0	1	Non_Significant	0	0.385861	Non_Significant	0.439623	1	Non_Significant	2.40816	1	Non_Significant	0.933227
augustus-Novel_contig_399281-processed-gene-0.0	100	100	3.22581	5	11.828	12.8755	6.12245	1.69492	11.465	1	Non_Significant	1	1	Non_Significant	0	1	Non_Significant	0	1	Non_Significant	0.422727	1	Non_Significant	0.388333	1	Non_Significant	3.61224	1	Non_Significant	0.676433
augustus-Novel_contig_39941-processed-gene-0.0	0.345423	0	3.22581	5	7.52688	3.43348	4.08163	1.69492	2.9724	1	Non_Significant	100	1	Non_Significant	0	1	Non_Significant	0	1	Non_Significant	0.664286	1	Non_Significant	1.45625	1	Non_Significant	2.40816	1	Non_Significant	0.438429
augustus-Novel_contig_399559-processed-gene-0.0	34.1969	60	3.22581	0	2.15054	10.3004	18.3673	8.47458	9.76645	0.686282	Non_Significant	0.569948	1	Non_Significant	0	1	Non_Significant	0	1	Non_Significant	0	0.0589401	Non_Significant	0	1	Non_Significant	2.16735	1	Non_Significant	1.92074
augustus-Novel_contig_399671-processed-gene-0.0	11.399	0	3.22581	5	0	20.6009	14.2857	5.08475	18.0467	0.0369503	Non_Significant	100	1	Non_Significant	0	1	Non_Significant	0	0.945741	Non_Significant	100	0.000153957	Lowly_in_Heavy-Body-Weight	0	1	Non_Significant	2.80952	1	Non_Significant	0.709837
augustus-Novel_contig_399678-processed-gene-0.0	3.10881	2.85714	3.22581	5	11.828	36.6953	2.04082	8.47458	35.2442	1	Non_Significant	1.08808	1	Non_Significant	0	1	Non_Significant	0	1	Non_Significant	0.422727	0.000192528	Lowly_in_Heavy-Body-Weight	0.136257	1	Non_Significant	0.240816	1	Non_Significant	1.59954
augustus-Novel_contig_399864-processed-gene-0.0	9.67185	34.2857	3.22581	5	19.3548	27.0386	0	3.38983	26.1146	0.0526354	Non_Significant	0.282096	1	Non_Significant	0	1	Non_Significant	0	0.20091	Non_Significant	0.258333	0.00982891	Non_Significant	0.184921	1	Non_Significant	0	1	Non_Significant	1.71196
augustus-Novel_contig_399941-processed-gene-0.0	18.3074	40	3.22581	5	13.9785	1.71674	18.3673	10.1695	1.69851	0.283725	Non_Significant	0.457686	1	Non_Significant	0	1	Non_Significant	0	0.945741	Non_Significant	0.357692	1	Non_Significant	0	1	Non_Significant	1.80612	1	Non_Significant	0.334041
augustus-Novel_contig_400020-processed-gene-0.0	32.9879	60	3.22581	35	38.7097	4.29185	28.5714	8.47458	4.4586	0.528736	Non_Significant	0.549799	1	Non_Significant	0	1	Non_Significant	0	1	Non_Significant	0.904167	1	Non_Significant	0	0.114253	Non_Significant	3.37143	1	Non_Significant	2.63057
augustus-Novel_contig_40018-processed-gene-0.0	27.2884	68.5714	3.22581	0	1.07527	5.15021	16.3265	13.5593	5.09554	0.019974	Non_Significant	0.397956	1	Non_Significant	0	1	Non_Significant	0	1	Non_Significant	0	0.97913	Non_Significant	0	1	Non_Significant	1.20408	1	Non_Significant	3.00637
augustus-Novel_contig_400244-processed-gene-0.0	1.89983	0	3.22581	5	16.129	13.0901	44.898	45.7627	12.9512	1	Non_Significant	100	1	Non_Significant	0	1	Non_Significant	0	0.704042	Non_Significant	0.31	0.00982891	Non_Significant	0	1	Non_Significant	0.981104	0.780797	Non_Significant	7.64119
augustus-Novel_contig_400340-processed-gene-0.0	4.4905	5.71429	3.22581	5	33.3333	7.93991	0	1.69492	7.64331	1	Non_Significant	0.785838	1	Non_Significant	0	1	Non_Significant	0	0.00139842	Non_Significant	0.15	1	Non_Significant	0.62973	1	Non_Significant	0	1	Non_Significant	1.12739
augustus-Novel_contig_400403-processed-gene-0.0	5.35406	11.4286	3.22581	0	7.52688	1.07296	20.4082	16.9492	1.06157	1	Non_Significant	0.46848	1	Non_Significant	0	1	Non_Significant	0	0.173798	Non_Significant	0	1	Non_Significant	0	1	Non_Significant	1.20408	1	Non_Significant	100
augustus-Novel_contig_400428-processed-gene-0.0	11.7444	0	3.22581	0	11.828	13.9485	53.0612	25.4237	13.5881	0.0201655	Non_Significant	100	1	Non_Significant	0	1	Non_Significant	0	0.0161584	Non_Significant	0	0.97913	Non_Significant	0.358462	0.308913	Non_Significant	2.08707	1	Non_Significant	4.00849
augustus-Novel_contig_400443-processed-gene-0.0	7.4266	2.85714	3.22581	5	11.828	2.7897	6.12245	5.08475	2.54777	1	Non_Significant	2.59931	1	Non_Significant	0	1	Non_Significant	0	1	Non_Significant	0.422727	1	Non_Significant	0	1	Non_Significant	1.20408	1	Non_Significant	0.751592
augustus-Novel_contig_400452-processed-gene-0.0	1.03627	2.85714	3.22581	5	3.22581	100	22.449	3.38983	100	1	Non_Significant	0.362694	1	Non_Significant	0	1	Non_Significant	0	1	Non_Significant	1.55	1	Non_Significant	1	0.0201431	Non_Significant	6.62245	1	Non_Significant	1
augustus-Novel_contig_400481-processed-gene-0.0	13.6442	8.57143	3.22581	0	7.52688	100	18.3673	15.2542	100	1	Non_Significant	1.59182	1	Non_Significant	0	1	Non_Significant	0	0.173798	Non_Significant	0	1	Non_Significant	1	1	Non_Significant	1.20408	1	Non_Significant	1
augustus-Novel_contig_400502-processed-gene-0.0	3.28152	5.71429	3.22581	0	10.7527	6.22318	6.12245	6.77966	6.15711	1	Non_Significant	0.574266	1	Non_Significant	0	1	Non_Significant	0	0.0296992	Non_Significant	0	1	Non_Significant	0.803448	1	Non_Significant	0.903061	1	Non_Significant	1.81635
augustus-Novel_contig_400599-processed-gene-0.0	100	100	3.22581	0	10.7527	7.72532	6.12245	10.1695	7.64331	1	Non_Significant	1	1	Non_Significant	0	1	Non_Significant	0	0.0296992	Non_Significant	0	1	Non_Significant	1.29444	1	Non_Significant	0.602041	1	Non_Significant	0.644222
augustus-Novel_contig_400630-processed-gene-0.0	100	100	3.22581	5	6.45161	3.43348	14.2857	8.47458	3.18471	1	Non_Significant	1	1	Non_Significant	0	1	Non_Significant	0	1	Non_Significant	0.775	1	Non_Significant	0	1	Non_Significant	1.68571	1	Non_Significant	1.87898
augustus-Novel_contig_400710-processed-gene-0.0	6.04491	28.5714	3.22581	25	44.086	30.9013	12.2449	6.77966	29.087	0.0172734	Non_Significant	0.211572	1	Non_Significant	0	1	Non_Significant	0	0.945741	Non_Significant	0.567073	0.10059	Non_Significant	0.323611	1	Non_Significant	1.80612	1	Non_Significant	1.14409
augustus-Novel_contig_400753-processed-gene-0.0	7.94473	68.5714	3.22581	15	10.7527	23.176	8.16327	10.1695	22.293	4.62546e-08	Lowly_in_China	0.115861	1	Non_Significant	0	1	Non_Significant	0	1	Non_Significant	1.395	1	Non_Significant	0.862963	1	Non_Significant	0.802721	1	Non_Significant	0.876858
augustus-Novel_contig_400824-processed-gene-0.0	3.10881	5.71429	3.22581	5	25.8065	14.1631	57.1429	44.0678	12.9512	1	Non_Significant	0.544041	1	Non_Significant	0	1	Non_Significant	0	0.0148459	Non_Significant	0.19375	0.00550912	Non_Significant	0	1	Non_Significant	1.2967	1	Non_Significant	0.849021
augustus-Novel_contig_400872-processed-gene-0.0	28.6701	8.57143	3.22581	0	2.15054	7.93991	14.2857	10.1695	7.431	0.11991	Non_Significant	3.34485	1	Non_Significant	0	1	Non_Significant	0	1	Non_Significant	0	1	Non_Significant	0.62973	1	Non_Significant	1.40476	1	Non_Significant	0.626327
augustus-Novel_contig_400962-processed-gene-0.0	23.8342	57.1429	3.22581	10	20.4301	3.86266	40.8163	18.6441	3.60934	0.0709344	Non_Significant	0.417098	1	Non_Significant	0	1	Non_Significant	0	1	Non_Significant	0.489474	1	Non_Significant	0	0.581172	Non_Significant	2.18924	1	Non_Significant	2.12951
augustus-Novel_contig_400981-processed-gene-0.0	13.6442	60	3.22581	0	2.15054	47.8541	0	5.08475	45.4352	0.00019917	Lowly_in_China	0.227404	1	Non_Significant	0	1	Non_Significant	0	1	Non_Significant	0	0.132534	Non_Significant	0.417937	1	Non_Significant	0	1	Non_Significant	1.48927
augustus-Novel_contig_401013-processed-gene-0.0	9.67185	2.85714	3.22581	15	8.60215	6.22318	30.6122	13.5593	6.58174	1	Non_Significant	3.38515	1	Non_Significant	0	1	Non_Significant	0	1	Non_Significant	1.74375	0.621122	Non_Significant	0	0.895732	Non_Significant	2.25765	1	Non_Significant	3.88323
augustus-Novel_contig_401906-processed-gene-0.0	3.45423	74.2857	3.22581	0	23.6559	4.29185	0	6.77966	4.24628	4.15306e-12	Lowly_in_China	0.0464993	1	Non_Significant	0	1	Non_Significant	0	2.48294e-05	Lowly_in_Heavy-Body-Weight	0	1	Non_Significant	0	0.504505	Non_Significant	0	1	Non_Significant	2.50531
augustus-Novel_contig_402216-processed-gene-0.0	44.905	37.1429	3.22581	5	27.957	3.43348	14.2857	15.2542	3.18471	1	Non_Significant	1.20898	1	Non_Significant	0	1	Non_Significant	0	0.00590103	Non_Significant	0.178846	1	Non_Significant	0	1	Non_Significant	0.936508	1	Non_Significant	1.87898
augustus-Novel_contig_40231-processed-gene-0.0	5.87219	0	3.22581	0	20.4301	14.5923	34.6939	10.1695	14.0127	0.635766	Non_Significant	100	1	Non_Significant	0	1	Non_Significant	0	0.000280731	Lowly_in_Heavy-Body-Weight	0	0.736307	Non_Significant	0.342647	0.056854	Non_Significant	3.41156	1	Non_Significant	1.6535
augustus-Novel_contig_402384-processed-gene-0.0	4.14508	17.1429	3.22581	5	12.9032	5.5794	42.8571	23.7288	5.09554	0.25994	Non_Significant	0.241796	1	Non_Significant	0	1	Non_Significant	0	1	Non_Significant	0.3875	1	Non_Significant	0.896154	1	Non_Significant	1.80612	1	Non_Significant	1.00212
augustus-Novel_contig_402593-processed-gene-0.0	3.10881	2.85714	3.22581	5	0	2.7897	30.6122	10.1695	1.91083	1	Non_Significant	1.08808	1	Non_Significant	0	1	Non_Significant	0	0.945741	Non_Significant	100	1	Non_Significant	0	0.164311	Non_Significant	3.0102	1	Non_Significant	0.225478
augustus-Novel_contig_402983-processed-gene-0.0	13.8169	0	3.22581	5	0	4.29185	20.4082	5.08475	4.03397	0.00650378	Non_Significant	100	1	Non_Significant	0	1	Non_Significant	0	0.945741	Non_Significant	100	1	Non_Significant	1.165	0.238857	Non_Significant	4.01361	1	Non_Significant	1.19002
augustus-Novel_contig_403101-processed-gene-0.0	5.87219	5.71429	3.22581	5	0	7.29614	0	1.69492	6.58174	1	Non_Significant	1.02763	1	Non_Significant	0	1	Non_Significant	0	0.945741	Non_Significant	100	1	Non_Significant	0.685294	1	Non_Significant	0	1	Non_Significant	0.647205
augustus-Novel_contig_403106-processed-gene-0.0	2.59067	22.8571	3.22581	5	0	9.22747	0	1.69492	9.12951	0.0117506	Non_Significant	0.113342	1	Non_Significant	0	1	Non_Significant	0	0.945741	Non_Significant	100	1	Non_Significant	0.54186	1	Non_Significant	0	1	Non_Significant	1.07728
augustus-Novel_contig_403446-processed-gene-0.0	3.62694	5.71429	3.22581	5	0	13.0901	0	1.69492	12.5265	1	Non_Significant	0.634715	1	Non_Significant	0	1	Non_Significant	0	0.945741	Non_Significant	100	1	Non_Significant	0.381967	1	Non_Significant	0	1	Non_Significant	0.923832
augustus-Novel_contig_403491-processed-gene-0.0	7.94473	5.71429	3.22581	5	0	39.9142	0	1.69492	38.2166	1	Non_Significant	1.39033	1	Non_Significant	0	1	Non_Significant	0	0.945741	Non_Significant	100	1	Non_Significant	0.876882	1	Non_Significant	0	1	Non_Significant	0.835103
augustus-Novel_contig_403637-processed-gene-0.0	10.7081	0	3.22581	5	0	1.50215	0	1.69492	1.4862	0.0369503	Non_Significant	100	1	Non_Significant	0	1	Non_Significant	0	0.945741	Non_Significant	100	1	Non_Significant	0	1	Non_Significant	0	1	Non_Significant	0.876858
augustus-Novel_contig_403783-processed-gene-0.0	12.9534	5.71429	3.22581	5	0	21.03	0	1.69492	19.9575	1	Non_Significant	2.26684	1	Non_Significant	0	1	Non_Significant	0	0.945741	Non_Significant	100	0.10059	Non_Significant	0.237755	1	Non_Significant	0	1	Non_Significant	1.17749
augustus-Novel_contig_403799-processed-gene-0.0	39.5509	0	3.22581	5	0	34.9785	0	1.69492	32.6964	8.3523e-09	Highly_in_China	100	1	Non_Significant	0	1	Non_Significant	0	0.945741	Non_Significant	100	0.000527714	Lowly_in_Heavy-Body-Weight	0.142945	1	Non_Significant	0	1	Non_Significant	1.28606
augustus-Novel_contig_403816-processed-gene-0.0	1.38169	2.85714	3.22581	5	0	4.93562	0	1.69492	5.09554	1	Non_Significant	0.483592	1	Non_Significant	0	1	Non_Significant	0	0.945741	Non_Significant	100	0.97913	Non_Significant	0	1	Non_Significant	0	1	Non_Significant	1.00212
augustus-Novel_contig_403885-processed-gene-0.0	19.6891	2.85714	3.22581	5	0	13.9485	0	1.69492	13.3758	0.0302964	Non_Significant	6.89119	1	Non_Significant	0	1	Non_Significant	0	0.945741	Non_Significant	100	0.00550912	Non_Significant	0	1	Non_Significant	0	1	Non_Significant	3.94586
augustus-Novel_contig_403898-processed-gene-0.0	33.6788	2.85714	3.22581	5	0	16.9528	0	1.69492	15.4989	8.89316e-05	Highly_in_China	11.7876	1	Non_Significant	0	1	Non_Significant	0	0.945741	Non_Significant	100	0.514925	Non_Significant	0.294937	1	Non_Significant	0	1	Non_Significant	1.01604
augustus-Novel_contig_403935-processed-gene-0.0	5.18135	2.85714	3.22581	5	0	8.15451	0	1.69492	7.431	1	Non_Significant	1.81347	1	Non_Significant	0	1	Non_Significant	0	0.945741	Non_Significant	100	1	Non_Significant	0.613158	1	Non_Significant	0	1	Non_Significant	1.09607
augustus-Novel_contig_404321-processed-gene-0.0	13.1261	28.5714	3.22581	5	0	17.1674	0	1.69492	16.5605	0.611768	Non_Significant	0.459413	1	Non_Significant	0	1	Non_Significant	0	0.945741	Non_Significant	100	0.00101001	Non_Significant	0	1	Non_Significant	0	1	Non_Significant	1.62845
augustus-Novel_contig_404402-processed-gene-0.0	15.7168	5.71429	3.22581	5	0	1.07296	0	1.69492	1.06157	0.91805	Non_Significant	2.75043	1	Non_Significant	0	1	Non_Significant	0	0.945741	Non_Significant	100	1	Non_Significant	0	1	Non_Significant	0	1	Non_Significant	100
augustus-Novel_contig_404424-processed-gene-0.0	7.25389	8.57143	3.22581	5	0	10.3004	0	1.69492	9.76645	1	Non_Significant	0.846287	1	Non_Significant	0	1	Non_Significant	0	0.945741	Non_Significant	100	0.0589401	Non_Significant	0	1	Non_Significant	0	1	Non_Significant	1.15244
augustus-Novel_contig_404494-processed-gene-0.0	15.0259	22.8571	3.22581	5	0	6.65236	0	1.69492	6.58174	1	Non_Significant	0.657383	1	Non_Significant	0	1	Non_Significant	0	0.945741	Non_Significant	100	0.338787	Non_Significant	0	1	Non_Significant	0	1	Non_Significant	0.970807
augustus-Novel_contig_404558-processed-gene-0.0	0.863558	0	3.22581	5	0	4.29185	0	1.69492	3.60934	1	Non_Significant	100	1	Non_Significant	0	1	Non_Significant	0	0.945741	Non_Significant	100	1	Non_Significant	1.165	1	Non_Significant	0	1	Non_Significant	0.354919
augustus-Novel_contig_404883-processed-gene-0.0	10.0173	11.4286	3.22581	5	0	4.50644	0	1.69492	4.4586	1	Non_Significant	0.876511	1	Non_Significant	0	1	Non_Significant	0	0.945741	Non_Significant	100	0.97913	Non_Significant	0	1	Non_Significant	0	1	Non_Significant	100
augustus-Novel_contig_404967-processed-gene-0.0	7.08117	0	3.22581	5	0	36.2661	0	1.69492	34.1826	0.348146	Non_Significant	100	1	Non_Significant	0	1	Non_Significant	0	0.945741	Non_Significant	100	1	Non_Significant	0.689349	1	Non_Significant	0	1	Non_Significant	0.775682
augustus-Novel_contig_405392-processed-gene-0.0	4.66321	60	3.22581	5	0	10.7296	0	1.69492	10.6157	2.38637e-08	Lowly_in_China	0.0777202	1	Non_Significant	0	1	Non_Significant	0	0.945741	Non_Significant	100	1	Non_Significant	1.398	1	Non_Significant	0	1	Non_Significant	1.04388
augustus-Novel_contig_405399-processed-gene-0.0	3.62694	0	3.22581	5	0	29.3991	0	1.69492	27.8132	1	Non_Significant	100	1	Non_Significant	0	1	Non_Significant	0	0.945741	Non_Significant	100	0.00615374	Non_Significant	0.170073	1	Non_Significant	0	1	Non_Significant	1.4918
augustus-Novel_contig_406151-processed-gene-0.0	37.133	71.4286	3.22581	5	0	1.50215	0	1.69492	1.27389	0.224831	Non_Significant	0.519862	1	Non_Significant	0	1	Non_Significant	0	0.945741	Non_Significant	100	1	Non_Significant	0	1	Non_Significant	0	1	Non_Significant	0.250531
augustus-Novel_contig_406505-processed-gene-0.0	10.8808	25.7143	3.22581	5	0	16.0944	0	1.69492	15.4989	0.659334	Non_Significant	0.423143	1	Non_Significant	0	1	Non_Significant	0	0.945741	Non_Significant	100	1	Non_Significant	0.621333	1	Non_Significant	0	1	Non_Significant	1.14305
augustus-Novel_contig_406624-processed-gene-0.0	27.9793	51.4286	3.22581	5	0	6.43777	0	1.69492	5.9448	0.69086	Non_Significant	0.544041	1	Non_Significant	0	1	Non_Significant	0	0.945741	Non_Significant	100	0.621122	Non_Significant	0	1	Non_Significant	0	1	Non_Significant	0.876858
augustus-Novel_contig_4121-processed-gene-0.0	1.5544	22.8571	3.22581	5	1.07527	15.6652	0	1.69492	14.4374	0.00199796	Non_Significant	0.0680052	1	Non_Significant	0	1	Non_Significant	0	1	Non_Significant	4.65	1	Non_Significant	0.957534	1	Non_Significant	0	1	Non_Significant	0.94645
augustus-Novel_contig_4350-processed-gene-0.0	16.5803	62.8571	3.22581	5	0	15.8798	0	1.69492	15.4989	0.000611557	Lowly_in_China	0.263778	1	Non_Significant	0	1	Non_Significant	0	0.945741	Non_Significant	100	0.00178307	Non_Significant	0	1	Non_Significant	0	1	Non_Significant	1.52406
augustus-Novel_contig_55855-processed-gene-0.0	5.52677	17.1429	3.22581	5	0	35.1931	0	3.38983	33.121	0.913335	Non_Significant	0.322395	1	Non_Significant	0	1	Non_Significant	0	0.945741	Non_Significant	100	0.000527714	Lowly_in_Heavy-Body-Weight	0.142073	1	Non_Significant	0	1	Non_Significant	1.39581
augustus-Novel_contig_55970-processed-gene-0.0	14.5078	0	3.22581	5	0	10.3004	0	1.69492	9.76645	0.00351267	Non_Significant	100	1	Non_Significant	0	1	Non_Significant	0	0.945741	Non_Significant	100	0.0589401	Non_Significant	0	1	Non_Significant	0	1	Non_Significant	0.960368
augustus-Novel_contig_57143-processed-gene-0.0	16.5803	20	3.22581	5	0	9.65665	0	1.69492	9.55414	1	Non_Significant	0.829016	1	Non_Significant	0	1	Non_Significant	0	0.945741	Non_Significant	100	1	Non_Significant	0.517778	1	Non_Significant	0	1	Non_Significant	1.87898
augustus-Novel_contig_57463-processed-gene-0.0	32.9879	31.4286	3.22581	5	0	0	0	1.69492	0	1	Non_Significant	1.04962	1	Non_Significant	0	1	Non_Significant	0	0.945741	Non_Significant	100	0.97913	Non_Significant	100	1	Non_Significant	0	1	Non_Significant	0
augustus-Novel_contig_57472-processed-gene-0.0	11.5717	20	3.22581	5	0	0	0	1.69492	0	1	Non_Significant	0.578584	1	Non_Significant	0	1	Non_Significant	0	0.945741	Non_Significant	100	0.97913	Non_Significant	100	1	Non_Significant	0	1	Non_Significant	0
augustus-Novel_contig_57557-processed-gene-0.0	10.0173	71.4286	3.22581	5	0	0	0	1.69492	0	2.35255e-07	Lowly_in_China	0.140242	1	Non_Significant	0	1	Non_Significant	0	0.945741	Non_Significant	100	0.97913	Non_Significant	100	1	Non_Significant	0	1	Non_Significant	0
augustus-Novel_contig_5763-processed-gene-0.0	0.172712	0	3.22581	5	0	0	0	1.69492	0	1	Non_Significant	100	1	Non_Significant	0	1	Non_Significant	0	0.945741	Non_Significant	100	0.97913	Non_Significant	100	1	Non_Significant	0	1	Non_Significant	0
augustus-Novel_contig_5764-processed-gene-0.0	0.172712	0	3.22581	5	1.07527	0	0	1.69492	0	1	Non_Significant	100	1	Non_Significant	0	1	Non_Significant	0	1	Non_Significant	4.65	0.97913	Non_Significant	100	1	Non_Significant	0	1	Non_Significant	0
augustus-Novel_contig_5765-processed-gene-0.0	0.172712	0	3.22581	5	1.07527	0	0	1.69492	0	1	Non_Significant	100	1	Non_Significant	0	1	Non_Significant	0	1	Non_Significant	4.65	0.97913	Non_Significant	100	1	Non_Significant	0	1	Non_Significant	0
augustus-Novel_contig_5766-processed-gene-0.0	0.172712	0	48.3871	5	0	0	0	3.38983	0	1	Non_Significant	100	0.000839365	Lowly_in_China	0.239148	7.63763e-08	Lowly_in_Europe	0.0590476	0.945741	Non_Significant	100	0.97913	Non_Significant	100	1	Non_Significant	0	1	Non_Significant	0
augustus-Novel_contig_5767-processed-gene-0.0	0.172712	0	45.1613	5	0	0	0	3.38983	0	1	Non_Significant	100	1	Non_Significant	0.684555	1	Non_Significant	0.695918	0.945741	Non_Significant	100	0.97913	Non_Significant	100	1	Non_Significant	0	1	Non_Significant	0
augustus-Novel_contig_5767-processed-gene-0.1	0.172712	0	51.6129	5	0	0	0	1.69492	0	1	Non_Significant	100	0.0768352	Non_Significant	0.451749	1	Non_Significant	0.775	0.945741	Non_Significant	100	0.97913	Non_Significant	100	1	Non_Significant	0	1	Non_Significant	0
augustus-Novel_contig_5769-processed-gene-0.0	0.172712	0	9.67742	5	0	0	0	1.69492	0	1	Non_Significant	100	0.00448718	Non_Significant	4.06908	1	Non_Significant	0.295238	0.945741	Non_Significant	100	0.97913	Non_Significant	100	1	Non_Significant	0	1	Non_Significant	0
augustus-Novel_contig_5771-processed-gene-0.0	0.172712	0	51.6129	5	1.07527	0	0	1.69492	0	1	Non_Significant	100	1	Non_Significant	0.967077	1	Non_Significant	0.664286	1	Non_Significant	4.65	0.97913	Non_Significant	100	1	Non_Significant	0	1	Non_Significant	0
augustus-Novel_contig_5774-processed-gene-0.0	0.172712	0	54.8387	5	0	0	0	1.69492	0	1	Non_Significant	100	1	Non_Significant	1.24718	1	Non_Significant	0.729412	0.945741	Non_Significant	100	0.97913	Non_Significant	100	1	Non_Significant	0	1	Non_Significant	0
augustus-Novel_contig_5775-processed-gene-0.0	0.172712	0	32.2581	5	0	0	0	3.38983	0	1	Non_Significant	100	4.06121e-06	Lowly_in_China	0.0267703	0.00193983	Non_Significant	0.177143	0.945741	Non_Significant	100	0.97913	Non_Significant	100	1	Non_Significant	0	1	Non_Significant	0
augustus-Novel_contig_5776-processed-gene-0.0	0.172712	0	22.5806	5	0	0	0	1.69492	0	1	Non_Significant	100	0.0153672	Non_Significant	0.198865	0.0831356	Non_Significant	0.253061	0.945741	Non_Significant	100	0.97913	Non_Significant	100	1	Non_Significant	0	1	Non_Significant	0
augustus-Novel_contig_5779-processed-gene-0.0	0.172712	0	29.0323	5	0	0	0	1.69492	0	1	Non_Significant	100	1	Non_Significant	1.4456	0.00829406	Non_Significant	0.196825	0.945741	Non_Significant	100	0.97913	Non_Significant	100	1	Non_Significant	0	1	Non_Significant	0
augustus-Novel_contig_5785-processed-gene-0.0	0.172712	0	51.6129	5	0	0	0	1.69492	0	1	Non_Significant	100	1	Non_Significant	1.11766	1	Non_Significant	1.38393	0.945741	Non_Significant	100	0.97913	Non_Significant	100	1	Non_Significant	0	1	Non_Significant	0
augustus-Novel_contig_5789-processed-gene-0.0	0.172712	0	51.6129	5	0	0	0	1.69492	0	1	Non_Significant	100	1	Non_Significant	1.01058	1	Non_Significant	1.05179	0.945741	Non_Significant	100	0.97913	Non_Significant	100	1	Non_Significant	0	1	Non_Significant	0
augustus-Novel_contig_5790-processed-gene-0.0	0.172712	0	41.9355	5	0	0	0	1.69492	0	1	Non_Significant	100	0.0502959	Non_Significant	0.383021	5.10219e-05	Lowly_in_Europe	0.136264	0.945741	Non_Significant	100	0.97913	Non_Significant	100	1	Non_Significant	0	1	Non_Significant	0
augustus-Novel_contig_5791-processed-gene-0.0	0.172712	0	32.2581	5	0	0	0	1.69492	0	1	Non_Significant	100	1.90994e-05	Lowly_in_China	0.0535406	0.00363797	Non_Significant	2.56857	0.945741	Non_Significant	100	0.97913	Non_Significant	100	1	Non_Significant	0	1	Non_Significant	0
augustus-Novel_contig_5793-processed-gene-0.0	0.172712	0	35.4839	5	0	0	0	1.69492	0	1	Non_Significant	100	0.00830638	Non_Significant	0.257968	0.227127	Non_Significant	1.85195	0.945741	Non_Significant	100	0.97913	Non_Significant	100	1	Non_Significant	0	1	Non_Significant	0
augustus-Novel_contig_5796-processed-gene-0.0	0.172712	0	32.2581	5	0	0	0	1.69492	0	1	Non_Significant	100	6.97547e-05	Lowly_in_China	0.0803109	0.0603604	Non_Significant	2.12571	0.945741	Non_Significant	100	0.97913	Non_Significant	100	1	Non_Significant	0	1	Non_Significant	0
augustus-Novel_contig_5797-processed-gene-0.0	0.172712	0	29.0323	5	0	0	0	1.69492	0	1	Non_Significant	100	5.74741e-05	Lowly_in_China	0.0713874	0.000379995	Lowly_in_Europe	0.0984127	0.945741	Non_Significant	100	0.97913	Non_Significant	100	1	Non_Significant	0	1	Non_Significant	0
augustus-Novel_contig_5798-processed-gene-0.0	0.172712	0	48.3871	5	0	0	0	1.69492	0	1	Non_Significant	100	5.41056e-06	Lowly_in_China	0.121359	0.0973824	Non_Significant	1.88952	0.945741	Non_Significant	100	0.97913	Non_Significant	100	1	Non_Significant	0	1	Non_Significant	0
augustus-Novel_contig_5801-processed-gene-0.0	0.172712	0	32.2581	5	0	0	0	1.69492	0	1	Non_Significant	100	1	Non_Significant	1.26891	1	Non_Significant	0.797143	0.945741	Non_Significant	100	0.97913	Non_Significant	100	1	Non_Significant	0	1	Non_Significant	0
augustus-Novel_contig_5802-processed-gene-0.0	0.172712	0	51.6129	5	0	0	0	1.69492	0	1	Non_Significant	100	0.0503543	Non_Significant	0.424978	0.397669	Non_Significant	1.66071	0.945741	Non_Significant	100	0.97913	Non_Significant	100	1	Non_Significant	0	1	Non_Significant	0
augustus-Novel_contig_5805-processed-gene-0.0	0.172712	0	45.1613	5	0	0	0	1.69492	0	1	Non_Significant	100	0.330756	Non_Significant	0.520109	1	Non_Significant	1.01224	0.945741	Non_Significant	100	0.97913	Non_Significant	100	1	Non_Significant	0	1	Non_Significant	0
augustus-Novel_contig_5806-processed-gene-0.0	0.172712	0	48.3871	5	0	0	0	1.69492	0	1	Non_Significant	100	4.97595e-07	Lowly_in_China	0.0892343	1	Non_Significant	0.826667	0.945741	Non_Significant	100	0.97913	Non_Significant	100	1	Non_Significant	0	1	Non_Significant	0
augustus-Novel_contig_5809-processed-gene-0.0	0.172712	0	48.3871	5	0	0	0	1.69492	0	1	Non_Significant	100	0.000839365	Lowly_in_China	0.239148	1	Non_Significant	1.24	0.945741	Non_Significant	100	0.97913	Non_Significant	100	1	Non_Significant	0	1	Non_Significant	0
augustus-Novel_contig_5810-processed-gene-0.0	0.345423	0	38.7097	5	1.07527	0	0	1.69492	0	1	Non_Significant	100	0.0314995	Non_Significant	0.33909	0.159125	Non_Significant	1.91905	1	Non_Significant	4.65	0.97913	Non_Significant	100	1	Non_Significant	0	1	Non_Significant	0
augustus-Novel_contig_5815-processed-gene-0.0	0.172712	0	32.2581	5	0	0	0	1.69492	0	1	Non_Significant	100	0.973079	Non_Significant	0.556822	9.31679e-05	Highly_in_Europe	3.1	0.945741	Non_Significant	100	0.97913	Non_Significant	100	1	Non_Significant	0	1	Non_Significant	0
augustus-Novel_contig_5818-processed-gene-0.0	0.172712	0	12.9032	5	0	0	0	3.38983	0	1	Non_Significant	100	1	Non_Significant	0.655872	5.75891e-09	Highly_in_Europe	7.08571	0.945741	Non_Significant	100	0.97913	Non_Significant	100	1	Non_Significant	0	1	Non_Significant	0
augustus-Novel_contig_5827-processed-gene-0.0	0.172712	0	83.871	5	1.07527	0	0	1.69492	0	1	Non_Significant	100	1	Non_Significant	1.19231	1	Non_Significant	1.19231	1	Non_Significant	4.65	0.97913	Non_Significant	100	1	Non_Significant	0	1	Non_Significant	0
augustus-Novel_contig_5832-processed-gene-0.0	0.172712	0	51.6129	5	1.07527	0	0	1.69492	0	1	Non_Significant	100	0.00563343	Non_Significant	0.327936	1	Non_Significant	1.27321	1	Non_Significant	4.65	0.97913	Non_Significant	100	1	Non_Significant	0	1	Non_Significant	0
augustus-Novel_contig_5834-processed-gene-0.0	0.172712	0	41.9355	5	0	0	0	3.38983	0	1	Non_Significant	100	1.23214e-06	Lowly_in_China	0.0823701	3.27919e-09	Lowly_in_Europe	0	0.945741	Non_Significant	100	0.97913	Non_Significant	100	1	Non_Significant	0	1	Non_Significant	0
augustus-Novel_contig_5835-processed-gene-0.0	0.172712	0	25.8065	5	0	0	0	3.38983	0	1	Non_Significant	100	1	Non_Significant	0.997193	1	Non_Significant	0.775	0.945741	Non_Significant	100	0.97913	Non_Significant	100	1	Non_Significant	0	1	Non_Significant	0
augustus-Novel_contig_5837-processed-gene-0.0	0.172712	0	12.9032	5	0	0	0	1.69492	0	1	Non_Significant	100	1	Non_Significant	0.508636	1.22275e-09	Highly_in_Europe	7.52857	0.945741	Non_Significant	100	0.97913	Non_Significant	100	1	Non_Significant	0	1	Non_Significant	0
augustus-Novel_contig_5839-processed-gene-0.0	0.172712	0	41.9355	5	0	0	0	1.69492	0	1	Non_Significant	100	0.000361095	Lowly_in_China	0.19357	1	Non_Significant	0.681319	0.945741	Non_Significant	100	0.97913	Non_Significant	100	1	Non_Significant	0	1	Non_Significant	0
augustus-Novel_contig_5840-processed-gene-0.0	0.345423	0	3.22581	5	0	0	0	1.69492	0	1	Non_Significant	100	1	Non_Significant	1.39206	0.000121234	Highly_in_Europe	9.74286	0.945741	Non_Significant	100	0.97913	Non_Significant	100	1	Non_Significant	0	1	Non_Significant	0
augustus-Novel_contig_5841-processed-gene-0.0	0.345423	0	48.3871	5	0	0	0	1.69492	0	1	Non_Significant	100	1	Non_Significant	0.906621	0.219357	Non_Significant	1.77143	0.945741	Non_Significant	100	0.97913	Non_Significant	100	1	Non_Significant	0	1	Non_Significant	0
augustus-Novel_contig_5843-processed-gene-0.0	0.172712	0	29.0323	5	0	0	0	1.69492	0	1	Non_Significant	100	1.18693e-05	Lowly_in_China	0.0297448	0.222928	Non_Significant	1.96825	0.945741	Non_Significant	100	0.97913	Non_Significant	100	1	Non_Significant	0	1	Non_Significant	0
augustus-Novel_contig_5857-processed-gene-0.0	0.172712	0	19.3548	5	0	0	0	1.69492	0	1	Non_Significant	100	0.007675	Non_Significant	0.0803109	0.00100549	Non_Significant	3.24762	0.945741	Non_Significant	100	0.97913	Non_Significant	100	1	Non_Significant	0	1	Non_Significant	0
augustus-Novel_contig_5861-processed-gene-0.0	0.172712	0	54.8387	5	0	0	0	1.69492	0	1	Non_Significant	100	1	Non_Significant	0.831454	1	Non_Significant	1.09412	0.945741	Non_Significant	100	0.97913	Non_Significant	100	1	Non_Significant	0	1	Non_Significant	0
augustus-Novel_contig_5864-processed-gene-0.0	0.172712	0	16.129	5	0	0	0	1.69492	0	1	Non_Significant	100	0.0409916	Non_Significant	0.107081	2.14684e-05	Highly_in_Europe	4.42857	0.945741	Non_Significant	100	0.97913	Non_Significant	100	1	Non_Significant	0	1	Non_Significant	0
augustus-Novel_contig_5865-processed-gene-0.0	0.345423	0	38.7097	5	0	0	0	1.69492	0	1	Non_Significant	100	0.0544676	Non_Significant	0.352476	1	Non_Significant	0.959524	0.945741	Non_Significant	100	0.97913	Non_Significant	100	1	Non_Significant	0	1	Non_Significant	0
augustus-Novel_contig_5873-processed-gene-0.0	0.172712	0	41.9355	5	1.07527	0	0	1.69492	0	1	Non_Significant	100	0.00178827	Non_Significant	0.230636	3.27919e-09	Lowly_in_Europe	0	1	Non_Significant	4.65	0.97913	Non_Significant	100	1	Non_Significant	0	1	Non_Significant	0
augustus-Novel_contig_5879-processed-gene-0.0	0.172712	0	58.0645	5	0	0	0	1.69492	0	1	Non_Significant	100	1	Non_Significant	0.65141	0.222928	Non_Significant	1.72222	0.945741	Non_Significant	100	0.97913	Non_Significant	100	1	Non_Significant	0	1	Non_Significant	0
augustus-Novel_contig_5880-processed-gene-0.0	0.172712	0	96.7742	5	1.07527	0	0	3.38983	0	1	Non_Significant	100	1	Non_Significant	1.03333	1	Non_Significant	1.03333	1	Non_Significant	4.65	0.97913	Non_Significant	100	1	Non_Significant	0	1	Non_Significant	0
augustus-Novel_contig_5881-processed-gene-0.0	0.172712	0	51.6129	5	1.07527	0	0	1.69492	0	1	Non_Significant	100	0.000330424	Lowly_in_China	0.237586	0.148636	Non_Significant	1.82679	1	Non_Significant	4.65	0.97913	Non_Significant	100	1	Non_Significant	0	1	Non_Significant	0
augustus-Novel_contig_5882-processed-gene-0.0	0.172712	0	48.3871	0	12.9032	0	0	3.38983	0	1	Non_Significant	100	0.0879973	Non_Significant	0.439033	0.00331871	Non_Significant	0.295238	0.00911802	Non_Significant	0	0.97913	Non_Significant	100	1	Non_Significant	0	1	Non_Significant	0
augustus-Novel_contig_5883-processed-gene-0.0	0.172712	0	3.22581	5	1.07527	0	0	3.38983	0	1	Non_Significant	100	1	Non_Significant	0.535406	0.0155286	Non_Significant	6.2	1	Non_Significant	4.65	0.97913	Non_Significant	100	1	Non_Significant	0	1	Non_Significant	0
augustus-Novel_contig_5885-processed-gene-0.0	0.172712	0	48.3871	5	0	0	16.3265	27.1186	0	1	Non_Significant	100	4.97595e-07	Lowly_in_China	0.0749568	1	Non_Significant	1.24	0.945741	Non_Significant	100	0.97913	Non_Significant	100	1	Non_Significant	0.602041	1	Non_Significant	0
augustus-Novel_contig_5886-processed-gene-0.0	0.172712	0	64.5161	5	0	0	0	3.38983	0	1	Non_Significant	100	6.91258e-08	Lowly_in_China	0.115112	1.61344e-06	Lowly_in_Europe	0.177143	0.945741	Non_Significant	100	0.97913	Non_Significant	100	1	Non_Significant	0	1	Non_Significant	0
augustus-Novel_contig_5887-processed-gene-0.0	0.172712	0	16.129	5	0	0	0	1.69492	0	1	Non_Significant	100	0.000906895	Lowly_in_China	0.0214162	1	Non_Significant	1.59429	0.945741	Non_Significant	100	0.97913	Non_Significant	100	1	Non_Significant	0	1	Non_Significant	0
augustus-Novel_contig_5888-processed-gene-0.0	0.172712	0	64.5161	5	0	0	0	1.69492	0	1	Non_Significant	100	1.70764e-07	Lowly_in_China	0.128497	1	Non_Significant	0.974286	0.945741	Non_Significant	100	0.97913	Non_Significant	100	1	Non_Significant	0	1	Non_Significant	0
augustus-Novel_contig_5891-processed-gene-0.0	0.172712	0	48.3871	5	1.07527	0	0	1.69492	0	1	Non_Significant	100	4.02425e-08	Lowly_in_China	0.0392631	0.28309	Non_Significant	1.71238	1	Non_Significant	4.65	0.97913	Non_Significant	100	1	Non_Significant	0	1	Non_Significant	0
augustus-Novel_contig_5893-processed-gene-0.0	0.172712	0	48.3871	5	0	0	0	1.69492	0	1	Non_Significant	100	0.00320452	Non_Significant	0.296258	0.000404262	Lowly_in_Europe	0.23619	0.945741	Non_Significant	100	0.97913	Non_Significant	100	1	Non_Significant	0	1	Non_Significant	0
augustus-Novel_contig_5894-processed-gene-0.0	0.172712	0	29.0323	5	1.07527	0	0	3.38983	0	1	Non_Significant	100	5.74741e-05	Lowly_in_China	0.0594895	0.000379995	Lowly_in_Europe	0.0984127	1	Non_Significant	4.65	0.97913	Non_Significant	100	1	Non_Significant	0	1	Non_Significant	0
augustus-Novel_contig_5895-processed-gene-0.0	0.172712	0	25.8065	10	13.9785	0	0	1.69492	0	1	Non_Significant	100	0.154132	Non_Significant	0.348014	0.251427	Non_Significant	1.99286	1	Non_Significant	0.715385	0.97913	Non_Significant	100	1	Non_Significant	0	1	Non_Significant	0
augustus-Novel_contig_5898-processed-gene-0.0	0.172712	0	51.6129	0	11.828	0	0	3.38983	0	1	Non_Significant	100	0.800647	Non_Significant	0.605678	1	Non_Significant	1.32857	0.0161584	Non_Significant	0	0.97913	Non_Significant	100	1	Non_Significant	0	1	Non_Significant	0
augustus-Novel_contig_5905-processed-gene-0.0	0.172712	0	51.6129	5	0	0	20.4082	13.5593	0	1	Non_Significant	100	0.00135114	Non_Significant	0.264357	0.00136446	Non_Significant	0.276786	0.945741	Non_Significant	100	0.97913	Non_Significant	100	1	Non_Significant	1.5051	1	Non_Significant	0
augustus-Novel_contig_5910-processed-gene-0.0	0.172712	0	38.7097	5	0	0	20.4082	1.69492	0	1	Non_Significant	100	0.669775	Non_Significant	0.535406	1	Non_Significant	0.738095	0.945741	Non_Significant	100	0.97913	Non_Significant	100	0.0174047	Non_Significant	12.0408	1	Non_Significant	0
augustus-Novel_contig_5914-processed-gene-0.0	0.345423	0	41.9355	5	0	0	0	1.69492	0	1	Non_Significant	100	0.0807858	Non_Significant	0.403614	8.30789e-07	Lowly_in_Europe	0.0681319	0.945741	Non_Significant	100	0.97913	Non_Significant	100	1	Non_Significant	0	1	Non_Significant	0
augustus-Novel_contig_5915-processed-gene-0.0	0.172712	0	51.6129	5	0	0	0	1.69492	0	1	Non_Significant	100	1	Non_Significant	1.20801	1	Non_Significant	1.38393	0.945741	Non_Significant	100	0.97913	Non_Significant	100	1	Non_Significant	0	1	Non_Significant	0
augustus-Novel_contig_5917-processed-gene-0.0	0.172712	0	51.6129	5	0	0	0	1.69492	0	1	Non_Significant	100	0.602866	Non_Significant	0.572215	1	Non_Significant	0.830357	0.945741	Non_Significant	100	0.97913	Non_Significant	100	1	Non_Significant	0	1	Non_Significant	0
augustus-Novel_contig_5919-processed-gene-0.0	0.345423	0	51.6129	5	0	0	0	1.69492	0	1	Non_Significant	100	1	Non_Significant	0.93696	0.867597	Non_Significant	0.608929	0.945741	Non_Significant	100	0.97913	Non_Significant	100	1	Non_Significant	0	1	Non_Significant	0
augustus-Novel_contig_5923-processed-gene-0.0	0.345423	0	51.6129	5	1.07527	0	0	1.69492	0	1	Non_Significant	100	1	Non_Significant	0.739529	0.397669	Non_Significant	1.66071	1	Non_Significant	4.65	0.97913	Non_Significant	100	1	Non_Significant	0	1	Non_Significant	0
augustus-Novel_contig_5933-processed-gene-0.0	0.172712	0	6.45161	5	0	0	0	1.69492	0	1	Non_Significant	100	1	Non_Significant	1.20466	0.422841	Non_Significant	0	0.945741	Non_Significant	100	0.97913	Non_Significant	100	1	Non_Significant	0	1	Non_Significant	0
augustus-Novel_contig_5944-processed-gene-0.0	0.172712	0	48.3871	5	0	0	0	3.38983	0	1	Non_Significant	100	0.942668	Non_Significant	0.596085	1	Non_Significant	1.3581	0.945741	Non_Significant	100	0.97913	Non_Significant	100	1	Non_Significant	0	1	Non_Significant	0
augustus-Novel_contig_5945-processed-gene-0.0	0.172712	0	35.4839	5	0	0	0	1.69492	0	1	Non_Significant	100	0.0169056	Non_Significant	0.27257	2.14684e-05	Lowly_in_Europe	0.0805195	0.945741	Non_Significant	100	0.97913	Non_Significant	100	1	Non_Significant	0	1	Non_Significant	0
augustus-Novel_contig_5948-processed-gene-0.0	0.172712	0	41.9355	5	32.2581	0	0	1.69492	0	1	Non_Significant	100	0.0141092	Non_Significant	0.313007	8.30789e-07	Lowly_in_Europe	0.0681319	0.00139842	Non_Significant	0.155	0.97913	Non_Significant	100	1	Non_Significant	0	1	Non_Significant	0
augustus-Novel_contig_5951-processed-gene-0.0	0.172712	0	29.0323	5	0	0	0	1.69492	0	1	Non_Significant	100	0.367139	Non_Significant	0.458069	0.076925	Non_Significant	0.295238	0.945741	Non_Significant	100	0.97913	Non_Significant	100	1	Non_Significant	0	1	Non_Significant	0
augustus-Novel_contig_5952-processed-gene-0.0	0.172712	0	48.3871	5	1.07527	0	40.8163	28.8136	0	1	Non_Significant	100	0.190885	Non_Significant	0.474727	1	Non_Significant	1.18095	1	Non_Significant	4.65	0.97913	Non_Significant	100	1	Non_Significant	1.41657	1	Non_Significant	0
augustus-Novel_contig_5953-processed-gene-0.0	0.172712	0	35.4839	10	8.60215	0	0	1.69492	0	1	Non_Significant	100	8.13152e-05	Lowly_in_China	0.107081	2.14684e-05	Lowly_in_Europe	0.0805195	1	Non_Significant	1.1625	0.97913	Non_Significant	100	1	Non_Significant	0	1	Non_Significant	0
augustus-Novel_contig_5954-processed-gene-0.0	0.172712	0	51.6129	5	0	0	0	3.38983	0	1	Non_Significant	100	0.602866	Non_Significant	0.5856	1	Non_Significant	0.719643	0.945741	Non_Significant	100	0.97913	Non_Significant	100	1	Non_Significant	0	1	Non_Significant	0
augustus-Novel_contig_5959-processed-gene-0.0	0.172712	0	41.9355	0	4.30108	0	12.2449	11.8644	0	1	Non_Significant	100	1	Non_Significant	0.901953	5.10219e-05	Lowly_in_Europe	0.136264	1	Non_Significant	0	0.97913	Non_Significant	100	1	Non_Significant	1.03207	1	Non_Significant	0
augustus-Novel_contig_5961-processed-gene-0.0	0.172712	0	38.7097	5	0	0	0	1.69492	0	1	Non_Significant	100	1	Non_Significant	0.611255	1	Non_Significant	1.03333	0.945741	Non_Significant	100	0.97913	Non_Significant	100	1	Non_Significant	0	1	Non_Significant	0
augustus-Novel_contig_5964-processed-gene-0.0	0.172712	0	22.5806	5	0	0.214592	6.12245	6.77966	0.212314	1	Non_Significant	100	0.000191558	Lowly_in_China	0.0458919	1	Non_Significant	1.39184	0.945741	Non_Significant	100	0.97913	Non_Significant	23.3	1	Non_Significant	0.903061	1	Non_Significant	0.0626327
augustus-Novel_contig_5969-processed-gene-0.0	0.345423	0	48.3871	15	17.2043	0	0	1.69492	0	1	Non_Significant	100	1	Non_Significant	1.00299	1	Non_Significant	1.1219	1	Non_Significant	0.871875	0.97913	Non_Significant	100	1	Non_Significant	0	1	Non_Significant	0
augustus-Novel_contig_5971-processed-gene-0.0	0.172712	0	51.6129	5	21.5054	15.4506	0	1.69492	12.7389	1	Non_Significant	100	1	Non_Significant	0.849957	0.928602	Non_Significant	1.55	0.05712	Non_Significant	0.2325	0.0031487	Non_Significant	0	1	Non_Significant	0	1	Non_Significant	0.469745
augustus-Novel_contig_5972-processed-gene-0.0	0.518135	0	54.8387	0	5.37634	0	28.5714	16.9492	0	1	Non_Significant	100	1	Non_Significant	1.19364	1	Non_Significant	1.45882	0.945741	Non_Significant	0	0.97913	Non_Significant	100	1	Non_Significant	1.68571	1	Non_Significant	0
augustus-Novel_contig_5973-processed-gene-0.0	0.345423	0	80.6452	0	8.60215	0	24.4898	13.5593	0	1	Non_Significant	100	1	Non_Significant	0.914473	1.53397e-15	Lowly_in_Europe	0	0.0951093	Non_Significant	0	0.97913	Non_Significant	100	1	Non_Significant	1.80612	1	Non_Significant	0
augustus-Novel_contig_59766-processed-gene-0.0	14.5078	2.85714	19.3548	5	24.7312	0	2.04082	6.77966	0	0.184653	Non_Significant	5.07772	0.0633849	Non_Significant	0.196315	0.0258776	Non_Significant	0.147619	0.023367	Non_Significant	0.202174	0.97913	Non_Significant	100	1	Non_Significant	0.30102	1	Non_Significant	0
augustus-Novel_contig_5983-processed-gene-0.0	0.345423	0	6.45161	0	5.37634	0	14.2857	8.47458	0	1	Non_Significant	100	1	Non_Significant	1.47237	0.422841	Non_Significant	0	0.945741	Non_Significant	0	0.97913	Non_Significant	100	1	Non_Significant	1.68571	1	Non_Significant	0
augustus-Novel_contig_5985-processed-gene-0.0	0.172712	0	51.6129	0	3.22581	0	30.6122	18.6441	0	1	Non_Significant	100	0.447471	Non_Significant	0.568869	1	Non_Significant	0.719643	1	Non_Significant	0	0.97913	Non_Significant	100	1	Non_Significant	1.64193	1	Non_Significant	0
augustus-Novel_contig_5986-processed-gene-0.0	0.172712	0	35.4839	0	4.30108	0	0	8.47458	0	1	Non_Significant	100	0.00830638	Non_Significant	0.248234	2.14684e-05	Lowly_in_Europe	0.0805195	1	Non_Significant	0	0.97913	Non_Significant	100	0.299545	Non_Significant	0	1	Non_Significant	0
augustus-Novel_contig_5991-processed-gene-0.0	0.172712	0	22.5806	0	12.9032	0	4.08163	3.38983	0	1	Non_Significant	100	0.0153672	Non_Significant	0.175919	0.00565777	Non_Significant	0.126531	0.00911802	Non_Significant	0	0.97913	Non_Significant	100	1	Non_Significant	1.20408	1	Non_Significant	0
augustus-Novel_contig_5992-processed-gene-0.0	0.172712	0	48.3871	5	2.15054	0	6.12245	5.08475	0	1	Non_Significant	100	1.58454e-06	Lowly_in_China	0.103512	2.56334e-10	Lowly_in_Europe	0	1	Non_Significant	2.325	0.97913	Non_Significant	100	1	Non_Significant	1.20408	1	Non_Significant	0
augustus-Novel_contig_5993-processed-gene-0.0	0.345423	0	45.1613	15	44.086	11.1588	16.3265	15.2542	10.4034	1	Non_Significant	100	4.17241e-07	Lowly_in_China	0.0764866	1.89456e-05	Lowly_in_Europe	0.126531	0.0326606	Non_Significant	0.340244	1	Non_Significant	0.896154	1	Non_Significant	1.07029	1	Non_Significant	0.767251
augustus-Novel_contig_5995-processed-gene-0.0	0.172712	0	32.2581	15	45.1613	7.08155	4.08163	1.69492	7.00637	1	Non_Significant	100	6.97547e-05	Lowly_in_China	0.0963731	2.10365e-07	Lowly_in_Europe	0	0.0228999	Non_Significant	0.332143	0.338787	Non_Significant	0	1	Non_Significant	2.40816	1	Non_Significant	4.13376
augustus-Novel_contig_5999-processed-gene-0.0	0.345423	0	51.6129	0	8.60215	0	61.2245	38.9831	0	1	Non_Significant	100	4.02425e-08	Lowly_in_China	0.0535406	1	Non_Significant	0.719643	0.0951093	Non_Significant	0	0.97913	Non_Significant	100	1	Non_Significant	1.57054	1	Non_Significant	0
augustus-Novel_contig_60000-processed-gene-0.0	11.5717	28.5714	22.5806	5	9.67742	0	69.3878	33.8983	0	0.394519	Non_Significant	0.405009	0.00546342	Non_Significant	0.137676	0.00565777	Non_Significant	0.126531	1	Non_Significant	0.516667	0.97913	Non_Significant	100	0.236912	Non_Significant	2.04694	1	Non_Significant	0
augustus-Novel_contig_60032-processed-gene-0.0	7.59931	5.71429	45.1613	5	7.52688	0	10.2041	8.47458	0	1	Non_Significant	1.32988	5.49821e-05	Lowly_in_China	0.152973	2.43141e-07	Lowly_in_Europe	0.0632653	1	Non_Significant	0.664286	0.97913	Non_Significant	100	1	Non_Significant	1.20408	1	Non_Significant	0
augustus-Novel_contig_6003-processed-gene-0.0	0.172712	0	41.9355	5	16.129	0	4.08163	15.2542	0	1	Non_Significant	100	2.01841e-05	Lowly_in_China	0.123555	3.27919e-09	Lowly_in_Europe	0	0.704042	Non_Significant	0.31	0.97913	Non_Significant	100	0.562483	Non_Significant	0.267574	1	Non_Significant	0
augustus-Novel_contig_6004-processed-gene-0.0	0.172712	0	48.3871	5	15.0538	0	10.2041	5.08475	0	1	Non_Significant	100	0.00320452	Non_Significant	0.28198	0.00331871	Non_Significant	0.295238	0.704042	Non_Significant	0.332143	0.97913	Non_Significant	100	1	Non_Significant	2.0068	1	Non_Significant	0
augustus-Novel_contig_6005-processed-gene-0.0	0.172712	0	45.1613	0	4.30108	0	22.449	16.9492	0	1	Non_Significant	100	0.0636668	Non_Significant	0.401554	1	Non_Significant	0.94898	1	Non_Significant	0	0.97913	Non_Significant	100	1	Non_Significant	1.32449	1	Non_Significant	0
augustus-Novel_contig_6006-processed-gene-0.0	0.172712	0	41.9355	10	15.0538	0	22.449	10.1695	0	1	Non_Significant	100	0.125204	Non_Significant	0.420088	0.0185496	Non_Significant	0.340659	1	Non_Significant	0.664286	0.97913	Non_Significant	100	1	Non_Significant	2.20748	1	Non_Significant	0
augustus-Novel_contig_6015-processed-gene-0.0	0.172712	0	51.6129	0	13.9785	0	8.16327	0	0	1	Non_Significant	100	1	Non_Significant	0.903497	1	Non_Significant	0.996429	0.00517556	Non_Significant	0	0.97913	Non_Significant	100	0.299545	Non_Significant	100	1	Non_Significant	0
augustus-Novel_contig_6020-processed-gene-0.0	0.172712	0	51.6129	0	1.07527	0	20.4082	25.4237	0	1	Non_Significant	100	1	Non_Significant	0.973769	1	Non_Significant	1.10714	1	Non_Significant	0	0.97913	Non_Significant	100	1	Non_Significant	0.802721	1	Non_Significant	0
augustus-Novel_contig_6023-processed-gene-0.0	0.345423	0	41.9355	15	25.8065	0	18.3673	13.5593	0	1	Non_Significant	100	0.293727	Non_Significant	0.490102	0.00086422	Lowly_in_Europe	0.204396	1	Non_Significant	0.58125	0.97913	Non_Significant	100	1	Non_Significant	1.35459	1	Non_Significant	0
augustus-Novel_contig_6025-processed-gene-0.0	0.172712	0	25.8065	20	51.6129	29.8283	2.04082	0	28.2378	1	Non_Significant	100	5.74741e-05	Lowly_in_China	0.0200777	7.4213e-06	Lowly_in_Europe	0	0.0449546	Non_Significant	0.3875	0.00365809	Non_Significant	0.167626	1	Non_Significant	100	1	Non_Significant	0.980017
augustus-Novel_contig_6026-processed-gene-0.0	0.172712	0	45.1613	5	29.0323	0	32.6531	27.1186	0	1	Non_Significant	100	1	Non_Significant	0.791636	2.43141e-07	Lowly_in_Europe	0.0632653	0.00575886	Non_Significant	0.172222	0.97913	Non_Significant	100	1	Non_Significant	1.20408	1	Non_Significant	0
augustus-Novel_contig_6027-processed-gene-0.0	0.172712	0	48.3871	5	10.7527	0	73.4694	47.4576	0	1	Non_Significant	100	5.42543e-05	Lowly_in_China	0.17133	1	Non_Significant	0.649524	1	Non_Significant	0.465	0.97913	Non_Significant	100	1	Non_Significant	1.5481	1	Non_Significant	0
augustus-Novel_contig_60286-processed-gene-0.0	29.361	31.4286	48.3871	10	11.828	7.29614	38.7755	18.6441	6.58174	1	Non_Significant	0.934213	1	Non_Significant	0.792401	1	Non_Significant	0.708571	1	Non_Significant	0.845455	1	Non_Significant	1.37059	0.757082	Non_Significant	2.07978	1	Non_Significant	0.554747
augustus-Novel_contig_6029-processed-gene-0.0	0.172712	0	54.8387	0	40.8602	0	14.2857	11.8644	0	1	Non_Significant	100	1	Non_Significant	0.629889	1	Non_Significant	0.729412	3.19753e-09	Lowly_in_Heavy-Body-Weight	0	0.97913	Non_Significant	100	1	Non_Significant	1.20408	1	Non_Significant	0
augustus-Novel_contig_6030-processed-gene-0.0	0.345423	0	25.8065	0	5.37634	6.65236	14.2857	10.1695	5.9448	1	Non_Significant	100	1	Non_Significant	0.682642	0.00105469	Non_Significant	0.110714	0.945741	Non_Significant	0	0.338787	Non_Significant	0	1	Non_Significant	1.40476	1	Non_Significant	0.876858
augustus-Novel_contig_60365-processed-gene-0.0	7.59931	5.71429	41.9355	15	48.3871	0	57.1429	13.5593	0	1	Non_Significant	1.32988	6.58253e-08	Lowly_in_China	0.0329481	5.10219e-05	Lowly_in_Europe	0.136264	0.0101951	Non_Significant	0.31	0.97913	Non_Significant	100	0.000858508	Highly_in_High-Reproductive-Ability	4.21429	1	Non_Significant	0
augustus-Novel_contig_6038-processed-gene-0.0	0.172712	0	45.1613	0	2.15054	0	2.04082	6.77966	0	1	Non_Significant	100	1	Non_Significant	1.37293	1	Non_Significant	0.632653	1	Non_Significant	0	0.97913	Non_Significant	100	1	Non_Significant	0.30102	1	Non_Significant	0
augustus-Novel_contig_60467-processed-gene-0.0	6.04491	0	41.9355	0	7.52688	16.7382	65.3061	33.8983	15.4989	0.635766	Non_Significant	100	1.23214e-06	Lowly_in_China	0.0658961	3.27919e-09	Lowly_in_Europe	0	0.173798	Non_Significant	0	1	Non_Significant	0.896154	0.483563	Non_Significant	1.92653	1	Non_Significant	0.914437
augustus-Novel_contig_6058-processed-gene-0.0	0.172712	0	25.8065	20	23.6559	9.44206	2.04082	5.08475	9.55414	1	Non_Significant	100	0.0849666	Non_Significant	0.301166	0.00105469	Non_Significant	0.110714	1	Non_Significant	0.845455	1	Non_Significant	0.529545	1	Non_Significant	0.401361	1	Non_Significant	0.704618
augustus-Novel_contig_6059-processed-gene-0.0	0.172712	0	51.6129	0	5.37634	2.14592	8.16327	10.1695	2.12314	1	Non_Significant	100	0.000147026	Lowly_in_China	0.20747	2.46956e-05	Lowly_in_Europe	0.166071	0.945741	Non_Significant	0	1	Non_Significant	0	1	Non_Significant	0.802721	1	Non_Significant	0.313163
augustus-Novel_contig_60936-processed-gene-0.0	16.753	82.8571	38.7097	0	4.30108	6.65236	34.6939	27.1186	5.73248	2.86544e-06	Lowly_in_China	0.202192	0.000390839	Lowly_in_China	0.178469	4.05365e-06	Lowly_in_Europe	0.0738095	1	Non_Significant	0	0.338787	Non_Significant	0	1	Non_Significant	1.27934	1	Non_Significant	0.676433
augustus-Novel_contig_61512-processed-gene-0.0	11.2263	25.7143	51.6129	40	39.7849	0.214592	8.16327	10.1695	0.212314	0.659334	Non_Significant	0.436576	5.09052e-06	Lowly_in_China	0.133851	1.12597e-10	Lowly_in_Europe	0	1	Non_Significant	1.00541	1	Non_Significant	0	1	Non_Significant	0.802721	1	Non_Significant	100
augustus-Novel_contig_61676-processed-gene-0.0	2.59067	8.57143	45.1613	0	16.129	16.7382	4.08163	3.38983	16.1359	1	Non_Significant	0.302245	1.43332e-06	Lowly_in_China	0.0956082	1	Non_Significant	0.94898	0.0016611	Non_Significant	0	0.514925	Non_Significant	0.298718	1	Non_Significant	1.20408	1	Non_Significant	0.86547
augustus-Novel_contig_62238-processed-gene-0.0	6.73575	2.85714	38.7097	5	16.129	7.51073	63.2653	40.678	7.431	1	Non_Significant	2.35751	5.46877e-06	Lowly_in_China	0.0669257	9.36083e-09	Lowly_in_Europe	0	0.704042	Non_Significant	0.31	0.187862	Non_Significant	0	1	Non_Significant	1.55527	1	Non_Significant	0.876858
augustus-Novel_contig_63087-processed-gene-0.0	0.172712	0	35.4839	5	4.30108	1.50215	20.4082	16.9492	1.27389	1	Non_Significant	100	0.0169056	Non_Significant	0.29204	5.62557e-08	Lowly_in_Europe	0	1	Non_Significant	1.1625	1	Non_Significant	0	1	Non_Significant	1.20408	1	Non_Significant	0.375796
augustus-Novel_contig_63263-processed-gene-0.0	17.6166	28.5714	51.6129	15	15.0538	5.79399	22.449	22.0339	5.30786	1	Non_Significant	0.61658	0.000695172	Lowly_in_China	0.26101	0.081293	Non_Significant	0.442857	1	Non_Significant	0.996429	0.621122	Non_Significant	0	1	Non_Significant	1.01884	1	Non_Significant	1.04388
augustus-Novel_contig_63481-processed-gene-0.0	6.90846	17.1429	16.129	0	5.37634	10.515	4.08163	5.08475	9.34183	1	Non_Significant	0.402994	0.239481	Non_Significant	0.235579	0.000923132	Lowly_in_Europe	0	0.945741	Non_Significant	0	0.0319549	Non_Significant	0	1	Non_Significant	0.802721	1	Non_Significant	0.612409
augustus-Novel_contig_64413-processed-gene-0.0	1.72712	2.85714	100	0	2.15054	2.36052	20.4082	27.1186	2.33546	1	Non_Significant	0.604491	1	Non_Significant	1	1	Non_Significant	1	1	Non_Significant	0	1	Non_Significant	2.11818	1	Non_Significant	0.752551	1	Non_Significant	1.37792
augustus-Novel_contig_64720-processed-gene-0.0	5.35406	5.71429	41.9355	10	24.7312	32.1888	10.2041	1.69492	29.9363	1	Non_Significant	0.93696	5.49821e-05	Lowly_in_China	0.152385	3.27919e-09	Lowly_in_Europe	0	0.572905	Non_Significant	0.404348	0.712152	Non_Significant	0.466	0.957448	Non_Significant	6.02041	1	Non_Significant	0.767931
augustus-Novel_contig_64752-processed-gene-0.0	10.5354	48.5714	38.7097	0	2.15054	43.7768	2.04082	1.69492	41.4013	0.000825124	Lowly_in_China	0.216905	5.46877e-06	Lowly_in_China	0.0803109	4.05365e-06	Lowly_in_Europe	0.0738095	1	Non_Significant	0	0.0351279	Non_Significant	0.342647	1	Non_Significant	1.20408	1	Non_Significant	1.22134
augustus-Novel_contig_64767-processed-gene-0.0	2.41796	0	45.1613	0	1.07527	11.1588	38.7755	15.2542	10.6157	1	Non_Significant	100	5.49821e-05	Lowly_in_China	0.156797	0.00780579	Non_Significant	0.316327	1	Non_Significant	0	0.0319549	Non_Significant	0	0.180421	Non_Significant	2.54195	1	Non_Significant	1.25265
augustus-Novel_contig_6561-processed-gene-0.0	33.506	42.8571	35.4839	0	7.52688	0.643777	0	5.08475	0.636943	1	Non_Significant	0.781808	0.00070407	Lowly_in_China	0.165489	1	Non_Significant	1.12727	0.173798	Non_Significant	0	1	Non_Significant	0	1	Non_Significant	0	1	Non_Significant	100
augustus-Novel_contig_65662-processed-gene-0.0	43.0052	48.5714	41.9355	0	7.52688	5.36481	2.04082	0	5.09554	1	Non_Significant	0.885401	0.0141092	Non_Significant	0.308888	0.00388551	Non_Significant	0.272527	0.173798	Non_Significant	0	1	Non_Significant	0.932	1	Non_Significant	100	1	Non_Significant	0.334041
augustus-Novel_contig_65854-processed-gene-0.0	10.3627	11.4286	48.3871	0	4.30108	8.3691	10.2041	5.08475	8.28025	1	Non_Significant	0.906736	1	Non_Significant	0.838803	0.0193873	Non_Significant	0.354286	1	Non_Significant	0	1	Non_Significant	0.597436	1	Non_Significant	2.0068	1	Non_Significant	1.62845
augustus-Novel_contig_65896-processed-gene-0.0	0.518135	5.71429	45.1613	0	2.15054	18.0258	12.2449	3.38983	16.7728	1	Non_Significant	0.0906736	1	Non_Significant	0.783987	0.719797	Non_Significant	0.569388	1	Non_Significant	0	0.338787	Non_Significant	0.277381	0.900791	Non_Significant	3.61224	1	Non_Significant	0.989597
augustus-Novel_contig_66074-processed-gene-0.1	6.04491	20	9.67742	0	6.45161	11.8026	4.08163	6.77966	11.2527	0.289498	Non_Significant	0.302245	1	Non_Significant	0.803109	1	Non_Significant	0.295238	0.603196	Non_Significant	0	1	Non_Significant	0.423636	1	Non_Significant	0.602041	1	Non_Significant	1.10651
augustus-Novel_contig_66088-processed-gene-0.0	8.11744	0	41.9355	0	9.67742	0.643777	4.08163	0	0.636943	0.190813	Non_Significant	100	0.00379727	Non_Significant	0.263584	0.00388551	Non_Significant	0.272527	0.052859	Non_Significant	0	1	Non_Significant	0	1	Non_Significant	100	1	Non_Significant	100
augustus-Novel_contig_66270-processed-gene-0.0	17.2712	28.5714	22.5806	20	30.1075	18.8841	6.12245	5.08475	16.7728	1	Non_Significant	0.604491	1	Non_Significant	1.07846	0.850085	Non_Significant	0.506122	1	Non_Significant	0.664286	1	Non_Significant	0.529545	1	Non_Significant	1.20408	1	Non_Significant	0.659731
augustus-Novel_contig_66726-processed-gene-0.0	12.0898	2.85714	35.4839	5	5.37634	12.0172	14.2857	11.8644	11.0403	0.661185	Non_Significant	4.23143	1	Non_Significant	0.803109	5.62557e-08	Lowly_in_Europe	0	1	Non_Significant	0.93	0.017778	Non_Significant	0	1	Non_Significant	1.20408	1	Non_Significant	0.814225
augustus-Novel_contig_67308-processed-gene-0.0	1.20898	8.57143	54.8387	0	19.3548	0.214592	44.898	32.2034	0.212314	0.454272	Non_Significant	0.141048	0.00247112	Non_Significant	0.302347	4.07395e-07	Lowly_in_Europe	0.104202	0.000552298	Lowly_in_Heavy-Body-Weight	0	1	Non_Significant	0	1	Non_Significant	1.3942	1	Non_Significant	100
augustus-Novel_contig_68177-processed-gene-0.0	17.962	0	41.9355	0	7.52688	22.5322	10.2041	1.69492	21.2314	0.000634284	Highly_in_China	100	0.0141092	Non_Significant	0.317125	0.0831356	Non_Significant	0.408791	0.173798	Non_Significant	0	1	Non_Significant	0.665714	0.957448	Non_Significant	6.02041	1	Non_Significant	0.782909
augustus-Novel_contig_70050-processed-gene-0.0	11.9171	31.4286	0	0	7.52688	67.8112	28.5714	8.47458	64.5435	0.280595	Non_Significant	0.37918	0.1181	Non_Significant	100	1.89456e-05	Lowly_in_Europe	0.126531	0.173798	Non_Significant	0	0.00101001	Non_Significant	0.294937	0.114253	Non_Significant	3.37143	1	Non_Significant	1.36002
augustus-Novel_contig_715-processed-gene-0.0	0.345423	48.5714	45.1613	15	20.4301	25.7511	4.08163	8.47458	25.0531	9.16694e-11	Lowly_in_China	0.00711165	0.00754849	Non_Significant	0.309771	1	Non_Significant	0.996429	1	Non_Significant	0.734211	0.0161772	Non_Significant	0.194167	1	Non_Significant	0.481633	1	Non_Significant	1.34376
augustus-Novel_contig_80180-processed-gene-0.0	22.7979	51.4286	0	0	13.9785	5.36481	10.2041	6.77966	4.67091	0.171414	Non_Significant	0.443293	0.384465	Non_Significant	100	1.44716e-08	Lowly_in_Europe	0.0553571	0.00517556	Non_Significant	0	1	Non_Significant	0.932	1	Non_Significant	1.5051	1	Non_Significant	0.393691
augustus-Novel_contig_80352-processed-gene-0.0	63.5579	20	51.6129	20	12.9032	8.58369	26.5306	30.5085	8.49257	0.00254738	Non_Significant	3.17789	0.0768352	Non_Significant	0.455095	1	Non_Significant	0.590476	1	Non_Significant	1.55	1	Non_Significant	1.165	1	Non_Significant	0.869615	1	Non_Significant	0.835103
augustus-Novel_contig_81782-processed-gene-0.0	25.5613	5.71429	51.6129	10	25.8065	57.9399	20.4082	8.47458	57.7495	0.0416118	Non_Significant	4.47323	2.74059e-05	Lowly_in_China	0.174007	5.10219e-05	Lowly_in_Europe	0.136264	0.393202	Non_Significant	0.3875	5.76138e-13	Lowly_in_Heavy-Body-Weight	0	1	Non_Significant	2.40816	0.00118043	Non_Significant	4.25902
augustus-Novel_contig_81942-processed-gene-0.0	6.21762	0	48.3871	0	2.15054	4.29185	10.2041	25.4237	4.24628	0.635766	Non_Significant	100	5.42543e-05	Lowly_in_China	0.17133	1	Non_Significant	1.47619	1	Non_Significant	0	1	Non_Significant	0	0.809492	Non_Significant	0.401361	1	Non_Significant	0.626327
augustus-Novel_contig_82028-processed-gene-0.0	9.15371	37.1429	41.9355	30	30.1075	38.8412	34.6939	22.0339	37.5796	0.00772941	Non_Significant	0.246446	6.50649e-06	Lowly_in_China	0.0864886	1	Non_Significant	0.966234	1	Non_Significant	0.996429	0.104447	Non_Significant	0.386188	1	Non_Significant	1.57457	1	Non_Significant	1.1086
augustus-Novel_contig_83470-processed-gene-0.0	53.1952	45.7143	9.67742	25	26.8817	4.29185	2.04082	0	3.82166	1	Non_Significant	1.16364	1	Non_Significant	1.17789	1	Non_Significant	1.47619	1	Non_Significant	0.93	1	Non_Significant	0	1	Non_Significant	100	1	Non_Significant	0.751592
augustus-Novel_contig_83516-processed-gene-0.0	4.31779	11.4286	35.4839	0	6.45161	8.15451	32.6531	22.0339	7.431	1	Non_Significant	0.377807	0.0980878	Non_Significant	0.379651	0.00829406	Non_Significant	0.196825	0.603196	Non_Significant	0	0.187862	Non_Significant	0	1	Non_Significant	1.48195	1	Non_Significant	0.730715
augustus-Novel_contig_8373-processed-gene-0.0	39.5509	77.1429	0	0	16.129	24.8927	40.8163	33.8983	23.1423	0.190813	Non_Significant	0.512697	0.1181	Non_Significant	100	4.05365e-06	Lowly_in_Europe	0.118095	0.0016611	Non_Significant	0	1	Non_Significant	0.803448	1	Non_Significant	1.20408	1	Non_Significant	0.85337
augustus-Novel_contig_83814-processed-gene-0.0	3.79965	11.4286	48.3871	0	4.30108	14.5923	10.2041	5.08475	13.3758	1	Non_Significant	0.33247	0.00320452	Non_Significant	0.292689	6.50964e-10	Lowly_in_Europe	0	1	Non_Significant	0	0.0031487	Non_Significant	0	1	Non_Significant	2.0068	1	Non_Significant	1.31529
augustus-Novel_contig_83984-processed-gene-0.0	7.77202	25.7143	29.0323	0	27.957	1.93133	20.4082	10.1695	1.91083	0.140514	Non_Significant	0.302245	1.43332e-06	Lowly_in_China	0	1	Non_Significant	0.664286	4.17063e-06	Lowly_in_Heavy-Body-Weight	0	1	Non_Significant	0	1	Non_Significant	2.0068	1	Non_Significant	0.563694
augustus-Novel_contig_84543-processed-gene-0.0	24.525	31.4286	48.3871	0	25.8065	42.7039	2.04082	6.77966	40.1274	1	Non_Significant	0.780342	5.42543e-05	Lowly_in_China	0.160622	0.867597	Non_Significant	1.53524	1.52384e-05	Lowly_in_Heavy-Body-Weight	0	1	Non_Significant	0.936683	1	Non_Significant	0.30102	1	Non_Significant	0.986465
augustus-Novel_contig_8510-processed-gene-0.0	12.6079	0	45.1613	5	10.7527	18.6695	44.898	18.6441	17.4098	0.0116328	Non_Significant	100	3.151e-08	Lowly_in_China	0.022946	1	Non_Significant	0.944762	1	Non_Significant	0.465	0.00056574	Lowly_in_Heavy-Body-Weight	0	0.266555	Non_Significant	2.40816	1	Non_Significant	1.02718
augustus-Novel_contig_85275-processed-gene-0.0	2.24525	0	51.6129	0	11.828	13.7339	36.7347	15.2542	11.8896	1	Non_Significant	100	1	Non_Significant	0.930268	0.00829406	Non_Significant	0.196825	0.0161584	Non_Significant	0	0.97913	Non_Significant	0.364063	0.318077	Non_Significant	2.40816	1	Non_Significant	0.539605
augustus-Novel_contig_85420-processed-gene-0.0	42.1416	45.7143	48.3871	5	13.9785	2.57511	14.2857	6.77966	2.54777	1	Non_Significant	0.921848	1	Non_Significant	0.835233	5.62557e-08	Lowly_in_Europe	0	0.945741	Non_Significant	0.357692	1	Non_Significant	1.94167	1	Non_Significant	2.10714	1	Non_Significant	0.501062
augustus-Novel_contig_85654-processed-gene-0.0	17.6166	14.2857	48.3871	10	22.5806	1.50215	22.449	6.77966	1.4862	1	Non_Significant	1.23316	2.01841e-05	Lowly_in_China	0.149914	0.422841	Non_Significant	0.483117	0.749518	Non_Significant	0.442857	1	Non_Significant	0	0.384255	Non_Significant	3.31122	1	Non_Significant	100
augustus-Novel_contig_8626-processed-gene-0.0	13.8169	20	29.0323	15	40.8602	23.6052	18.3673	18.6441	21.4437	1	Non_Significant	0.690846	0.0181672	Non_Significant	0.243907	1	Non_Significant	0.805195	0.0661667	Non_Significant	0.367105	1	Non_Significant	0.635455	1	Non_Significant	0.985158	1	Non_Significant	0.790738
augustus-Novel_contig_86276-processed-gene-0.0	2.9361	2.85714	35.4839	0	2.15054	3.43348	32.6531	27.1186	3.18471	1	Non_Significant	1.02763	0.0980878	Non_Significant	0.365049	1	Non_Significant	0.664286	1	Non_Significant	0	1	Non_Significant	0	1	Non_Significant	1.20408	1	Non_Significant	1.87898
augustus-Novel_contig_86464-processed-gene-0.0	1.20898	2.85714	35.4839	0	6.45161	0.429185	65.3061	27.1186	0.424628	1	Non_Significant	0.423143	0.00170618	Non_Significant	0.19956	1.89456e-05	Lowly_in_Europe	0.126531	0.603196	Non_Significant	0	1	Non_Significant	0	0.0665321	Non_Significant	2.40816	1	Non_Significant	0.250531
augustus-Novel_contig_86832-processed-gene-0.0	21.9344	22.8571	35.4839	15	32.2581	21.4592	0	1.69492	20.5945	1	Non_Significant	0.959629	1	Non_Significant	0.9832	4.05365e-06	Lowly_in_Europe	0.0738095	0.691736	Non_Significant	0.465	1	Non_Significant	0.466	1	Non_Significant	0	1	Non_Significant	1.35008
augustus-Novel_contig_86868-processed-gene-0.0	3.62694	54.2857	51.6129	70	82.7957	2.7897	10.2041	1.69492	2.54777	5.92147e-08	Lowly_in_China	0.0668121	0.162749	Non_Significant	0.488558	5.10219e-05	Lowly_in_Europe	0.136264	1	Non_Significant	0.845455	1	Non_Significant	0	0.957448	Non_Significant	6.02041	1	Non_Significant	0.501062
augustus-Novel_contig_86870-processed-gene-0.0	0.690846	8.57143	45.1613	10	9.67742	0.643777	46.9388	25.4237	0.636943	0.454272	Non_Significant	0.0805987	1.10313e-07	Lowly_in_China	0.0497163	1	Non_Significant	0.681319	1	Non_Significant	1.03333	1	Non_Significant	0	0.830602	Non_Significant	1.84626	1	Non_Significant	100
augustus-Novel_contig_87325-processed-gene-0.0	21.5889	34.2857	38.7097	0	15.0538	6.00858	100	71.1864	5.73248	1	Non_Significant	0.629678	1.35306e-06	Lowly_in_China	0.0580023	0.00578296	Non_Significant	0.332143	0.00295554	Non_Significant	0	0.621122	Non_Significant	0	1	Non_Significant	1.40476	1	Non_Significant	1.12739
augustus-Novel_contig_87342-processed-gene-0.0	2.59067	0	41.9355	5	35.4839	4.07725	12.2449	13.5593	3.82166	1	Non_Significant	100	0.293727	Non_Significant	0.510695	0.000923132	Lowly_in_Europe	0	0.000518562	Lowly_in_Heavy-Body-Weight	0.140909	1	Non_Significant	0	1	Non_Significant	0.903061	1	Non_Significant	1.12739
augustus-Novel_contig_87541-processed-gene-0.0	0.690846	14.2857	41.9355	0	56.9892	3.00429	22.449	10.1695	2.54777	0.037556	Non_Significant	0.0483592	0.125204	Non_Significant	0.428325	0.00071108	Lowly_in_Europe	0.161039	1.29472e-12	Lowly_in_Heavy-Body-Weight	0	1	Non_Significant	0	1	Non_Significant	2.20748	1	Non_Significant	0.375796
augustus-Novel_contig_87583-processed-gene-0.0	6.04491	8.57143	51.6129	0	56.9892	6.65236	59.1837	22.0339	6.58174	1	Non_Significant	0.705239	1	Non_Significant	0.88342	1	Non_Significant	1.20779	1.29472e-12	Lowly_in_Heavy-Body-Weight	0	0.338787	Non_Significant	0	0.0410194	Non_Significant	2.68603	1	Non_Significant	100
augustus-Novel_contig_87801-processed-gene-0.0	4.4905	14.2857	16.129	100	100	3.86266	100	32.2034	3.82166	0.608364	Non_Significant	0.314335	1	Non_Significant	0.535406	5.62557e-08	Lowly_in_Europe	0	1	Non_Significant	1	1	Non_Significant	0	0.000352837	Highly_in_High-Reproductive-Ability	3.10526	1	Non_Significant	0.751592
augustus-Novel_contig_87951-processed-gene-0.0	3.10881	14.2857	35.4839	100	100	10.0858	100	32.2034	8.9172	0.283725	Non_Significant	0.217617	0.0980878	Non_Significant	0.360182	1	Non_Significant	0.974286	1	Non_Significant	1	0.0589401	Non_Significant	0	0.000352837	Highly_in_High-Reproductive-Ability	3.10526	1	Non_Significant	0.751592
augustus-Novel_contig_88069-processed-gene-0.0	5.69948	22.8571	35.4839	100	100	30.0429	100	100	27.8132	0.132529	Non_Significant	0.249352	1	Non_Significant	0.866384	1	Non_Significant	0.699248	1	Non_Significant	1	1	Non_Significant	0.665714	1	Non_Significant	1	1	Non_Significant	0.863672
augustus-Novel_contig_8816-processed-gene-0.0	4.14508	11.4286	35.4839	100	100	5.79399	100	100	5.73248	1	Non_Significant	0.362694	2.39449e-05	Lowly_in_China	0.0827445	1	Non_Significant	1.21786	1	Non_Significant	1	1	Non_Significant	0.862963	1	Non_Significant	1	1	Non_Significant	3.38217
augustus-Novel_contig_88200-processed-gene-0.0	9.67185	2.85714	32.2581	100	100	14.5923	100	100	14.2251	1	Non_Significant	3.38515	0.00186513	Non_Significant	0.192746	5.32831e-09	Lowly_in_Europe	0.0521008	1	Non_Significant	1	0.0031487	Non_Significant	0	1	Non_Significant	1	1	Non_Significant	1.67856
augustus-Novel_contig_88376-processed-gene-0.0	29.7064	17.1429	61.2903	100	100	3.43348	100	100	3.39703	1	Non_Significant	1.73287	1	Non_Significant	0.822834	1	Non_Significant	1.77143	1	Non_Significant	1	1	Non_Significant	0	1	Non_Significant	1	1	Non_Significant	0.400849
augustus-Novel_contig_88455-processed-gene-0.0	5.69948	22.8571	51.6129	100	100	7.08155	100	100	6.58174	0.132529	Non_Significant	0.249352	1	Non_Significant	1.26824	1	Non_Significant	1.10714	1	Non_Significant	1	0.338787	Non_Significant	0	1	Non_Significant	1	1	Non_Significant	0.970807
augustus-Novel_contig_8889-processed-gene-0.0	14.8532	8.57143	54.8387	100	100	17.382	100	100	15.2866	1	Non_Significant	1.73287	0.00767247	Non_Significant	0.349589	9.36083e-09	Lowly_in_Europe	0	1	Non_Significant	1	1	Non_Significant	0.862963	1	Non_Significant	1	1	Non_Significant	0.501062
augustus-Novel_contig_89020-processed-gene-0.0	3.97237	5.71429	3.22581	100	97.8495	8.79828	100	100	8.28025	1	Non_Significant	0.695164	0.000124479	Highly_in_China	9.69085	0.348005	Non_Significant	1.77143	1	Non_Significant	1.02198	0.103067	Non_Significant	0	1	Non_Significant	1	1	Non_Significant	0.97707
augustus-Novel_contig_89297-processed-gene-0.0	6.90846	5.71429	12.9032	100	100	4.29185	100	100	3.39703	1	Non_Significant	1.20898	1	Non_Significant	1.75345	0.613204	Non_Significant	0.545055	1	Non_Significant	1	0.0672505	Non_Significant	4.66	1	Non_Significant	1	0.0108126	Non_Significant	0.133616
augustus-Novel_contig_89489-processed-gene-0.0	17.7893	57.1429	38.7097	100	100	0.429185	100	98.3051	0.424628	0.00650378	Non_Significant	0.311313	0.0172377	Non_Significant	0.321244	0.00086422	Lowly_in_Europe	0.204396	1	Non_Significant	1	1	Non_Significant	0	1	Non_Significant	1.01724	1	Non_Significant	100
augustus-Novel_contig_89549-processed-gene-0.0	9.32642	17.1429	38.7097	100	100	0.429185	100	100	0.424628	1	Non_Significant	0.544041	0.0172377	Non_Significant	0.303397	1	Non_Significant	0.632653	1	Non_Significant	1	1	Non_Significant	0	1	Non_Significant	1	1	Non_Significant	100
augustus-Novel_contig_89584-processed-gene-0.0	6.21762	2.85714	41.9355	100	100	14.3777	100	100	13.3758	1	Non_Significant	2.17617	1	Non_Significant	0.786635	0.00331871	Non_Significant	0.295238	1	Non_Significant	1	1	Non_Significant	0.695522	1	Non_Significant	1	1	Non_Significant	0.607055
augustus-Novel_contig_90349-processed-gene-0.0	0.345423	0	41.9355	100	100	0.643777	100	100	0.849257	1	Non_Significant	100	0.266652	Non_Significant	0.46951	0.00253804	Non_Significant	0.312605	1	Non_Significant	1	1	Non_Significant	0	1	Non_Significant	1	1	Non_Significant	100
augustus-Novel_contig_90465-processed-gene-0.0	0.345423	2.85714	22.5806	100	100	45.7082	100	100	46.2845	1	Non_Significant	0.120898	0.95935	Non_Significant	1.73624	0.0831356	Non_Significant	0.413333	1	Non_Significant	1	1	Non_Significant	0.656338	1	Non_Significant	1	1	Non_Significant	2.1006
augustus-Novel_contig_904-processed-gene-0.0	16.0622	60	48.3871	100	100	26.6094	100	100	24.2038	0.000776562	Lowly_in_China	0.267703	4.02425e-08	Lowly_in_China	0.0321244	1	Non_Significant	1.01224	1	Non_Significant	1	1	Non_Significant	0.939516	1	Non_Significant	1	1	Non_Significant	0.714013
augustus-Novel_contig_90631-processed-gene-0.0	0.863558	8.57143	54.8387	100	96.7742	2.14592	100	100	1.69851	0.454272	Non_Significant	0.100748	0.186472	Non_Significant	0.488164	0.000282381	Lowly_in_Europe	0	1	Non_Significant	1.03333	1	Non_Significant	0	1	Non_Significant	1	1	Non_Significant	0.334041
augustus-Novel_contig_90730-processed-gene-0.0	42.6598	71.4286	48.3871	100	100	9.22747	100	100	8.9172	0.913335	Non_Significant	0.597237	0.00029544	Lowly_in_China	0.210593	0.955541	Non_Significant	0.62521	1	Non_Significant	1	0.103067	Non_Significant	0	1	Non_Significant	1	1	Non_Significant	0.876858
augustus-Novel_contig_90877-processed-gene-0.0	26.5976	25.7143	45.1613	100	100	3.86266	100	98.3051	3.60934	1	Non_Significant	1.03435	2.01841e-05	Lowly_in_China	0.137676	1.12597e-10	Lowly_in_Europe	0	1	Non_Significant	1	1	Non_Significant	0	1	Non_Significant	1.01724	1	Non_Significant	0.532378
augustus-Novel_contig_91043-processed-gene-0.0	2.76339	11.4286	19.3548	100	100	34.1202	100	100	32.2718	1	Non_Significant	0.241796	0.457914	Non_Significant	0.374784	1	Non_Significant	0.767619	1	Non_Significant	1	1.40167e-07	Lowly_in_Heavy-Body-Weight	0	1	Non_Significant	1	1	Non_Significant	1.73094
augustus-Novel_contig_91529-processed-gene-0.0	10.0173	11.4286	54.8387	100	100	23.8197	100	100	22.9299	1	Non_Significant	0.876511	0.674303	Non_Significant	0.598395	0.0291204	Non_Significant	0.3875	1	Non_Significant	1	2.54031e-05	Lowly_in_Heavy-Body-Weight	0	1	Non_Significant	1	1	Non_Significant	1.50318
augustus-Novel_contig_91911-processed-gene-0.0	3.79965	0	51.6129	100	100	10.0858	100	100	9.97877	1	Non_Significant	100	6.4762e-05	Lowly_in_China	0.197431	0.0730157	Non_Significant	5.31429	1	Non_Significant	1	1	Non_Significant	0.495745	1	Non_Significant	1	1	Non_Significant	1.47187
augustus-Novel_contig_92575-processed-gene-0.0	31.9516	11.4286	48.3871	100	100	15.0215	100	100	14.0127	0.118106	Non_Significant	2.79577	1	Non_Significant	0.671042	0.0193873	Non_Significant	0.354286	1	Non_Significant	1	0.0031487	Non_Significant	0	1	Non_Significant	1	1	Non_Significant	2.06688
augustus-Novel_contig_92598-processed-gene-0.0	23.3161	2.85714	51.6129	100	100	11.1588	100	100	9.76645	0.0117506	Non_Significant	8.16062	2.74059e-05	Lowly_in_China	0.170661	4.05365e-06	Lowly_in_Europe	0.0738095	1	Non_Significant	1	1	Non_Significant	0.448077	1	Non_Significant	1	1	Non_Significant	0.523837
augustus-Novel_contig_92660-processed-gene-0.0	10.0173	34.2857	3.22581	100	100	31.7597	100	100	29.5117	0.0526354	Non_Significant	0.29217	0.0407179	Non_Significant	5.62176	3.27919e-09	Lowly_in_Europe	0	1	Non_Significant	1	0.0671911	Non_Significant	0.314865	1	Non_Significant	1	1	Non_Significant	1.08824
augustus-Novel_contig_93449-processed-gene-0.0	13.9896	5.71429	48.3871	100	100	30.0429	100	100	28.2378	1	Non_Significant	2.44819	2.01841e-05	Lowly_in_China	0.153483	0.42518	Non_Significant	0.531429	1	Non_Significant	1	0.947895	Non_Significant	0.499286	1	Non_Significant	1	1	Non_Significant	1.04127
augustus-Novel_contig_9359-processed-gene-0.0	11.399	42.8571	38.7097	100	100	3.43348	100	100	3.60934	0.0053172	Non_Significant	0.265976	1.35306e-06	Lowly_in_China	0.062464	1	Non_Significant	0.941071	1	Non_Significant	1	1	Non_Significant	0	1	Non_Significant	1	1	Non_Significant	2.12951
augustus-Novel_contig_95412-processed-gene-0.0	29.5337	25.7143	41.9355	100	100	0.643777	100	100	0.636943	1	Non_Significant	1.14853	0.000144673	Lowly_in_China	0.16474	0.0831356	Non_Significant	0.413333	1	Non_Significant	1	1	Non_Significant	0	1	Non_Significant	1	1	Non_Significant	0.375796
augustus-Novel_contig_95437-processed-gene-0.0	31.2608	22.8571	48.3871	100	100	22.9614	100	100	21.6561	1	Non_Significant	1.36766	0.942668	Non_Significant	0.599655	0.000331376	Lowly_in_Europe	0.189796	1	Non_Significant	1	1	Non_Significant	0.653271	1	Non_Significant	1	1	Non_Significant	0.851805
augustus-Novel_contig_95801-processed-gene-0.0	3.10881	28.5714	51.6129	100	100	98.927	100	100	97.8769	0.00081522	Lowly_in_China	0.108808	1	Non_Significant	0.953692	3.27919e-09	Lowly_in_Europe	0	1	Non_Significant	1	1	Non_Significant	0.707592	1	Non_Significant	1	1	Non_Significant	1.37494
augustus-Novel_contig_96437-processed-gene-0.0	1.5544	0	48.3871	100	100	8.3691	100	100	7.64331	1	Non_Significant	100	5.41056e-06	Lowly_in_China	0.121359	0.867597	Non_Significant	1.53524	1	Non_Significant	1	1	Non_Significant	1.19487	1	Non_Significant	1	1	Non_Significant	0.563694
augustus-Novel_contig_96540-processed-gene-0.0	24.1796	65.7143	45.1613	100	100	22.103	100	100	21.2314	0.0105673	Non_Significant	0.367951	1.43332e-06	Lowly_in_China	0.0917839	1	Non_Significant	1.03842	1	Non_Significant	1	8.2326e-05	Lowly_in_Heavy-Body-Weight	0	1	Non_Significant	1	1	Non_Significant	2.08776
augustus-Novel_contig_97261-processed-gene-0.0	95.3368	100	41.9355	100	100	27.2532	100	100	25.2654	1	Non_Significant	0.953368	6.50649e-06	Lowly_in_China	0.0906071	1	Non_Significant	1.77143	1	Non_Significant	1	0.00982891	Non_Significant	0.183465	1	Non_Significant	1	1	Non_Significant	1.14666
augustus-Novel_contig_98236-processed-gene-0.0	8.63558	17.1429	48.3871	100	100	100	100	100	95.7537	1	Non_Significant	0.503742	0.00169754	Non_Significant	0.267703	0.619034	Non_Significant	0.354286	1	Non_Significant	1	7.99598e-21	Lowly_in_Heavy-Body-Weight	0	1	Non_Significant	1	0.00118043	Non_Significant	2.9734
augustus-Novel_contig_9874-processed-gene-0.0	20.2073	28.5714	93.5484	100	100	100	100	100	95.7537	1	Non_Significant	0.707254	1	Non_Significant	1.04496	0.00565777	Non_Significant	0.126531	1	Non_Significant	1	7.99598e-21	Lowly_in_Heavy-Body-Weight	0	1	Non_Significant	1	0.00118043	Non_Significant	2.9734
augustus-Novel_contig_99364-processed-gene-0.0	27.8066	22.8571	3.22581	100	100	100	100	100	100	1	Non_Significant	1.21654	1	Non_Significant	2.67703	1	Non_Significant	0.941071	1	Non_Significant	1	1	Non_Significant	1	1	Non_Significant	1	1	Non_Significant	1
CCDC14	89.6373	42.8571	16.129	100	100	100	100	100	100	0.0534064	Non_Significant	2.09154	1	Non_Significant	0.781693	7.63763e-08	Lowly_in_Europe	0.0590476	1	Non_Significant	1	1	Non_Significant	1	1	Non_Significant	1	1	Non_Significant	1
DCTN2	89.6373	42.8571	22.5806	100	100	100	100	100	100	0.0534064	Non_Significant	2.09154	0.000191558	Lowly_in_China	0.022946	0.033926	Non_Significant	0.322078	1	Non_Significant	1	1	Non_Significant	1	1	Non_Significant	1	1	Non_Significant	1
evm.model.chr10.10	100	100	51.6129	100	100	100	100	100	100	1	Non_Significant	1	0.800647	Non_Significant	0.602332	1	Non_Significant	0.781513	1	Non_Significant	1	1	Non_Significant	1	1	Non_Significant	1	1	Non_Significant	1
evm.model.chr10.1001	100	100	48.3871	100	100	100	100	100	100	1	Non_Significant	1	1.13807e-08	Lowly_in_China	0.0142775	8.30789e-07	Lowly_in_Europe	0.0681319	1	Non_Significant	1	1	Non_Significant	1	1	Non_Significant	1	1	Non_Significant	1
evm.model.chr10.1003	100	100	35.4839	100	100	100	100	100	100	1	Non_Significant	1	0.158362	Non_Significant	0.384519	1.44716e-08	Lowly_in_Europe	0.0553571	1	Non_Significant	1	1	Non_Significant	1	1	Non_Significant	1	1	Non_Significant	1
evm.model.chr10.1004	100	100	54.8387	100	100	100	100	100	100	1	Non_Significant	1	1	Non_Significant	1.07081	1	Non_Significant	0.708571	1	Non_Significant	1	1	Non_Significant	1	1	Non_Significant	1	1	Non_Significant	1
evm.model.chr10.1005	100	100	41.9355	100	100	100	100	100	100	1	Non_Significant	1	5.49821e-05	Lowly_in_China	0.152385	0.000923132	Lowly_in_Europe	0	1	Non_Significant	1	1	Non_Significant	1	1	Non_Significant	1	1	Non_Significant	1
evm.model.chr10.1006	100	100	51.6129	100	98.9247	100	100	100	99.7877	1	Non_Significant	1	2.74059e-05	Lowly_in_China	0.177353	0.0214071	Non_Significant	0.221429	1	Non_Significant	1.01087	1	Non_Significant	1	1	Non_Significant	1	1	Non_Significant	1.01508
evm.model.chr10.1007	100	100	48.3871	100	100	100	100	100	100	1	Non_Significant	1	1	Non_Significant	0.62821	2.43141e-07	Lowly_in_Europe	0.0632653	1	Non_Significant	1	1	Non_Significant	1	1	Non_Significant	1	1	Non_Significant	1
evm.model.chr10.1008	100	100	16.129	100	100	100	100	98.3051	100	1	Non_Significant	1	1	Non_Significant	0.91019	9.36083e-09	Lowly_in_Europe	0	1	Non_Significant	1	1	Non_Significant	1	1	Non_Significant	1.01724	1	Non_Significant	1
evm.model.chr10.1009	99.6546	100	25.8065	100	100	100	100	100	100	1	Non_Significant	0.996546	0.625029	Non_Significant	0.475173	0.00105469	Non_Significant	0.110714	1	Non_Significant	1	1	Non_Significant	1	1	Non_Significant	1	1	Non_Significant	1
evm.model.chr10.1010	100	100	45.1613	100	100	100	100	100	100	1	Non_Significant	1	5.49821e-05	Lowly_in_China	0.149149	0.00193983	Non_Significant	0.177143	1	Non_Significant	1	1	Non_Significant	1	1	Non_Significant	1	1	Non_Significant	1
evm.model.chr10.1011	100	100	0	100	100	100	100	100	100	1	Non_Significant	1	0.725356	Non_Significant	100	0.0831356	Non_Significant	0.413333	1	Non_Significant	1	1	Non_Significant	1	1	Non_Significant	1	1	Non_Significant	1
evm.model.chr10.1012	100	100	38.7097	100	100	100	100	100	100	1	Non_Significant	1	1.88438e-05	Lowly_in_China	0.111543	1	Non_Significant	0.885714	1	Non_Significant	1	1	Non_Significant	1	1	Non_Significant	1	1	Non_Significant	1
evm.model.chr10.1018	100	100	25.8065	100	100	100	100	100	100	1	Non_Significant	1	1	Non_Significant	0.943653	1	Non_Significant	1.04675	1	Non_Significant	1	1	Non_Significant	1	1	Non_Significant	1	1	Non_Significant	1
evm.model.chr10.1019	100	100	0	100	100	100	100	100	99.5754	1	Non_Significant	1	0.1181	Non_Significant	100	2.43141e-07	Lowly_in_Europe	0.0632653	1	Non_Significant	1	1	Non_Significant	1	1	Non_Significant	1	1	Non_Significant	1.01292
evm.model.chr10.102	100	100	32.2581	100	100	100	100	100	100	1	Non_Significant	1	6.97547e-05	Lowly_in_China	0.0803109	1	Non_Significant	1.27321	1	Non_Significant	1	1	Non_Significant	1	1	Non_Significant	1	1	Non_Significant	1
evm.model.chr10.1021	100	100	0	100	100	100	100	100	100	1	Non_Significant	1	0.218502	Non_Significant	100	0.0155286	Non_Significant	6.2	1	Non_Significant	1	1	Non_Significant	1	1	Non_Significant	1	1	Non_Significant	1
evm.model.chr10.1022	99.4819	100	0	100	100	100	100	100	100	1	Non_Significant	0.994819	1	Non_Significant	100	2.56334e-10	Lowly_in_Europe	0	1	Non_Significant	1	1	Non_Significant	1	1	Non_Significant	1	1	Non_Significant	1
evm.model.chr10.1023	100	100	0	100	100	100	100	100	100	1	Non_Significant	1	0.218502	Non_Significant	100	1	Non_Significant	0.775	1	Non_Significant	1	1	Non_Significant	1	1	Non_Significant	1	1	Non_Significant	1
evm.model.chr10.1024	100	100	48.3871	100	100	100	100	100	100	1	Non_Significant	1	1	Non_Significant	0.881635	1.89456e-05	Lowly_in_Europe	0.126531	1	Non_Significant	1	1	Non_Significant	1	1	Non_Significant	1	1	Non_Significant	1
evm.model.chr10.1026	100	100	0	100	100	100	100	100	100	1	Non_Significant	1	0.218502	Non_Significant	100	1	Non_Significant	1.38393	1	Non_Significant	1	1	Non_Significant	1	1	Non_Significant	1	1	Non_Significant	1
evm.model.chr10.1028	100	100	0	100	100	100	100	100	100	1	Non_Significant	1	0.218502	Non_Significant	100	1	Non_Significant	0.590476	1	Non_Significant	1	1	Non_Significant	1	1	Non_Significant	1	1	Non_Significant	1
evm.model.chr10.1030	100	100	38.7097	100	100	100	100	100	100	1	Non_Significant	1	1	Non_Significant	1.11543	0.000282381	Lowly_in_Europe	0	1	Non_Significant	1	1	Non_Significant	1	1	Non_Significant	1	1	Non_Significant	1
evm.model.chr10.1034	100	100	35.4839	100	100	100	100	100	100	1	Non_Significant	1	2.39449e-05	Lowly_in_China	0.0973465	0.168014	Non_Significant	0.402597	1	Non_Significant	1	1	Non_Significant	1	1	Non_Significant	1	1	Non_Significant	1
evm.model.chr10.1035	100	100	45.1613	100	100	100	100	100	100	1	Non_Significant	1	4.17241e-07	Lowly_in_China	0.0764866	0.397669	Non_Significant	1.66071	1	Non_Significant	1	1	Non_Significant	1	1	Non_Significant	1	1	Non_Significant	1
evm.model.chr10.1037	100	100	51.6129	100	100	100	100	100	100	1	Non_Significant	1	0.333415	Non_Significant	0.548791	0.000121831	Lowly_in_Europe	0.177143	1	Non_Significant	1	1	Non_Significant	1	1	Non_Significant	1	1	Non_Significant	1
evm.model.chr10.1039	100	100	3.22581	100	100	100	100	100	100	1	Non_Significant	1	0.0146636	Non_Significant	6.31779	1	Non_Significant	1.47619	1	Non_Significant	1	1	Non_Significant	1	1	Non_Significant	1	1	Non_Significant	1
evm.model.chr10.1040	100	100	48.3871	100	100	100	100	100	100	1	Non_Significant	1	0.000839365	Lowly_in_China	0.246287	1	Non_Significant	0.885714	1	Non_Significant	1	1	Non_Significant	1	1	Non_Significant	1	1	Non_Significant	1
evm.model.chr10.1041	100	100	51.6129	100	100	100	100	100	100	1	Non_Significant	1	1	Non_Significant	1.32178	0.00578296	Non_Significant	0.332143	1	Non_Significant	1	1	Non_Significant	1	1	Non_Significant	1	1	Non_Significant	1
evm.model.chr10.1044	100	100	45.1613	100	100	100	100	100	100	1	Non_Significant	1	0.0236454	Non_Significant	0.348014	0.0218538	Non_Significant	3.1	1	Non_Significant	1	1	Non_Significant	1	1	Non_Significant	1	1	Non_Significant	1
evm.model.chr10.1045	100	100	51.6129	100	100	100	100	100	100	1	Non_Significant	1	1	Non_Significant	1.10427	0.672303	Non_Significant	1.5746	1	Non_Significant	1	1	Non_Significant	1	1	Non_Significant	1	1	Non_Significant	1
evm.model.chr10.1048	100	100	48.3871	100	100	100	100	100	100	1	Non_Significant	1	0.000399496	Lowly_in_China	0.232009	1	Non_Significant	1.51837	1	Non_Significant	1	1	Non_Significant	1	1	Non_Significant	1	1	Non_Significant	1
evm.model.chr10.1049	100	100	19.3548	100	100	100	100	100	100	1	Non_Significant	1	0.0002874	Lowly_in_China	0.0178469	0.129722	Non_Significant	1.83048	1	Non_Significant	1	1	Non_Significant	1	1	Non_Significant	1	1	Non_Significant	1
evm.model.chr10.105	100	100	0	100	100	100	100	100	100	1	Non_Significant	1	0.218502	Non_Significant	100	0.000145308	Lowly_in_Europe	0.147619	1	Non_Significant	1	1	Non_Significant	1	1	Non_Significant	1	1	Non_Significant	1
evm.model.chr10.1050	100	100	35.4839	100	100	100	100	100	100	1	Non_Significant	1	1	Non_Significant	0.700895	1.89456e-05	Lowly_in_Europe	0.126531	1	Non_Significant	1	1	Non_Significant	1	1	Non_Significant	1	1	Non_Significant	1
evm.model.chr10.1056	100	100	0	100	100	100	100	100	100	1	Non_Significant	1	0.0336487	Non_Significant	100	4.05365e-06	Lowly_in_Europe	0.118095	1	Non_Significant	1	1	Non_Significant	1	1	Non_Significant	1	1	Non_Significant	1
evm.model.chr10.106	100	100	51.6129	100	100	100	100	100	100	1	Non_Significant	1	0.852865	Non_Significant	1.54598	2.14684e-05	Lowly_in_Europe	0.0805195	1	Non_Significant	1	1	Non_Significant	1	1	Non_Significant	1	1	Non_Significant	1
evm.model.chr10.1063	100	100	0	100	100	100	100	100	100	1	Non_Significant	1	0.218502	Non_Significant	100	0.514163	Non_Significant	1.6449	1	Non_Significant	1	1	Non_Significant	1	1	Non_Significant	1	1	Non_Significant	1
evm.model.chr10.1064	100	100	48.3871	100	100	100	100	100	100	1	Non_Significant	1	0.0105614	Non_Significant	0.321244	0.00071108	Lowly_in_Europe	0.161039	1	Non_Significant	1	1	Non_Significant	1	1	Non_Significant	1	1	Non_Significant	1
evm.model.chr10.1066	100	100	58.0645	100	100	100	100	100	100	1	Non_Significant	1	0.00106592	Non_Significant	0.294473	1	Non_Significant	0.974286	1	Non_Significant	1	1	Non_Significant	1	1	Non_Significant	1	1	Non_Significant	1
evm.model.chr10.1067	100	100	45.1613	100	100	100	100	100	100	1	Non_Significant	1	7.32593e-06	Lowly_in_China	0.110906	1	Non_Significant	1.24	1	Non_Significant	1	1	Non_Significant	1	1	Non_Significant	1	1	Non_Significant	1
evm.model.chr10.1070	100	100	51.6129	100	100	100	100	100	100	1	Non_Significant	1	0.00976865	Non_Significant	0.341321	1	Non_Significant	1	1	Non_Significant	1	1	Non_Significant	1	1	Non_Significant	1	1	Non_Significant	1.01724
evm.model.chr10.1071	100	100	12.9032	100	100	100	100	100	100	1	Non_Significant	1	0.0462478	Non_Significant	2.87781	1.89456e-05	Lowly_in_Europe	0.126531	1	Non_Significant	1	1	Non_Significant	1	1	Non_Significant	1	1	Non_Significant	1
evm.model.chr10.1072	100	100	58.0645	100	100	100	100	100	100	1	Non_Significant	1	0.501906	Non_Significant	1.60027	0.000282381	Lowly_in_Europe	0	1	Non_Significant	1	1	Non_Significant	1	1	Non_Significant	1	1	Non_Significant	1
evm.model.chr10.1073	99.8273	100	45.1613	100	100	100	100	100	100	1	Non_Significant	0.998273	0.100255	Non_Significant	0.4245	0.00578296	Non_Significant	0.332143	1	Non_Significant	1	1	Non_Significant	1	1	Non_Significant	1	1	Non_Significant	1
evm.model.chr10.1074	100	100	48.3871	100	100	100	100	100	100	1	Non_Significant	1	4.02425e-08	Lowly_in_China	0.0464018	0.000404262	Lowly_in_Europe	0.23619	1	Non_Significant	1	1	Non_Significant	1	1	Non_Significant	1	1	Non_Significant	1
evm.model.chr10.1075	100	100	38.7097	100	100	100	100	100	100	1	Non_Significant	1	0.102982	Non_Significant	0.401554	0.168014	Non_Significant	0.402597	1	Non_Significant	1	1	Non_Significant	1	1	Non_Significant	1	1	Non_Significant	1
evm.model.chr10.1076	100	100	45.1613	100	100	100	100	100	100	1	Non_Significant	1	7.32593e-06	Lowly_in_China	0.11473	2.43141e-07	Lowly_in_Europe	0.0632653	1	Non_Significant	1	1	Non_Significant	1	1	Non_Significant	1	1	Non_Significant	1
evm.model.chr10.1077	100	100	0	100	98.9247	100	100	100	100	1	Non_Significant	1	0.384465	Non_Significant	100	2.56334e-10	Lowly_in_Europe	0	1	Non_Significant	1.01087	1	Non_Significant	1	1	Non_Significant	1	1	Non_Significant	1
evm.model.chr10.1078	100	100	48.3871	100	100	100	100	100	100	1	Non_Significant	1	0.190885	Non_Significant	0.485435	1	Non_Significant	0.649524	1	Non_Significant	1	1	Non_Significant	1	1	Non_Significant	1	1	Non_Significant	1
evm.model.chr10.1079	100	100	35.4839	100	100	100	97.9592	100	100	1	Non_Significant	1	2.39449e-05	Lowly_in_China	0.0778772	0.247455	Non_Significant	0.498214	1	Non_Significant	1	1	Non_Significant	1	1	Non_Significant	0.979592	1	Non_Significant	1
evm.model.chr10.109	100	100	45.1613	100	100	100	100	100	100	1	Non_Significant	1	0.0236454	Non_Significant	0.355662	0.000145308	Lowly_in_Europe	0.147619	1	Non_Significant	1	1	Non_Significant	1	1	Non_Significant	1	1	Non_Significant	1
evm.model.chr10.110	100	100	35.4839	100	100	100	100	100	100	1	Non_Significant	1	0.00170618	Non_Significant	0.209295	1	Non_Significant	1.47619	1	Non_Significant	1	1	Non_Significant	1	1	Non_Significant	1	1	Non_Significant	1
evm.model.chr10.111	100	100	64.5161	100	100	100	100	100	100	1	Non_Significant	1	2.23578e-06	Lowly_in_China	0.17133	1.89456e-05	Lowly_in_Europe	0.126531	1	Non_Significant	1	1	Non_Significant	1	1	Non_Significant	1	1	Non_Significant	1
evm.model.chr10.1115	100	100	0	100	100	100	100	100	100	1	Non_Significant	1	1	Non_Significant	100	1	Non_Significant	0.953846	1	Non_Significant	1	1	Non_Significant	1	1	Non_Significant	1	1	Non_Significant	1
evm.model.chr10.112	100	100	48.3871	100	100	100	100	100	100	1	Non_Significant	1	1	Non_Significant	0.810248	1	Non_Significant	0.442857	1	Non_Significant	1	1	Non_Significant	1	1	Non_Significant	1	1	Non_Significant	1
evm.model.chr10.1122	100	100	100	100	100	100	100	100	100	1	Non_Significant	1	1	Non_Significant	1	0.0214071	Non_Significant	0.221429	1	Non_Significant	1	1	Non_Significant	1	1	Non_Significant	1	1	Non_Significant	1
evm.model.chr10.113	100	100	45.1613	100	100	100	100	100	100	1	Non_Significant	1	5.49821e-05	Lowly_in_China	0.145324	0.42518	Non_Significant	0.531429	1	Non_Significant	1	1	Non_Significant	1	1	Non_Significant	1	1	Non_Significant	1
evm.model.chr10.1130	100	100	19.3548	100	100	100	100	100	100	1	Non_Significant	1	0.00178827	Non_Significant	0.0356937	5.62557e-08	Lowly_in_Europe	0	1	Non_Significant	1	1	Non_Significant	1	1	Non_Significant	1	1	Non_Significant	1
evm.model.chr10.1136	100	100	51.6129	100	100	100	100	100	100	1	Non_Significant	1	0.333415	Non_Significant	0.542098	0.422841	Non_Significant	1.66723	1	Non_Significant	1	1	Non_Significant	1	1	Non_Significant	1	1	Non_Significant	1
evm.model.chr10.1137	100	100	48.3871	100	100	100	100	100	100	1	Non_Significant	1	0.0183436	Non_Significant	0.349799	1	Non_Significant	0.664286	1	Non_Significant	1	1	Non_Significant	1	1	Non_Significant	1	1	Non_Significant	1
evm.model.chr10.1139	100	100	35.4839	100	100	100	100	100	100	1	Non_Significant	1	0.00388254	Non_Significant	0.238499	4.05365e-06	Lowly_in_Europe	0.0738095	1	Non_Significant	1	1	Non_Significant	1	1	Non_Significant	1	1	Non_Significant	1
evm.model.chr10.114	100	100	45.1613	100	100	100	100	100	100	1	Non_Significant	1	0.0136058	Non_Significant	0.336541	1	Non_Significant	1.42698	1	Non_Significant	1	1	Non_Significant	1	1	Non_Significant	1	1	Non_Significant	1
evm.model.chr10.1140	100	100	48.3871	100	100	100	100	100	100	1	Non_Significant	1	0.00169754	Non_Significant	0.271272	2.43141e-07	Lowly_in_Europe	0.0632653	1	Non_Significant	1	1	Non_Significant	1	1	Non_Significant	1	1	Non_Significant	1
evm.model.chr10.1144	100	100	48.3871	100	100	100	100	100	100	1	Non_Significant	1	4.97595e-07	Lowly_in_China	0.0928037	7.4213e-06	Lowly_in_Europe	0.186466	1	Non_Significant	1	1	Non_Significant	1	1	Non_Significant	1	1	Non_Significant	1
evm.model.chr10.1149	100	100	51.6129	100	100	100	100	100	100	1	Non_Significant	1	1	Non_Significant	0.987155	1	Non_Significant	0.590476	1	Non_Significant	1	1	Non_Significant	1	1	Non_Significant	1	1	Non_Significant	1
evm.model.chr10.115	100	100	38.7097	100	100	100	100	100	100	1	Non_Significant	1	5.46877e-06	Lowly_in_China	0.0803109	0.719797	Non_Significant	0.569388	1	Non_Significant	1	1	Non_Significant	1	1	Non_Significant	1	1	Non_Significant	1
evm.model.chr10.1153	100	100	48.3871	100	100	100	100	100	100	1	Non_Significant	1	5.42543e-05	Lowly_in_China	0.167761	5.62557e-08	Lowly_in_Europe	0	1	Non_Significant	1	1	Non_Significant	1	1	Non_Significant	1	1	Non_Significant	1
evm.model.chr10.1154	100	100	45.1613	100	100	100	100	100	100	1	Non_Significant	1	5.49821e-05	Lowly_in_China	0.149149	9.36083e-09	Lowly_in_Europe	0	1	Non_Significant	1	1	Non_Significant	1	1	Non_Significant	1	1	Non_Significant	1
evm.model.chr10.1156	100	100	41.9355	100	100	100	100	100	100	1	Non_Significant	1	0.0304829	Non_Significant	0.345955	0.000379995	Lowly_in_Europe	0.0984127	1	Non_Significant	1	1	Non_Significant	1	1	Non_Significant	1	1	Non_Significant	1
evm.model.chr10.1157	100	100	6.45161	100	100	100	100	100	100	1	Non_Significant	1	1	Non_Significant	0.990501	1	Non_Significant	0.688889	1	Non_Significant	1	1	Non_Significant	1	1	Non_Significant	1	1	Non_Significant	1
evm.model.chr10.116	100	100	25.8065	100	100	100	100	100	100	1	Non_Significant	1	1	Non_Significant	0.776339	7.4213e-06	Lowly_in_Europe	0.186466	1	Non_Significant	1	1	Non_Significant	1	1	Non_Significant	1	1	Non_Significant	1
evm.model.chr10.117	100	100	48.3871	100	100	100	100	100	100	1	Non_Significant	1	0.713	Non_Significant	0.588946	0.422841	Non_Significant	0.483117	1	Non_Significant	1	1	Non_Significant	1	1	Non_Significant	1	1	Non_Significant	1
evm.model.chr10.1176	100	100	35.4839	100	100	100	100	100	100	1	Non_Significant	1	8.20651e-07	Lowly_in_China	0.0389386	1	Non_Significant	1.38393	1	Non_Significant	1	1	Non_Significant	1	1	Non_Significant	1	1	Non_Significant	1
evm.model.chr10.118	100	100	54.8387	100	100	100	100	100	100	1	Non_Significant	1	0.0882445	Non_Significant	0.447221	1	Non_Significant	0.817582	1	Non_Significant	1	1	Non_Significant	1	1	Non_Significant	1	1	Non_Significant	1
evm.model.chr10.1184	100	100	12.9032	100	100	100	100	100	100	1	Non_Significant	1	0.193971	Non_Significant	2.51641	4.05365e-06	Lowly_in_Europe	0.0738095	1	Non_Significant	1	1	Non_Significant	1	1	Non_Significant	1	1	Non_Significant	1
evm.model.chr10.1186	100	100	38.7097	100	100	100	100	100	100	1	Non_Significant	1	0.000932317	Lowly_in_China	0.214162	6.72594e-05	Lowly_in_Europe	0.0885714	1	Non_Significant	1	1	Non_Significant	1	1	Non_Significant	1	1	Non_Significant	1
evm.model.chr10.119	100	100	58.0645	100	100	100	100	100	100	1	Non_Significant	1	0.0169056	Non_Significant	0.380733	0.00214784	Non_Significant	0.221429	1	Non_Significant	1	1	Non_Significant	1	1	Non_Significant	1	1	Non_Significant	1
evm.model.chr10.1195	100	100	45.1613	100	100	100	100	100	100	1	Non_Significant	1	0.100255	Non_Significant	0.416852	1.89456e-05	Lowly_in_Europe	0.126531	1	Non_Significant	1	1	Non_Significant	1	1	Non_Significant	1	1	Non_Significant	1
evm.model.chr10.1198	100	100	61.2903	100	100	100	100	100	100	1	Non_Significant	1	6.07296e-07	Lowly_in_China	0.126807	1.01438e-06	Lowly_in_Europe	0	1	Non_Significant	1	1	Non_Significant	1	1	Non_Significant	1	1	Non_Significant	1
evm.model.chr10.1199	100	100	38.7097	100	100	100	100	100	100	1	Non_Significant	1	0.102982	Non_Significant	0.410478	2.56334e-10	Lowly_in_Europe	0	1	Non_Significant	1	1	Non_Significant	1	1	Non_Significant	1	1	Non_Significant	1
evm.model.chr10.1200	100	100	45.1613	100	100	100	100	100	100	1	Non_Significant	1	0.000735281	Lowly_in_China	0.214162	0.168014	Non_Significant	0.402597	1	Non_Significant	1	1	Non_Significant	1	1	Non_Significant	1	1	Non_Significant	1
evm.model.chr10.1201	100	100	35.4839	100	100	100	100	100	100	1	Non_Significant	1	2.39449e-05	Lowly_in_China	0.0730099	1	Non_Significant	0	1	Non_Significant	1	1	Non_Significant	1	1	Non_Significant	1	1	Non_Significant	1
evm.model.chr10.1202	100	100	38.7097	100	100	100	100	100	100	1	Non_Significant	1	1.88438e-05	Lowly_in_China	0.111543	0.00578296	Non_Significant	0.332143	1	Non_Significant	1	1	Non_Significant	1	1	Non_Significant	1	1	Non_Significant	1
evm.model.chr10.1203	100	100	29.0323	100	100	100	100	100	100	1	Non_Significant	1	1.43332e-06	Lowly_in_China	0	4.07395e-07	Lowly_in_Europe	0.104202	1	Non_Significant	1	1	Non_Significant	1	1	Non_Significant	1	1	Non_Significant	1
evm.model.chr10.1204	100	100	29.0323	100	100	100	100	100	100	1	Non_Significant	1	0.00806008	Non_Significant	0.190367	0.247455	Non_Significant	0.498214	1	Non_Significant	1	1	Non_Significant	1	1	Non_Significant	1	1	Non_Significant	1
evm.model.chr10.1205	99.8273	100	61.2903	100	100	100	100	100	100	1	Non_Significant	0.998273	0.00154613	Non_Significant	0.307154	1	Non_Significant	0.590476	1	Non_Significant	1	1	Non_Significant	1	1	Non_Significant	1	1	Non_Significant	1
evm.model.chr10.1230	100	100	35.4839	100	100	100	100	100	100	1	Non_Significant	1	1	Non_Significant	0.584079	1	Non_Significant	0.295238	1	Non_Significant	1	1	Non_Significant	1	1	Non_Significant	1	1	Non_Significant	1
evm.model.chr10.1232	100	100	51.6129	100	100	100	100	100	100	1	Non_Significant	1	1	Non_Significant	0.853303	0.000331376	Lowly_in_Europe	0.189796	1	Non_Significant	1	1	Non_Significant	1	1	Non_Significant	1	1	Non_Significant	1
evm.model.chr10.1233	100	100	41.9355	100	100	100	100	100	100	1	Non_Significant	1	1	Non_Significant	0.860768	4.05365e-06	Lowly_in_Europe	0.0738095	1	Non_Significant	1	1	Non_Significant	1	1	Non_Significant	1	1	Non_Significant	1
evm.model.chr10.1234	100	100	38.7097	100	100	100	100	100	100	1	Non_Significant	1	0.00448718	Non_Significant	0.267703	0.00388551	Non_Significant	0.272527	1	Non_Significant	1	1	Non_Significant	1	1	Non_Significant	1	1	Non_Significant	1
evm.model.chr10.1235	100	100	32.2581	100	100	100	100	100	100	1	Non_Significant	1	6.97547e-05	Lowly_in_China	0.091019	1	Non_Significant	0.590476	1	Non_Significant	1	1	Non_Significant	1	1	Non_Significant	1	1	Non_Significant	1
evm.model.chr10.1237	100	100	38.7097	100	100	100	100	100	100	1	Non_Significant	1	1.35306e-06	Lowly_in_China	0.0535406	0.422841	Non_Significant	100	1	Non_Significant	1	1	Non_Significant	1	1	Non_Significant	1	1	Non_Significant	1
evm.model.chr10.1239	100	100	45.1613	100	100	100	100	100	100	1	Non_Significant	1	0.45537	Non_Significant	0.53923	8.30789e-07	Lowly_in_Europe	0.0681319	1	Non_Significant	1	1	Non_Significant	1	1	Non_Significant	1	1	Non_Significant	1
evm.model.chr10.124	100	100	29.0323	100	100	100	100	100	100	1	Non_Significant	1	0.00037595	Lowly_in_China	0.11303	1	Non_Significant	1.41714	1	Non_Significant	1	1	Non_Significant	1	1	Non_Significant	1	1	Non_Significant	1
evm.model.chr10.125	100	100	48.3871	100	100	100	100	100	100	1	Non_Significant	1	5.41056e-06	Lowly_in_China	0.128497	0.00565777	Non_Significant	0.126531	1	Non_Significant	1	1	Non_Significant	1	1	Non_Significant	1	1	Non_Significant	1
evm.model.chr10.1255	100	100	35.4839	100	100	100	100	100	100	1	Non_Significant	1	1	Non_Significant	0.574344	3.27919e-09	Lowly_in_Europe	0	1	Non_Significant	1	1	Non_Significant	1	1	Non_Significant	1	1	Non_Significant	1
evm.model.chr10.1262	100	100	3.22581	100	100	100	100	100	100	1	Non_Significant	1	1	Non_Significant	1.28497	1	Non_Significant	0.295238	1	Non_Significant	1	1	Non_Significant	1	1	Non_Significant	1	1	Non_Significant	1
evm.model.chr10.1265	100	100	51.6129	100	100	100	100	100	100	1	Non_Significant	1	5.09052e-06	Lowly_in_China	0.14389	1	Non_Significant	0	1	Non_Significant	1	1	Non_Significant	1	1	Non_Significant	1	1	Non_Significant	1
evm.model.chr10.127	100	100	54.8387	100	100	100	100	100	100	1	Non_Significant	1	0.000734535	Lowly_in_China	0.280301	1	Non_Significant	0	1	Non_Significant	1	1	Non_Significant	1	1	Non_Significant	1	1	Non_Significant	1
evm.model.chr10.1272	100	100	51.6129	100	100	100	100	100	100	1	Non_Significant	1	0.00563343	Non_Significant	0.331282	1	Non_Significant	0.664286	1	Non_Significant	1	1	Non_Significant	1	1	Non_Significant	1	1	Non_Significant	1
evm.model.chr10.1274	100	100	48.3871	100	100	100	100	100	100	1	Non_Significant	1	0.261692	Non_Significant	0.489004	2.068e-05	Lowly_in_Europe	0.196825	1	Non_Significant	1	1	Non_Significant	1	1	Non_Significant	1	1	Non_Significant	1
evm.model.chr10.1275	100	100	9.67742	100	100	100	100	100	100	1	Non_Significant	1	1	Non_Significant	1.23143	1	Non_Significant	0.295238	1	Non_Significant	1	1	Non_Significant	1	1	Non_Significant	1	1	Non_Significant	1
evm.model.chr10.1278	100	100	45.1613	100	100	100	100	100	100	1	Non_Significant	1	0.000136347	Lowly_in_China	0.179743	1	Non_Significant	1.06897	1	Non_Significant	1	1	Non_Significant	1	1	Non_Significant	1	1	Non_Significant	1
evm.model.chr10.1279	100	100	38.7097	100	100	100	100	100	100	1	Non_Significant	1	1.88438e-05	Lowly_in_China	0.111543	0.000331376	Lowly_in_Europe	0.189796	1	Non_Significant	1	1	Non_Significant	1	1	Non_Significant	1	1	Non_Significant	1
evm.model.chr10.128	100	100	41.9355	100	100	100	100	100	100	1	Non_Significant	1	1.23214e-06	Lowly_in_China	0.0741331	0.0831356	Non_Significant	0.413333	1	Non_Significant	1	1	Non_Significant	1	1	Non_Significant	1	1	Non_Significant	1
evm.model.chr10.1280	100	100	38.7097	100	100	100	100	100	100	1	Non_Significant	1	0.00208811	Non_Significant	0.223086	1	Non_Significant	0.442857	1	Non_Significant	1	1	Non_Significant	1	1	Non_Significant	1	1	Non_Significant	1
evm.model.chr10.1281	100	100	0	100	100	100	100	100	100	1	Non_Significant	1	0.384465	Non_Significant	100	1	Non_Significant	0.442857	1	Non_Significant	1	1	Non_Significant	1	1	Non_Significant	1	1	Non_Significant	1
evm.model.chr10.1286	100	100	41.9355	100	100	100	100	100	100	1	Non_Significant	1	0.000839365	Lowly_in_China	0.218281	8.30789e-07	Lowly_in_Europe	0.0681319	1	Non_Significant	1	1	Non_Significant	1	1	Non_Significant	1	1	Non_Significant	1
evm.model.chr10.1288	100	100	48.3871	100	100	100	100	100	100	1	Non_Significant	1	0.389418	Non_Significant	0.535406	0.00214784	Non_Significant	0.221429	1	Non_Significant	1	1	Non_Significant	1	1	Non_Significant	1	1	Non_Significant	1
evm.model.chr10.129	100	100	22.5806	100	100	100	100	100	100	1	Non_Significant	1	0.430518	Non_Significant	1.9657	0.00388551	Non_Significant	0.272527	1	Non_Significant	1	1	Non_Significant	1	1	Non_Significant	1	1	Non_Significant	1
evm.model.chr10.1292	100	100	41.9355	100	100	100	100	100	100	1	Non_Significant	1	0.780087	Non_Significant	0.576591	3.27919e-09	Lowly_in_Europe	0	1	Non_Significant	1	1	Non_Significant	1	1	Non_Significant	1	1	Non_Significant	1
evm.model.chr10.1293	100	100	9.67742	100	100	100	100	100	100	1	Non_Significant	1	1	Non_Significant	0.374784	0.0578231	Non_Significant	0.369048	1	Non_Significant	1	1	Non_Significant	1	1	Non_Significant	1	1	Non_Significant	1
evm.model.chr10.1295	100	100	3.22581	100	100	100	100	100	100	1	Non_Significant	1	1	Non_Significant	0.214162	1	Non_Significant	0	1	Non_Significant	1	1	Non_Significant	1	1	Non_Significant	1	1	Non_Significant	1
evm.model.chr10.1296	100	100	3.22581	100	100	100	100	100	100	1	Non_Significant	1	1	Non_Significant	1.87392	1	Non_Significant	1.16541	1	Non_Significant	1	1	Non_Significant	1	1	Non_Significant	1	1	Non_Significant	1
evm.model.chr10.1298	100	100	51.6129	100	100	100	100	100	100	1	Non_Significant	1	0.602866	Non_Significant	0.578908	1	Non_Significant	1.32857	1	Non_Significant	1	1	Non_Significant	1	1	Non_Significant	1	1	Non_Significant	1
evm.model.chr10.13	100	100	58.0645	100	100	100	100	100	100	1	Non_Significant	1	0.00590434	Non_Significant	0.345039	8.30789e-07	Lowly_in_Europe	0.0681319	1	Non_Significant	1	1	Non_Significant	1	1	Non_Significant	1	1	Non_Significant	1
evm.model.chr10.130	100	100	9.67742	100	100	100	100	100	100	1	Non_Significant	1	0.00732837	Non_Significant	3.83708	1	Non_Significant	0.885714	1	Non_Significant	1	1	Non_Significant	1	1	Non_Significant	1	1	Non_Significant	1
evm.model.chr10.1302	100	100	93.5484	100	100	100	100	100	100	1	Non_Significant	1	1	Non_Significant	1.06897	0.43426	Non_Significant	1.62381	1	Non_Significant	1	1	Non_Significant	1	1	Non_Significant	1	1	Non_Significant	1
evm.model.chr10.1304	100	100	45.1613	100	100	100	100	100	100	1	Non_Significant	1	4.17241e-07	Lowly_in_China	0.0650136	0.719797	Non_Significant	0.569388	1	Non_Significant	1	1	Non_Significant	1	1	Non_Significant	1	1	Non_Significant	1
evm.model.chr10.1305	100	100	48.3871	100	100	100	100	100	100	1	Non_Significant	1	0.00029544	Lowly_in_China	0.199885	5.33832e-05	Lowly_in_Europe	0.208403	1	Non_Significant	1	1	Non_Significant	1	1	Non_Significant	1	1	Non_Significant	1
evm.model.chr10.1308	100	100	6.45161	100	100	100	100	100	100	1	Non_Significant	1	1	Non_Significant	1.76684	1	Non_Significant	0.749451	1	Non_Significant	1	1	Non_Significant	1	1	Non_Significant	1	1	Non_Significant	1
evm.model.chr10.1313	100	100	12.9032	100	100	100	100	100	100	1	Non_Significant	1	1	Non_Significant	0.642487	0.00158027	Non_Significant	0.253061	1	Non_Significant	1	1	Non_Significant	1	1	Non_Significant	1	1	Non_Significant	1
evm.model.chr10.1314	100	100	41.9355	100	100	100	100	100	100	1	Non_Significant	1	2.99296e-07	Lowly_in_China	0.0494221	8.30789e-07	Lowly_in_Europe	0.0681319	1	Non_Significant	1	1	Non_Significant	1	1	Non_Significant	1	1	Non_Significant	1
evm.model.chr10.1328	100	100	38.7097	100	100	100	100	100	100	1	Non_Significant	1	0.000390839	Lowly_in_China	0.169545	7.4213e-06	Lowly_in_Europe	0	1	Non_Significant	1	1	Non_Significant	1	1	Non_Significant	1	1	Non_Significant	1
evm.model.chr10.1330	100	100	41.9355	100	100	100	100	100	100	1	Non_Significant	1	0.00178827	Non_Significant	0.234755	1.89456e-05	Lowly_in_Europe	0.126531	1	Non_Significant	1	1	Non_Significant	1	1	Non_Significant	1	1	Non_Significant	1
evm.model.chr10.1331	100	100	41.9355	100	100	100	100	100	100	1	Non_Significant	1	1	Non_Significant	0.918427	1	Non_Significant	1.24	1	Non_Significant	1	1	Non_Significant	1	1	Non_Significant	1	1	Non_Significant	1
evm.model.chr10.1334	100	100	38.7097	100	100	100	100	100	100	1	Non_Significant	1	5.49821e-05	Lowly_in_China	0.120466	1	Non_Significant	0.781513	1	Non_Significant	1	1	Non_Significant	1	1	Non_Significant	1	1	Non_Significant	1
evm.model.chr10.1347	100	100	3.22581	100	100	100	100	100	100	1	Non_Significant	1	1	Non_Significant	0.481865	3.27919e-09	Lowly_in_Europe	0	1	Non_Significant	1	1	Non_Significant	1	1	Non_Significant	1	1	Non_Significant	1
evm.model.chr10.135	100	100	61.2903	100	100	100	100	100	100	1	Non_Significant	1	1	Non_Significant	0.814381	8.30789e-07	Lowly_in_Europe	0.0681319	1	Non_Significant	1	1	Non_Significant	1	1	Non_Significant	1	1	Non_Significant	1
evm.model.chr10.137	100	100	12.9032	100	100	100	100	100	100	1	Non_Significant	1	0.193971	Non_Significant	2.51641	9.36083e-09	Lowly_in_Europe	0	1	Non_Significant	1	1	Non_Significant	1	1	Non_Significant	1	1	Non_Significant	1
evm.model.chr10.139	100	100	41.9355	100	100	100	100	100	100	1	Non_Significant	1	1	Non_Significant	0.877242	6.72594e-05	Lowly_in_Europe	0.0885714	1	Non_Significant	1	1	Non_Significant	1	1	Non_Significant	1	1	Non_Significant	1
evm.model.chr10.140	100	100	9.67742	100	95.6989	100	100	100	100	1	Non_Significant	1	1	Non_Significant	1.16005	1	Non_Significant	0.531429	1	Non_Significant	1.04494	1	Non_Significant	1	1	Non_Significant	1	1	Non_Significant	1
evm.model.chr10.141	100	100	58.0645	100	100	100	100	100	100	1	Non_Significant	1	0.94185	Non_Significant	1.48426	1	Non_Significant	0.978947	1	Non_Significant	1	1	Non_Significant	1	1	Non_Significant	1	1	Non_Significant	1
evm.model.chr10.143	100	100	45.1613	100	100	100	100	94.9153	100	1	Non_Significant	1	0.0136058	Non_Significant	0.332717	0.00915598	Non_Significant	0.295238	1	Non_Significant	1	1	Non_Significant	1	1	Non_Significant	1.05357	1	Non_Significant	1
evm.model.chr10.147	100	100	54.8387	100	100	100	100	100	100	1	Non_Significant	1	0.000127337	Lowly_in_China	0.220461	0.075879	Non_Significant	0.354286	1	Non_Significant	1	1	Non_Significant	1	1	Non_Significant	1	1	Non_Significant	1
evm.model.chr10.148	100	100	41.9355	100	100	100	100	100	100	1	Non_Significant	1	0.125204	Non_Significant	0.44068	1	Non_Significant	1.18095	1	Non_Significant	1	1	Non_Significant	1	1	Non_Significant	1	1	Non_Significant	1
evm.model.chr10.149	100	100	45.1613	100	100	100	100	100	100	1	Non_Significant	1	7.32593e-06	Lowly_in_China	0.11473	1	Non_Significant	0.917347	1	Non_Significant	1	1	Non_Significant	1	1	Non_Significant	1	1	Non_Significant	1
evm.model.chr10.150	100	100	41.9355	100	100	100	100	100	100	1	Non_Significant	1	6.50649e-06	Lowly_in_China	0.102963	1	Non_Significant	0.649524	1	Non_Significant	1	1	Non_Significant	1	1	Non_Significant	1	1	Non_Significant	1
evm.model.chr10.152	100	100	25.8065	100	100	100	100	100	100	1	Non_Significant	1	0.0434184	Non_Significant	0.26101	0.00780579	Non_Significant	0.316327	1	Non_Significant	1	1	Non_Significant	1	1	Non_Significant	1	1	Non_Significant	1
evm.model.chr10.153	100	100	45.1613	100	100	100	100	100	100	1	Non_Significant	1	1	Non_Significant	0.982852	0.526519	Non_Significant	0.573109	1	Non_Significant	1	1	Non_Significant	1	1	Non_Significant	1	1	Non_Significant	1
evm.model.chr10.154	100	100	48.3871	100	100	100	100	100	100	1	Non_Significant	1	1	Non_Significant	0.803109	0.0351249	Non_Significant	0	1	Non_Significant	1	1	Non_Significant	1	1	Non_Significant	1	1	Non_Significant	1
evm.model.chr10.155	100	100	54.8387	100	100	100	100	100	100	1	Non_Significant	1	0.875985	Non_Significant	0.614142	1	Non_Significant	1.27937	1	Non_Significant	1	1	Non_Significant	1	1	Non_Significant	1	1	Non_Significant	1
evm.model.chr10.157	100	100	41.9355	100	100	100	100	100	100	1	Non_Significant	1	2.99296e-07	Lowly_in_China	0.0494221	0.619034	Non_Significant	0.354286	1	Non_Significant	1	1	Non_Significant	1	1	Non_Significant	1	1	Non_Significant	1
evm.model.chr10.159	100	100	41.9355	100	100	100	100	100	100	1	Non_Significant	1	6.50649e-06	Lowly_in_China	0.102963	0.000282381	Lowly_in_Europe	0	1	Non_Significant	1	1	Non_Significant	1	1	Non_Significant	1	1	Non_Significant	1
evm.model.chr10.16	100	100	0	100	100	100	100	100	100	1	Non_Significant	1	1	Non_Significant	100	0.42654	Non_Significant	1.77143	1	Non_Significant	1	1	Non_Significant	1	1	Non_Significant	1	1	Non_Significant	1
evm.model.chr10.17	100	100	38.7097	100	100	100	100	100	100	1	Non_Significant	1	1.35306e-06	Lowly_in_China	0.0490789	3.27919e-09	Lowly_in_Europe	0	1	Non_Significant	1	1	Non_Significant	1	1	Non_Significant	1	1	Non_Significant	1
evm.model.chr10.170	100	100	32.2581	100	100	100	100	100	100	1	Non_Significant	1	1	Non_Significant	0.792401	8.30625e-05	Lowly_in_Europe	0.233083	1	Non_Significant	1	1	Non_Significant	1	1	Non_Significant	1	1	Non_Significant	1
evm.model.chr10.188	100	100	16.129	100	100	100	100	100	100	1	Non_Significant	1	1	Non_Significant	0.953022	1	Non_Significant	1.40672	1	Non_Significant	1	1	Non_Significant	1	1	Non_Significant	1	1	Non_Significant	1
evm.model.chr10.192	100	100	61.2903	100	100	100	100	100	100	1	Non_Significant	1	0.996795	Non_Significant	0.634033	1	Non_Significant	0.885714	1	Non_Significant	1	1	Non_Significant	1	1	Non_Significant	1	1	Non_Significant	1
evm.model.chr10.193	100	100	38.7097	100	100	100	100	100	100	1	Non_Significant	1	0.000390839	Lowly_in_China	0.191854	6.72594e-05	Lowly_in_Europe	0.0885714	1	Non_Significant	1	1	Non_Significant	1	1	Non_Significant	1	1	Non_Significant	1
evm.model.chr10.194	100	100	32.2581	100	100	100	100	100	100	1	Non_Significant	1	1	Non_Significant	0.829879	0.000923132	Lowly_in_Europe	0	1	Non_Significant	1	1	Non_Significant	1	1	Non_Significant	1	1	Non_Significant	1
evm.model.chr10.195	100	100	48.3871	100	100	100	100	100	100	1	Non_Significant	1	1	Non_Significant	1.16005	1	Non_Significant	0.811905	1	Non_Significant	1	1	Non_Significant	1	1	Non_Significant	1	1	Non_Significant	1
evm.model.chr10.198	100	100	90.3226	100	100	100	100	100	100	1	Non_Significant	1	1	Non_Significant	0.835616	2.10365e-07	Lowly_in_Europe	0	1	Non_Significant	1	1	Non_Significant	1	1	Non_Significant	1	1	Non_Significant	1
evm.model.chr10.199	100	100	48.3871	100	100	100	100	100	100	1	Non_Significant	1	1	Non_Significant	0.803109	0.0831356	Non_Significant	0.253061	1	Non_Significant	1	1	Non_Significant	1	1	Non_Significant	1	1	Non_Significant	1
evm.model.chr10.2	100	100	45.1613	100	100	100	100	100	100	1	Non_Significant	1	1	Non_Significant	0.757217	0.514163	Non_Significant	0.516667	1	Non_Significant	1	1	Non_Significant	1	1	Non_Significant	1	1	Non_Significant	1
evm.model.chr10.20	100	100	54.8387	100	100	100	100	100	100	1	Non_Significant	1	1.60288e-06	Lowly_in_China	0.135426	0.0214071	Non_Significant	0.265714	1	Non_Significant	1	1	Non_Significant	1	1	Non_Significant	1	1	Non_Significant	1
evm.model.chr10.201	100	100	9.67742	100	100	100	100	100	100	1	Non_Significant	1	1	Non_Significant	1.1422	0.148636	Non_Significant	1.82679	1	Non_Significant	1	1	Non_Significant	1	1	Non_Significant	1	1	Non_Significant	1
evm.model.chr10.202	100	100	29.0323	100	100	100	100	100	100	1	Non_Significant	1	1	Non_Significant	1.17194	1	Non_Significant	1.26531	1	Non_Significant	1	1	Non_Significant	1	1	Non_Significant	1	1	Non_Significant	1
evm.model.chr10.205	100	100	16.129	100	100	100	100	100	100	1	Non_Significant	1	1	Non_Significant	0.621071	1	Non_Significant	0.442857	1	Non_Significant	1	1	Non_Significant	1	1	Non_Significant	1	1	Non_Significant	1
evm.model.chr10.207	100	100	19.3548	100	100	100	100	100	100	1	Non_Significant	1	1	Non_Significant	0.481865	1	Non_Significant	1.24	1	Non_Significant	1	1	Non_Significant	1	1	Non_Significant	1	1	Non_Significant	1
evm.model.chr10.208	100	100	32.2581	100	100	100	100	100	100	1	Non_Significant	1	0.51426	Non_Significant	1.69724	5.10219e-05	Lowly_in_Europe	0.136264	1	Non_Significant	1	1	Non_Significant	1	1	Non_Significant	1	1	Non_Significant	1
evm.model.chr10.210	100	100	41.9355	100	100	100	100	100	100	1	Non_Significant	1	1.23214e-06	Lowly_in_China	0.0700146	0.00158027	Non_Significant	0.253061	1	Non_Significant	1	1	Non_Significant	1	1	Non_Significant	1	1	Non_Significant	1
evm.model.chr10.211	100	100	61.2903	100	100	100	100	100	100	1	Non_Significant	1	0.607543	Non_Significant	0.608672	0.326056	Non_Significant	0.442857	1	Non_Significant	1	1	Non_Significant	1	1	Non_Significant	1	1	Non_Significant	1
evm.model.chr10.213	100	100	54.8387	100	100	100	100	100	100	1	Non_Significant	1	1	Non_Significant	1.11805	1	Non_Significant	0.531429	1	Non_Significant	1	1	Non_Significant	1	1	Non_Significant	1	1	Non_Significant	1
evm.model.chr10.219	100	100	58.0645	100	100	100	100	100	100	1	Non_Significant	1	1	Non_Significant	0.693053	1	Non_Significant	0.729412	1	Non_Significant	1	1	Non_Significant	1	1	Non_Significant	1	1	Non_Significant	1
evm.model.chr10.22	100	100	32.2581	100	100	100	100	100	100	1	Non_Significant	1	1	Non_Significant	1.59016	1	Non_Significant	0.442857	1	Non_Significant	1	1	Non_Significant	1	1	Non_Significant	1	1	Non_Significant	1
evm.model.chr10.220	100	100	16.129	100	100	99.7854	100	100	99.5754	1	Non_Significant	1	0.577947	Non_Significant	0.385492	0.168014	Non_Significant	0.442857	1	Non_Significant	1	1	Non_Significant	1.00215	1	Non_Significant	1	1	Non_Significant	1.0491
evm.model.chr10.221	100	100	38.7097	100	100	100	100	100	100	1	Non_Significant	1	0.996795	Non_Significant	1.56606	1	Non_Significant	1.32857	1	Non_Significant	1	1	Non_Significant	1	1	Non_Significant	1	1	Non_Significant	1
evm.model.chr10.224	100	100	32.2581	100	100	100	100	100	100	1	Non_Significant	1	0.305079	Non_Significant	1.8418	3.27919e-09	Lowly_in_Europe	0	1	Non_Significant	1	1	Non_Significant	1	1	Non_Significant	1	1	Non_Significant	1
evm.model.chr10.225	99.1364	100	22.5806	100	100	100	100	100	100	1	Non_Significant	0.991364	1	Non_Significant	0.726622	1.89456e-05	Lowly_in_Europe	0.126531	1	Non_Significant	1	1	Non_Significant	1	1	Non_Significant	1	1	Non_Significant	1
evm.model.chr10.228	100	100	38.7097	100	100	100	100	100	100	1	Non_Significant	1	0.33411	Non_Significant	0.486327	0.351209	Non_Significant	0.379592	1	Non_Significant	1	1	Non_Significant	1	1	Non_Significant	1	1	Non_Significant	1
evm.model.chr10.23	100	100	32.2581	100	100	100	100	100	100	1	Non_Significant	1	0.438879	Non_Significant	0.455095	2.10365e-07	Lowly_in_Europe	0	1	Non_Significant	1	1	Non_Significant	1	1	Non_Significant	1	1	Non_Significant	1
evm.model.chr10.232	100	100	51.6129	100	100	100	100	100	100	1	Non_Significant	1	1	Non_Significant	1.3084	1	Non_Significant	0.681319	1	Non_Significant	1	1	Non_Significant	1	1	Non_Significant	1	1	Non_Significant	1
evm.model.chr10.233	100	100	67.7419	100	100	100	100	100	100	1	Non_Significant	1	1	Non_Significant	1.06571	1	Non_Significant	0.996429	1	Non_Significant	1	1	Non_Significant	1	1	Non_Significant	1	1	Non_Significant	1
evm.model.chr10.24	100	100	19.3548	100	100	100	100	100	100	1	Non_Significant	1	0.189416	Non_Significant	2.16839	0.867597	Non_Significant	0.608929	1	Non_Significant	1	1	Non_Significant	1	1	Non_Significant	1	1	Non_Significant	1
evm.model.chr10.241	100	100	80.6452	100	100	100	100	100	100	1	Non_Significant	1	1	Non_Significant	1.22073	1	Non_Significant	1.43077	1	Non_Significant	1	1	Non_Significant	1	1	Non_Significant	1	1	Non_Significant	1
evm.model.chr10.242	100	100	41.9355	100	100	100	100	100	100	1	Non_Significant	1	0.0141092	Non_Significant	0.313007	0.00780579	Non_Significant	0.316327	1	Non_Significant	1	1	Non_Significant	1	1	Non_Significant	1	1	Non_Significant	1
evm.model.chr10.244	100	100	45.1613	100	100	100	100	100	100	1	Non_Significant	1	0.0236454	Non_Significant	0.359487	1	Non_Significant	0.885714	1	Non_Significant	1	1	Non_Significant	1	1	Non_Significant	1	1	Non_Significant	1
evm.model.chr10.245	100	100	32.2581	100	100	100	100	100	100	1	Non_Significant	1	1	Non_Significant	1.11364	0.000923132	Lowly_in_Europe	0	1	Non_Significant	1	1	Non_Significant	1	1	Non_Significant	1	1	Non_Significant	1
evm.model.chr10.246	100	100	16.129	100	100	100	100	100	100	1	Non_Significant	1	0.0502959	Non_Significant	2.61278	1	Non_Significant	0.775	1	Non_Significant	1	1	Non_Significant	1	1	Non_Significant	1	1	Non_Significant	1
evm.model.chr10.252	100	100	54.8387	100	100	100	100	100	100	1	Non_Significant	1	1	Non_Significant	1.33537	1.89456e-05	Lowly_in_Europe	0.126531	1	Non_Significant	1	1	Non_Significant	1	1	Non_Significant	1	1	Non_Significant	1
evm.model.chr10.254	100	100	6.45161	100	100	100	100	100	100	1	Non_Significant	1	0.0204769	Non_Significant	4.01554	0.422841	Non_Significant	0	1	Non_Significant	1	1	Non_Significant	1	1	Non_Significant	1	1	Non_Significant	1
evm.model.chr10.275	100	100	38.7097	100	100	100	100	100	100	1	Non_Significant	1	1.88438e-05	Lowly_in_China	0.093696	0.000145308	Lowly_in_Europe	0.147619	1	Non_Significant	1	1	Non_Significant	1	1	Non_Significant	1	1	Non_Significant	1
evm.model.chr10.276	100	100	51.6129	100	100	100	100	100	100	1	Non_Significant	1	1	Non_Significant	0.856649	1	Non_Significant	1.26531	1	Non_Significant	1	1	Non_Significant	1	1	Non_Significant	1	1	Non_Significant	1
evm.model.chr10.278	100	100	41.9355	100	100	100	100	100	100	1	Non_Significant	1	0.0141092	Non_Significant	0.304769	1.44716e-08	Lowly_in_Europe	0.0553571	1	Non_Significant	1	1	Non_Significant	1	1	Non_Significant	1	1	Non_Significant	1
evm.model.chr10.281	100	100	45.1613	100	100	100	100	100	100	1	Non_Significant	1	0.100255	Non_Significant	0.428325	0.483962	Non_Significant	0.553571	1	Non_Significant	1	1	Non_Significant	1	1	Non_Significant	1	1	Non_Significant	1
evm.model.chr10.283	100	100	22.5806	100	100	100	100	100	100	1	Non_Significant	1	1	Non_Significant	0.550703	0.324666	Non_Significant	0.54127	1	Non_Significant	1	1	Non_Significant	1	1	Non_Significant	1	1	Non_Significant	1
evm.model.chr10.284	100	100	32.2581	100	100	100	100	100	100	1	Non_Significant	1	4.06121e-06	Lowly_in_China	0.0428325	0.00565777	Non_Significant	0.126531	1	Non_Significant	1	1	Non_Significant	1	1	Non_Significant	1	1	Non_Significant	1
evm.model.chr10.287	100	100	41.9355	100	100	100	100	100	100	1	Non_Significant	1	0.571964	Non_Significant	0.55188	0.422841	Non_Significant	0	1	Non_Significant	1	1	Non_Significant	1	1	Non_Significant	1	1	Non_Significant	1
evm.model.chr10.289	100	100	51.6129	100	100	100	100	100	100	1	Non_Significant	1	1	Non_Significant	0.796416	0.42518	Non_Significant	0.531429	1	Non_Significant	1	1	Non_Significant	1	1	Non_Significant	1	1	Non_Significant	1
evm.model.chr10.290	100	100	51.6129	100	100	100	100	100	100	1	Non_Significant	1	1	Non_Significant	0.960384	0.0258776	Non_Significant	0.147619	1	Non_Significant	1	1	Non_Significant	1	1	Non_Significant	1	1	Non_Significant	1
evm.model.chr10.297	100	100	41.9355	100	100	100	100	100	100	1	Non_Significant	1	1	Non_Significant	1.3344	4.05365e-06	Lowly_in_Europe	0.0738095	1	Non_Significant	1	1	Non_Significant	1	1	Non_Significant	1	1	Non_Significant	1
evm.model.chr10.298	100	100	45.1613	100	100	100	100	100	100	1	Non_Significant	1	0.0636668	Non_Significant	0.39773	0.00555172	Non_Significant	0	1	Non_Significant	1	1	Non_Significant	1	1	Non_Significant	1	1	Non_Significant	1
evm.model.chr10.304	100	100	9.67742	100	100	100	100	100	100	1	Non_Significant	1	0.698593	Non_Significant	2.23086	1	Non_Significant	0.996429	1	Non_Significant	1	1	Non_Significant	1	1	Non_Significant	1	1	Non_Significant	1
evm.model.chr10.305	100	100	16.129	100	100	100	100	100	100	1	Non_Significant	1	1	Non_Significant	1.30639	1	Non_Significant	0.531429	1	Non_Significant	1	1	Non_Significant	1	1	Non_Significant	1	1	Non_Significant	1
evm.model.chr10.308	100	100	51.6129	100	100	100	100	100	100	1	Non_Significant	1	1	Non_Significant	0.890112	1	Non_Significant	0.649524	1	Non_Significant	1	1	Non_Significant	1	1	Non_Significant	1	1	Non_Significant	1
evm.model.chr10.309	100	100	45.1613	100	100	100	100	100	100	1	Non_Significant	1	5.49821e-05	Lowly_in_China	0.145324	0.000121831	Lowly_in_Europe	0.177143	1	Non_Significant	1	1	Non_Significant	1	1	Non_Significant	1	1	Non_Significant	1
evm.model.chr10.31	100	100	6.45161	100	100	100	100	100	100	1	Non_Significant	1	1	Non_Significant	1.68653	1	Non_Significant	0.442857	1	Non_Significant	1	1	Non_Significant	1	1	Non_Significant	1	1	Non_Significant	1
evm.model.chr10.312	100	100	38.7097	100	100	100	100	100	100	1	Non_Significant	1	1	Non_Significant	0.941422	1	Non_Significant	0.553571	1	Non_Significant	1	1	Non_Significant	1	1	Non_Significant	1	1	Non_Significant	1
evm.model.chr10.313	100	100	45.1613	100	100	100	100	100	100	1	Non_Significant	1	1	Non_Significant	1.48766	0.326056	Non_Significant	0.442857	1	Non_Significant	1	1	Non_Significant	1	1	Non_Significant	1	1	Non_Significant	1
evm.model.chr10.322	100	100	51.6129	100	100	100	100	100	100	1	Non_Significant	1	0.000330424	Lowly_in_China	0.237586	0.0193873	Non_Significant	0.354286	1	Non_Significant	1	1	Non_Significant	1	1	Non_Significant	1	1	Non_Significant	1
evm.model.chr10.323	100	100	51.6129	100	100	100	100	100	100	1	Non_Significant	1	0.162749	Non_Significant	0.485212	0.00105469	Non_Significant	0.110714	1	Non_Significant	1	1	Non_Significant	1	1	Non_Significant	1	1	Non_Significant	1
evm.model.chr10.324	100	100	58.0645	100	100	100	100	100	100	1	Non_Significant	1	0.158362	Non_Significant	0.499712	1	Non_Significant	0	1	Non_Significant	1	1	Non_Significant	1	1	Non_Significant	1	1	Non_Significant	1
evm.model.chr10.326	100	100	22.5806	100	100	100	100	100	100	1	Non_Significant	1	0.0373169	Non_Significant	0.214162	0.154467	Non_Significant	1.83469	1	Non_Significant	1	1	Non_Significant	1	1	Non_Significant	1	1	Non_Significant	1
evm.model.chr10.338	100	100	6.45161	100	100	100	100	100	100	1	Non_Significant	1	1	Non_Significant	0.669257	1	Non_Significant	0.719643	1	Non_Significant	1	1	Non_Significant	1	1	Non_Significant	1	1	Non_Significant	1
evm.model.chr10.339	100	100	48.3871	100	100	100	100	100	100	1	Non_Significant	1	1	Non_Significant	0.699597	1	Non_Significant	0.708571	1	Non_Significant	1	1	Non_Significant	1	1	Non_Significant	1	1	Non_Significant	1
evm.model.chr10.340	100	100	19.3548	100	100	100	100	100	100	1	Non_Significant	1	1	Non_Significant	0.642487	0.138777	Non_Significant	0.468908	1	Non_Significant	1	1	Non_Significant	1	1	Non_Significant	1	1	Non_Significant	1
evm.model.chr10.342	100	100	38.7097	100	100	100	100	100	100	1	Non_Significant	1	0.000390839	Lowly_in_China	0.178469	1	Non_Significant	1.43929	1	Non_Significant	1	1	Non_Significant	1	1	Non_Significant	1	1	Non_Significant	1
evm.model.chr10.348	100	100	12.9032	100	100	100	100	100	100	1	Non_Significant	1	1	Non_Significant	0.963731	7.4213e-06	Lowly_in_Europe	0	1	Non_Significant	1	1	Non_Significant	1	1	Non_Significant	1	1	Non_Significant	1
evm.model.chr10.349	100	100	51.6129	100	100	100	100	100	100	1	Non_Significant	1	1.58454e-06	Lowly_in_China	0.107081	5.62557e-08	Lowly_in_Europe	0	1	Non_Significant	1	1	Non_Significant	1	1	Non_Significant	1	1	Non_Significant	1
evm.model.chr10.35	100	100	16.129	100	100	100	100	100	100	1	Non_Significant	1	1	Non_Significant	1.01727	6.50964e-10	Lowly_in_Europe	0	1	Non_Significant	1	1	Non_Significant	1	1	Non_Significant	1	1	Non_Significant	1
evm.model.chr10.350	100	100	48.3871	100	100	100	100	100	100	1	Non_Significant	1	1	Non_Significant	0.667473	1	Non_Significant	0.767619	1	Non_Significant	1	1	Non_Significant	1	1	Non_Significant	1	1	Non_Significant	1
evm.model.chr10.351	100	100	48.3871	100	100	100	100	100	100	1	Non_Significant	1	0.000399496	Lowly_in_China	0.221301	1	Non_Significant	0.996429	1	Non_Significant	1	1	Non_Significant	1	1	Non_Significant	1	1	Non_Significant	1
evm.model.chr10.352	100	100	6.45161	100	100	100	100	100	100	1	Non_Significant	1	1	Non_Significant	0.856649	0.0831356	Non_Significant	0.413333	1	Non_Significant	1	1	Non_Significant	1	1	Non_Significant	1	1	Non_Significant	1
evm.model.chr10.353	100	100	25.8065	100	100	100	100	100	100	1	Non_Significant	1	0.0965919	Non_Significant	2.15501	0.0185496	Non_Significant	0.340659	1	Non_Significant	1	1	Non_Significant	1	1	Non_Significant	1	1	Non_Significant	1
evm.model.chr10.354	100	100	32.2581	100	100	100	100	100	100	1	Non_Significant	1	1	Non_Significant	1.05475	0.00388551	Non_Significant	0.272527	1	Non_Significant	1	1	Non_Significant	1	1	Non_Significant	1	1	Non_Significant	1
evm.model.chr10.36	100	100	48.3871	100	100	100	100	100	100	1	Non_Significant	1	1	Non_Significant	0.999424	7.63763e-08	Lowly_in_Europe	0.0590476	1	Non_Significant	1	1	Non_Significant	1	1	Non_Significant	1	1	Non_Significant	1
evm.model.chr10.368	100	100	25.8065	100	100	100	100	100	100	1	Non_Significant	1	0.625029	Non_Significant	0.475173	0.422841	Non_Significant	0	1	Non_Significant	1	1	Non_Significant	1	1	Non_Significant	1	1	Non_Significant	1
evm.model.chr10.371	100	100	3.22581	100	100	100	100	100	100	1	Non_Significant	1	0.639689	Non_Significant	3.31952	0.00331871	Non_Significant	0.295238	1	Non_Significant	1	1	Non_Significant	1	1	Non_Significant	1	1	Non_Significant	1
evm.model.chr10.374	100	100	45.1613	100	100	100	100	100	100	1	Non_Significant	1	1	Non_Significant	0.806933	0.00850536	Non_Significant	0.241558	1	Non_Significant	1	1	Non_Significant	1	1	Non_Significant	1	1	Non_Significant	1
evm.model.chr10.376	100	100	51.6129	100	100	100	100	100	100	1	Non_Significant	1	1	Non_Significant	0.930268	0.00214784	Non_Significant	0.221429	1	Non_Significant	1	1	Non_Significant	1	1	Non_Significant	1	1	Non_Significant	1
evm.model.chr10.385	100	100	80.6452	100	100	100	100	100	100	1	Non_Significant	1	1	Non_Significant	1.09437	1	Non_Significant	0.442857	1	Non_Significant	1	1	Non_Significant	1	1	Non_Significant	1	1	Non_Significant	1
evm.model.chr10.389	100	100	54.8387	100	100	100	100	100	100	1	Non_Significant	1	0.0131361	Non_Significant	0.355887	0.000282381	Lowly_in_Europe	0	1	Non_Significant	1	1	Non_Significant	1	1	Non_Significant	1	1	Non_Significant	1
evm.model.chr10.391	100	100	51.6129	100	100	100	100	100	100	1	Non_Significant	1	1	Non_Significant	1.38536	0.0831356	Non_Significant	0.413333	1	Non_Significant	1	1	Non_Significant	1	1	Non_Significant	1	1	Non_Significant	1
evm.model.chr10.393	100	100	25.8065	100	100	100	100	100	100	1	Non_Significant	1	1	Non_Significant	1.02396	1	Non_Significant	1.35462	1	Non_Significant	1	1	Non_Significant	1	1	Non_Significant	1	1	Non_Significant	1
evm.model.chr10.398	100	100	35.4839	100	100	100	100	100	100	1	Non_Significant	1	0.00830638	Non_Significant	0.267703	0.602027	Non_Significant	1.60536	1	Non_Significant	1	1	Non_Significant	1	1	Non_Significant	1	1	Non_Significant	1
evm.model.chr10.404	100	100	45.1613	100	100	100	100	100	100	1	Non_Significant	1	0.629479	Non_Significant	0.558352	6.72594e-05	Lowly_in_Europe	0.0885714	1	Non_Significant	1	1	Non_Significant	1	1	Non_Significant	1	1	Non_Significant	1
evm.model.chr10.405	100	100	48.3871	100	100	100	100	100	100	1	Non_Significant	1	1	Non_Significant	0.649626	8.30789e-07	Lowly_in_Europe	0.0681319	1	Non_Significant	1	1	Non_Significant	1	1	Non_Significant	1	1	Non_Significant	1
evm.model.chr10.406	100	100	25.8065	100	100	100	100	100	100	1	Non_Significant	1	1	Non_Significant	0.823187	0.351209	Non_Significant	0.379592	1	Non_Significant	1	1	Non_Significant	1	1	Non_Significant	1	1	Non_Significant	1
evm.model.chr10.413	100	100	48.3871	100	100	100	100	100	100	1	Non_Significant	1	2.01841e-05	Lowly_in_China	0.146344	0.0193873	Non_Significant	0.354286	1	Non_Significant	1	1	Non_Significant	1	1	Non_Significant	1	1	Non_Significant	1
evm.model.chr10.415	100	100	41.9355	100	100	100	100	100	100	1	Non_Significant	1	0.000839365	Lowly_in_China	0.205925	0.598363	Non_Significant	1.63516	1	Non_Significant	1	1	Non_Significant	1	1	Non_Significant	1	1	Non_Significant	1
evm.model.chr10.419	100	100	41.9355	100	100	100	100	100	100	1	Non_Significant	1	1	Non_Significant	0.704265	0.00158027	Non_Significant	0.253061	1	Non_Significant	1	1	Non_Significant	1	1	Non_Significant	1	1	Non_Significant	1
evm.model.chr10.420	100	100	48.3871	100	100	100	100	100	100	1	Non_Significant	1	0.13117	Non_Significant	0.45331	0.00230575	Non_Significant	3.1	1	Non_Significant	1	1	Non_Significant	1	1	Non_Significant	1	1	Non_Significant	1
evm.model.chr10.424	100	100	6.45161	100	100	100	100	100	100	1	Non_Significant	1	0.00806008	Non_Significant	4.44387	1.01438e-06	Lowly_in_Europe	0	1	Non_Significant	1	1	Non_Significant	1	1	Non_Significant	1	1	Non_Significant	1
evm.model.chr10.427	100	100	48.3871	100	100	100	100	100	100	1	Non_Significant	1	0.000399496	Lowly_in_China	0.221301	0.205572	Non_Significant	0.472381	1	Non_Significant	1	1	Non_Significant	1	1	Non_Significant	1	1	Non_Significant	1
evm.model.chr10.429	100	100	35.4839	100	100	100	100	100	100	1	Non_Significant	1	1	Non_Significant	1.38719	0.289205	Non_Significant	0.295238	1	Non_Significant	1	1	Non_Significant	1	1	Non_Significant	1	1	Non_Significant	1
evm.model.chr10.43	100	100	38.7097	100	100	100	100	100	100	1	Non_Significant	1	1	Non_Significant	0.803109	3.27919e-09	Lowly_in_Europe	0	1	Non_Significant	1	1	Non_Significant	1	1	Non_Significant	1	1	Non_Significant	1
evm.model.chr10.431	100	100	12.9032	100	100	100	100	100	100	1	Non_Significant	1	1	Non_Significant	0.588946	1	Non_Significant	0.708571	1	Non_Significant	1	1	Non_Significant	1	1	Non_Significant	1	1	Non_Significant	1
evm.model.chr10.432	100	100	19.3548	100	100	100	100	100	100	1	Non_Significant	1	1	Non_Significant	0.874496	0.422841	Non_Significant	0.483117	1	Non_Significant	1	1	Non_Significant	1	1	Non_Significant	1	1	Non_Significant	1
evm.model.chr10.438	100	100	48.3871	100	100	100	100	100	100	1	Non_Significant	1	1	Non_Significant	1.08152	0.00105469	Non_Significant	0.110714	1	Non_Significant	1	1	Non_Significant	1	1	Non_Significant	1	1	Non_Significant	1
evm.model.chr10.439	100	100	54.8387	100	100	100	100	100	100	1	Non_Significant	1	1	Non_Significant	1.433	1.01438e-06	Lowly_in_Europe	0	1	Non_Significant	1	1	Non_Significant	1	1	Non_Significant	1	1	Non_Significant	1
evm.model.chr10.440	100	100	51.6129	100	100	100	100	100	100	1	Non_Significant	1	1	Non_Significant	1.11097	1	Non_Significant	1.07551	1	Non_Significant	1	1	Non_Significant	1	1	Non_Significant	1	1	Non_Significant	1
evm.model.chr10.441	100	100	32.2581	100	100	100	100	100	100	1	Non_Significant	1	0.00453296	Non_Significant	0.230225	8.30789e-07	Lowly_in_Europe	0.0681319	1	Non_Significant	1	1	Non_Significant	1	1	Non_Significant	1	1	Non_Significant	1
evm.model.chr10.444	100	100	41.9355	100	100	100	100	100	100	1	Non_Significant	1	0.00750479	Non_Significant	0.284177	0.00850536	Non_Significant	0.241558	1	Non_Significant	1	1	Non_Significant	1	1	Non_Significant	1	1	Non_Significant	1
evm.model.chr10.445	100	100	22.5806	100	100	100	100	100	100	1	Non_Significant	1	1	Non_Significant	1.56797	0.00086422	Lowly_in_Europe	0.204396	1	Non_Significant	1	1	Non_Significant	1	1	Non_Significant	1	1	Non_Significant	1
evm.model.chr10.446	100	100	48.3871	100	100	100	100	100	100	1	Non_Significant	1	1	Non_Significant	0.717444	5.10219e-05	Lowly_in_Europe	0.136264	1	Non_Significant	1	1	Non_Significant	1	1	Non_Significant	1	1	Non_Significant	1
evm.model.chr10.447	100	100	41.9355	100	100	100	100	100	100	1	Non_Significant	1	1	Non_Significant	0.675435	0.00214784	Non_Significant	0.221429	1	Non_Significant	1	1	Non_Significant	1	1	Non_Significant	1	1	Non_Significant	1
evm.model.chr10.448	100	100	45.1613	100	100	100	100	100	100	1	Non_Significant	1	0.45537	Non_Significant	0.53923	1	Non_Significant	0.695918	1	Non_Significant	1	1	Non_Significant	1	1	Non_Significant	1	1	Non_Significant	1
evm.model.chr10.449	100	100	19.3548	100	100	100	100	100	100	1	Non_Significant	1	0.33411	Non_Significant	2.0167	2.43141e-07	Lowly_in_Europe	0.0632653	1	Non_Significant	1	1	Non_Significant	1	1	Non_Significant	1	1	Non_Significant	1
evm.model.chr10.45	100	100	29.0323	100	100	100	100	100	100	1	Non_Significant	1	0.128282	Non_Significant	0.356937	0.867597	Non_Significant	0.608929	1	Non_Significant	1	1	Non_Significant	1	1	Non_Significant	1	1	Non_Significant	1
evm.model.chr10.451	100	100	48.3871	100	100	100	100	100	100	1	Non_Significant	1	0.000125954	Lowly_in_China	0.178469	0.0351249	Non_Significant	0	1	Non_Significant	1	1	Non_Significant	1	1	Non_Significant	1	1	Non_Significant	1
evm.model.chr10.453	100	100	19.3548	100	100	100	100	100	100	1	Non_Significant	1	0.457914	Non_Significant	0.356937	2.14684e-05	Lowly_in_Europe	0.0805195	1	Non_Significant	1	1	Non_Significant	1	1	Non_Significant	1	1	Non_Significant	1
evm.model.chr10.455	100	100	41.9355	100	100	100	100	100	100	1	Non_Significant	1	2.01841e-05	Lowly_in_China	0.123555	1	Non_Significant	0.759184	1	Non_Significant	1	1	Non_Significant	1	1	Non_Significant	1	1	Non_Significant	1
evm.model.chr10.456	100	100	48.3871	100	100	100	100	100	100	1	Non_Significant	1	0.00320452	Non_Significant	0.28555	6.50964e-10	Lowly_in_Europe	0	1	Non_Significant	1	1	Non_Significant	1	1	Non_Significant	1	1	Non_Significant	1
evm.model.chr10.457	100	100	35.4839	100	100	100	100	100	100	1	Non_Significant	1	1	Non_Significant	0.696028	1	Non_Significant	0.664286	1	Non_Significant	1	1	Non_Significant	1	1	Non_Significant	1	1	Non_Significant	1
evm.model.chr10.460	100	100	25.8065	100	100	100	100	100	100	1	Non_Significant	1	0.0434184	Non_Significant	0.287781	0.000404262	Lowly_in_Europe	0.23619	1	Non_Significant	1	1	Non_Significant	1	1	Non_Significant	1	1	Non_Significant	1
evm.model.chr10.462	100	100	29.0323	100	100	100	100	100	100	1	Non_Significant	1	0.0181672	Non_Significant	0.232009	0.00578296	Non_Significant	0.332143	1	Non_Significant	1	1	Non_Significant	1	1	Non_Significant	1	1	Non_Significant	1
evm.model.chr10.463	100	100	45.1613	100	100	100	100	100	100	1	Non_Significant	1	1	Non_Significant	1.1473	0.619034	Non_Significant	0.354286	1	Non_Significant	1	1	Non_Significant	1	1	Non_Significant	1	1	Non_Significant	1
evm.model.chr10.465	100	100	41.9355	100	100	100	100	100	100	1	Non_Significant	1	6.50649e-06	Lowly_in_China	0.0864886	0.11905	Non_Significant	0.177143	1	Non_Significant	1	1	Non_Significant	1	1	Non_Significant	1	1	Non_Significant	1
evm.model.chr10.467	100	100	35.4839	100	100	100	100	100	100	1	Non_Significant	1	1	Non_Significant	1.33365	1	Non_Significant	0.590476	1	Non_Significant	1	1	Non_Significant	1	1	Non_Significant	1	1	Non_Significant	1
evm.model.chr10.468	100	100	41.9355	100	100	100	100	100	100	1	Non_Significant	1	1	Non_Significant	0.638369	0.00136446	Non_Significant	0.276786	1	Non_Significant	1	1	Non_Significant	1	1	Non_Significant	1	1	Non_Significant	1
evm.model.chr10.471	100	100	41.9355	100	100	100	100	100	100	1	Non_Significant	1	1	Non_Significant	0.667198	0.0831356	Non_Significant	0.413333	1	Non_Significant	1	1	Non_Significant	1	1	Non_Significant	1	1	Non_Significant	1
evm.model.chr10.476	100	100	38.7097	100	100	100	100	100	100	1	Non_Significant	1	0.475113	Non_Significant	0.508636	1	Non_Significant	1.32857	1	Non_Significant	1	1	Non_Significant	1	1	Non_Significant	1	1	Non_Significant	1
evm.model.chr10.477	100	100	45.1613	100	100	100	100	100	100	1	Non_Significant	1	1	Non_Significant	1.14347	0.0405635	Non_Significant	0.379592	1	Non_Significant	1	1	Non_Significant	1	1	Non_Significant	1	1	Non_Significant	1
evm.model.chr10.478	100	100	45.1613	100	100	100	100	100	100	1	Non_Significant	1	1	Non_Significant	0.948433	7.4213e-06	Lowly_in_Europe	0	1	Non_Significant	1	1	Non_Significant	1	1	Non_Significant	1	1	Non_Significant	1
evm.model.chr10.479	100	100	51.6129	100	100	100	100	100	100	1	Non_Significant	1	1	Non_Significant	0.926921	1	Non_Significant	0.295238	1	Non_Significant	1	1	Non_Significant	1	1	Non_Significant	1	1	Non_Significant	1
evm.model.chr10.48	100	100	9.67742	100	100	100	100	100	100	1	Non_Significant	1	1	Non_Significant	0.499712	1	Non_Significant	0.695918	1	Non_Significant	1	1	Non_Significant	1	1	Non_Significant	1	1	Non_Significant	1
evm.model.chr10.480	100	100	35.4839	100	100	100	100	100	100	1	Non_Significant	1	0.00830638	Non_Significant	0.267703	1	Non_Significant	0.885714	1	Non_Significant	1	1	Non_Significant	1	1	Non_Significant	1	1	Non_Significant	1
evm.model.chr10.481	100	100	22.5806	100	100	100	100	100	100	1	Non_Significant	1	1	Non_Significant	0.979028	1	Non_Significant	1.25476	1	Non_Significant	1	1	Non_Significant	1	1	Non_Significant	1	1	Non_Significant	1
evm.model.chr10.485	100	100	45.1613	100	100	100	100	100	100	1	Non_Significant	1	1	Non_Significant	0.673082	0.351209	Non_Significant	0.379592	1	Non_Significant	1	1	Non_Significant	1	1	Non_Significant	1	1	Non_Significant	1
evm.model.chr10.487	100	100	12.9032	100	100	100	100	100	100	1	Non_Significant	1	1	Non_Significant	1.7133	0.076925	Non_Significant	0.295238	1	Non_Significant	1	1	Non_Significant	1	1	Non_Significant	1	1	Non_Significant	1
evm.model.chr10.494	100	100	48.3871	100	100	100	100	100	100	1	Non_Significant	1	0.00169754	Non_Significant	0.278411	0.00331871	Non_Significant	0.295238	1	Non_Significant	1	1	Non_Significant	1	1	Non_Significant	1	1	Non_Significant	1
evm.model.chr10.495	100	100	51.6129	100	100	100	100	100	100	1	Non_Significant	1	0.602866	Non_Significant	0.572215	1	Non_Significant	0.442857	1	Non_Significant	1	1	Non_Significant	1	1	Non_Significant	1	1	Non_Significant	1
evm.model.chr10.496	100	100	16.129	100	100	100	100	100	100	1	Non_Significant	1	1	Non_Significant	1.34922	1	Non_Significant	0.590476	1	Non_Significant	1	1	Non_Significant	1	1	Non_Significant	1	1	Non_Significant	1
evm.model.chr10.497	100	100	16.129	100	100	100	100	100	100	1	Non_Significant	1	1	Non_Significant	0.73886	1	Non_Significant	0.442857	1	Non_Significant	1	1	Non_Significant	1	1	Non_Significant	1	1	Non_Significant	1
evm.model.chr10.498	100	100	48.3871	100	100	100	100	100	100	1	Non_Significant	1	1	Non_Significant	0.706736	0.0831356	Non_Significant	0.253061	1	Non_Significant	1	1	Non_Significant	1	1	Non_Significant	1	1	Non_Significant	1
evm.model.chr10.502	100	100	51.6129	100	100	100	100	100	100	1	Non_Significant	1	0.602866	Non_Significant	0.582254	0.719797	Non_Significant	0.569388	1	Non_Significant	1	1	Non_Significant	1	1	Non_Significant	1	1	Non_Significant	1
evm.model.chr10.503	100	100	48.3871	100	100	100	100	100	100	1	Non_Significant	1	4.02425e-08	Lowly_in_China	0.0464018	1.01438e-06	Lowly_in_Europe	0	1	Non_Significant	1	1	Non_Significant	1	1	Non_Significant	1	1	Non_Significant	1
evm.model.chr10.505	100	100	51.6129	100	100	100	100	100	100	1	Non_Significant	1	0.356993	Non_Significant	1.67314	0.379107	Non_Significant	1.63158	1	Non_Significant	1	1	Non_Significant	1	1	Non_Significant	1	1	Non_Significant	1
evm.model.chr10.506	100	100	45.1613	100	100	100	100	100	100	1	Non_Significant	1	0.165449	Non_Significant	0.466568	0.000923132	Lowly_in_Europe	0	1	Non_Significant	1	1	Non_Significant	1	1	Non_Significant	1	1	Non_Significant	1
evm.model.chr10.51	100	100	25.8065	100	100	100	100	100	100	1	Non_Significant	1	0.00103668	Non_Significant	0.107081	1	Non_Significant	1.06897	1	Non_Significant	1	1	Non_Significant	1	1	Non_Significant	1	1	Non_Significant	1
evm.model.chr10.516	100	100	9.67742	100	100	100	100	100	100	1	Non_Significant	1	1	Non_Significant	0.963731	6.50964e-10	Lowly_in_Europe	0	1	Non_Significant	1	1	Non_Significant	1	1	Non_Significant	1	1	Non_Significant	1
evm.model.chr10.517	100	100	45.1613	100	100	100	100	100	100	1	Non_Significant	1	0.0136058	Non_Significant	0.328892	1	Non_Significant	0.885714	1	Non_Significant	1	1	Non_Significant	1	1	Non_Significant	1	1	Non_Significant	1
evm.model.chr10.52	100	100	6.45161	100	100	100	100	100	100	1	Non_Significant	1	1	Non_Significant	0.588946	0.000923132	Lowly_in_Europe	0	1	Non_Significant	1	1	Non_Significant	1	1	Non_Significant	1	1	Non_Significant	1
evm.model.chr10.522	100	100	38.7097	100	100	100	100	100	100	1	Non_Significant	1	1	Non_Significant	1.25374	0.422841	Non_Significant	0	1	Non_Significant	1	1	Non_Significant	1	1	Non_Significant	1	1	Non_Significant	1
evm.model.chr10.530	100	100	22.5806	100	100	100	100	100	100	1	Non_Significant	1	1	Non_Significant	0.573649	0.0831356	Non_Significant	0.253061	1	Non_Significant	1	1	Non_Significant	1	1	Non_Significant	1	1	Non_Significant	1
evm.model.chr10.534	100	100	29.0323	100	100	100	100	100	100	1	Non_Significant	1	0.802152	Non_Significant	0.51161	1	Non_Significant	0.442857	1	Non_Significant	1	1	Non_Significant	1	1	Non_Significant	1	1	Non_Significant	1
evm.model.chr10.538	100	100	48.3871	100	100	100	100	100	100	1	Non_Significant	1	1	Non_Significant	1.00656	0.289205	Non_Significant	0.295238	1	Non_Significant	1	1	Non_Significant	1	1	Non_Significant	1	1	Non_Significant	1
evm.model.chr10.539	100	100	6.45161	100	100	100	100	100	100	1	Non_Significant	1	1	Non_Significant	0.696028	0.0258776	Non_Significant	0.147619	1	Non_Significant	1	1	Non_Significant	1	1	Non_Significant	1	1	Non_Significant	1
evm.model.chr10.540	100	100	9.67742	100	100	100	100	100	100	1	Non_Significant	1	0.448779	Non_Significant	0.178469	1	Non_Significant	0	1	Non_Significant	1	1	Non_Significant	1	1	Non_Significant	1	1	Non_Significant	1
evm.model.chr10.543	100	100	12.9032	100	100	100	100	100	100	1	Non_Significant	1	1	Non_Significant	0.709413	0.00071108	Lowly_in_Europe	0.161039	1	Non_Significant	1	1	Non_Significant	1	1	Non_Significant	1	1	Non_Significant	1
evm.model.chr10.545	100	100	22.5806	100	100	100	100	100	100	1	Non_Significant	1	1	Non_Significant	0.887244	0.00086422	Lowly_in_Europe	0.204396	1	Non_Significant	1	1	Non_Significant	1	1	Non_Significant	1	1	Non_Significant	1
evm.model.chr10.546	100	100	45.1613	100	100	100	100	100	100	1	Non_Significant	1	0.00158244	Non_Significant	0.237108	0.294227	Non_Significant	0.221429	1	Non_Significant	1	1	Non_Significant	1	1	Non_Significant	1	1	Non_Significant	1
evm.model.chr10.547	100	100	29.0323	100	100	100	100	100	100	1	Non_Significant	1	0.00037595	Lowly_in_China	0.101132	1	Non_Significant	0.708571	1	Non_Significant	1	1	Non_Significant	1	1	Non_Significant	1	1	Non_Significant	1
evm.model.chr10.548	100	100	61.2903	100	100	100	100	100	100	1	Non_Significant	1	0.4266	Non_Significant	1.57804	7.63763e-08	Lowly_in_Europe	0.0590476	1	Non_Significant	1	1	Non_Significant	1	1	Non_Significant	1	1	Non_Significant	1
evm.model.chr10.549	100	100	16.129	100	100	100	100	100	100	1	Non_Significant	1	0.0409916	Non_Significant	0.149914	0.164725	Non_Significant	0.332143	1	Non_Significant	1	1	Non_Significant	1	1	Non_Significant	1	1	Non_Significant	1
evm.model.chr10.550	100	100	93.5484	100	100	100	100	100	100	1	Non_Significant	1	1	Non_Significant	0.998809	0.414848	Non_Significant	0.575714	1	Non_Significant	1	1	Non_Significant	1	1	Non_Significant	1	1	Non_Significant	1
evm.model.chr10.551	100	100	45.1613	100	100	100	100	100	100	1	Non_Significant	1	0.330756	Non_Significant	0.504811	1	Non_Significant	0.681319	1	Non_Significant	1	1	Non_Significant	1	1	Non_Significant	1	1	Non_Significant	1
evm.model.chr10.552	100	100	12.9032	100	100	100	100	100	100	1	Non_Significant	1	0.262055	Non_Significant	0.254318	1	Non_Significant	0.885714	1	Non_Significant	1	1	Non_Significant	1	1	Non_Significant	1	1	Non_Significant	1
evm.model.chr10.56	100	100	16.129	100	100	100	100	100	100	1	Non_Significant	1	0.963272	Non_Significant	0.417617	1.38905e-07	Lowly_in_Europe	0.0984127	1	Non_Significant	1	1	Non_Significant	1	1	Non_Significant	1	1	Non_Significant	1
evm.model.chr10.562	100	100	6.45161	100	100	100	100	100	100	1	Non_Significant	1	1	Non_Significant	0.107081	1	Non_Significant	1.43929	1	Non_Significant	1	1	Non_Significant	1	1	Non_Significant	1	1	Non_Significant	1
evm.model.chr10.564	100	100	22.5806	100	100	100	100	100	100	1	Non_Significant	1	1	Non_Significant	0.604244	0.00829406	Non_Significant	0.196825	1	Non_Significant	1	1	Non_Significant	1	1	Non_Significant	1	1	Non_Significant	1
evm.model.chr10.578	100	100	12.9032	100	100	100	100	100	100	1	Non_Significant	1	1	Non_Significant	0.88342	0.294227	Non_Significant	0.221429	1	Non_Significant	1	1	Non_Significant	1	1	Non_Significant	1	1	Non_Significant	1
evm.model.chr10.58	100	100	19.3548	100	100	100	100	100	100	1	Non_Significant	1	1	Non_Significant	0.758492	1	Non_Significant	1.32857	1	Non_Significant	1	1	Non_Significant	1	1	Non_Significant	1	1	Non_Significant	1
evm.model.chr10.582	100	100	19.3548	100	100	100	100	100	100	1	Non_Significant	1	0.0633849	Non_Significant	0.232009	1	Non_Significant	0.295238	1	Non_Significant	1	1	Non_Significant	1	1	Non_Significant	1	1	Non_Significant	1
evm.model.chr10.597	100	100	3.22581	100	100	100	100	100	100	1	Non_Significant	1	1	Non_Significant	0.428325	0.00388551	Non_Significant	0.272527	1	Non_Significant	1	1	Non_Significant	1	1	Non_Significant	1	1	Non_Significant	1
evm.model.chr10.600	100	100	35.4839	100	100	100	100	100	100	1	Non_Significant	1	0.17977	Non_Significant	0.428325	5.62557e-08	Lowly_in_Europe	0	1	Non_Significant	1	1	Non_Significant	1	1	Non_Significant	1	1	Non_Significant	1
evm.model.chr10.601	100	100	41.9355	100	100	100	100	100	100	1	Non_Significant	1	0.0141092	Non_Significant	0.317125	1	Non_Significant	1.24	1	Non_Significant	1	1	Non_Significant	1	1	Non_Significant	1	1	Non_Significant	1
evm.model.chr10.603	100	100	12.9032	100	100	100	100	100	100	1	Non_Significant	1	0.11012	Non_Significant	0.147237	1	Non_Significant	0	1	Non_Significant	1	1	Non_Significant	1	1	Non_Significant	1	1	Non_Significant	1
evm.model.chr10.604	100	100	16.129	100	100	100	100	100	100	1	Non_Significant	1	0.468555	Non_Significant	0.310535	1	Non_Significant	0.708571	1	Non_Significant	1	1	Non_Significant	1	1	Non_Significant	1	1	Non_Significant	1
evm.model.chr10.608	100	100	48.3871	100	100	100	100	100	100	1	Non_Significant	1	0.00169754	Non_Significant	0.274842	1	Non_Significant	1.06897	1	Non_Significant	1	1	Non_Significant	1	1	Non_Significant	1	1	Non_Significant	1
evm.model.chr10.61	100	100	25.8065	100	100	100	100	100	100	1	Non_Significant	1	0.00320452	Non_Significant	0.153929	7.4213e-06	Lowly_in_Europe	0	1	Non_Significant	1	1	Non_Significant	1	1	Non_Significant	1	1	Non_Significant	1
evm.model.chr10.612	100	100	64.5161	100	100	100	100	100	100	1	Non_Significant	1	0.0024358	Non_Significant	0.348014	1	Non_Significant	1.1625	1	Non_Significant	1	1	Non_Significant	1	1	Non_Significant	1	1	Non_Significant	1
evm.model.chr10.613	100	100	41.9355	100	100	100	100	100	100	1	Non_Significant	1	6.50649e-06	Lowly_in_China	0.0988442	2.56334e-10	Lowly_in_Europe	0	1	Non_Significant	1	1	Non_Significant	1	1	Non_Significant	1	1	Non_Significant	1
evm.model.chr10.614	100	100	51.6129	100	100	100	100	100	100	1	Non_Significant	1	0.83307	Non_Significant	0.619063	1.44716e-08	Lowly_in_Europe	0.0553571	1	Non_Significant	1	1	Non_Significant	1	1	Non_Significant	1	1	Non_Significant	1
evm.model.chr10.616	100	100	58.0645	100	100	100	100	100	100	1	Non_Significant	1	0.112719	Non_Significant	0.481865	1	Non_Significant	0.817582	1	Non_Significant	1	1	Non_Significant	1	1	Non_Significant	1	1	Non_Significant	1
evm.model.chr10.619	100	100	25.8065	100	100	100	100	100	100	1	Non_Significant	1	1	Non_Significant	0.783031	1	Non_Significant	0.885714	1	Non_Significant	1	1	Non_Significant	1	1	Non_Significant	1	1	Non_Significant	1
evm.model.chr10.62	100	100	29.0323	100	100	100	100	100	100	1	Non_Significant	1	0.802152	Non_Significant	0.505661	1	Non_Significant	1.1625	1	Non_Significant	1	1	Non_Significant	1	1	Non_Significant	1	1	Non_Significant	1
evm.model.chr10.620	100	100	12.9032	100	100	100	100	100	100	1	Non_Significant	1	0.552002	Non_Significant	0.294473	1	Non_Significant	1.32857	1	Non_Significant	1	1	Non_Significant	1	1	Non_Significant	1	1	Non_Significant	1
evm.model.chr10.624	100	100	6.45161	100	100	100	100	100	100	1	Non_Significant	1	1	Non_Significant	0.615717	6.50964e-10	Lowly_in_Europe	0	1	Non_Significant	1	1	Non_Significant	1	1	Non_Significant	1	1	Non_Significant	1
evm.model.chr10.638	100	100	9.67742	100	100	100	100	100	100	1	Non_Significant	1	1	Non_Significant	0.785262	0.0214071	Non_Significant	0.221429	1	Non_Significant	1	1	Non_Significant	1	1	Non_Significant	1	1	Non_Significant	1
evm.model.chr10.639	100	100	41.9355	100	100	100	100	100	100	1	Non_Significant	1	1	Non_Significant	0.708383	0.850085	Non_Significant	0.506122	1	Non_Significant	1	1	Non_Significant	1	1	Non_Significant	1	1	Non_Significant	1
evm.model.chr10.64	100	100	35.4839	100	100	100	100	100	100	1	Non_Significant	1	0.261692	Non_Significant	0.457529	7.4213e-06	Lowly_in_Europe	0	1	Non_Significant	1	1	Non_Significant	1	1	Non_Significant	1	1	Non_Significant	1
evm.model.chr10.640	100	100	16.129	100	100	100	100	100	100	1	Non_Significant	1	1	Non_Significant	1.1886	8.30789e-07	Lowly_in_Europe	0.0681319	1	Non_Significant	1	1	Non_Significant	1	1	Non_Significant	1	1	Non_Significant	1
evm.model.chr10.641	100	100	3.22581	100	100	100	100	100	100	1	Non_Significant	1	1	Non_Significant	0.642487	1	Non_Significant	0.295238	1	Non_Significant	1	1	Non_Significant	1	1	Non_Significant	1	1	Non_Significant	1
evm.model.chr10.643	100	100	96.7742	100	100	100	100	100	100	1	Non_Significant	1	0.00189777	Non_Significant	0.3962	0.00214784	Non_Significant	0.221429	1	Non_Significant	1	1	Non_Significant	1	1	Non_Significant	1	1	Non_Significant	1
evm.model.chr10.644	100	100	93.5484	100	100	100	100	100	100	1	Non_Significant	1	1	Non_Significant	1.06897	0.00193983	Non_Significant	0.177143	1	Non_Significant	1	1	Non_Significant	1	1	Non_Significant	1	1	Non_Significant	1
evm.model.chr10.645	100	100	25.8065	100	100	100	100	100	100	1	Non_Significant	1	9.09223e-06	Lowly_in_China	0.0133851	1	Non_Significant	1.03333	1	Non_Significant	1	1	Non_Significant	1	1	Non_Significant	1	1	Non_Significant	1
evm.model.chr10.646	100	100	51.6129	100	100	100	100	100	100	1	Non_Significant	1	1	Non_Significant	0.662565	1	Non_Significant	1	1	Non_Significant	1	1	Non_Significant	1	1	Non_Significant	1	1	Non_Significant	1
evm.model.chr10.648	100	100	48.3871	100	100	100	100	100	100	1	Non_Significant	1	0.000399496	Lowly_in_China	0.235579	1	Non_Significant	0.885714	1	Non_Significant	1	1	Non_Significant	1	1	Non_Significant	1	1	Non_Significant	1
evm.model.chr10.651	100	100	51.6129	100	100	100	100	100	100	1	Non_Significant	1	4.02425e-08	Lowly_in_China	0.0602332	1	Non_Significant	1.41714	1	Non_Significant	1	1	Non_Significant	1	1	Non_Significant	1	1	Non_Significant	1
evm.model.chr10.652	100	100	41.9355	100	100	100	100	100	100	1	Non_Significant	1	0.00178827	Non_Significant	0.230636	0.619034	Non_Significant	0.354286	1	Non_Significant	1	1	Non_Significant	1	1	Non_Significant	1	1	Non_Significant	1
evm.model.chr10.653	100	100	45.1613	100	100	100	100	100	100	1	Non_Significant	1	0.0636668	Non_Significant	0.405379	0.0214071	Non_Significant	0.265714	1	Non_Significant	1	1	Non_Significant	1	1	Non_Significant	1	1	Non_Significant	1
evm.model.chr10.654	100	100	51.6129	100	100	100	100	100	100	1	Non_Significant	1	1	Non_Significant	0.639141	0.101499	Non_Significant	2.21429	1	Non_Significant	1	1	Non_Significant	1	1	Non_Significant	1	1	Non_Significant	1
evm.model.chr10.656	100	100	51.6129	100	100	100	100	100	100	1	Non_Significant	1	0.315194	Non_Significant	0.528713	1	Non_Significant	1.1625	1	Non_Significant	1	1	Non_Significant	1	1	Non_Significant	1	1	Non_Significant	1
evm.model.chr10.658	100	100	45.1613	100	100	100	100	100	100	1	Non_Significant	1	1.10313e-07	Lowly_in_China	0.0420676	0.000379995	Lowly_in_Europe	0.0984127	1	Non_Significant	1	1	Non_Significant	1	1	Non_Significant	1	1	Non_Significant	1
evm.model.chr10.659	100	100	25.8065	100	100	100	100	100	100	1	Non_Significant	1	0.00320452	Non_Significant	0.174007	0.0534249	Non_Significant	2.09351	1	Non_Significant	1	1	Non_Significant	1	1	Non_Significant	1	1	Non_Significant	1
evm.model.chr10.661	100	100	22.5806	100	100	100	100	100	100	1	Non_Significant	1	0.0373169	Non_Significant	0.237108	1	Non_Significant	0.719643	1	Non_Significant	1	1	Non_Significant	1	1	Non_Significant	1	1	Non_Significant	1
evm.model.chr10.662	100	100	25.8065	100	100	100	100	100	100	1	Non_Significant	1	0.625029	Non_Significant	0.455095	3.27919e-09	Lowly_in_Europe	0	1	Non_Significant	1	1	Non_Significant	1	1	Non_Significant	1	1	Non_Significant	1
evm.model.chr10.664	100	100	41.9355	100	100	100	100	100	100	1	Non_Significant	1	0.000144673	Lowly_in_China	0.177096	0.759376	Non_Significant	0.531429	1	Non_Significant	1	1	Non_Significant	1	1	Non_Significant	1	1	Non_Significant	1
evm.model.chr10.667	100	100	9.67742	100	100	100	100	100	100	1	Non_Significant	1	0.164186	Non_Significant	0.107081	1	Non_Significant	0.295238	1	Non_Significant	1	1	Non_Significant	1	1	Non_Significant	1	1	Non_Significant	1
evm.model.chr10.669	100	100	38.7097	100	100	100	100	100	100	1	Non_Significant	1	0.0544676	Non_Significant	0.352476	5.62557e-08	Lowly_in_Europe	0	1	Non_Significant	1	1	Non_Significant	1	1	Non_Significant	1	1	Non_Significant	1
evm.model.chr10.67	100	100	32.2581	100	100	100	100	100	100	1	Non_Significant	1	6.97547e-05	Lowly_in_China	0.101727	0.00071108	Lowly_in_Europe	0.161039	1	Non_Significant	1	1	Non_Significant	1	1	Non_Significant	1	1	Non_Significant	1
evm.model.chr10.671	100	100	96.7742	100	100	100	100	100	100	1	Non_Significant	1	1	Non_Significant	1.03333	1	Non_Significant	1.77143	1	Non_Significant	1	1	Non_Significant	1	1	Non_Significant	1	1	Non_Significant	1
evm.model.chr10.672	100	100	100	100	100	100	100	100	100	1	Non_Significant	1	1	Non_Significant	1	1	Non_Significant	1.77143	1	Non_Significant	1	1	Non_Significant	1	1	Non_Significant	1	1	Non_Significant	1
evm.model.chr10.678	100	100	32.2581	100	100	100	100	100	100	1	Non_Significant	1	0.00186513	Non_Significant	0.187392	1.89456e-05	Lowly_in_Europe	0.126531	1	Non_Significant	1	1	Non_Significant	1	1	Non_Significant	1	1	Non_Significant	1
evm.model.chr10.679	100	100	48.3871	100	100	100	100	100	100	1	Non_Significant	1	5.42543e-05	Lowly_in_China	0.164191	2.14684e-05	Lowly_in_Europe	0	1	Non_Significant	1	1	Non_Significant	1	1	Non_Significant	1	1	Non_Significant	1
evm.model.chr10.68	100	100	16.129	100	100	100	100	100	100	1	Non_Significant	1	0.112719	Non_Significant	0.192746	0.000145308	Lowly_in_Europe	0.147619	1	Non_Significant	1	1	Non_Significant	1	1	Non_Significant	1	1	Non_Significant	1
evm.model.chr10.680	100	100	32.2581	100	100	100	100	100	100	1	Non_Significant	1	1	Non_Significant	0.888774	5.62557e-08	Lowly_in_Europe	0	1	Non_Significant	1	1	Non_Significant	1	1	Non_Significant	1	1	Non_Significant	1
evm.model.chr10.683	100	100	25.8065	100	100	100	100	100	100	1	Non_Significant	1	1	Non_Significant	0.923575	1	Non_Significant	0.295238	1	Non_Significant	1	1	Non_Significant	1	1	Non_Significant	1	1	Non_Significant	1
evm.model.chr10.684	100	100	51.6129	100	100	100	100	100	100	1	Non_Significant	1	0.00135114	Non_Significant	0.264357	8.30789e-07	Lowly_in_Europe	0.0681319	1	Non_Significant	1	1	Non_Significant	1	1	Non_Significant	1	1	Non_Significant	1
evm.model.chr10.69	100	100	29.0323	100	100	100	100	100	100	1	Non_Significant	1	0.128282	Non_Significant	0.333141	4.05365e-06	Lowly_in_Europe	0.0738095	1	Non_Significant	1	1	Non_Significant	1	1	Non_Significant	1	1	Non_Significant	1
evm.model.chr10.696	100	100	35.4839	100	100	100	100	100	100	1	Non_Significant	1	2.39449e-05	Lowly_in_China	0.0973465	8.30789e-07	Lowly_in_Europe	0.0681319	1	Non_Significant	1	1	Non_Significant	1	1	Non_Significant	1	1	Non_Significant	1
evm.model.chr10.698	100	100	51.6129	100	100	100	100	100	100	1	Non_Significant	1	1	Non_Significant	0.870035	1	Non_Significant	0.632653	1	Non_Significant	1	1	Non_Significant	1	1	Non_Significant	1	1	Non_Significant	1
evm.model.chr10.70	100	100	41.9355	100	100	100	100	100	100	1	Non_Significant	1	5.49821e-05	Lowly_in_China	0.140029	1	Non_Significant	0.885714	1	Non_Significant	1	1	Non_Significant	1	1	Non_Significant	1	1	Non_Significant	1
evm.model.chr10.718	100	100	32.2581	100	100	100	100	100	100	1	Non_Significant	1	0.000252861	Lowly_in_China	0.128497	0.164725	Non_Significant	0.332143	1	Non_Significant	1	1	Non_Significant	1	1	Non_Significant	1	1	Non_Significant	1
evm.model.chr10.719	100	100	9.67742	100	100	100	100	100	100	1	Non_Significant	1	0.988261	Non_Significant	0.321244	0.613204	Non_Significant	0.545055	1	Non_Significant	1	1	Non_Significant	1	1	Non_Significant	1	1	Non_Significant	1
evm.model.chr10.720	100	100	35.4839	100	100	100	100	100	100	1	Non_Significant	1	0.158362	Non_Significant	0.389386	1	Non_Significant	0	1	Non_Significant	1	1	Non_Significant	1	1	Non_Significant	1	1	Non_Significant	1
evm.model.chr10.721	100	100	35.4839	100	100	100	100	100	100	1	Non_Significant	1	0.00070407	Lowly_in_China	0.165489	0.000145308	Lowly_in_Europe	0.221429	1	Non_Significant	1	1	Non_Significant	1	1	Non_Significant	1	1	Non_Significant	1
evm.model.chr10.722	100	100	12.9032	100	100	100	100	100	100	1	Non_Significant	1	0.262055	Non_Significant	0.200777	0.000282381	Lowly_in_Europe	0	1	Non_Significant	1	1	Non_Significant	1	1	Non_Significant	1	1	Non_Significant	1
evm.model.chr10.723	100	100	3.22581	100	100	100	100	100	100	1	Non_Significant	1	1	Non_Significant	1.12435	1	Non_Significant	1.32857	1	Non_Significant	1	1	Non_Significant	1	1	Non_Significant	1	1	Non_Significant	1
evm.model.chr10.726	100	100	45.1613	100	100	100	100	100	100	1	Non_Significant	1	0.000136347	Lowly_in_China	0.175919	0.422841	Non_Significant	0	1	Non_Significant	1	1	Non_Significant	1	1	Non_Significant	1	1	Non_Significant	1
evm.model.chr10.728	100	100	22.5806	100	100	100	100	100	100	1	Non_Significant	1	0.780669	Non_Significant	0.474217	1	Non_Significant	1.38393	1	Non_Significant	1	1	Non_Significant	1	1	Non_Significant	1	1	Non_Significant	1
evm.model.chr10.73	100	100	38.7097	100	100	100	100	100	100	1	Non_Significant	1	0.0314995	Non_Significant	0.334629	0.719797	Non_Significant	0.569388	1	Non_Significant	1	1	Non_Significant	1	1	Non_Significant	1	1	Non_Significant	1
evm.model.chr10.732	100	100	35.4839	100	100	100	100	100	100	1	Non_Significant	1	1	Non_Significant	1.11462	1	Non_Significant	1.06286	1	Non_Significant	1	1	Non_Significant	1	1	Non_Significant	1	1	Non_Significant	1
evm.model.chr10.733	100	100	9.67742	100	100	100	100	100	100	1	Non_Significant	1	0.164186	Non_Significant	0.142775	0.00555172	Non_Significant	0	1	Non_Significant	1	1	Non_Significant	1	1	Non_Significant	1	1	Non_Significant	1
evm.model.chr10.734	100	100	41.9355	100	100	100	100	100	100	1	Non_Significant	1	0.266652	Non_Significant	0.46951	1	Non_Significant	0.590476	1	Non_Significant	1	1	Non_Significant	1	1	Non_Significant	1	1	Non_Significant	1
evm.model.chr10.74	100	100	38.7097	100	100	100	100	100	100	1	Non_Significant	1	1	Non_Significant	0.870035	0.0351249	Non_Significant	0	1	Non_Significant	1	1	Non_Significant	1	1	Non_Significant	1	1	Non_Significant	1
evm.model.chr10.740	100	100	41.9355	100	100	100	100	100	100	1	Non_Significant	1	2.01841e-05	Lowly_in_China	0.123555	0.422841	Non_Significant	0	1	Non_Significant	1	1	Non_Significant	1	1	Non_Significant	1	1	Non_Significant	1
evm.model.chr10.741	100	100	45.1613	100	100	100	100	100	100	1	Non_Significant	1	0.00402742	Non_Significant	0.290649	0.0351249	Non_Significant	0	1	Non_Significant	1	1	Non_Significant	1	1	Non_Significant	1	1	Non_Significant	1
evm.model.chr10.743	100	100	6.45161	100	100	100	100	100	100	1	Non_Significant	1	0.577947	Non_Significant	2.4361	1	Non_Significant	1.21786	1	Non_Significant	1	1	Non_Significant	1	1	Non_Significant	1	1	Non_Significant	1
evm.model.chr10.745	100	100	25.8065	100	100	100	100	100	100	1	Non_Significant	1	0.0434184	Non_Significant	0.281088	0.0351249	Non_Significant	0	1	Non_Significant	1	1	Non_Significant	1	1	Non_Significant	1	1	Non_Significant	1
evm.model.chr10.75	100	100	41.9355	100	100	100	100	100	100	1	Non_Significant	1	0.0304829	Non_Significant	0.35831	0.0351249	Non_Significant	0	1	Non_Significant	1	1	Non_Significant	1	1	Non_Significant	1	1	Non_Significant	1
evm.model.chr10.758	100	100	3.22581	100	100	100	100	100	100	1	Non_Significant	1	1	Non_Significant	0.267703	0.422841	Non_Significant	0	1	Non_Significant	1	1	Non_Significant	1	1	Non_Significant	1	1	Non_Significant	1
evm.model.chr10.76	100	100	51.6129	100	100	100	100	100	100	1	Non_Significant	1	6.4762e-05	Lowly_in_China	0.194085	0.0351249	Non_Significant	0	1	Non_Significant	1	1	Non_Significant	1	1	Non_Significant	1	1	Non_Significant	1
evm.model.chr10.763	100	100	19.3548	100	100	100	100	100	100	1	Non_Significant	1	0.457914	Non_Significant	0.365861	0.00555172	Non_Significant	0	1	Non_Significant	1	1	Non_Significant	1	1	Non_Significant	1	1	Non_Significant	1
evm.model.chr10.766	100	100	45.1613	100	100	100	100	100	100	1	Non_Significant	1	7.32593e-06	Lowly_in_China	0.103257	0.422841	Non_Significant	0	1	Non_Significant	1	1	Non_Significant	1	1	Non_Significant	1	1	Non_Significant	1
evm.model.chr10.77	100	100	6.45161	100	100	100	100	100	100	1	Non_Significant	1	1	Non_Significant	0.562176	0.422841	Non_Significant	0	1	Non_Significant	1	1	Non_Significant	1	1	Non_Significant	1	1	Non_Significant	1
evm.model.chr10.778	100	100	51.6129	100	100	100	100	100	100	1	Non_Significant	1	1	Non_Significant	0.719452	0.0351249	Non_Significant	0	1	Non_Significant	1	1	Non_Significant	1	1	Non_Significant	1	1	Non_Significant	1
evm.model.chr10.78	100	100	45.1613	100	100	100	100	100	100	1	Non_Significant	1	0.00158244	Non_Significant	0.240933	0.0351249	Non_Significant	0	1	Non_Significant	1	1	Non_Significant	1	1	Non_Significant	1	1	Non_Significant	1
evm.model.chr10.783	100	100	48.3871	100	100	100	100	100	100	1	Non_Significant	1	0.713	Non_Significant	0.578238	0.422841	Non_Significant	0	1	Non_Significant	1	1	Non_Significant	1	1	Non_Significant	1	1	Non_Significant	1
evm.model.chr10.784	100	100	12.9032	100	100	100	100	100	100	1	Non_Significant	1	0.00532075	Non_Significant	0	0.0405635	Non_Significant	0.379592	1	Non_Significant	1	1	Non_Significant	1	1	Non_Significant	1	1	Non_Significant	1
evm.model.chr10.785	100	100	38.7097	100	100	100	100	100	100	1	Non_Significant	1	1.35306e-06	Lowly_in_China	0.0401554	2.56334e-10	Lowly_in_Europe	0	1	Non_Significant	1	1	Non_Significant	1	1	Non_Significant	1	1	Non_Significant	1
evm.model.chr10.786	100	100	9.67742	100	100	100	100	100	100	1	Non_Significant	1	0.0336487	Non_Significant	0	0.0351249	Non_Significant	0	1	Non_Significant	1	1	Non_Significant	1	1	Non_Significant	1	1	Non_Significant	1
evm.model.chr10.787	100	100	6.45161	100	100	100	100	100	100	1	Non_Significant	1	0.384465	Non_Significant	0	0.00555172	Non_Significant	0	1	Non_Significant	1	1	Non_Significant	1	1	Non_Significant	1	1	Non_Significant	1
evm.model.chr10.788	100	100	9.67742	100	100	100	100	100	100	1	Non_Significant	1	0.0336487	Non_Significant	0	0.0351249	Non_Significant	0	1	Non_Significant	1	1	Non_Significant	1	1	Non_Significant	1	1	Non_Significant	1
evm.model.chr10.79	100	100	51.6129	100	100	100	100	100	100	1	Non_Significant	1	0.00563343	Non_Significant	0.321244	0.0351249	Non_Significant	0	1	Non_Significant	1	1	Non_Significant	1	1	Non_Significant	1	1	Non_Significant	1
evm.model.chr10.792	100	100	9.67742	100	100	100	100	100	100	1	Non_Significant	1	0.0336487	Non_Significant	0	0.163485	Non_Significant	0.442857	1	Non_Significant	1	1	Non_Significant	1	1	Non_Significant	1	1	Non_Significant	1
evm.model.chr10.793	100	100	9.67742	100	100	100	100	100	100	1	Non_Significant	1	0.0336487	Non_Significant	0	0.867597	Non_Significant	0.608929	1	Non_Significant	1	1	Non_Significant	1	1	Non_Significant	1	1	Non_Significant	1
evm.model.chr10.794	100	100	6.45161	100	100	100	100	100	100	1	Non_Significant	1	0.384465	Non_Significant	0	0.0831356	Non_Significant	0.413333	1	Non_Significant	1	1	Non_Significant	1	1	Non_Significant	1	1	Non_Significant	1
evm.model.chr10.795	100	100	9.67742	100	100	100	100	100	100	1	Non_Significant	1	0.0336487	Non_Significant	0	1	Non_Significant	1.30252	1	Non_Significant	1	1	Non_Significant	1	1	Non_Significant	1	1	Non_Significant	1
evm.model.chr10.796	100	100	12.9032	100	100	100	100	100	100	1	Non_Significant	1	0.00532075	Non_Significant	0	0.00555172	Non_Significant	0	1	Non_Significant	1	1	Non_Significant	1	1	Non_Significant	1	1	Non_Significant	1
evm.model.chr10.797	100	100	6.45161	100	100	100	100	100	100	1	Non_Significant	1	0.384465	Non_Significant	0	0.422841	Non_Significant	0	1	Non_Significant	1	1	Non_Significant	1	1	Non_Significant	1	1	Non_Significant	1
evm.model.chr10.798	100	100	6.45161	100	100	100	100	100	100	1	Non_Significant	1	0.384465	Non_Significant	0	1	Non_Significant	0	1	Non_Significant	1	1	Non_Significant	1	1	Non_Significant	1	1	Non_Significant	1
evm.model.chr10.799	100	100	9.67742	100	100	100	100	100	100	1	Non_Significant	1	0.0336487	Non_Significant	0	0.422841	Non_Significant	0	1	Non_Significant	1	1	Non_Significant	1	1	Non_Significant	1	1	Non_Significant	1
evm.model.chr10.80	100	100	9.67742	100	100	100	100	100	100	1	Non_Significant	1	0.0336487	Non_Significant	0	1	Non_Significant	0	1	Non_Significant	1	1	Non_Significant	1	1	Non_Significant	1	1	Non_Significant	1
evm.model.chr10.800	100	100	6.45161	100	100	100	100	100	100	1	Non_Significant	1	0.384465	Non_Significant	0	0.422841	Non_Significant	0	1	Non_Significant	1	1	Non_Significant	1	1	Non_Significant	1	1	Non_Significant	1
evm.model.chr10.801	100	100	45.1613	100	100	100	100	100	100	1	Non_Significant	1	2.01841e-05	Lowly_in_China	0.122378	1	Non_Significant	0	1	Non_Significant	1	1	Non_Significant	1	1	Non_Significant	1	1	Non_Significant	1
evm.model.chr10.811	100	100	48.3871	100	100	100	100	100	100	1	Non_Significant	1	0.00588612	Non_Significant	0.299827	0.422841	Non_Significant	0	1	Non_Significant	1	1	Non_Significant	1	1	Non_Significant	1	1	Non_Significant	1
evm.model.chr10.814	100	100	9.67742	100	100	100	100	100	100	1	Non_Significant	1	0.0336487	Non_Significant	0	1	Non_Significant	0	1	Non_Significant	1	1	Non_Significant	1	1	Non_Significant	1	1	Non_Significant	1
evm.model.chr10.82	100	100	12.9032	100	100	100	100	100	100	1	Non_Significant	1	0.00532075	Non_Significant	0	1	Non_Significant	0	1	Non_Significant	1	1	Non_Significant	1	1	Non_Significant	1	1	Non_Significant	1
evm.model.chr10.824	100	100	9.67742	100	98.9247	100	100	100	100	1	Non_Significant	1	0.0336487	Non_Significant	0	1	Non_Significant	0	1	Non_Significant	1.01087	1	Non_Significant	1	1	Non_Significant	1	1	Non_Significant	1
evm.model.chr10.833	100	100	9.67742	100	100	100	100	100	100	1	Non_Significant	1	0.0336487	Non_Significant	0	0.422841	Non_Significant	0	1	Non_Significant	1	1	Non_Significant	1	1	Non_Significant	1	1	Non_Significant	1
evm.model.chr10.837	100	100	45.1613	100	100	100	100	100	100	1	Non_Significant	1	0.0390378	Non_Significant	0.367135	1	Non_Significant	0	1	Non_Significant	1	1	Non_Significant	1	1	Non_Significant	1	1	Non_Significant	1
evm.model.chr10.838	100	100	51.6129	100	100	100	100	100	100	1	Non_Significant	1	1	Non_Significant	0.639141	7.63763e-08	Lowly_in_Europe	0.0590476	1	Non_Significant	1	1	Non_Significant	1	1	Non_Significant	1	1	Non_Significant	1
evm.model.chr10.844	100	100	48.3871	85	88.172	100	100	100	100	1	Non_Significant	1	0.000839365	Lowly_in_China	0.239148	1	Non_Significant	0	1	Non_Significant	0.964024	1	Non_Significant	1	1	Non_Significant	1	1	Non_Significant	1
evm.model.chr10.846	100	100	54.8387	100	100	100	100	100	100	1	Non_Significant	1	2.45898e-05	Lowly_in_China	0.182668	1	Non_Significant	0.738095	1	Non_Significant	1	1	Non_Significant	1	1	Non_Significant	1	1	Non_Significant	1
evm.model.chr10.847	100	100	12.9032	100	100	100	100	83.0508	100	1	Non_Significant	1	0.00532075	Non_Significant	0	5.10219e-05	Lowly_in_Europe	0.136264	1	Non_Significant	1	1	Non_Significant	1	1	Non_Significant	1.20408	1	Non_Significant	1
evm.model.chr10.848	100	100	0	100	100	100	100	100	100	1	Non_Significant	1	1	Non_Significant	100	1	Non_Significant	0.695918	1	Non_Significant	1	1	Non_Significant	1	1	Non_Significant	1	1	Non_Significant	1
evm.model.chr10.852	100	100	0	100	100	100	100	100	100	1	Non_Significant	1	1	Non_Significant	100	1	Non_Significant	0	1	Non_Significant	1	1	Non_Significant	1	1	Non_Significant	1	1	Non_Significant	1
evm.model.chr10.853	100	100	0	100	100	100	100	100	100	1	Non_Significant	1	1	Non_Significant	100	0.00555172	Non_Significant	0	1	Non_Significant	1	1	Non_Significant	1	1	Non_Significant	1	1	Non_Significant	1
evm.model.chr10.854	100	100	0	100	100	100	100	100	100	1	Non_Significant	1	1	Non_Significant	100	1.89456e-05	Lowly_in_Europe	0.126531	1	Non_Significant	1	1	Non_Significant	1	1	Non_Significant	1	1	Non_Significant	1
evm.model.chr10.855	100	100	0	100	100	100	100	100	100	1	Non_Significant	1	1	Non_Significant	100	7.4213e-06	Lowly_in_Europe	0	1	Non_Significant	1	1	Non_Significant	1	1	Non_Significant	1	1	Non_Significant	1
evm.model.chr10.856	100	100	0	100	100	100	100	100	100	1	Non_Significant	1	1	Non_Significant	100	0.602027	Non_Significant	1.60536	1	Non_Significant	1	1	Non_Significant	1	1	Non_Significant	1	1	Non_Significant	1
evm.model.chr10.857	100	100	0	100	100	100	100	100	100	1	Non_Significant	1	1	Non_Significant	100	1	Non_Significant	0.664286	1	Non_Significant	1	1	Non_Significant	1	1	Non_Significant	1	1	Non_Significant	1
evm.model.chr10.858	100	100	0	100	100	100	100	100	100	1	Non_Significant	1	1	Non_Significant	100	0.00214784	Non_Significant	0.221429	1	Non_Significant	1	1	Non_Significant	1	1	Non_Significant	1	1	Non_Significant	1
evm.model.chr10.860	100	100	0	100	100	100	100	100	100	1	Non_Significant	1	1	Non_Significant	100	1	Non_Significant	0	1	Non_Significant	1	1	Non_Significant	1	1	Non_Significant	1	1	Non_Significant	1
evm.model.chr10.861	100	100	0	100	100	100	100	100	100	1	Non_Significant	1	1	Non_Significant	100	7.63763e-08	Lowly_in_Europe	0.0590476	1	Non_Significant	1	1	Non_Significant	1	1	Non_Significant	1	1	Non_Significant	1
evm.model.chr10.868	100	100	0	100	100	100	100	100	100	1	Non_Significant	1	1	Non_Significant	100	0.422841	Non_Significant	0	1	Non_Significant	1	1	Non_Significant	1	1	Non_Significant	1	1	Non_Significant	1
evm.model.chr10.869	100	100	0	100	100	100	100	100	100	1	Non_Significant	1	1	Non_Significant	100	1	Non_Significant	0	1	Non_Significant	1	1	Non_Significant	1	1	Non_Significant	1	1	Non_Significant	1
evm.model.chr10.871	100	100	0	100	100	100	100	100	100	1	Non_Significant	1	1	Non_Significant	100	1	Non_Significant	0.590476	1	Non_Significant	1	1	Non_Significant	1	1	Non_Significant	1	1	Non_Significant	1
evm.model.chr10.872	100	100	0	100	100	100	100	100	100	1	Non_Significant	1	1	Non_Significant	100	0.0193873	Non_Significant	0.354286	1	Non_Significant	1	1	Non_Significant	1	1	Non_Significant	1	1	Non_Significant	1
evm.model.chr10.873	100	100	0	100	100	100	100	100	100	1	Non_Significant	1	1	Non_Significant	100	0.11905	Non_Significant	0.177143	1	Non_Significant	1	1	Non_Significant	1	1	Non_Significant	1	1	Non_Significant	1
evm.model.chr10.874	100	100	0	100	100	100	100	100	100	1	Non_Significant	1	1	Non_Significant	100	5.10219e-05	Lowly_in_Europe	0.136264	1	Non_Significant	1	1	Non_Significant	1	1	Non_Significant	1	1	Non_Significant	1
evm.model.chr10.875	100	100	0	100	100	100	100	100	100	1	Non_Significant	1	1	Non_Significant	100	1	Non_Significant	0.941071	1	Non_Significant	1	1	Non_Significant	1	1	Non_Significant	1	1	Non_Significant	1
evm.model.chr10.876	100	100	0	100	100	100	100	100	100	1	Non_Significant	1	1	Non_Significant	100	2.10365e-07	Lowly_in_Europe	0	1	Non_Significant	1	1	Non_Significant	1	1	Non_Significant	1	1	Non_Significant	1
evm.model.chr10.877	100	100	0	100	100	100	100	100	100	1	Non_Significant	1	1	Non_Significant	100	1	Non_Significant	0.830357	1	Non_Significant	1	1	Non_Significant	1	1	Non_Significant	1	1	Non_Significant	1
evm.model.chr10.878	100	100	0	100	100	100	100	100	100	1	Non_Significant	1	1	Non_Significant	100	1	Non_Significant	0.941071	1	Non_Significant	1	1	Non_Significant	1	1	Non_Significant	1	1	Non_Significant	1
evm.model.chr10.880	100	100	0	100	100	100	100	100	100	1	Non_Significant	1	1	Non_Significant	100	7.4213e-06	Lowly_in_Europe	0	1	Non_Significant	1	1	Non_Significant	1	1	Non_Significant	1	1	Non_Significant	1
evm.model.chr10.886	100	100	0	100	100	100	100	100	100	1	Non_Significant	1	1	Non_Significant	100	5.33832e-05	Lowly_in_Europe	0.208403	1	Non_Significant	1	1	Non_Significant	1	1	Non_Significant	1	1	Non_Significant	1
evm.model.chr10.887	100	100	0	100	100	100	100	100	100	1	Non_Significant	1	1	Non_Significant	100	1.89456e-05	Lowly_in_Europe	0.126531	1	Non_Significant	1	1	Non_Significant	1	1	Non_Significant	1	1	Non_Significant	1
evm.model.chr10.888	100	100	0	100	96.7742	100	100	100	100	1	Non_Significant	1	1	Non_Significant	100	0.0291204	Non_Significant	0.3875	1	Non_Significant	1.03333	1	Non_Significant	1	1	Non_Significant	1	1	Non_Significant	1
evm.model.chr10.890	100	100	0	100	100	100	100	100	100	1	Non_Significant	1	1	Non_Significant	100	3.27919e-09	Lowly_in_Europe	0	1	Non_Significant	1	1	Non_Significant	1	1	Non_Significant	1	1	Non_Significant	1
evm.model.chr10.891	100	100	0	100	100	100	100	96.6102	100	1	Non_Significant	1	1	Non_Significant	100	1	Non_Significant	0.632653	1	Non_Significant	1	1	Non_Significant	1	1	Non_Significant	1.03509	1	Non_Significant	1
evm.model.chr10.892	100	100	0	100	100	100	100	100	100	1	Non_Significant	1	1	Non_Significant	100	2.43141e-07	Lowly_in_Europe	0.0632653	1	Non_Significant	1	1	Non_Significant	1	1	Non_Significant	1	1	Non_Significant	1
evm.model.chr10.894	100	100	0	100	100	100	100	100	100	1	Non_Significant	1	1	Non_Significant	100	0.076925	Non_Significant	0.295238	1	Non_Significant	1	1	Non_Significant	1	1	Non_Significant	1	1	Non_Significant	1
evm.model.chr10.895	100	100	6.45161	100	100	100	100	100	99.7877	1	Non_Significant	1	0.384465	Non_Significant	0	1.01438e-06	Lowly_in_Europe	0	1	Non_Significant	1	1	Non_Significant	1	1	Non_Significant	1	1	Non_Significant	0.997877
evm.model.chr10.898	100	100	3.22581	100	100	100	100	100	100	1	Non_Significant	1	1	Non_Significant	0.0535406	0.0351249	Non_Significant	0	1	Non_Significant	1	1	Non_Significant	1	1	Non_Significant	1	1	Non_Significant	1
evm.model.chr10.9	100	100	0	100	100	100	100	100	100	1	Non_Significant	1	1	Non_Significant	100	0.00555172	Non_Significant	0	1	Non_Significant	1	1	Non_Significant	1	1	Non_Significant	1	1	Non_Significant	1
evm.model.chr10.900	99.8273	100	0	100	100	100	100	100	100	1	Non_Significant	0.998273	1	Non_Significant	100	1	Non_Significant	0.695918	1	Non_Significant	1	1	Non_Significant	1	1	Non_Significant	1	1	Non_Significant	1
evm.model.chr10.904	100	100	0	100	100	100	100	100	99.1507	1	Non_Significant	1	1	Non_Significant	100	0.0351249	Non_Significant	0	1	Non_Significant	1	1	Non_Significant	0.85	1	Non_Significant	1	1	Non_Significant	1.19386
evm.model.chr10.913	100	100	0	100	100	100	100	100	100	1	Non_Significant	1	1	Non_Significant	100	0.422841	Non_Significant	0	1	Non_Significant	1	1	Non_Significant	1	1	Non_Significant	1	1	Non_Significant	1
evm.model.chr10.917	100	100	0	100	100	100	100	100	100	1	Non_Significant	1	1	Non_Significant	100	0.422841	Non_Significant	0	1	Non_Significant	1	1	Non_Significant	1	1	Non_Significant	1	1	Non_Significant	1
evm.model.chr10.919	97.582	91.4286	0	100	100	100	100	100	100	1	Non_Significant	1.0673	1	Non_Significant	100	0.422841	Non_Significant	0	1	Non_Significant	1	1	Non_Significant	1	1	Non_Significant	1	1	Non_Significant	1
evm.model.chr10.920	100	100	6.45161	100	100	100	100	100	100	1	Non_Significant	1	0.384465	Non_Significant	0.0535406	0.0351249	Non_Significant	0	1	Non_Significant	1	1	Non_Significant	1	1	Non_Significant	1	1	Non_Significant	1
evm.model.chr10.921	100	100	0	100	100	100	100	100	100	1	Non_Significant	1	1	Non_Significant	100	0.0364569	Non_Significant	2.50952	1	Non_Significant	1	1	Non_Significant	1	1	Non_Significant	1	1	Non_Significant	1
evm.model.chr10.924	100	100	3.22581	100	100	100	100	100	100	1	Non_Significant	1	1	Non_Significant	0	0.0351249	Non_Significant	0	1	Non_Significant	1	1	Non_Significant	1	1	Non_Significant	1	1	Non_Significant	1
evm.model.chr10.929	100	100	0	100	100	100	100	100	100	1	Non_Significant	1	1	Non_Significant	100	0.422841	Non_Significant	0	1	Non_Significant	1	1	Non_Significant	1	1	Non_Significant	1	1	Non_Significant	1
evm.model.chr10.930	100	100	0	100	100	100	100	100	100	1	Non_Significant	1	1	Non_Significant	100	0.0351249	Non_Significant	0	1	Non_Significant	1	1	Non_Significant	1	1	Non_Significant	1	1	Non_Significant	1
evm.model.chr10.934	100	100	0	100	100	100	100	100	100	1	Non_Significant	1	1	Non_Significant	100	0.422841	Non_Significant	0	1	Non_Significant	1	1	Non_Significant	1	1	Non_Significant	1	1	Non_Significant	1
evm.model.chr10.937	100	100	6.45161	100	100	100	100	100	100	1	Non_Significant	1	0.384465	Non_Significant	0.0535406	1	Non_Significant	0	1	Non_Significant	1	1	Non_Significant	1	1	Non_Significant	1	1	Non_Significant	1
evm.model.chr10.943	100	100	0	100	100	100	100	100	100	1	Non_Significant	1	1	Non_Significant	100	0.0351249	Non_Significant	0	1	Non_Significant	1	1	Non_Significant	1	1	Non_Significant	1	1	Non_Significant	1
evm.model.chr10.947	100	100	0	100	100	100	100	100	100	1	Non_Significant	1	1	Non_Significant	100	0.422841	Non_Significant	0	1	Non_Significant	1	1	Non_Significant	1	1	Non_Significant	1	1	Non_Significant	1
evm.model.chr10.953	100	100	0	100	100	100	100	100	100	1	Non_Significant	1	1	Non_Significant	100	0.0351249	Non_Significant	0	1	Non_Significant	1	1	Non_Significant	1	1	Non_Significant	1	1	Non_Significant	1
evm.model.chr10.954	100	100	0	100	100	100	100	100	100	1	Non_Significant	1	1	Non_Significant	100	0.00555172	Non_Significant	0	1	Non_Significant	1	1	Non_Significant	1	1	Non_Significant	1	1	Non_Significant	1
evm.model.chr10.955	100	100	0	100	100	100	100	100	100	1	Non_Significant	1	1	Non_Significant	100	0.422841	Non_Significant	0	1	Non_Significant	1	1	Non_Significant	1	1	Non_Significant	1	1	Non_Significant	1
evm.model.chr10.956	100	100	0	100	100	100	100	100	100	1	Non_Significant	1	1	Non_Significant	100	0.0351249	Non_Significant	0	1	Non_Significant	1	1	Non_Significant	1	1	Non_Significant	1	1	Non_Significant	1
evm.model.chr10.957	100	100	0	100	100	100	100	100	100	1	Non_Significant	1	1	Non_Significant	100	0.0351249	Non_Significant	0	1	Non_Significant	1	1	Non_Significant	1	1	Non_Significant	1	1	Non_Significant	1
evm.model.chr10.961	100	100	0	100	100	100	100	100	100	1	Non_Significant	1	1	Non_Significant	100	1	Non_Significant	0.996429	1	Non_Significant	1	1	Non_Significant	1	1	Non_Significant	1	1	Non_Significant	1
evm.model.chr10.963	100	100	0	100	100	100	100	100	100	1	Non_Significant	1	1	Non_Significant	100	0.163485	Non_Significant	0.442857	1	Non_Significant	1	1	Non_Significant	1	1	Non_Significant	1	1	Non_Significant	1
evm.model.chr10.964	100	100	0	100	100	100	100	100	100	1	Non_Significant	1	1	Non_Significant	100	5.10219e-05	Lowly_in_Europe	0.136264	1	Non_Significant	1	1	Non_Significant	1	1	Non_Significant	1	1	Non_Significant	1
evm.model.chr10.965	100	100	0	100	100	100	100	100	100	1	Non_Significant	1	1	Non_Significant	100	7.4213e-06	Lowly_in_Europe	0	1	Non_Significant	1	1	Non_Significant	1	1	Non_Significant	1	1	Non_Significant	1
evm.model.chr10.966	100	100	0	100	100	100	100	100	100	1	Non_Significant	1	1	Non_Significant	100	1	Non_Significant	0.959524	1	Non_Significant	1	1	Non_Significant	1	1	Non_Significant	1	1	Non_Significant	1
evm.model.chr10.967	100	100	0	100	100	100	100	100	100	1	Non_Significant	1	1	Non_Significant	100	1	Non_Significant	0.787302	1	Non_Significant	1	1	Non_Significant	1	1	Non_Significant	1	1	Non_Significant	1
evm.model.chr10.969	100	100	0	100	100	100	100	100	100	1	Non_Significant	1	1	Non_Significant	100	0.00158027	Non_Significant	0.253061	1	Non_Significant	1	1	Non_Significant	1	1	Non_Significant	1	1	Non_Significant	1
evm.model.chr10.970	100	100	0	100	100	100	100	100	100	1	Non_Significant	1	1	Non_Significant	100	1	Non_Significant	1.49464	1	Non_Significant	1	1	Non_Significant	1	1	Non_Significant	1	1	Non_Significant	1
evm.model.chr10.971	100	100	0	100	100	100	100	100	99.7877	1	Non_Significant	1	1	Non_Significant	100	0.00388551	Non_Significant	0.272527	1	Non_Significant	1	1	Non_Significant	1	1	Non_Significant	1	1	Non_Significant	1.03289
evm.model.chr10.972	100	100	3.22581	100	100	100	100	100	100	1	Non_Significant	1	1	Non_Significant	0.0535406	1	Non_Significant	0.613187	1	Non_Significant	1	1	Non_Significant	1	1	Non_Significant	1	1	Non_Significant	1
evm.model.chr10.973	100	100	0	100	100	100	100	100	100	1	Non_Significant	1	1	Non_Significant	100	0.867597	Non_Significant	0.608929	1	Non_Significant	1	1	Non_Significant	1	1	Non_Significant	1	1	Non_Significant	1
evm.model.chr10.974	99.4819	100	0	100	100	100	100	100	100	1	Non_Significant	0.994819	1	Non_Significant	100	2.10365e-07	Lowly_in_Europe	0	1	Non_Significant	1	1	Non_Significant	1	1	Non_Significant	1	1	Non_Significant	1
evm.model.chr10.975	100	100	0	100	100	100	100	100	100	1	Non_Significant	1	1	Non_Significant	100	2.10365e-07	Lowly_in_Europe	0	1	Non_Significant	1	1	Non_Significant	1	1	Non_Significant	1	1	Non_Significant	1
evm.model.chr10.976	100	100	6.45161	100	98.9247	100	100	100	100	1	Non_Significant	1	0.384465	Non_Significant	0.0535406	1	Non_Significant	0.885714	1	Non_Significant	1.01087	1	Non_Significant	1	1	Non_Significant	1	1	Non_Significant	1
evm.model.chr10.977	100	100	3.22581	100	100	100	100	100	100	1	Non_Significant	1	1	Non_Significant	0.107081	0.00331871	Non_Significant	0.295238	1	Non_Significant	1	1	Non_Significant	1	1	Non_Significant	1	1	Non_Significant	1
evm.model.chr10.980	100	100	0	100	100	100	100	100	100	1	Non_Significant	1	1	Non_Significant	100	0.0831356	Non_Significant	0.413333	1	Non_Significant	1	1	Non_Significant	1	1	Non_Significant	1	1	Non_Significant	1
evm.model.chr10.983	100	100	0	100	100	100	100	100	100	1	Non_Significant	1	1	Non_Significant	100	4.05365e-06	Lowly_in_Europe	0.0738095	1	Non_Significant	1	1	Non_Significant	1	1	Non_Significant	1	1	Non_Significant	1
evm.model.chr10.984	100	100	0	100	100	100	100	100	100	1	Non_Significant	1	1	Non_Significant	100	1.44716e-08	Lowly_in_Europe	0.0553571	1	Non_Significant	1	1	Non_Significant	1	1	Non_Significant	1	1	Non_Significant	1
evm.model.chr10.985	100	100	0	65	60.2151	100	100	100	100	1	Non_Significant	1	1	Non_Significant	100	1	Non_Significant	0.590476	1	Non_Significant	1.07946	1	Non_Significant	1	1	Non_Significant	1	1	Non_Significant	1
evm.model.chr10.987	100	100	0	100	100	100	100	100	100	1	Non_Significant	1	1	Non_Significant	100	1	Non_Significant	1.1219	1	Non_Significant	1	1	Non_Significant	1	1	Non_Significant	1	1	Non_Significant	1
evm.model.chr10.991	100	100	0	100	100	100	65.3061	52.5424	100	1	Non_Significant	1	1	Non_Significant	100	1	Non_Significant	0.442857	1	Non_Significant	1	1	Non_Significant	1	1	Non_Significant	1.24292	1	Non_Significant	1
evm.model.chr1.100	100	100	0	100	100	100	100	100	100	1	Non_Significant	1	1	Non_Significant	100	1	Non_Significant	0.664286	1	Non_Significant	1	1	Non_Significant	1	1	Non_Significant	1	1	Non_Significant	1
evm.model.chr1.1002	100	100	0	100	100	100	100	100	100	1	Non_Significant	1	1	Non_Significant	100	5.62557e-08	Lowly_in_Europe	0	1	Non_Significant	1	1	Non_Significant	1	1	Non_Significant	1	1	Non_Significant	1
evm.model.chr1.1004	100	100	0	100	100	100	100	100	100	1	Non_Significant	1	1	Non_Significant	100	0.326056	Non_Significant	0.442857	1	Non_Significant	1	1	Non_Significant	1	1	Non_Significant	1	1	Non_Significant	1
evm.model.chr1.1009	100	100	0	100	100	100	100	100	100	1	Non_Significant	1	1	Non_Significant	100	0.164725	Non_Significant	0.332143	1	Non_Significant	1	1	Non_Significant	1	1	Non_Significant	1	1	Non_Significant	1
evm.model.chr1.1011	100	100	0	100	100	100	100	100	100	1	Non_Significant	1	1	Non_Significant	100	0.168014	Non_Significant	0.402597	1	Non_Significant	1	1	Non_Significant	1	1	Non_Significant	1	1	Non_Significant	1
evm.model.chr1.1012	100	100	3.22581	100	100	100	100	100	100	1	Non_Significant	1	1	Non_Significant	0.107081	0.0185496	Non_Significant	0.340659	1	Non_Significant	1	1	Non_Significant	1	1	Non_Significant	1	1	Non_Significant	1
evm.model.chr1.1016	100	100	3.22581	100	100	100	100	100	100	1	Non_Significant	1	1	Non_Significant	0.0535406	1	Non_Significant	0.590476	1	Non_Significant	1	1	Non_Significant	1	1	Non_Significant	1	1	Non_Significant	1
evm.model.chr1.1017	100	100	6.45161	100	100	100	100	100	100	1	Non_Significant	1	1	Non_Significant	0.0803109	0.000145308	Lowly_in_Europe	0.221429	1	Non_Significant	1	1	Non_Significant	1	1	Non_Significant	1	1	Non_Significant	1
evm.model.chr1.1018	100	100	3.22581	100	100	100	100	100	100	1	Non_Significant	1	1	Non_Significant	0.107081	1.44716e-08	Lowly_in_Europe	0.0553571	1	Non_Significant	1	1	Non_Significant	1	1	Non_Significant	1	1	Non_Significant	1
evm.model.chr1.102	100	100	48.3871	100	100	100	100	100	100	1	Non_Significant	1	0.00588612	Non_Significant	0.299827	0.00578296	Non_Significant	0.332143	1	Non_Significant	1	1	Non_Significant	1	1	Non_Significant	1	1	Non_Significant	1
evm.model.chr1.1020	100	100	3.22581	100	100	100	100	100	100	1	Non_Significant	1	1	Non_Significant	0.107081	0.613204	Non_Significant	0.545055	1	Non_Significant	1	1	Non_Significant	1	1	Non_Significant	1	1	Non_Significant	1
evm.model.chr1.1024	100	100	0	100	100	100	100	100	100	1	Non_Significant	1	1	Non_Significant	100	0.00214784	Non_Significant	0.221429	1	Non_Significant	1	1	Non_Significant	1	1	Non_Significant	1	1	Non_Significant	1
evm.model.chr1.1026	100	100	0	100	100	100	100	100	100	1	Non_Significant	1	1	Non_Significant	100	0.00071108	Lowly_in_Europe	0.161039	1	Non_Significant	1	1	Non_Significant	1	1	Non_Significant	1	1	Non_Significant	1
evm.model.chr1.1030	100	100	0	100	100	100	100	100	100	1	Non_Significant	1	1	Non_Significant	100	0.00071108	Lowly_in_Europe	0.161039	1	Non_Significant	1	1	Non_Significant	1	1	Non_Significant	1	1	Non_Significant	1
evm.model.chr1.1034	100	100	0	100	100	100	100	100	100	1	Non_Significant	1	1	Non_Significant	100	6.50964e-10	Lowly_in_Europe	0	1	Non_Significant	1	1	Non_Significant	1	1	Non_Significant	1	1	Non_Significant	1
evm.model.chr1.1036	100	100	0	100	100	100	100	100	100	1	Non_Significant	1	1	Non_Significant	100	7.4213e-06	Lowly_in_Europe	0	1	Non_Significant	1	1	Non_Significant	1	1	Non_Significant	1	1	Non_Significant	1
evm.model.chr1.1039	100	100	0	100	100	100	100	100	100	1	Non_Significant	1	1	Non_Significant	100	1	Non_Significant	1.04202	1	Non_Significant	1	1	Non_Significant	1	1	Non_Significant	1	1	Non_Significant	1
evm.model.chr1.1041	100	100	0	100	100	100	100	100	100	1	Non_Significant	1	1	Non_Significant	100	0.0831356	Non_Significant	0.408791	1	Non_Significant	1	1	Non_Significant	1	1	Non_Significant	1	1	Non_Significant	1
evm.model.chr1.1044	100	100	38.7097	100	100	100	100	100	100	1	Non_Significant	1	0.0172377	Non_Significant	0.298935	7.63763e-08	Lowly_in_Europe	0.0590476	1	Non_Significant	1	1	Non_Significant	1	1	Non_Significant	1	1	Non_Significant	1
evm.model.chr1.1046	100	100	41.9355	100	100	100	100	100	100	1	Non_Significant	1	0.000361095	Lowly_in_China	0.181214	0.000923132	Lowly_in_Europe	0	1	Non_Significant	1	1	Non_Significant	1	1	Non_Significant	1	1	Non_Significant	1
evm.model.chr1.1048	100	100	0	100	100	100	100	100	100	1	Non_Significant	1	1	Non_Significant	100	6.72594e-05	Lowly_in_Europe	0.0885714	1	Non_Significant	1	1	Non_Significant	1	1	Non_Significant	1	1	Non_Significant	1
evm.model.chr1.105	100	100	0	100	100	100	100	100	100	1	Non_Significant	1	1	Non_Significant	100	1	Non_Significant	1.09412	1	Non_Significant	1	1	Non_Significant	1	1	Non_Significant	1	1	Non_Significant	1
evm.model.chr1.1050	100	100	0	100	100	100	100	100	100	1	Non_Significant	1	1	Non_Significant	100	0.076925	Non_Significant	0.295238	1	Non_Significant	1	1	Non_Significant	1	1	Non_Significant	1	1	Non_Significant	1
evm.model.chr1.1051	100	100	0	100	100	100	100	100	100	1	Non_Significant	1	1	Non_Significant	100	1	Non_Significant	1.30252	1	Non_Significant	1	1	Non_Significant	1	1	Non_Significant	1	1	Non_Significant	1
evm.model.chr1.106	100	100	0	100	100	100	100	100	100	1	Non_Significant	1	1	Non_Significant	100	0.247455	Non_Significant	0.498214	1	Non_Significant	1	1	Non_Significant	1	1	Non_Significant	1	1	Non_Significant	1
evm.model.chr1.1064	100	100	0	100	100	100	100	100	100	1	Non_Significant	1	1	Non_Significant	100	0.033926	Non_Significant	0.322078	1	Non_Significant	1	1	Non_Significant	1	1	Non_Significant	1	1	Non_Significant	1
evm.model.chr1.107	100	100	0	100	100	100	100	100	100	1	Non_Significant	1	1	Non_Significant	100	0.00388551	Non_Significant	0.272527	1	Non_Significant	1	1	Non_Significant	1	1	Non_Significant	1	1	Non_Significant	1
evm.model.chr1.1077	100	100	0	100	100	100	100	100	99.7877	1	Non_Significant	1	1	Non_Significant	100	2.56334e-10	Lowly_in_Europe	0	1	Non_Significant	1	1	Non_Significant	1	1	Non_Significant	1	1	Non_Significant	0.997877
evm.model.chr1.108	100	100	0	100	100	100	100	100	100	1	Non_Significant	1	1	Non_Significant	100	0.000145308	Lowly_in_Europe	0.221429	1	Non_Significant	1	1	Non_Significant	1	1	Non_Significant	1	1	Non_Significant	1
evm.model.chr1.1082	100	100	0	100	100	100	100	100	100	1	Non_Significant	1	1	Non_Significant	100	7.63763e-08	Lowly_in_Europe	0.0590476	1	Non_Significant	1	1	Non_Significant	1	1	Non_Significant	1	1	Non_Significant	1
evm.model.chr1.109	99.8273	100	45.1613	100	100	100	100	100	100	1	Non_Significant	0.998273	1	Non_Significant	0.650136	0.955541	Non_Significant	0.62521	1	Non_Significant	1	1	Non_Significant	1	1	Non_Significant	1	1	Non_Significant	1
evm.model.chr1.11	100	100	0	100	100	100	100	100	100	1	Non_Significant	1	1	Non_Significant	100	4.07395e-07	Lowly_in_Europe	0.104202	1	Non_Significant	1	1	Non_Significant	1	1	Non_Significant	1	1	Non_Significant	1
evm.model.chr11.1	100	100	3.22581	100	100	67.1674	100	100	67.7282	1	Non_Significant	1	1	Non_Significant	0.107081	1	Non_Significant	1.10714	1	Non_Significant	1	1	Non_Significant	0.967732	1	Non_Significant	1	1	Non_Significant	1.28902
evm.model.chr1.110	100	100	12.9032	100	100	100	100	100	100	1	Non_Significant	1	0.00532075	Non_Significant	0	1	Non_Significant	0	1	Non_Significant	1	1	Non_Significant	1	1	Non_Significant	1	1	Non_Significant	1
evm.model.chr11.1004	100	100	45.1613	100	100	100	100	100	100	1	Non_Significant	1	0.000136347	Lowly_in_China	0.16827	1	Non_Significant	0	1	Non_Significant	1	1	Non_Significant	1	1	Non_Significant	1	1	Non_Significant	1
evm.model.chr11.1010	65.9758	100	0	100	100	100	100	100	100	1	Non_Significant	0.659758	1	Non_Significant	100	1	Non_Significant	0	1	Non_Significant	1	1	Non_Significant	1	1	Non_Significant	1	1	Non_Significant	1
evm.model.chr11.1031	100	100	25.8065	100	100	100	100	100	100	1	Non_Significant	1	0.0204769	Non_Significant	0.23424	1	Non_Significant	0	1	Non_Significant	1	1	Non_Significant	1	1	Non_Significant	1	1	Non_Significant	1
evm.model.chr11.1033	100	100	0	100	100	100	100	100	100	1	Non_Significant	1	1	Non_Significant	100	1	Non_Significant	0	1	Non_Significant	1	1	Non_Significant	1	1	Non_Significant	1	1	Non_Significant	1
evm.model.chr11.1035	100	100	0	100	100	100	100	100	100	1	Non_Significant	1	1	Non_Significant	100	1	Non_Significant	0	1	Non_Significant	1	1	Non_Significant	1	1	Non_Significant	1	1	Non_Significant	1
evm.model.chr11.1036	100	100	51.6129	100	100	100	100	100	100	1	Non_Significant	1	0.00563343	Non_Significant	0.32459	1	Non_Significant	0	1	Non_Significant	1	1	Non_Significant	1	1	Non_Significant	1	1	Non_Significant	1
evm.model.chr11.1043	100	100	38.7097	100	100	100	100	100	100	1	Non_Significant	1	0.00894439	Non_Significant	0.290012	1	Non_Significant	0	1	Non_Significant	1	1	Non_Significant	1	1	Non_Significant	1	1	Non_Significant	1
evm.model.chr11.1046	100	100	38.7097	95	100	100	100	100	100	1	Non_Significant	1	5.46877e-06	Lowly_in_China	0.0669257	1	Non_Significant	0	1	Non_Significant	0.95	1	Non_Significant	1	1	Non_Significant	1	1	Non_Significant	1
evm.model.chr11.1051	100	100	3.22581	100	100	100	100	100	100	1	Non_Significant	1	1	Non_Significant	0	1	Non_Significant	0	1	Non_Significant	1	1	Non_Significant	1	1	Non_Significant	1	1	Non_Significant	1
evm.model.chr11.1053	100	100	48.3871	100	100	100	100	98.3051	100	1	Non_Significant	1	2.01841e-05	Lowly_in_China	0.139206	1	Non_Significant	0	1	Non_Significant	1	1	Non_Significant	1	1	Non_Significant	1.01724	1	Non_Significant	1
evm.model.chr11.1057	100	100	6.45161	100	100	100	100	100	100	1	Non_Significant	1	0.384465	Non_Significant	0.0267703	1	Non_Significant	0	1	Non_Significant	1	1	Non_Significant	1	1	Non_Significant	1	1	Non_Significant	1
evm.model.chr11.1065	100	100	3.22581	100	100	100	100	100	100	1	Non_Significant	1	1	Non_Significant	0	1	Non_Significant	0	1	Non_Significant	1	1	Non_Significant	1	1	Non_Significant	1	1	Non_Significant	1
evm.model.chr11.1066	100	100	48.3871	100	100	100	100	100	100	1	Non_Significant	1	0.0312727	Non_Significant	0.364076	1	Non_Significant	0	1	Non_Significant	1	1	Non_Significant	1	1	Non_Significant	1	1	Non_Significant	1
evm.model.chr11.1072	100	100	48.3871	100	100	100	100	100	100	1	Non_Significant	1	2.01841e-05	Lowly_in_China	0.142775	1	Non_Significant	0	1	Non_Significant	1	1	Non_Significant	1	1	Non_Significant	1	1	Non_Significant	1
evm.model.chr11.1074	100	100	16.129	100	100	100	100	100	100	1	Non_Significant	1	0.0409916	Non_Significant	0.107081	1	Non_Significant	0	1	Non_Significant	1	1	Non_Significant	1	1	Non_Significant	1	1	Non_Significant	1
evm.model.chr11.1076	100	100	41.9355	100	100	100	100	100	100	1	Non_Significant	1	2.01841e-05	Lowly_in_China	0.127674	1	Non_Significant	0	1	Non_Significant	1	1	Non_Significant	1	1	Non_Significant	1	1	Non_Significant	1
evm.model.chr11.1080	100	100	51.6129	100	100	100	100	100	100	1	Non_Significant	1	0.000147026	Lowly_in_China	0.204123	1	Non_Significant	0	1	Non_Significant	1	1	Non_Significant	1	1	Non_Significant	1	1	Non_Significant	1
evm.model.chr11.1082	100	100	32.2581	90	89.2473	100	100	100	100	1	Non_Significant	1	1.90994e-05	Lowly_in_China	0.0749568	1	Non_Significant	0	1	Non_Significant	1.00843	1	Non_Significant	1	1	Non_Significant	1	1	Non_Significant	1
evm.model.chr11.1083	100	100	51.6129	100	100	100	100	100	100	1	Non_Significant	1	1	Non_Significant	0.64918	1	Non_Significant	0	1	Non_Significant	1	1	Non_Significant	1	1	Non_Significant	1	1	Non_Significant	1
evm.model.chr11.1087	100	100	51.6129	100	100	100	100	88.1356	100	1	Non_Significant	1	1	Non_Significant	0.833225	1	Non_Significant	0	1	Non_Significant	1	1	Non_Significant	1	1	Non_Significant	1.13462	1	Non_Significant	1
evm.model.chr11.1088	100	100	25.8065	100	100	100	100	100	100	1	Non_Significant	1	9.09223e-06	Lowly_in_China	0	1	Non_Significant	0	1	Non_Significant	1	1	Non_Significant	1	1	Non_Significant	1	1	Non_Significant	1
evm.model.chr11.1089	100	100	54.8387	100	100	100	100	100	100	1	Non_Significant	1	2.45898e-05	Lowly_in_China	0.188967	1	Non_Significant	0	1	Non_Significant	1	1	Non_Significant	1	1	Non_Significant	1	1	Non_Significant	1
evm.model.chr11.1092	100	100	45.1613	100	100	100	100	100	100	1	Non_Significant	1	3.151e-08	Lowly_in_China	0.011473	0.422841	Non_Significant	0	1	Non_Significant	1	1	Non_Significant	1	1	Non_Significant	1	1	Non_Significant	1
evm.model.chr11.1096	100	100	51.6129	100	100	100	100	100	100	1	Non_Significant	1	1.58454e-06	Lowly_in_China	0.11712	1	Non_Significant	0	1	Non_Significant	1	1	Non_Significant	1	1	Non_Significant	1	1	Non_Significant	1
evm.model.chr11.1099	100	100	41.9355	100	100	100	100	100	100	1	Non_Significant	1	0.000361095	Lowly_in_China	0.19357	0.719797	Non_Significant	0.569388	1	Non_Significant	1	1	Non_Significant	1	1	Non_Significant	1	1	Non_Significant	1
evm.model.chr11.110	100	100	45.1613	100	100	100	100	100	100	1	Non_Significant	1	0.0390378	Non_Significant	0.382433	0.01372	Non_Significant	0.372932	1	Non_Significant	1	1	Non_Significant	1	1	Non_Significant	1	1	Non_Significant	1
evm.model.chr11.1100	100	100	45.1613	100	100	100	100	100	100	1	Non_Significant	1	0.00320399	Non_Significant	0.267703	1	Non_Significant	0	1	Non_Significant	1	1	Non_Significant	1	1	Non_Significant	1	1	Non_Significant	1
evm.model.chr11.1104	100	100	29.0323	100	100	100	100	100	100	1	Non_Significant	1	1.18693e-05	Lowly_in_China	0.0416427	1	Non_Significant	0.738095	1	Non_Significant	1	1	Non_Significant	1	1	Non_Significant	1	1	Non_Significant	1
evm.model.chr11.1107	100	100	29.0323	100	100	100	100	100	100	1	Non_Significant	1	1	Non_Significant	0.618691	1	Non_Significant	0	1	Non_Significant	1	1	Non_Significant	1	1	Non_Significant	1	1	Non_Significant	1
evm.model.chr11.1110	100	100	9.67742	100	100	100	100	100	100	1	Non_Significant	1	0.0336487	Non_Significant	0	1	Non_Significant	0	1	Non_Significant	1	1	Non_Significant	1	1	Non_Significant	1	1	Non_Significant	1
evm.model.chr11.1111	100	100	12.9032	100	100	100	100	100	100	1	Non_Significant	1	0.00532075	Non_Significant	0	1	Non_Significant	0	1	Non_Significant	1	1	Non_Significant	1	1	Non_Significant	1	1	Non_Significant	1
evm.model.chr11.1118	100	100	45.1613	100	100	100	100	100	100	1	Non_Significant	1	0.00320399	Non_Significant	0.263879	1	Non_Significant	0	1	Non_Significant	1	1	Non_Significant	1	1	Non_Significant	1	1	Non_Significant	1
evm.model.chr11.1119	100	100	9.67742	100	100	100	100	100	100	1	Non_Significant	1	0.0336487	Non_Significant	0	1	Non_Significant	0	1	Non_Significant	1	1	Non_Significant	1	1	Non_Significant	1	1	Non_Significant	1
evm.model.chr11.1120	100	100	6.45161	100	100	100	100	100	100	1	Non_Significant	1	0.384465	Non_Significant	0	1	Non_Significant	0	1	Non_Significant	1	1	Non_Significant	1	1	Non_Significant	1	1	Non_Significant	1
evm.model.chr11.1132	100	100	6.45161	100	100	100	100	100	100	1	Non_Significant	1	0.384465	Non_Significant	0	9.36083e-09	Lowly_in_Europe	0	1	Non_Significant	1	1	Non_Significant	1	1	Non_Significant	1	1	Non_Significant	1
evm.model.chr11.1133	100	100	6.45161	100	100	100	100	100	100	1	Non_Significant	1	0.384465	Non_Significant	0	1	Non_Significant	1.27321	1	Non_Significant	1	1	Non_Significant	1	1	Non_Significant	1	1	Non_Significant	1
evm.model.chr11.1134	100	100	9.67742	100	100	100	100	100	100	1	Non_Significant	1	0.0336487	Non_Significant	0	1	Non_Significant	0	1	Non_Significant	1	1	Non_Significant	1	1	Non_Significant	1	1	Non_Significant	1
evm.model.chr11.1135	100	100	19.3548	100	100	100	100	100	100	1	Non_Significant	1	0.0002874	Lowly_in_China	0.0178469	1	Non_Significant	0	1	Non_Significant	1	1	Non_Significant	1	1	Non_Significant	1	1	Non_Significant	1
evm.model.chr11.1137	100	100	9.67742	100	100	100	100	100	100	1	Non_Significant	1	0.0336487	Non_Significant	0	1	Non_Significant	0	1	Non_Significant	1	1	Non_Significant	1	1	Non_Significant	1	1	Non_Significant	1
evm.model.chr11.1139	100	100	6.45161	100	100	100	100	100	100	1	Non_Significant	1	0.384465	Non_Significant	0	0.123886	Non_Significant	1.82353	1	Non_Significant	1	1	Non_Significant	1	1	Non_Significant	1	1	Non_Significant	1
evm.model.chr11.1140	100	100	9.67742	100	100	100	100	100	100	1	Non_Significant	1	0.0336487	Non_Significant	0	1	Non_Significant	0	1	Non_Significant	1	1	Non_Significant	1	1	Non_Significant	1	1	Non_Significant	1
evm.model.chr11.1143	100	100	6.45161	100	100	100	100	100	100	1	Non_Significant	1	0.384465	Non_Significant	0	0.422841	Non_Significant	0	1	Non_Significant	1	1	Non_Significant	1	1	Non_Significant	1	1	Non_Significant	1
evm.model.chr11.1144	100	100	3.22581	100	100	100	100	100	100	1	Non_Significant	1	1	Non_Significant	0	1	Non_Significant	0	1	Non_Significant	1	1	Non_Significant	0.95	1	Non_Significant	1	1	Non_Significant	1.01724
evm.model.chr11.1145	100	100	9.67742	100	97.8495	100	100	100	100	1	Non_Significant	1	0.0336487	Non_Significant	0	1	Non_Significant	0	1	Non_Significant	1.02198	1	Non_Significant	1	1	Non_Significant	1	1	Non_Significant	1
evm.model.chr11.1147	100	100	6.45161	100	100	100	100	100	100	1	Non_Significant	1	0.384465	Non_Significant	0	1	Non_Significant	0	1	Non_Significant	1	1	Non_Significant	1	1	Non_Significant	1	1	Non_Significant	1
evm.model.chr11.1148	99.8273	100	9.67742	100	100	100	100	98.3051	100	1	Non_Significant	0.998273	0.0336487	Non_Significant	0	1	Non_Significant	0	1	Non_Significant	1	1	Non_Significant	1	1	Non_Significant	1.01724	1	Non_Significant	1
evm.model.chr11.1149	100	100	12.9032	100	100	100	100	100	100	1	Non_Significant	1	0.00532075	Non_Significant	0	0.0831356	Non_Significant	0.408791	1	Non_Significant	1	1	Non_Significant	1	1	Non_Significant	1	1	Non_Significant	1
evm.model.chr11.1151	100	100	6.45161	100	100	100	100	100	100	1	Non_Significant	1	0.384465	Non_Significant	0	1	Non_Significant	0	1	Non_Significant	1	1	Non_Significant	1	1	Non_Significant	1	1	Non_Significant	1
evm.model.chr11.1152	100	100	9.67742	100	100	100	100	100	100	1	Non_Significant	1	0.0336487	Non_Significant	0	1	Non_Significant	0	1	Non_Significant	1	1	Non_Significant	1	1	Non_Significant	1	1	Non_Significant	1
evm.model.chr11.1154	100	100	9.67742	95	90.3226	100	100	100	100	1	Non_Significant	1	0.0336487	Non_Significant	0	1	Non_Significant	0	1	Non_Significant	1.05179	1	Non_Significant	1	1	Non_Significant	1	1	Non_Significant	1
evm.model.chr11.1161	100	100	51.6129	100	100	100	100	100	100	1	Non_Significant	1	0.0768352	Non_Significant	0.44171	1	Non_Significant	0.738095	1	Non_Significant	1	1	Non_Significant	1	1	Non_Significant	1	1	Non_Significant	1
evm.model.chr11.1162	100	100	45.1613	100	100	100	100	89.8305	100	1	Non_Significant	1	1	Non_Significant	1.40735	1	Non_Significant	0	1	Non_Significant	1	1	Non_Significant	1	1	Non_Significant	1.11321	1	Non_Significant	1
evm.model.chr11.1165	100	100	41.9355	100	100	99.5708	100	100	98.5138	1	Non_Significant	1	1	Non_Significant	0.609539	0.205572	Non_Significant	0.472381	1	Non_Significant	1	1	Non_Significant	0.903879	1	Non_Significant	1	1	Non_Significant	1.11775
evm.model.chr1.1117	100	100	25.8065	100	96.7742	100	100	100	100	1	Non_Significant	1	0.0204769	Non_Significant	0.240933	1	Non_Significant	0	1	Non_Significant	1.03333	1	Non_Significant	1	1	Non_Significant	1	1	Non_Significant	1
evm.model.chr11.1178	100	100	38.7097	100	100	100	100	100	100	1	Non_Significant	1	0.00208811	Non_Significant	0.236471	1	Non_Significant	0	1	Non_Significant	1	1	Non_Significant	1	1	Non_Significant	1	1	Non_Significant	1
evm.model.chr11.1179	97.582	97.1429	58.0645	100	100	100	100	98.3051	100	1	Non_Significant	1.00452	1	Non_Significant	0.916139	1	Non_Significant	0	1	Non_Significant	1	1	Non_Significant	1	1	Non_Significant	1.01724	1	Non_Significant	1
evm.model.chr11.1187	100	100	45.1613	100	100	100	100	100	100	1	Non_Significant	1	1.43332e-06	Lowly_in_China	0.0956082	1	Non_Significant	0	1	Non_Significant	1	1	Non_Significant	1	1	Non_Significant	1	1	Non_Significant	1
evm.model.chr11.119	100	100	51.6129	100	100	100	100	100	100	1	Non_Significant	1	1	Non_Significant	0.7663	1	Non_Significant	0	1	Non_Significant	1	1	Non_Significant	1	1	Non_Significant	1	1	Non_Significant	1
evm.model.chr11.1191	100	100	41.9355	100	100	100	100	100	100	1	Non_Significant	1	6.50649e-06	Lowly_in_China	0.0906071	1	Non_Significant	0.830357	1	Non_Significant	1	1	Non_Significant	1	1	Non_Significant	1	1	Non_Significant	1
evm.model.chr11.1195	100	100	41.9355	100	100	100	100	100	100	1	Non_Significant	1	0.000361095	Lowly_in_China	0.185333	1	Non_Significant	0.830357	1	Non_Significant	1	1	Non_Significant	1	1	Non_Significant	1	1	Non_Significant	1
evm.model.chr11.1196	100	100	51.6129	100	100	100	100	100	100	1	Non_Significant	1	0.162749	Non_Significant	0.475173	1	Non_Significant	1	1	Non_Significant	1	1	Non_Significant	1	1	Non_Significant	1	1	Non_Significant	1
evm.model.chr11.1204	100	100	32.2581	100	100	100	100	100	100	1	Non_Significant	1	0.193971	Non_Significant	0.390846	1	Non_Significant	1	1	Non_Significant	1	1	Non_Significant	1	1	Non_Significant	1	1	Non_Significant	1
evm.model.chr11.1206	100	100	32.2581	100	100	100	100	100	100	1	Non_Significant	1	1.90994e-05	Lowly_in_China	0.0696028	1	Non_Significant	1	1	Non_Significant	1	1	Non_Significant	1	1	Non_Significant	1	1	Non_Significant	1
evm.model.chr11.1207	100	100	51.6129	100	100	100	100	100	100	1	Non_Significant	1	1	Non_Significant	0.816494	1	Non_Significant	1	1	Non_Significant	1	1	Non_Significant	1	1	Non_Significant	1	1	Non_Significant	1
evm.model.chr11.1211	100	100	48.3871	100	98.9247	100	100	100	100	1	Non_Significant	1	0.0312727	Non_Significant	0.364076	1	Non_Significant	1	1	Non_Significant	1.01087	1	Non_Significant	1	1	Non_Significant	1	1	Non_Significant	1
evm.model.chr11.1217	100	100	48.3871	100	100	100	100	100	100	1	Non_Significant	1	0.00320452	Non_Significant	0.28555	1	Non_Significant	1	1	Non_Significant	1	1	Non_Significant	1	1	Non_Significant	1	1	Non_Significant	1
evm.model.chr11.1220	100	100	38.7097	100	100	100	100	100	100	1	Non_Significant	1	5.46877e-06	Lowly_in_China	0.0758492	1	Non_Significant	1	1	Non_Significant	1	1	Non_Significant	1	1	Non_Significant	1	1	Non_Significant	1
evm.model.chr11.1229	100	100	51.6129	100	100	100	100	100	100	1	Non_Significant	1	2.78179e-09	Lowly_in_China	0.023424	1	Non_Significant	1	1	Non_Significant	1	1	Non_Significant	1	1	Non_Significant	1	1	Non_Significant	1
evm.model.chr11.1231	100	100	38.7097	100	100	100	100	100	100	1	Non_Significant	1	0.713	Non_Significant	0.566638	1	Non_Significant	1	1	Non_Significant	1	1	Non_Significant	1	1	Non_Significant	1	1	Non_Significant	1
evm.model.chr11.1234	100	100	48.3871	100	100	100	100	100	100	1	Non_Significant	1	4.97595e-07	Lowly_in_China	0.0749568	1	Non_Significant	1	1	Non_Significant	1	1	Non_Significant	1	1	Non_Significant	1	1	Non_Significant	1
evm.model.chr11.1236	100	100	19.3548	100	100	100	100	100	100	1	Non_Significant	1	0.00178827	Non_Significant	0.0356937	1	Non_Significant	1	1	Non_Significant	1	1	Non_Significant	1	1	Non_Significant	1	1	Non_Significant	1
evm.model.chr11.1252	100	100	51.6129	100	100	100	100	100	100	1	Non_Significant	1	0.0503543	Non_Significant	0.418286	1	Non_Significant	1	1	Non_Significant	1	1	Non_Significant	1	1	Non_Significant	1	1	Non_Significant	1
evm.model.chr11.1257	100	100	35.4839	100	100	100	100	100	100	1	Non_Significant	1	2.39449e-05	Lowly_in_China	0.0730099	1	Non_Significant	1	1	Non_Significant	1	1	Non_Significant	1	1	Non_Significant	1	1	Non_Significant	1
evm.model.chr11.1259	100	100	32.2581	100	100	100	100	100	100	1	Non_Significant	1	4.06121e-06	Lowly_in_China	0.0214162	1	Non_Significant	1	1	Non_Significant	1	1	Non_Significant	1	1	Non_Significant	1	1	Non_Significant	1
evm.model.chr11.1261	100	100	25.8065	100	100	100	100	100	100	1	Non_Significant	1	0.0204769	Non_Significant	0.23424	1	Non_Significant	1	1	Non_Significant	1	1	Non_Significant	1	1	Non_Significant	1	1	Non_Significant	1
evm.model.chr11.1262	100	100	35.4839	100	100	100	100	100	100	1	Non_Significant	1	8.13152e-05	Lowly_in_China	0.12655	1	Non_Significant	1	1	Non_Significant	1	1	Non_Significant	1	1	Non_Significant	1	1	Non_Significant	1
evm.model.chr11.1265	100	100	41.9355	100	100	100	100	100	100	1	Non_Significant	1	1.23214e-06	Lowly_in_China	0.0741331	1	Non_Significant	1.03333	1	Non_Significant	1	1	Non_Significant	1	1	Non_Significant	1	1	Non_Significant	1
evm.model.chr11.1266	100	100	38.7097	100	97.8495	100	100	100	100	1	Non_Significant	1	0.00014845	Lowly_in_China	0.147237	1	Non_Significant	1	1	Non_Significant	1.02198	1	Non_Significant	1	1	Non_Significant	1	1	Non_Significant	1
evm.model.chr11.1267	100	100	51.6129	100	100	100	100	100	99.7877	1	Non_Significant	1	1.8744e-07	Lowly_in_China	0.0803109	1	Non_Significant	1	1	Non_Significant	1	1	Non_Significant	1	1	Non_Significant	1	1	Non_Significant	1.01508
evm.model.chr11.127	100	100	51.6129	100	100	100	95.9184	100	100	1	Non_Significant	1	6.4762e-05	Lowly_in_China	0.187392	1	Non_Significant	1	1	Non_Significant	1	1	Non_Significant	1	1	Non_Significant	0.959184	1	Non_Significant	1
evm.model.chr11.1272	100	100	51.6129	100	100	100	100	100	100	1	Non_Significant	1	0.602866	Non_Significant	0.575561	1	Non_Significant	1	1	Non_Significant	1	1	Non_Significant	1	1	Non_Significant	1	1	Non_Significant	1
evm.model.chr11.1274	99.6546	100	41.9355	100	100	100	100	100	100	1	Non_Significant	0.996546	5.49821e-05	Lowly_in_China	0.135911	1	Non_Significant	1	1	Non_Significant	1	1	Non_Significant	1	1	Non_Significant	1	1	Non_Significant	1
evm.model.chr11.1275	100	100	38.7097	100	100	100	100	100	100	1	Non_Significant	1	0.0641761	Non_Significant	0.383708	1	Non_Significant	1	1	Non_Significant	1	1	Non_Significant	1	1	Non_Significant	1	1	Non_Significant	1
evm.model.chr11.1276	100	100	35.4839	100	100	100	100	100	100	1	Non_Significant	1	8.13152e-05	Lowly_in_China	0.111949	1	Non_Significant	1	1	Non_Significant	1	1	Non_Significant	1	1	Non_Significant	1	1	Non_Significant	1
evm.model.chr11.1277	100	100	35.4839	100	100	99.7854	100	100	98.9384	1	Non_Significant	1	0.00170618	Non_Significant	0.194693	1	Non_Significant	1	1	Non_Significant	1	1	Non_Significant	0.952043	1	Non_Significant	1	1	Non_Significant	1.10139
evm.model.chr11.1278	100	100	45.1613	100	100	100	100	100	100	1	Non_Significant	1	2.78179e-09	Lowly_in_China	0	1	Non_Significant	1	1	Non_Significant	1	1	Non_Significant	1	1	Non_Significant	1	1	Non_Significant	1
evm.model.chr11.128	100	100	25.8065	100	100	100	100	100	100	1	Non_Significant	1	9.09223e-06	Lowly_in_China	0	1	Non_Significant	1	1	Non_Significant	1	1	Non_Significant	1	1	Non_Significant	1	1	Non_Significant	1
evm.model.chr11.1282	98.1002	97.1429	54.8387	100	100	100	100	100	100	1	Non_Significant	1.00985	0.00441821	Non_Significant	0.324393	1	Non_Significant	1	1	Non_Significant	1	1	Non_Significant	1	1	Non_Significant	1	1	Non_Significant	1
evm.model.chr11.1287	100	100	41.9355	100	100	100	100	100	99.5754	1	Non_Significant	1	0.000839365	Lowly_in_China	0.222399	1	Non_Significant	1	1	Non_Significant	1	1	Non_Significant	1	1	Non_Significant	1	1	Non_Significant	1.01292
evm.model.chr11.1288	100	100	48.3871	100	100	100	100	100	100	1	Non_Significant	1	5.41056e-06	Lowly_in_China	0.128497	1	Non_Significant	1	1	Non_Significant	1	1	Non_Significant	1	1	Non_Significant	1	1	Non_Significant	1
evm.model.chr11.129	100	100	16.129	100	100	100	100	100	100	1	Non_Significant	1	0.000906895	Lowly_in_China	0.0214162	1	Non_Significant	1	1	Non_Significant	1	1	Non_Significant	1	1	Non_Significant	1	1	Non_Significant	1
evm.model.chr11.1291	99.4819	100	32.2581	100	100	100	100	100	100	1	Non_Significant	0.994819	3.5974e-07	Lowly_in_China	0.0107081	1	Non_Significant	1	1	Non_Significant	1	1	Non_Significant	1	1	Non_Significant	1	1	Non_Significant	1
evm.model.chr11.1294	100	100	54.8387	95	100	100	100	100	100	1	Non_Significant	1	0.00136997	Non_Significant	0.292899	1	Non_Significant	1	1	Non_Significant	0.95	1	Non_Significant	1	1	Non_Significant	1	1	Non_Significant	1
evm.model.chr11.1295	100	100	29.0323	100	100	100	100	100	100	1	Non_Significant	1	1.18693e-05	Lowly_in_China	0.0297448	1	Non_Significant	1	1	Non_Significant	1	1	Non_Significant	1	1	Non_Significant	1	1	Non_Significant	1
evm.model.chr11.1296	100	100	54.8387	100	100	100	100	98.3051	100	1	Non_Significant	1	1	Non_Significant	0.777913	1	Non_Significant	1	1	Non_Significant	1	1	Non_Significant	1	1	Non_Significant	1.01724	1	Non_Significant	1
evm.model.chr11.1297	100	100	51.6129	100	98.9247	100	100	100	100	1	Non_Significant	1	0.315194	Non_Significant	0.515328	1	Non_Significant	1	1	Non_Significant	1.01087	1	Non_Significant	1	1	Non_Significant	1	1	Non_Significant	1
evm.model.chr11.1298	100	100	35.4839	100	100	100	100	100	100	1	Non_Significant	1	2.39449e-05	Lowly_in_China	0.0778772	1	Non_Significant	1	1	Non_Significant	1	1	Non_Significant	1	1	Non_Significant	1	1	Non_Significant	1
evm.model.chr11.1299	100	100	41.9355	90	95.6989	100	100	100	100	1	Non_Significant	1	0.00178827	Non_Significant	0.238873	1	Non_Significant	1	1	Non_Significant	0.940449	1	Non_Significant	1	1	Non_Significant	1	1	Non_Significant	1
evm.model.chr11.13	100	100	48.3871	100	100	100	100	100	100	1	Non_Significant	1	4.97595e-07	Lowly_in_China	0.0785262	1	Non_Significant	1	1	Non_Significant	1	1	Non_Significant	1	1	Non_Significant	1	1	Non_Significant	1
evm.model.chr11.130	100	100	51.6129	100	100	100	100	91.5254	99.7877	1	Non_Significant	1	0.83307	Non_Significant	0.619063	1	Non_Significant	1	1	Non_Significant	1	1	Non_Significant	1	1	Non_Significant	1.09259	1	Non_Significant	0.997877
evm.model.chr11.1300	100	100	48.3871	100	100	100	100	100	100	1	Non_Significant	1	0.190885	Non_Significant	0.481865	1	Non_Significant	1	1	Non_Significant	1	1	Non_Significant	1	1	Non_Significant	1	1	Non_Significant	1
evm.model.chr11.1304	100	100	54.8387	100	100	100	100	100	100	1	Non_Significant	1	2.45898e-05	Lowly_in_China	0.182668	1	Non_Significant	1	1	Non_Significant	1	1	Non_Significant	1	1	Non_Significant	1	1	Non_Significant	1
evm.model.chr11.1306	99.8273	57.1429	54.8387	100	100	100	100	100	100	0.261459	Non_Significant	1.74698	0.000559362	Lowly_in_China	0.255105	1	Non_Significant	1	1	Non_Significant	1	1	Non_Significant	1	1	Non_Significant	1	1	Non_Significant	1
evm.model.chr11.1311	100	100	38.7097	100	100	100	100	100	100	1	Non_Significant	1	0.00894439	Non_Significant	0.294473	1	Non_Significant	1	1	Non_Significant	1	1	Non_Significant	1	1	Non_Significant	1	1	Non_Significant	1
evm.model.chr11.1317	100	100	3.22581	100	100	100	100	100	100	1	Non_Significant	1	1	Non_Significant	0	1	Non_Significant	1	1	Non_Significant	1	1	Non_Significant	1	1	Non_Significant	1	1	Non_Significant	1
evm.model.chr11.1318	100	100	3.22581	100	100	100	100	100	100	1	Non_Significant	1	1	Non_Significant	0	1	Non_Significant	1	1	Non_Significant	1	1	Non_Significant	1	1	Non_Significant	1	1	Non_Significant	1
evm.model.chr1.1132	100	100	3.22581	100	100	100	100	100	100	1	Non_Significant	1	1	Non_Significant	0	1	Non_Significant	1	1	Non_Significant	1	1	Non_Significant	1	1	Non_Significant	1	1	Non_Significant	1
evm.model.chr11.1321	100	100	3.22581	100	100	100	100	100	100	1	Non_Significant	1	1	Non_Significant	0	1	Non_Significant	1	1	Non_Significant	1	1	Non_Significant	1	1	Non_Significant	1	1	Non_Significant	1
evm.model.chr11.1328	100	100	3.22581	100	100	100	100	100	100	1	Non_Significant	1	1	Non_Significant	0	1	Non_Significant	1	1	Non_Significant	1	1	Non_Significant	1	1	Non_Significant	1	1	Non_Significant	1
evm.model.chr1.1133	100	100	3.22581	100	100	100	100	100	100	1	Non_Significant	1	1	Non_Significant	0	1	Non_Significant	1	1	Non_Significant	1	1	Non_Significant	1	1	Non_Significant	1	1	Non_Significant	1
evm.model.chr11.1331	100	100	3.22581	100	100	100	100	100	100	1	Non_Significant	1	1	Non_Significant	0	1	Non_Significant	1	1	Non_Significant	1	1	Non_Significant	1	1	Non_Significant	1	1	Non_Significant	1
evm.model.chr11.1332	100	100	3.22581	50	27.957	100	100	100	100	1	Non_Significant	1	1	Non_Significant	0	1	Non_Significant	1	0.83156	Non_Significant	1.78846	1	Non_Significant	1	1	Non_Significant	1	1	Non_Significant	1
evm.model.chr11.1334	100	100	3.22581	100	100	100	100	100	100	1	Non_Significant	1	1	Non_Significant	0	1	Non_Significant	1	1	Non_Significant	1	1	Non_Significant	1	1	Non_Significant	1	1	Non_Significant	1
evm.model.chr11.1336	100	100	3.22581	100	100	100	30.6122	45.7627	100	1	Non_Significant	1	1	Non_Significant	0	1	Non_Significant	1	1	Non_Significant	1	1	Non_Significant	1	1	Non_Significant	0.668934	1	Non_Significant	1
evm.model.chr11.1339	100	100	3.22581	100	100	100	100	100	100	1	Non_Significant	1	1	Non_Significant	0	1	Non_Significant	1	1	Non_Significant	1	1	Non_Significant	1	1	Non_Significant	1	1	Non_Significant	1
evm.model.chr1.1134	99.6546	100	3.22581	100	100	100	100	100	100	1	Non_Significant	0.996546	1	Non_Significant	0	1	Non_Significant	1	1	Non_Significant	1	1	Non_Significant	1	1	Non_Significant	1	1	Non_Significant	1
evm.model.chr11.134	100	100	3.22581	95	97.8495	100	100	100	100	1	Non_Significant	1	1	Non_Significant	0	1	Non_Significant	1	1	Non_Significant	0.970879	1	Non_Significant	1	1	Non_Significant	1	1	Non_Significant	1
evm.model.chr11.1344	100	45.7143	3.22581	100	100	100	100	100	100	0.028589	Non_Significant	2.1875	1	Non_Significant	0	1	Non_Significant	1	1	Non_Significant	1	1	Non_Significant	1	1	Non_Significant	1	1	Non_Significant	1
evm.model.chr1.1136	100	100	3.22581	100	100	100	100	96.6102	100	1	Non_Significant	1	1	Non_Significant	0	1	Non_Significant	1	1	Non_Significant	1	1	Non_Significant	1	1	Non_Significant	1.03509	1	Non_Significant	1
evm.model.chr11.136	100	100	3.22581	100	100	100	100	100	100	1	Non_Significant	1	1	Non_Significant	0	1	Non_Significant	1	1	Non_Significant	1	1	Non_Significant	1	1	Non_Significant	1	1	Non_Significant	1
evm.model.chr11.137	100	100	3.22581	100	100	100	100	100	100	1	Non_Significant	1	1	Non_Significant	0	1	Non_Significant	1	1	Non_Significant	1	1	Non_Significant	1	1	Non_Significant	1	1	Non_Significant	1
evm.model.chr11.138	100	100	3.22581	100	100	100	100	100	100	1	Non_Significant	1	1	Non_Significant	0	1	Non_Significant	1	1	Non_Significant	1	1	Non_Significant	1	1	Non_Significant	1	1	Non_Significant	1
evm.model.chr1.1139	100	100	3.22581	100	100	100	100	100	100	1	Non_Significant	1	1	Non_Significant	0	1	Non_Significant	1	1	Non_Significant	1	1	Non_Significant	1	1	Non_Significant	1	1	Non_Significant	1
evm.model.chr11.139	100	100	3.22581	100	100	100	100	100	100	1	Non_Significant	1	1	Non_Significant	0	1	Non_Significant	1	1	Non_Significant	1	1	Non_Significant	1	1	Non_Significant	1	1	Non_Significant	1
evm.model.chr1.114	100	100	3.22581	100	100	100	100	100	100	1	Non_Significant	1	1	Non_Significant	0	1	Non_Significant	1	1	Non_Significant	1	1	Non_Significant	1	1	Non_Significant	1	1	Non_Significant	1
evm.model.chr11.140	100	100	3.22581	100	100	100	100	100	100	1	Non_Significant	1	1	Non_Significant	0	1	Non_Significant	1	1	Non_Significant	1	1	Non_Significant	1	1	Non_Significant	1	1	Non_Significant	1
evm.model.chr1.1142	100	100	3.22581	100	100	100	100	100	100	1	Non_Significant	1	1	Non_Significant	0	1	Non_Significant	1	1	Non_Significant	1	1	Non_Significant	1	1	Non_Significant	1	1	Non_Significant	1
evm.model.chr1.1147	100	100	6.45161	100	100	99.7854	100	100	99.7877	1	Non_Significant	1	0.384465	Non_Significant	0	1	Non_Significant	1	1	Non_Significant	1	1	Non_Significant	0.952043	1	Non_Significant	1	1	Non_Significant	1.01508
evm.model.chr1.1148	100	100	3.22581	100	100	100	100	100	100	1	Non_Significant	1	1	Non_Significant	0	1	Non_Significant	1	1	Non_Significant	1	1	Non_Significant	1	1	Non_Significant	1	1	Non_Significant	1
evm.model.chr11.153	100	100	45.1613	100	100	100	100	100	100	1	Non_Significant	1	1	Non_Significant	0.65396	1	Non_Significant	1	1	Non_Significant	1	1	Non_Significant	1	1	Non_Significant	1	1	Non_Significant	1
evm.model.chr11.156	99.6546	100	61.2903	100	100	100	100	100	99.7877	1	Non_Significant	0.996546	0.17474	Non_Significant	0.510045	1	Non_Significant	1	1	Non_Significant	1	1	Non_Significant	1	1	Non_Significant	1	1	Non_Significant	0.997877
evm.model.chr11.16	100	100	3.22581	100	100	100	100	100	100	1	Non_Significant	1	1	Non_Significant	0	1	Non_Significant	1	1	Non_Significant	1	1	Non_Significant	1	1	Non_Significant	1	1	Non_Significant	1
evm.model.chr11.160	100	100	38.7097	100	100	100	100	100	99.7877	1	Non_Significant	1	5.46877e-06	Lowly_in_China	0.0803109	1	Non_Significant	1	1	Non_Significant	1	1	Non_Significant	0.9	1	Non_Significant	1	1	Non_Significant	1.09027
evm.model.chr11.162	99.8273	100	3.22581	100	100	100	100	100	100	1	Non_Significant	0.998273	1	Non_Significant	0	1	Non_Significant	1	1	Non_Significant	1	1	Non_Significant	1	1	Non_Significant	1	1	Non_Significant	1
evm.model.chr1.1166	100	100	3.22581	100	100	100	100	100	100	1	Non_Significant	1	1	Non_Significant	0	1	Non_Significant	1	1	Non_Significant	1	1	Non_Significant	1	1	Non_Significant	1	1	Non_Significant	1
[truncated: 18,989 more rows]
