# Supplementary material for: Insights into genetic diversity and phenotypic variations in domestic geese through comprehensive population and pan-genome analysis
Source: J Anim Sci Biotechnol. 2023 Nov 24;14:150. doi: 10.1186/s40104-023-00944-y (PMC10675864; doi:10.1186/s40104-023-00944-y)
Supplement: Supplementary file 12 — Additional file 12: Table S9. Gene FPKM data. [file 40104_2023_944_MOESM12_ESM.xlsx]

## Sheet: Sheet1
Table S9 Gene fpkm data
Gene ID	SRR18697172	SRR18697173	SRR18697174	SRR18697175	SRR18697176	SRR18697177	SRR18697178	SRR18697183	SRR18697192	SRR18697193	SRR18697194	SRR18697195	SRR13811462	SRR13811463	SRR13811464	SRR13811465	SRR13811466	SRR13811467	SRR13811468	SRR13811469	SRR13811470	SRR13811471	SRR13811472	SRR13811473	SRR13811474	SRR13811475	SRR13811476	SRR13811477	SRR13644375	SRR13644376	SRR13644377	SRR13644378	SRR13644379	SRR13644380	SRR13644381	SRR13644382	SRR13644383	SRR13644384	SRR13644385	SRR13644386	SRR13644387	SRR13644388	SRR13644389	SRR12975754	SRR12975755	SRR12975756	SRR12975757	SRR12975758	SRR12975759
evm.model.chr10.10	0	0.237725	0	0.0454895	0.0844516	0	0	0.0369443	0.144875	0	0.04362	0	0	0	0	0	0	0	0	0	0	0	0	0	0	0	0	0	0	0	0	0	0	0	0	0	0	0	0	0	0	0	0	0	0	0	0	0	0
evm.model.chr10.1001	1.62713	7.48834	17.1926	0.511756	0.647782	21.9307	0.176573	0.453407	4.98831	0.526051	11.3313	0.443709	0	0	0	0	0.687986	0	0	0	0	0	0	0	0	0	0	0	2.93357	0.085762	0.0822804	0.928221	2.25908	1.08759	30.6496	1.01173	1.32457	17.4777	22.4316	53.9958	24.7803	47.1978	74.1905	0	0.474382	0	0	0	0
evm.model.chr10.1003	14.6139	9.74754	9.68288	20.9976	10.1385	13.733	14.9327	9.90733	13.6723	10.1276	10.8059	13.8317	21.4533	21.9777	24.4826	28.8935	21.0873	24.9315	27.285	25.9183	20.0275	20.1122	17.1233	21.5636	20.2975	19.3625	16.2592	22.6323	14.3362	9.87513	9.54788	9.01161	17.6211	17.3031	14.0044	24.5367	24.1291	35.1781	15.2204	16.2651	17.4956	17.874	13.5063	8.96028	9.71706	16.9182	10.4599	13.9701	7.73371
evm.model.chr10.1004	1.4595	1.46292	1.98278	3.63478	1.89204	2.07192	2.24112	2.52571	1.94095	1.47612	2.52493	2.51132	2.25382	4.18164	3.56371	3.13622	2.65198	4.81796	4.27614	3.05395	2.51995	2.85748	2.99147	3.2529	2.69447	3.23855	3.11752	3.1602	8.34718	6.39403	5.86371	5.39479	11.186	9.68835	8.90592	11.3003	8.0365	12.7574	5.09953	7.07562	5.71199	8.46241	6.23583	5.61944	4.237	6.56345	3.71239	7.73401	3.63077
evm.model.chr10.1005	108.956	21.8613	51.8817	50.6203	27.3924	74.4433	80.0615	96.2337	27.575	114.585	62.6573	68.7526	20.9745	27.8386	24.066	27.7337	22.7185	30.4801	30.8286	20.6167	16.5059	18.1266	19.1064	18.9487	17.9788	18.9483	18.9237	17.9067	73.9732	96.7218	69.6826	101.608	83.2229	125.589	122.341	90.9013	95.3427	102.848	113.87	147.533	145.183	133.397	135.29	65.1429	43.5091	110.036	57.6688	30.7055	68.2362
evm.model.chr10.1006	43.5465	47.0953	44.008	45.5843	65.2148	43.5743	36.9155	43.1582	54.5067	44.851	43.9469	39.8602	33.8799	51.4911	46.9668	42.9868	35.9435	58.2151	53.198	34.3242	37.6767	49.1452	45.1176	48.0866	37.0421	44.7897	42.944	46.18	162.02	178.135	152.461	171.849	115.062	72.7717	90.8095	113.423	122.932	95.6849	107.182	94.0251	80.7535	105.838	69.0466	98.5137	68.9068	77.3536	62.6032	41.228	75.5179
evm.model.chr10.1007	5.79732	9.93411	10.4107	13.1973	11.863	10.5094	11.73	10.1966	9.74924	5.80925	8.55978	6.40055	22.5623	21.1963	19.2233	28.1553	19.1125	27.4476	25.0443	24.4246	46.877	45.9432	47.4831	46.9073	41.3478	42.2268	50.4928	43.7478	20.4261	22.3748	20.5578	16.89	21.8289	20.0173	23.3271	21.5074	20.0518	18.8236	38.7056	18.8774	29.3199	20.8291	23.0262	31.9109	42.1822	50.7662	58.7365	42.3387	42.746
evm.model.chr10.1008	35.6596	41.7646	36.3872	43.6268	47.2463	40.7551	40.3902	35.6938	45.999	35.0592	40.0258	33.0724	73.5286	79.1639	73.2	77.0387	66.1291	86.8813	89.7752	62.1684	157.481	169.695	172.897	166.14	145.414	159.849	164.31	157.34	53.365	45.4014	48.0352	48.3261	46.3144	62.8238	63.0032	48.6168	60.5487	58.7288	68.8552	88.3933	68.6845	53.6023	61.5438	51.1705	60.0066	73.364	63.96	92.7568	55.3268
evm.model.chr10.1009	18.6591	15.7907	29.6681	27.7624	20.2428	31.9299	26.9961	32.6901	17.7948	20.7903	38.1212	36.3118	27.1203	37.2943	33.4979	31.4378	34.3483	48.3777	41.1226	34.5859	41.4816	48.7052	54.6551	49.3051	54.0179	53.5452	64.3532	49.9868	96.6864	77.9608	89.3261	87.7591	99.759	157.311	155.233	148.208	136.107	166.682	155.047	255.823	195.209	107.042	164.985	58.5368	62.595	62.5049	58.9349	71.8651	54.5182
evm.model.chr10.1010	1.0801	0.990769	2.45405	3.05901	2.00242	1.6299	1.26408	1.82271	1.28375	1.14093	2.02923	2.03295	2.40024	3.41572	3.1583	3.0764	2.72783	4.73604	4.10693	2.44324	2.12087	2.89954	3.24394	3.357	2.72882	2.61889	2.30536	2.23887	8.13444	9.58731	9.0803	6.37557	10.9476	6.06907	4.76265	3.3429	6.57457	8.45076	5.71066	5.44168	4.82623	5.20792	5.77406	7.62988	9.78767	9.33738	7.93744	12.6302	6.59314
evm.model.chr10.1011	2.10274	2.89393	4.24442	4.63835	3.29508	3.91803	2.44753	2.67152	3.21572	2.05836	2.92733	2.75356	4.86057	7.15668	7.12563	6.64419	5.68682	7.15407	6.80461	5.64204	5.8242	4.79046	6.56152	5.97125	4.51453	4.44585	5.79805	6.025	13.035	13.3491	15.1092	9.87241	16.5134	7.74513	8.10142	6.53591	13.8348	13.6287	9.72682	10.9505	9.83093	9.10346	11.7175	12.0685	22.2	21.5326	18.073	22.2881	11.5391
evm.model.chr10.1012	18.3371	12.1688	14.4932	16.0939	12.9196	13.1696	15.9088	15.7077	16.7414	18.0432	13.4576	13.7098	7.42101	9.72144	8.8252	8.93156	8.87264	10.8786	12.7749	9.42793	12.6808	12.4931	12.4336	14.0428	10.9904	12.3202	13.2435	12.8284	18.3736	16.7015	18.3587	17.8339	17.5187	17.3102	21.0903	16.0728	17.2755	13.5075	20.0201	20.0638	22.5945	17.3506	21.0696	14.361	13.5342	19.8921	12.601	15.205	13.401
evm.model.chr10.1018	8.85395	2.26919	5.39976	4.61098	1.785	7.44891	4.51243	5.67599	2.06337	8.14705	6.20594	4.87094	7.15261	10.9597	9.96149	9.37775	8.17938	12.789	11.7422	6.22076	18.0422	21.7842	22.7411	24.2559	18.1612	21.9931	24.2245	20.8437	18.2533	14.0268	16.0904	15.3391	13.7218	34.5611	24.1575	16.0079	23.234	21.9378	24.2703	36.3109	40.8646	30.2175	27.0072	6.18489	6.07912	8.67931	7.3094	9.84167	7.64162
evm.model.chr10.1019	143.642	127.568	109.444	104.293	76.0421	110.318	106.836	115.891	109.983	131.505	124.483	110.686	92.115	85.503	71.2201	85.8451	81.0079	80.146	75.7164	80.0847	104.715	96.21	98.7699	84.235	100.835	97.4956	114.562	99.5903	238.834	165.539	160.383	252.895	188.878	265.854	236.728	226.05	202.844	284.866	182.464	243.13	216.695	203.767	268.578	136.288	144.64	120.393	130.637	323.899	125.259
evm.model.chr10.102	0	0.28527	0.153697	0.0779819	0.180968	0.23909	0.147985	0.126666	0.5795	0.135656	0.0373886	0	0	0	0.138121	0	0	0	0	0	0	0	0	0	0	0.215443	0	0	0	0	0	0	0	0	0.15521	0	0	0	0	0	0	0	0	0	0	0.588025	0.130033	0	0.0754446
evm.model.chr10.1021	72.5044	35.1554	50.1153	46.5598	20.8831	55.6542	53.3753	54.7482	34.4291	67.2393	60.8691	56.3302	12.5105	12.0078	23.3892	17.2503	11.055	16.6666	18.8986	11.7338	35.5843	33.8849	33.3866	36.9573	29.2721	33.1561	34.4188	32.0376	58.8812	47.613	52.282	54.7469	54.9332	108.844	100.698	86.0647	107.116	145.858	100.571	165.444	123.858	80.1149	114.069	44.842	109.275	29.5598	53.844	61.9471	87.255
evm.model.chr10.1022	31.4786	27.1876	49.8905	26.4116	19.4651	47.3769	24.5394	51.5373	35.6181	37.0427	65.7811	41.9035	98.2285	114.946	97.2746	93.5946	122.008	130.289	135.126	86.1575	188.783	229.468	252.408	231.182	244.067	230.353	285.35	233.441	235.098	226.32	249.892	194.791	275.93	283.816	292.154	344.838	379.254	430.473	338.403	456.094	417.282	230.002	320.863	132.939	184.461	118.089	218.871	239.966	159.013
evm.model.chr10.1023	22.9234	14.8094	22.2873	21.2945	18.5274	24.0288	19.9078	24.8627	14.825	25.2644	21.0595	20.0754	24.6935	24.0121	21.8627	18.0663	20.2984	21.4927	22.8682	21.4224	91.3702	94.3328	86.9458	96.0142	83.7651	91.54	90.5502	88.1221	21.6034	22.503	20.0956	16.3836	26.2419	45.9428	35.0888	24.9469	22.5755	29.6128	24.7953	37.955	27.6823	32.242	36.3811	32.1343	32.3222	22.6698	24.0127	25.4697	29.815
evm.model.chr10.1024	41.8115	39.4611	97.9244	49.5348	112.204	70.2661	44.4854	41.966	37.5843	46.9154	43.9321	42.3088	58.855	55.546	59.4499	52.5434	52.7971	57.1265	64.546	59.9503	145.171	167.402	195.118	177.069	163.646	167.328	184.946	153.653	56.4998	87.333	54.8628	50.4099	97.0061	91.3346	83.9957	58.9055	74.9895	68.7093	99.4047	93.1287	118.226	80.1841	92.4957	68.1416	71.1746	54.3271	58.0716	93.1403	46.0409
evm.model.chr10.1026	53.7756	73.4233	61.4645	69.8705	62.8404	55.0869	80.7576	64.4984	57.3149	53.9207	61.1569	57.4963	31.9865	41.3585	61.6883	55.1046	31.8854	63.9492	40.5533	41.248	332.046	377.062	407.074	352.588	353.646	380.545	403.602	347.464	34.7792	30.3134	32.1026	32.1666	29.1551	49.4792	58.8547	39.4739	54.8193	41.9935	62.4586	79.2049	60.533	47.0523	43.3652	48.8569	52.6601	209.93	88.909	40.8908	63.5048
evm.model.chr10.1028	24.6348	38.2893	17.1764	16.5426	13.1939	15.9523	13.5041	17.413	33.7889	20.6745	18.1845	14.4904	21.9119	17.7306	18.9223	16.2068	20.3631	17.5335	17.5384	21.089	59.2394	51.4461	48.0023	49.2561	56.5633	50.8091	48.9078	56.1511	14.3286	16.6274	18.2406	12.9071	15.3907	22.1085	17.4375	24.8407	29.1888	28.538	19.6135	26.8151	22.0467	21.8881	19.9762	14.8943	14.6377	13.1476	16.3964	14.8996	13.0895
evm.model.chr10.1030	1.22786	0.0969757	1.96584	0.092783	0.0215316	1.5468	2.02484	1.77081	0.172373	1.00877	0.35588	0.752169	0.0835822	0.226283	0.0821686	0.400765	0.428773	0.886601	0.91708	0.263341	0.648717	0.640291	0.535951	0.616089	0.276563	0.384502	0.206657	0.478826	0	0	0.0820474	0	0.250298	0.903755	3.55488	0	0.528328	0.813954	1.14591	1.71558	1.6696	1.3122	6.25743	0	0	0	0	0	0
evm.model.chr10.1034	21.1116	24.1089	23.0638	25.9304	16.3242	23.477	19.8642	20.5046	26.5405	21.4445	24.5885	23.6398	22.2099	29.5963	27.4022	28.8627	22.8785	29.7672	27.5074	23.2165	50.2643	54.1394	51.9846	53.8781	47.7177	51.3133	50.8817	47.3668	23.2285	18.4315	20.2157	17.5681	31.2721	62.2019	50.9057	48.337	41.0331	55.5966	49.9879	107.87	81.9955	51.7828	56.3002	29.6594	37.7319	41.1411	26.7442	35.102	32.9287
evm.model.chr10.1035	60.371	24.1368	32.7686	27.7008	2.08696	40.9542	35.08	49.841	33.4146	54.875	42.9043	45.0291	3.40052	3.15901	4.52289	4.67571	3.28367	4.91879	5.08789	2.36337	39.1236	42.3952	39.249	39.9327	38.2785	37.3447	45.0064	38.1979	29.3416	12.4846	19.1448	16.3619	29.0524	142.913	134.851	67.3025	69.1735	77.0595	107.173	195.971	184.545	79.8702	149.612	99.7653	199.954	10.6741	63.6388	12.2555	124.545
evm.model.chr10.1037	64.0623	65.4695	64.3353	57.1593	80.0699	61.2644	54.773	60.9496	67.9687	70.9727	71.0268	57.3381	89.1944	112.648	104.755	114.672	113.518	128.471	117.607	110.3	107.1	120.256	123.265	119.892	106.138	115.022	125.839	113.984	181.526	180.2	179.235	184.102	146.579	99.3273	114.706	161.354	154.759	114.605	119.485	139.276	120.594	123.106	114.369	100.326	91.4657	125.464	125.664	104.481	94.1461
evm.model.chr10.1039	22.2375	46.0103	23.6631	21.3966	14.5404	29.1752	23.7144	24.2633	77.253	25.4102	25.3383	23.0467	17.8546	15.8527	19.0711	16.8208	18.0231	20.5247	18.3578	17.8165	14.3453	14.6738	16.4849	15.6307	14.5819	16.1382	16.9267	14.073	23.2701	21.2148	18.9915	20.215	20.7887	38.8945	41.6464	28.8506	29.2492	38.5121	32.9347	43.9116	37.9665	32.0997	33.034	19.0483	18.6442	30.5152	14.3318	18.9829	14.0158
evm.model.chr10.1040	66.1667	137.359	44.7099	43.9867	57.6566	40.124	48.2553	52.1997	76.4895	52.7097	67.7434	47.6799	78.3933	60.9797	69.6438	58.1371	71.9644	66.813	70.1193	61.0736	70.0888	68.1845	60.0019	61.3992	63.1955	64.5221	71.6988	69.3496	71.6405	70.771	77.6797	83.6624	57.6601	50.0424	50.6971	47.3117	44.5746	49.5005	39.1484	40.316	44.075	55.7721	41.2767	47.8141	41.819	40.8902	39.0509	44.8081	38.7096
evm.model.chr10.1041	0.0697286	0.72474	0.0290777	0.0295067	0.095864	0.0339249	0.0559944	0.0239639	3.33604	0.0128323	0.0565881	0.0281416	0.106323	0.0959493	0.209049	0.127451	0.109086	0.102529	0.106054	0.0837472	0.495129	0.203624	0.272707	0.130618	0.234539	0.081519	0.197162	0.152275	0	0.135983	0.0521851	0.0535191	0	0	0.469825	0	0	0	0	0.0559575	0.0303408	0.0556403	0	0	0.0501449	0.185413	0	0	0
evm.model.chr10.1044	2.71527	8.94711	4.72106	3.531	5.16454	3.13074	3.43186	3.06147	5.96723	3.30364	4.31014	2.17531	5.67395	4.43766	4.86806	3.17401	3.98679	4.94093	5.5567	4.60463	16.1205	17.9132	16.4935	17.0671	13.9954	15.3183	17.5148	13.396	3.48666	3.55362	2.68361	3.06378	3.48409	1.8963	1.46256	1.59802	0.778894	0.906142	1.22577	0.778221	1.0598	2.46539	1.92269	1.96544	1.65426	2.11086	1.30487	1.41102	1.5511
evm.model.chr10.1045	4.94714	11.6902	7.23721	5.88784	8.20791	5.12764	6.54777	4.90178	7.77397	4.57051	6.9005	3.76375	4.94277	5.69576	6.3543	3.73729	3.66689	6.67298	5.91633	4.07296	17.824	18.8352	18.0414	19.3377	15.5163	16.7912	19.6476	13.5046	4.22691	4.00694	3.58302	3.13873	3.22602	1.72668	1.5121	1.23911	0.76106	1.35038	1.66806	1.00053	0.607597	4.77531	2.01776	2.38009	1.47042	1.80348	1.65389	1.75246	1.63334
evm.model.chr10.1048	36.4747	70.5916	67.8019	66.179	66.9266	52.3134	46.1152	46.1815	44.5686	42.433	56.0426	44.9267	5.7419	6.0586	12.2448	7.4653	7.74911	10.6055	5.24276	4.10524	14.1923	14.5494	15.9736	14.7048	15.0045	17.2032	14.1968	17.3327	24.9152	29.5781	22.4591	17.0081	37.8507	18.769	16.541	14.6877	18.5662	16.269	21.7028	17.3414	13.3604	26.0958	11.8664	24.1428	19.0813	27.2358	18.8654	42.4041	9.39217
evm.model.chr10.1049	109.479	264.672	170.996	125.101	177.913	150.319	135.832	119.463	237.911	92.2836	219.548	129.853	230.648	160.586	170.738	213.623	217.023	141.499	179.398	235.4	246.032	183.318	219.191	206.743	249.539	207.221	276.365	243.625	130.109	138.469	122.43	133.598	194.88	112.831	166.237	204.874	247.247	121.774	184.397	177.935	211.783	154.574	124.047	215.928	241.827	313.755	409.937	490.769	214.326
evm.model.chr10.105	22.308	24.8103	26.0208	16.8683	25.4603	22.5246	23.3544	25.7926	34.8536	23.8738	20.6293	22.0575	20.2134	16.0012	18.4422	17.3437	16.7366	14.8757	13.9721	16.145	36.2212	32.1014	30.1068	28.9711	30.9386	32.0834	31.6964	36.3988	19.2557	19.0309	17.4751	17.3506	13.9648	20.8977	17.8249	16.5224	12.7584	11.5182	20.4197	9.70513	14.6735	15.3288	19.122	16.987	10.4699	11.9973	10.716	12.3585	13.6154
evm.model.chr10.1050	3.45157	6.0138	4.63426	15.4357	13.3525	5.21595	2.93971	3.86417	3.05412	6.54447	2.28121	4.90718	0.598065	2.69858	5.29154	2.15073	2.2499	4.42157	2.58506	0.628104	0	0.25453	1.78964	0.979637	1.0994	1.98703	0.246453	0.571033	0.82084	3.56955	1.17416	0.702438	18.9048	0.538894	0.22023	1.92503	2.62528	1.14199	2.73314	1.15412	2.048	1.77353	2.92829	0.723443	3.00869	1.11248	2.30632	6.16307	0
evm.model.chr10.1056	1.13558	26.2691	0.498475	1.45426	0.557576	1.33276	1.0499	1.41216	2.75207	1.09991	0.788192	0.934702	56.0472	66.205	72.1218	80.9766	66.3866	63.6047	77.7223	71.9627	106.453	104.721	110.008	91.806	109.563	114.243	116.607	116.599	9.38103	5.53645	7.82776	5.67684	5.2308	4.18798	3.8383	8.73137	8.88095	9.91904	5.12269	7.07463	4.29105	3.87495	5.01992	11.3167	15.2584	14.6212	10.9649	2.94547	14.0082
evm.model.chr10.106	1.67564	112.692	1.3191	1.12149	0.638051	1.53436	1.61334	1.49845	253.248	3.09421	2.20862	0.839584	3.38933	4.35269	5.42518	1.87516	3.522	2.34654	1.51701	1.50597	1.28157	3.38424	1.56033	2.88264	2.01292	1.6658	1.61156	1.78402	0.0447292	0	0.0853099	0.065618	0.932565	0.140954	4.46429	0.734288	3.9598	2.68831	2.59741	7.84415	5.13358	1.34164	0.247073	2.28646	2.15184	3.12199	1.66897	2.10051	1.77334
evm.model.chr10.1063	431.664	1039.87	767.657	573.928	1207.58	586.367	509.606	645.285	707.632	510.336	662.395	496.447	5119.03	3825.77	4691.43	4246.12	5478.25	3889.36	4778.58	5461.69	2088.78	1834.28	2334.07	1691.94	2594.31	1982.29	2416.99	2131.33	874.471	1965.36	846.435	798.695	3386.21	1034.67	1413.89	1614.41	1535.74	868.738	1508.69	727.497	1257.04	1094.16	1216.98	5041.74	6166.92	5430.85	11703.1	7484.95	6037.34
evm.model.chr10.1064	265.789	273.711	333.017	325.705	363.907	254.553	346.864	332.36	230.231	257.106	321.125	368.717	784.533	703.276	725.44	809.769	769.607	677.608	660.64	903.933	1110	1003.63	1052.77	981.174	1114.46	1038.15	1088.55	1117.06	771.616	766.445	876.022	880.005	766.051	526.281	605.99	773.964	801.744	831.05	678.051	611.1	619.072	645.378	531.588	670.998	647.395	613.567	625.26	382.993	615.36
evm.model.chr10.1066	53.8479	135.268	58.8335	59.7099	83.4564	63.3113	50.3702	68.8529	64.4044	56.6929	85.2448	50.4669	54.5125	77.1263	64.3389	59.032	56.1189	69.6446	63.345	61.1319	29.4971	32.8732	53.7159	51.3052	41.8837	39.7648	47.7449	27.9651	95.7102	112.513	96.0939	112.58	88.6164	58.377	60.3229	70.8356	65.3626	50.1223	52.2563	53.052	47.2655	80.5694	55.3517	66.4715	34.512	69.7988	62.4095	47.4677	48.2577
evm.model.chr10.1067	0.161247	0.865999	1.2728	2.04703	2.10375	0.933944	0.693681	0.890621	0.413929	0.487512	0.630932	0.97616	0	0.0792439	0	0	0	0.0846781	0	0	0.136308	0	0	0.107877	0	0	0.217113	0.251526	0.0451951	0	0.0861986	0.221005	0	0.094948	0.291019	0.317973	0.0925099	0	0.0481553	0	0	0	0.0832156	0.0796649	0	0.612526	0.0406352	0	0.188611
evm.model.chr10.1070	436.545	65.9275	331.035	257.925	69.7617	447.196	444.134	404.529	56.6979	424.416	379.441	415.305	29.1339	20.2705	30.3902	27.1033	29.2826	27.5225	24.7714	27.7944	67.0881	51.4893	48.9614	46.7198	65.9839	58.9978	67.4512	59.3855	59.9028	41.414	39.9875	36.5691	123.764	499.94	440.307	258.015	266.356	325.375	316.408	224.886	469.972	273.423	548.074	41.5298	39.9625	28.6995	27.2725	28.835	39.7676
evm.model.chr10.1071	62.3217	46.8717	47.4116	27.5934	13.4439	54.8161	39.5198	42.0332	38.1867	61.5449	39.7119	55.6581	13.3026	12.1587	10.898	13.7995	13.2984	11.8412	11.9081	11.1497	8.60393	10.1253	13.5605	10.6854	10.3458	10.3301	10.1202	10.0145	11.06	9.64103	8.87297	10.688	16.8964	47.2084	40.6955	25.2173	25.244	35.1708	39.8893	36.7112	46.6239	44.9372	46.3044	13.4611	15.0011	15.5249	11.2463	6.66246	13.8744
evm.model.chr10.1072	4.3097	1.45877	4.27905	3.69085	0.604597	4.6833	4.85577	5.51645	2.60117	4.18143	3.71761	4.55541	3.24103	4.84108	3.07634	2.67936	3.32526	2.90985	3.12136	2.81695	0.520448	0	0.286652	0.411893	0	0.171375	0.138163	0.213416	1.03538	0.400222	0.109707	0.67507	1.89651	11.7218	8.95103	4.65397	7.00552	3.39311	5.76113	18.4103	9.69525	5.96553	11.9679	22.8131	18.7117	11.3818	11.0158	0.75383	24.6652
evm.model.chr10.1073	30.7707	26.6136	20.8615	18.7727	16.5917	22.2725	17.2439	23.356	28.9397	26.0558	24.2251	18.9518	10.4345	19.4824	14.5028	11.6454	13.2899	13.8789	11.8438	17.5716	21.2241	29.8607	21.2263	19.8914	26.9862	27.3113	24.0201	23.0177	28.5192	14.91	20.4858	20.6473	26.9375	32.6807	39.5501	22.5838	28.6194	37.1009	27.822	40.1461	24.6426	37.659	37.1669	17.7905	18.8364	9.03551	13.4869	7.88764	17.3891
evm.model.chr10.1074	40.4708	40.5536	29.1074	32.4969	23.6618	33.38	31.5214	33.1547	40.3201	44.4541	36.9301	35.4007	25.3608	21.9171	20.368	23.0878	20.9813	20.2752	24.0338	24.902	36.5681	38.5522	35.0335	35.8695	33.304	35.7708	36.143	32.7501	22.0378	16.1148	19.5282	18.4051	23.3239	34.2672	35.4551	27.2539	28.072	31.2315	30.2143	40.1634	33.5688	30.3985	32.2872	23.0778	16.0504	14.1042	13.4581	11.3653	19.2222
evm.model.chr10.1075	72.9987	50.9383	90.4731	88.8353	47.0095	100.246	74.6058	112.867	96.8679	83.5118	76.7413	88.0416	25.6649	3.82976	18.6748	14.0501	31.1007	13.6413	39.1055	27.6968	5.33281	1.80612	7.25662	4.71702	12.7048	8.36686	17.2382	13.5066	84.0406	49.4177	65.662	73.4439	84.8249	140.939	133.167	122.084	114.966	128.614	122.46	146.88	170.237	108.293	187.201	93.0442	71.6728	55.8221	50.4989	37.8258	76.938
evm.model.chr10.1076	13.3801	9.4913	12.8011	16.1475	5.26587	15.1645	11.9018	12.2565	19.2576	13.5809	10.9108	14.767	12.4766	7.57706	12.4199	9.3122	12.8009	9.45872	13.854	11.7435	20.5854	15.529	17.963	15.5687	18.0454	17.1466	18.286	24.9867	6.64368	4.37568	4.42914	5.0361	5.63969	16.0361	15.6686	15.3202	9.87887	15.3957	11.5327	14.3925	15.518	13.387	18.1259	7.7597	6.80957	7.77256	6.59068	3.44035	6.13087
evm.model.chr10.1077	45.2844	40.7257	39.1158	37.5353	30.4991	46.7619	38.0815	42.2009	39.7924	49.0621	41.9749	43.2857	33.9068	26.1188	27.8085	28.6309	30.4636	22.3098	22.9834	26.2647	25.2987	23.6786	24.1443	16.4548	24.2775	23.196	20.9586	22.8945	20.9705	19.263	18.6189	14.8044	18.8397	42.1316	31.1455	28.1512	32.6621	24.8962	37.6511	32.3381	40.0397	33.1351	45.1805	24.7705	25.8425	27.3105	25.183	22.4282	23.0357
evm.model.chr10.1078	71.2788	42.8701	67.8083	59.4209	42.6785	84.3552	58.9377	61.4658	42.472	78.9125	62.9224	70.3017	46.5211	48.8555	51.5016	55.5188	49.6662	53.6615	54.2058	52.3167	35.4679	38.1523	35.7702	39.9555	36.7046	41.35	37.3232	38.2928	44.6031	53.742	32.2631	39.3048	68.0814	91.9238	77.8279	63.8963	70.823	83.2498	92.1519	114.909	95.6697	66.3569	87.1813	28.2147	30.3384	18.7382	19.7022	27.364	25.5152
evm.model.chr10.1079	62.3152	54.766	45.8808	45.0765	42.7244	48.0454	47.0396	46.1186	52.1254	59.722	53.1122	52.2662	56.3909	53.7063	57.0211	62.4062	60.8527	58.166	54.2395	62.5017	79.8754	83.1836	88.2028	85.1114	84.2988	84.5412	88.262	82.9745	36.2276	30.1367	39.7867	36.1404	48.4998	43.4441	60.4604	59.983	59.9388	73.6052	54.8912	50.2415	58.8507	42.7899	56.3503	35.8574	32.9121	27.3943	33.6443	37.3004	31.4704
evm.model.chr10.109	66.9823	32.9183	47.1552	47.5646	49.3425	49.7387	40.6211	47.131	44.8407	63.6883	38.6503	34.8054	14.1813	9.47365	11.7688	7.24129	6.84035	7.45928	12.0879	9.98065	14.4088	13.1212	16.8642	13.123	15.8445	14.149	16.0745	12.0632	14.4841	15.4145	15.4757	14.2211	15.5164	21.0493	18.5758	10.8484	9.95364	10.2549	12.4028	6.39739	10.4062	18.8521	19.7399	20.8024	31.218	12.2046	14.4886	15.7768	22.7464
evm.model.chr10.110	33.9578	29.1438	28.5066	30.9609	24.0443	29.7731	27.3473	27.935	31.604	37.5711	27.8798	28.222	15.075	12.5077	14.3721	16.2499	15.0383	12.157	13.6734	13.6388	28.2341	28.8952	23.6184	29.4358	26.5531	25.562	23.3778	25.8868	9.51784	9.09143	8.83419	8.10432	9.79828	14.9659	14.0528	11.8939	12.1013	12.2248	12.8067	11.831	14.6069	13.5921	13.1166	12.4191	14.5957	11.4426	10.508	8.36684	13.2538
evm.model.chr10.111	27.5444	26.1155	27.152	30.6252	22.7863	31.5876	25.0057	28.1493	25.1635	32.6434	26.5174	28.5159	10.4635	9.99159	11.3032	9.55288	9.92401	9.44483	10.0122	8.33759	20.2084	17.243	16.9296	20.2532	16.5731	19.7763	15.4173	16.7283	8.39119	9.89675	7.58405	8.35973	9.23022	12.7281	12.5	8.07717	9.16477	9.1303	9.27442	9.57306	9.4438	15.6949	11.9048	13.7148	12.5093	7.46852	8.38911	6.0866	12.152
evm.model.chr10.1115	0.0300578	0.199412	0.0940086	0.0317985	0.118068	0.0121866	0	0.0516503	0.151908	0.0553159	0.0152458	0.0151637	0	0	0	0	0	0	0	0	0	0	0	0	0	0	0	0	0	0	0	0	0	0	0.0632895	0	0	0	0	0	0	0	0	0	0.0540396	0	0	0	0
evm.model.chr10.112	26.9647	25.4673	33.1222	35.0636	27.0313	34.1643	29.5732	35.7168	26.8486	33.8291	35.2689	40.4949	8.56583	6.87121	12.8653	3.13744	5.37073	7.11296	6.8828	3.74836	15.8821	13.9745	11.2904	12.2771	12.0721	16.4188	12.0603	13.8583	9.06234	7.54705	6.89032	6.70715	12.1132	11.063	12.6171	6.46203	9.90154	7.76925	6.39379	9.76775	7.74056	15.0666	13.7547	12.7361	10.4364	6.63899	9.4693	5.08227	13.5435
evm.model.chr10.1122	0.186254	0.0686479	0.107875	0.306507	0.203226	0.234934	0.332373	0.248929	0.325388	0.0571277	0.398878	0.125283	0	0	0	0	0	0	0	0	0.122458	0	0	0	0	0	0	0	0.162412	0	0.116161	0.11913	0.0787479	0	0.043575	0.190444	0	0	0	0	0	0.0412839	0	0.0715706	0.111619	0	0	0	0
evm.model.chr10.113	34.4948	29.889	32.9285	35.9076	29.3025	32.4423	31.7049	33.2499	32.1231	35.5159	31.3621	35.0097	7.81981	7.30712	8.39633	5.91675	5.3487	7.48732	7.85536	6.63995	11.7942	12.7456	11.6644	15.0573	11.7446	12.2462	11.0385	11.7026	8.30638	8.00101	8.46561	9.24034	11.0167	12.1733	13.1112	6.12517	6.89442	7.65651	6.35651	7.23872	7.88147	12.7991	12.4561	11.1195	9.4163	6.38317	7.08335	5.70474	9.23203
evm.model.chr10.1130	18.2881	40.4281	21.3774	23.8109	29.281	20.5281	30.5239	20.7812	24.1006	19.4369	29.7843	23.4821	23.3577	26.9033	31.8758	22.9029	26.54	25.3893	23.9629	25.1765	33.1569	33.2232	36.9184	32.7226	32.9377	32.3221	33.8787	33.9421	16.4246	13.4956	14.6071	15.6508	21.5775	8.03102	12.6472	15.1788	16.8368	15.7278	20.3938	12.9402	12.8632	16.298	10.3153	32.9481	23.1195	18.1869	17.3512	19.2619	24.0401
evm.model.chr10.1136	1.81487	1.68211	4.86927	2.90819	7.83653	8.00744	2.65225	1.78861	2.99742	1.00689	3.79043	3.63535	2.64523	1.19358	2.1004	2.07327	2.81837	2.35463	2.63854	2.08357	0.631716	1.42888	1.82667	1.87482	1.00993	1.01407	1.25776	2.03997	9.32079	4.58028	10.5864	5.53092	6.85514	2.31018	1.40492	5.71036	8.52111	6.81889	2.17596	3.26628	3.01943	7.24091	1.83189	16.0604	14.2031	11.8517	11.3935	7.66307	40.5371
evm.model.chr10.1137	0.100193	0.387746	0.156681	0.105995	0.0983902	0.142177	0.251431	0.107605	0.478228	0.207435	0.254097	0	0	0	0	0	0	0	0	0.15042	0	0.121911	0.122453	0	0	0	0	0	0.0982883	0	0.0937305	0.0480632	0	0.154867	0.105482	0	0	0	0.0523631	0	0	0.0999365	0.0452434	0.563068	0.360264	0	0.0883716	0	0.205092
evm.model.chr10.1139	36.0114	35.1715	43.887	42.8115	43.2136	45.8709	35.7701	36.6576	40.8272	38.3649	34.9592	39.709	41.8203	33.433	36.585	32.927	35.8873	29.353	32.9256	35.9639	32.0699	27.4858	25.5964	25.9548	29.1923	28.0978	26.9436	29.605	16.3193	22.6241	17.2826	13.9275	21.739	20.8954	20.74	18.9144	18.9875	16.825	24.856	13.2798	22.4966	20.0862	24.4654	25.3291	25.7526	19.9523	17.4683	17.541	26.3638
evm.model.chr10.114	81.5849	78.8877	60.1256	47.8223	47.6149	57.0954	50.2732	63.0324	88.853	88.8162	61.9268	48.2838	57.6314	45.5853	52.3679	57.9367	56.7735	42.6224	46.4924	51.3628	80.9063	68.4517	78.3264	76.1601	85.2176	71.0333	87.0006	77.3879	50.2246	39.2917	42.6552	45.2481	42.6305	61.1362	70.3246	66.9995	47.3506	43.9308	41.0486	29.4855	38.6579	49.745	49.8827	43.0674	43.5865	36.517	36.9758	55.496	45.9272
evm.model.chr10.1140	7.76429	10.6909	10.2072	14.0773	13.0674	10.513	10.8573	7.74082	10.5846	8.24525	7.80206	5.96166	6.51519	6.13153	7.32	5.1322	6.30256	7.71879	6.6844	3.66559	7.36836	8.55606	7.16179	7.31792	7.3913	8.56335	8.05441	6.39845	9.58079	17.2844	10.7354	10.9161	22.112	5.08227	8.07141	10.3356	7.0109	5.33171	9.13645	7.54368	4.9933	7.20867	6.74755	31.7071	24.8454	17.5295	19.7695	12.5036	28.738
evm.model.chr10.1144	1.05041	1.4671	2.0749	3.86011	2.44306	3.09322	2.60824	2.80249	2.73193	2.03483	2.80414	1.78498	0.210747	0.190185	1.24309	1.26313	0	0.406455	0.630641	1.32799	0	0.269075	0.810817	0	1.16222	1.61582	0.260536	0.402442	0	0.107815	0	0.106082	0	0	0.46563	0.381568	0.333035	0.120725	0.231146	0	0.481118	0.110287	0.299576	0.669185	1.49091	0.735031	0.682671	0.236918	0.565834
evm.model.chr10.1149	28.5115	33.7624	22.4497	25.6033	22.5284	27.0181	15.7739	19.7358	20.2331	41.5445	42.812	37.2568	7.37613	7.81633	10.8771	6.89935	5.21722	8.13679	8.30504	5.80996	35.4772	43.8775	36.9782	33.1574	35.2541	35.5603	44.4884	33.9332	23.6987	43.6242	23.4774	22.4461	20.6664	18.489	14.7538	8.39738	11.8623	8.80287	14.0964	10.5874	11.9277	21.8151	17.9254	35.9687	40.1643	6.82131	18.2821	5.81077	26.4656
evm.model.chr10.115	21.4513	47.1497	31.8985	30.4064	40.1667	34.0014	26.3193	18.2563	35.7304	39.9574	28.6275	16.262	26.4104	15.2077	24.6058	29.6716	19.8408	20.0335	16.0377	19.6712	26.5019	17.2127	21.9659	25.3862	24.3762	24.5278	20.2866	18.4641	16.5505	144.779	25.5186	14.8794	136.531	14.6967	18.0366	41.8486	18.3066	17.6295	20.6343	9.47977	17.0283	19.2279	16.703	42.8579	17.9803	41.3545	21.2983	27.0504	18.3059
evm.model.chr10.1153	41.8966	12.7234	38.9097	31.2287	16.6468	49.3874	34.1433	35.8745	11.8566	38.3622	32.3377	35.7726	12.4896	14.5925	14.5917	12.5848	13.4952	18.4442	16.5506	11.9764	9.08495	13.9435	15.1662	13.8612	15.04	17.4403	12.9042	13.0197	14.2229	12.4704	12.5268	11.6929	21.1402	83.6055	69.754	30.8792	43.4785	40.9231	58.9634	93.4551	80.3044	42.8473	84.3673	12.371	14.9396	22.9378	19.0422	16.8556	14.353
evm.model.chr10.1154	776.936	362.415	577.054	497.993	509.352	631.047	554.834	574.336	403.829	663.119	588.234	679.965	553.139	511.725	487.292	493.461	567.228	447.913	473.822	581.66	551.338	512.318	471.535	488.12	531.678	507.476	510.65	534.309	720.735	598.661	659.04	712.45	780.12	1210.7	1121.24	912.54	908.299	1034.21	809.164	771.9	1015.8	986.04	1122.08	475.568	533.88	417.106	502.576	395.89	538.523
evm.model.chr10.1156	92.2907	95.5691	120.505	104.704	146.856	116.116	97.0661	114.497	74.2934	85.3909	119.404	135.051	148.045	114.727	129.313	131.173	127.6	108.189	120.923	120.965	239.78	213.529	177.408	204.908	181.413	192.712	186.992	196.626	184.187	227.061	201.346	210.591	221.969	143.804	163.218	157.283	171.47	160.757	149.472	134.132	154.025	166.793	153.676	145.73	118.262	76.7484	110.714	93.9215	121.372
evm.model.chr10.1157	32.4258	29.43	32.3537	31.3583	39.3885	34.812	37.1321	35.1795	29.7671	32.3475	33.5341	37.6606	25.4715	22.7949	22.328	21.0339	20.1083	26.8143	29.9945	23.407	30.6428	31.5275	33.029	29.7274	29.1085	31.1385	33.9383	27.2252	33.3208	33.3373	30.2824	32.8016	29.7695	28.5363	30.3274	25.1511	32.0151	28.6556	25.1433	27.854	22.331	28.8439	27.8263	35.722	38.9426	24.5292	24.5238	26.0099	34.3843
evm.model.chr10.116	8.15346	16.2996	9.91695	9.65696	14.1569	11.0431	8.98502	11.1425	12.6406	11.3896	10.1292	11.1774	12.8378	12.5	9.41018	9.58433	8.54993	12.2712	14.041	9.22497	8.39073	8.0517	10.9759	8.85412	8.94291	10.8791	10.9982	9.35448	24.5751	31.398	20.7824	22.2773	37.6577	22.2831	23.2015	16.9909	10.7961	11.8698	16.242	11.6758	14.2683	22.4531	23.0513	31.3649	28.3615	24.43	19.1252	20.4455	25.942
evm.model.chr10.117	6.37902	16.0817	10.8179	14.3067	20.1292	13.4488	14.7701	10.0846	17.385	8.8437	13.3736	9.01071	10.3752	6.43704	7.33106	3.88654	6.9857	3.43923	7.76174	3.06459	3.01974	4.13961	2.91062	3.18651	2.86086	3.23165	3.20659	4.64356	5.00622	4.14673	3.50099	3.91689	5.66379	5.95982	8.41716	6.84865	4.78205	3.90035	6.75657	1.7064	4.44109	7.63526	8.91047	8.08905	13.3035	12.6652	7.80195	8.20101	6.4418
evm.model.chr10.1176	26.4596	71.3081	73.3722	124.78	37.877	43.9744	80.5573	54.8567	48.6896	28.393	75.4119	54.2239	44.4038	36.6217	38.3528	33.37	38.3169	40.1728	38.914	29.8026	17.1938	19.899	26.6501	21.0736	25.5148	22.2457	23.7511	18.9054	23.0558	14.9938	19.4368	22.4007	15.8511	25.1193	37.6835	35.258	32.2709	21.0567	34.5643	17.1275	27.8041	40.5754	23.5016	29.702	30.0494	47.8625	31.0717	47.053	26.0547
evm.model.chr10.118	8.01213	14.5502	2.28421	2.08474	0.649301	5.13021	4.65893	6.32694	13.0315	4.70023	13.0728	3.08709	27.2311	26.8043	47.6623	33.4125	32.3503	33.17	60.6345	48.5818	16.4939	23.8516	29.9789	39.7073	21.2042	16.0283	12.3416	29.7281	10.1237	18.1028	7.81072	18.1104	2.88597	5.611	6.79726	4.29503	2.94172	2.17993	7.34478	3.61545	2.93345	7.91406	4.44931	15.3789	13.449	2.75791	5.85473	2.44458	9.04956
evm.model.chr10.1184	31.2606	26.4932	35.3648	39.6146	28.4525	38.5937	36.2319	35.4595	28.1889	37.5043	29.1029	32.3211	23.858	15.5388	16.592	16.5867	18.7167	13.9118	16.4325	20.7717	18.156	16.716	16.9496	14.4072	17.3148	15.4616	15.4184	17.8327	12.0718	10.9039	10.2024	11.9312	10.7928	29.0679	25.568	18.724	14.9697	15.7108	19.4298	7.07015	19.8139	25.344	27.0196	11.4979	12.2325	16.1011	11.8014	12.521	11.7451
evm.model.chr10.1186	0.104593	0.289125	0.327124	0.276625	0.256779	0.0424061	0	0.0898645	0	0.144363	0	0	0	0	0	0	0	0	0	0	0	0	0	0	0	0	0	0	0	0	0	0	0	0.107779	0	0	0	0	0	0	0.227556	0	0	0	0	0	0	0.224112	0
evm.model.chr10.119	20.665	54.8459	15.1553	13.8345	18.8	15.8937	15.279	16.0566	16.8385	19.281	47.449	10.4021	12.9263	12.0837	12.4228	10.5616	15.1059	9.67027	10.0605	11.4145	9.26786	6.8088	7.2108	7.33477	9.90972	6.93312	7.52431	9.46411	8.35354	6.99845	10.2991	5.89393	5.29436	11.8146	12.9992	10.0752	4.33579	4.91439	6.92983	3.56935	6.48422	9.22164	10.959	10.0444	15.9656	7.43984	10.3004	14.4338	8.83991
evm.model.chr10.1195	99.3197	80.0671	94.8251	105.511	112.785	88.2866	115.756	95.5989	132.429	96.6	72.1399	99.9483	47.7221	41.8152	42.2429	39.8775	68.8724	36.0899	45.2312	61.453	89.7545	62.6998	65.0104	56.6809	78.8439	64.5245	67.5644	77.3283	73.9913	50.3474	65.6035	71.9652	67.6994	71.5131	73.6101	93.5737	57.7858	57.8508	76.2315	22.1981	65.7743	65.1804	79.9406	76.7991	69.3892	85.3623	85.9524	61.551	62.7354
evm.model.chr10.1198	38.2491	31.5773	31.5163	37.4022	16.5067	39.03	47.304	40.8761	58.3674	42.0016	27.4262	36.1477	41.1919	28.5436	35.0316	30.0771	32.7031	30.6586	30.7343	31.0294	49.9861	43.8271	46.0137	39.6604	48.2274	47.6243	46.983	46.1192	23.22	27.5122	19.616	22.4624	22.3539	33.3165	36.025	28.1155	29.8779	23.4093	38.9938	33.0781	31.7191	28.528	38.6102	24.061	25.1707	17.3883	16.5656	18.5137	16.9405
evm.model.chr10.1199	37.4961	55.34	47.5329	69.2204	47.9352	38.8169	59.3464	45.5439	51.4246	34.4126	57.6994	54.6322	78.4721	63.0968	74.22	85.2982	84.3274	64.6741	78.7683	85.3429	50.033	48.4334	57.2341	58.4819	63.4437	45.4331	62.9883	61.1949	96.7281	87.3302	72.6502	93.1654	84.3952	69.8371	83.6764	109.458	72.0271	56.9538	93.0021	71.9648	70.5404	75.1898	70.8997	108.869	133.247	122.707	121.733	131.699	118.559
evm.model.chr10.1200	118.95	133.677	128.775	171.759	131.833	119.98	192.868	148.672	126.321	131.985	132.605	147.509	228.272	160.534	165.891	179.94	188.709	136.768	169.695	192.714	576.644	489.716	426.84	487.103	496.317	470.819	475.881	548.922	107.809	108.925	105.943	90.0646	116.773	130.129	146.864	115.898	115.608	124.933	134.646	93.6233	115.117	138.962	155.99	113.409	100.58	105.311	102.52	95.1413	106.271
evm.model.chr10.1201	44.5399	11.1308	31.1872	22.3038	3.40397	60.1428	42.8499	52.2206	14.8786	73.1417	29.6723	64.1032	86.7035	79.5511	80.4324	70.5181	93.9712	64.933	83.2343	76.7057	137.679	160.388	137.889	149.211	152.929	140.864	174.095	183.025	1.77009	5.0005	1.2438	1.36671	5.60124	54.3126	21.796	7.31923	14.0161	3.52547	39.1104	17.243	25.7236	33.059	63.0396	2.05272	0.853694	1.51516	2.17785	1.11918	1.16638
evm.model.chr10.1202	8.17716	8.63063	26.0535	18.828	31.6264	13.9705	15.0995	12.8491	15.4697	9.73731	10.3801	12.861	5.91757	4.21201	17.0428	6.19431	5.04523	9.96618	7.48218	2.75727	3.49317	3.40524	4.91682	4.09566	5.14792	8.49905	3.60628	4.29726	6.09138	9.50843	7.3634	3.52409	29.6597	9.1472	7.13571	7.24332	8.7806	6.30226	13.5749	6.84294	10.9407	9.15943	11.1368	4.34781	8.17617	10.3486	10.1436	24.9701	7.47413
evm.model.chr10.1203	21.7267	25.153	16.0972	22.8186	20.3327	24.5628	25.0035	19.3085	33.5787	24.3664	19.2504	18.988	16.0253	9.86647	14.1347	12.2081	16.7491	11.9873	12.25	14.8641	17.2038	17.9747	17.0944	12.5115	16.3537	16.3059	18.8855	17.16	10.0209	9.11776	10.4383	6.93575	13.6793	17.8946	24.7351	13.0159	12.3071	5.66244	16.7551	12.06	15.8134	16.3807	15.9673	10.5303	13.6327	18.178	17.6039	25.0869	11.2592
evm.model.chr10.1204	75.7233	19.4521	39.529	27.2038	17.2937	44.4053	51.3683	49.1941	31.0476	75.0231	32.4594	39.3955	20.7573	14.1587	15.0829	15.8114	16.1685	13.7238	16.1345	14.2173	9.48317	9.04091	11.8411	8.95503	12.4809	9.04861	9.26894	9.14727	11.4338	11.436	15.6739	9.19048	12.7162	47.4034	34.5497	14.0357	14.3715	11.7316	23.9086	6.75934	26.7049	29.0639	50.4933	11.4313	8.2509	11.1379	11.244	15.7258	10.7735
evm.model.chr10.1205	136.761	36.2955	78.5293	49.2017	38.4104	80.4125	84.9065	84.4309	52.6207	114.459	62.1118	74.3276	25.553	22.8222	24.8619	21.7889	25.6766	22.101	21.2841	31.5398	23.3086	11.772	16.2163	14.2397	19.7578	17.3701	23.7739	13.3309	8.13512	9.16428	10.0852	10.6082	9.86106	42.4418	33.1761	27.3457	23.3125	17.3542	27.8819	9.2892	34.5803	22.471	52.1762	13.0252	15.2819	15.2519	15.3601	21.9149	13.8629
evm.model.chr10.1230	2.01315	2.44209	0.692799	0.930466	2.51435	0.649798	1.1183	1.20909	3.81943	1.81645	0.733609	0.197204	24.8106	30.055	21.6076	22.5959	30.2714	27.446	31.2136	17.8407	12.2594	9.13223	10.415	9.97696	11.1761	11.5393	12.1583	13.6586	0.805294	2.59192	1.35306	2.8878	3.68146	1.32927	1.15232	0.269795	0.431713	0.554848	0.204295	1.33323	0.255138	1.32567	1.55336	2.4334	7.02788	8.52339	3.17201	7.20327	6.32134
evm.model.chr10.1232	0.347209	0.815819	0.708872	0.382622	0.852409	0.351931	0.450179	0.273457	0.568669	0.559104	0.366897	0.496291	0	0	0	0	0	0	0	0	0	0	0	0	0	0	0	0	0.0567684	0	0.0541359	0	0.0550499	0.0596309	0.121847	0	0	0	0	0	0	0.0577203	0.0522625	0	0	0.0769378	0.0510408	0.0619973	0
evm.model.chr10.1233	0.834692	0.922933	0.237326	0	0	0	0.609351	0.130392	1.70441	1.25681	0.153953	0	0	0	0.284368	0.346741	0.593556	0.278939	0	0	1.34704	0.369318	0.741924	0	0.957125	0.22178	0.715196	0	0	0	0	0	0	0	0.6391	0	0	0	0	0	0.660358	0	0.411183	0.131213	0.409271	0	0.401571	0	0
evm.model.chr10.1234	2.31767	1.88247	0.149151	0.0454054	0.0280985	0.348028	1.0627	0.897316	7.10183	3.42273	0.841761	0.115479	0.272685	0	0.214458	0.392246	0.167863	0.157774	0.435193	0.0859144	1.69314	1.04447	0.979175	0.669992	0.90228	1.42169	1.34843	0.572792	0	0.223203	0.0267678	0	0.0544394	0.206394	0.301239	0.032914	0	0.281171	0	0	0.217881	0.256861	0.310097	0.247388	0.540147	0.989099	0.378561	0.122619	0.175712
evm.model.chr10.1235	12.2278	18.7748	26.1338	19.753	23.4383	16.1816	17.7307	13.9082	22.4118	15.1051	17.3587	14.541	21.6824	36.1205	27.7913	32.2969	29.9898	27.7902	34.9053	34.0851	196.192	194.426	156.339	202.025	174.265	179.604	174.401	246.026	22.0838	29.1819	27.3237	20.4928	19.2692	23.0984	21.7547	31.5272	16.8669	14.0715	18.9145	13.6504	11.2522	35.5483	18.1201	12.367	17.8632	24.1865	17.76	41.3707	8.6463
evm.model.chr10.1237	104.473	91.1594	103.428	116.258	118.133	126.945	138.682	119.484	123.208	131.712	112.465	119.131	114.315	95.2929	101.93	124.86	118.512	88.9264	100.443	120.81	109.585	83.119	75.8294	83.7927	97.2315	83.8919	94.8054	100.708	122.161	103.214	103.48	104.562	117.091	167.327	167.457	173.667	147.677	153.14	167.37	116.367	159.733	146.776	181.969	122.946	121.012	126.152	107.901	114.008	100.897
evm.model.chr10.1239	34.373	35.4393	30.8694	36.0696	38.4775	32.4641	36.0638	28.3164	46.4195	36.5653	27.7356	28.921	10.894	10.5821	10.8585	9.88477	10.1681	9.0219	9.3069	10.011	10.4908	8.75757	11.8365	8.67439	10.1799	9.89933	10.6307	7.94565	11.3048	14.1136	15.7315	11.437	10.2578	11.2204	13.1212	9.45114	9.77663	11.181	9.61131	3.42417	10.3769	10.8213	10.6823	18.9317	30.1615	11.1876	19.92	9.68124	30.4003
evm.model.chr10.124	0.608218	0.316478	0.571922	0.958853	2.36569	0.841326	0.826004	1.11687	0.683078	0.680368	0.78637	0.926525	0.090923	0	0	0	0.0466431	0	0	0	0	0	0	0	0	0	0	0	0.0701951	0.255832	0.178507	0.137302	0.0453801	0.122891	0.100444	0.219495	0	0	0	0.0478527	0	0.404442	0.0861647	0.433063	0.192969	0.285405	0.0631129	0.0766607	0.146472
evm.model.chr10.125	94.9201	37.6354	97.909	106.542	99.8258	103.012	105.649	112.735	56.0906	108.063	72.5809	115.786	82.0086	38.681	45.678	47.7601	70.3154	41.6696	50.054	44.2838	56.0772	43.4545	32.6242	39.1006	46.6353	38.3853	43.6551	54.5674	60.1443	70.3599	66.1923	63.5576	53.8015	62.3607	68.9737	91.2758	50.9081	41.5884	63.3194	31.301	54.9592	65.5904	83.496	60.5428	75.6571	211.967	94.9826	46.4229	103.73
evm.model.chr10.1255	1.75408	3.10322	2.67445	2.41236	2.84217	2.86247	3.21333	1.99688	5.56517	1.19035	2.15752	2.45561	0	0	0.0821686	0	0	0.0806001	0	0	0.259487	0	0	0	0	0	0	0	0.0860371	0	0	0	0	0.271126	0	0	0.132082	0.0957593	0	0.131968	0.0954058	0	0	0	0	0	0.0773565	0	0
evm.model.chr10.1262	0.386994	1.28372	0.874149	1.09175	1.39345	1.72593	1.4891	0.720414	2.10069	0.830891	1.37403	1.30155	0	0	0	0	0	0	0	0	0	0	0	0	0	0	0	0	0	0	0	0	0	0	0	0	0	0	0	0	0	0	0	0	0	0	0	0	0.132028
evm.model.chr10.1265	8.85069	20.7613	16.574	21.936	43.8445	18.5668	16.7374	9.93391	33.5627	10.1883	10.0932	9.09878	10.9276	12.6145	12.0409	14.409	16.4904	14.7528	17.8487	10.3288	16.9627	18.6027	14.4813	16.5011	14.9654	17.9087	14.0158	14.7811	11.3892	11.2041	9.16259	12.7888	13.7714	8.09872	12.4491	17.0646	14.0067	9.05066	23.4713	9.44154	14.1106	12.5332	11.5207	51.2629	55.9615	35.6354	33.3961	14.025	59.5348
evm.model.chr10.127	112.699	81.2341	117.236	102.806	92.8968	125.688	125.459	131.522	95.2956	101.742	106.059	129.741	109.432	74.2427	101.596	90.5708	102.186	90.0222	81.4384	102.304	132.552	96.2689	90.4911	93.0137	110.712	108.679	107.881	115.516	126.627	133.132	112.173	137.436	86.1735	127.357	120.978	131.146	113.314	85.1336	139.287	101.714	174.093	134.305	142.687	111.389	135.986	112.705	112.767	143.028	130.771
evm.model.chr10.1272	31.8665	39.4475	41.1018	40.8126	50.1168	40.0592	60.1508	44.6795	41.9006	31.4922	40.7302	50.2722	35.9586	31.8263	36.9367	41.17	30.7444	29.3409	44.8347	31.5917	54.029	67.9834	47.002	72.4931	59.237	67.5111	50.723	74.8291	19.5751	14.6224	19.4593	18.5644	10.6993	31.7779	28.7745	20.3105	9.83495	10.1673	19.0876	11.6462	15.5236	30.1566	40.9577	18.1935	20.1118	22.8319	27.5202	22.2851	15.9671
evm.model.chr10.1274	16.6827	22.487	23.2134	26.8214	25.2983	29.7241	33.8337	29.0571	25.2363	24.603	22.3575	27.2065	16.2664	16.0849	17.2672	17.6319	16.4229	18.2726	20.2816	19.3552	25.653	15.9078	23.413	18.1764	23.1899	19.2382	23.1044	21.2315	11.3112	6.99375	8.91814	11.1495	9.75966	34.1479	20.8851	19.1642	10.6649	11.5981	18.6476	21.3115	28.3944	16.4816	21.7288	11.9315	13.2623	26.1938	15.7355	19.2591	10.3609
evm.model.chr10.1275	25.6576	48.4926	28.6764	27.8913	38.733	28.7348	22.4707	18.3303	50.73	27.8872	26.6715	24.0314	23.113	16.2437	15.0801	18.5949	21.2325	15.5919	15.2319	21.2805	16.5714	12.9685	13.6908	15.0674	15.0898	13.3239	11.7882	12.0403	22.476	30.9659	21.8577	19.7209	22.2785	10.7774	14.7704	22.6647	17.6709	18.1879	20.2726	3.29111	10.0956	19.6889	17.598	22.583	22.4045	19.2313	15.2362	14.8171	23.765
evm.model.chr10.1278	0.0837091	0.313275	0.140974	0.265671	0.09485	0.198413	0.129272	0.0165973	0.860573	0.177752	0.104514	0.10395	0	0	0.024131	0	0	0	0	0	0	0	0	0	0	0	0	0	0.0379007	0	0.0963818	0.0370671	0.0122511	0.0530824	0.162699	0	0.0387895	0	0	0	0	0	0.116308	0.0111345	0.0578835	0	0	0	0.0527233
evm.model.chr10.1279	11.7096	19.4763	17.3443	23.0238	15.5147	15.4314	15.7587	12.2545	18.6396	12.2982	13.5986	11.7944	16.7294	13.3816	11.1387	10.9384	12.405	9.38617	12.9704	12.3387	21.3652	20.2916	15.1157	15.5076	15.7679	18.1322	15.6993	18.4418	4.18777	5.60194	5.22523	3.44495	7.6286	10.0723	12.5588	6.05788	6.60921	3.48485	9.00753	3.68195	6.37977	6.36709	9.22406	11.452	7.92593	7.79739	8.12871	8.29213	6.77834
evm.model.chr10.128	44.2576	42.8076	50.6889	49.5609	51.751	52.0279	47.1493	44.1455	40.5708	44.3205	47.3286	46.8712	2.79176	2.38679	2.88899	1.0568	2.17085	2.26708	2.7847	1.99066	2.09838	2.06362	1.84668	1.87731	2.17164	2.43339	1.63483	1.7677	10.1792	12.0572	10.0244	8.35769	9.73901	9.56441	6.55778	3.58258	3.29718	4.20854	2.67521	2.62928	3.08605	11.0265	8.71675	12.8505	12.4876	10.2084	6.44594	6.30995	9.4208
evm.model.chr10.1280	0.122855	0.211311	0.0569247	0.303263	0.254695	0.0996206	0.315154	0.340122	0.597897	0.314018	0.221562	0.37187	0	0	0	0	0	0	0	0	0	0	0	0	0	0	0	0	0.107129	0	0	0	0	0	0.0862278	0	0.0548207	0.0596173	0	0.0547732	0	0.108925	0.0493129	0	0	0	0.144481	0.116997	0.167655
evm.model.chr10.1281	2.38949	5.68626	0.758168	2.30806	0.306066	1.30577	1.04285	2.58858	11.4344	2.38991	0.843125	1.20546	0.792068	2.14437	4.47736	6.40888	1.42214	4.20094	3.55529	5.92694	3.99592	6.32055	5.07894	8.02776	6.33372	2.7328	3.91678	9.45334	0.407666	0.202605	0	0.398699	0	0.214111	0.875009	0.35852	0.104306	0.226866	1.73747	0.521081	1.01713	0	0.187654	6.37747	10.5531	8.97823	12.0956	1.44695	21.0536
evm.model.chr10.1286	2.66768	3.37298	5.05096	2.84749	0.105728	1.41625	2.90595	4.20377	4.51419	3.39034	2.99744	1.36391	11.5373	8.88903	11.118	15.0872	11.4629	8.39923	12.5089	21.408	1.6989	0.989795	1.05268	1.40056	1.30773	1.29366	1.29664	1.82872	0.117354	0.0466587	0.0223823	0	0.477964	5.44858	1.66245	0.770605	0.600528	0.470212	0.825265	1.94403	2.6547	0.906842	5.87731	17.2726	20.8836	2.92649	7.23821	0.666446	24.4874
evm.model.chr10.1288	59.2552	46.5378	46.023	36.8856	10.0131	57.7689	50.8045	67.0973	75.3738	75.2908	44.8577	66.4013	99.7399	59.6156	51.0785	49.5686	73.5658	43.9562	62.2361	57.7663	68.918	68.3542	64.3899	67.5032	68.4445	69.6379	73.8566	61.9438	5.95227	2.8572	6.09158	6.84364	7.15175	51.6663	34.2144	11.5759	17.919	15.8674	24.3476	26.87	27.5608	24.2969	40.9516	10.9014	9.49852	4.56478	7.51852	3.67835	8.33064
evm.model.chr10.129	38.4319	38.5328	44.8064	42.2712	46.9526	47.1378	41.0006	39.1131	37.4223	38.01	39.8144	40.2813	8.96799	7.02488	9.1051	8.38879	8.34125	7.66491	9.68645	8.99651	11.8153	9.36522	10.3819	10.0938	10.5107	9.85676	8.6301	10.3362	13.8204	16.3494	12.624	12.0508	14.4973	13.0366	13.1331	14.3547	10.0122	10.8734	11.0111	7.02066	11.425	14.6806	14.2299	18.8038	22.4355	21.7802	13.4455	18.0849	16.6228
evm.model.chr10.1292	56.1559	15.5462	38.6909	31.3975	22.0637	45.6485	47.342	62.1701	24.1389	61.2536	31.3782	38.3722	10.9315	9.29035	10.6423	8.90549	10.5623	10.7462	11.2215	11.2019	8.2373	9.62087	10.8887	7.56223	9.71585	9.60194	6.42904	8.10675	8.73988	10.9677	21.6179	11.6462	6.78025	33.4518	21.1627	9.79998	8.94484	6.62685	19.8469	11.0038	13.9922	32.491	30.324	29.2227	23.4256	21.6914	18.3683	10.6784	23.4801
evm.model.chr10.1293	66.1439	20.7623	43.1385	30.9355	22.251	46.5787	50.3965	60.9909	31.0024	73.8952	34.4262	38.5497	16.8909	12.604	17.8495	15.591	15.9417	13.3	15.2809	16.5704	10.9756	11.7024	13.2657	11.9035	12.4681	12.3816	10.036	10.9183	11.0297	13.5088	22.3433	12.8084	6.7312	31.1474	23.6741	17.0426	13.4265	7.37566	18.6455	14.5634	20.7749	26.6777	31.1453	35.6173	32.0503	33.3069	27.428	12.4137	32.2726
evm.model.chr10.1295	17.2927	6.2965	12.0188	11.5076	10.0885	14.4935	15.5851	14.7577	6.16045	19.5906	10.1387	10.2248	7.79699	4.63755	8.36195	6.26632	9.45412	5.98086	6.27485	6.14146	1.37536	1.35749	2.15893	1.95927	2.44311	2.10591	2.95743	1.69195	4.65143	8.70291	6.47965	7.44807	5.12973	7.04155	5.48129	5.34729	3.17367	3.55287	7.67709	2.70461	5.56247	6.49137	6.21343	4.86315	4.09517	2.59579	3.52611	2.39052	2.3313
evm.model.chr10.1296	20.6442	29.5466	22.0905	27.5772	28.0073	23.889	20.0796	20.1372	33.0101	23.5851	23.458	18.4645	46.3346	37.0794	48.8702	38.9167	51.8557	32.6595	39.8444	39.6878	90.8731	72.2238	80.8057	68.6005	87.7151	72.365	78.8579	77.9661	20.3454	18.283	25.1384	19.2443	15.1666	14.9122	18.4776	18.2767	22.7926	18.2108	18.6015	8.58426	16.9577	19.7623	14.2017	21.4893	24.2046	23.1172	23.0522	22.2778	22.7888
evm.model.chr10.1298	4.99867	31.4986	0.504317	0.0568618	0.316694	0.740929	0.323718	4.15623	2.83714	2.02777	13.5222	0.705004	168.012	129.986	137.776	149.084	161.027	147.791	181.076	171.394	1409.92	1483.27	1677.23	1514.55	1456.27	1504.8	1585.4	1360.81	0	0.10482	0	0.206271	0.204526	0.443091	9.73296	0	0	0	0.44945	0	0	0	0.485424	0.278827	0	0.285845	0	0.691011	0
evm.model.chr10.13	0.0321157	0.106532	0	0	0	0.0260419	0	0	0	0.0591031	0	0	0	0.220962	0	0	0.125607	0.118057	0.122116	0	0	0	0.314009	0	0	0	0	0.116892	0	0	0	0	0	0	0	0	0	0	0	0	0	0	0	0	0	0	0	0	0
evm.model.chr10.130	36.4919	60.4942	34.2625	37.2001	21.9654	36.7579	36.2717	39.7267	46.6412	33.1738	35.8386	42.0038	47.312	44.24	30.6875	42.6085	40.9469	26.8356	29.1861	42.2993	23.9024	18.8575	18.5384	20.8471	19.1017	19.7838	16.8346	21.9033	20.9363	27.5802	19.7426	26.3637	17.1482	34.3377	29.1418	24.8237	23.9838	29.1426	25.5245	20.8758	31.3865	20.2641	29.6811	18.0561	14.8703	9.52322	10.2279	7.83091	12.6559
evm.model.chr10.1302	0.746012	1.31751	0.583306	0.624795	0.305247	0.411685	0.582432	0.587548	3.56079	0.572042	0.294304	0.64816	5.29264	2.10299	3.184	3.12484	2.0262	3.16131	3.30939	3.04887	1.59409	1.05901	0.759801	0.873411	0.479203	1.02963	0.585943	0.791954	0.121972	0.0404126	0.135702	0.0397632	0.0394266	0.277599	0.174533	0.238373	0.22886	0	0.173282	0.394961	0.405762	0.51674	0.187151	0	0.0931406	0	0	0	0.254512
evm.model.chr10.1304	4.02952	2.82329	1.2166	1.67772	0.607268	2.34545	1.80214	1.92815	5.93689	4.93762	1.25464	1.45921	5.20892	6.48493	5.08344	4.37536	5.3443	5.86636	5.4233	2.45576	13.6926	14.5633	11.4587	17.049	14.8872	13.9927	12.738	18.0425	2.60268	1.36158	2.6686	1.87558	1.34734	1.45946	2.52016	1.65215	0.560781	0.69697	1.16764	0.960508	1.45389	1.65146	2.12586	2.75953	10.5978	19.0426	2.42806	0.363315	8.82001
evm.model.chr10.1305	5.53722	7.408	4.99932	7.96155	6.09103	5.5443	7.98418	7.45165	9.78336	6.08741	6.24559	6.28909	12.5365	12.1816	11.1207	10.7291	10.3796	8.37811	11.8069	10.4717	33.4444	28.4017	25.1257	28.2236	25.0498	26.2651	22.4184	23.6335	2.08576	2.31184	3.30553	2.52418	1.36782	2.52194	2.80206	2.34018	2.18075	1.41959	1.69476	0.613763	2.09657	2.39536	1.98928	5.67353	4.68882	9.59898	4.64108	2.52369	4.93148
evm.model.chr10.1308	0.477349	0.904822	1.10194	0.793561	0.837075	0.580608	0.616062	0.263655	1.6466	0.53336	0.72636	0.65364	0.129976	0	0	0	0	0	0	0	0	0	0	0	0.143358	0	0	0	0	0	0	0	0	0	0.0717932	0	0	0	0	0	0	0	0	0	0	0	0	0	0
evm.model.chr10.1313	17.1997	13.5719	9.61768	5.87228	10.8252	11.2843	15.9308	12.4939	8.34129	19.6392	19.8273	9.93908	26.5243	12.6406	12.3054	6.43046	17.1232	10.0587	13.08	19.7187	54.5892	51.7493	32.8695	50.1594	48.649	43.415	41.6331	49.7971	5.67541	4.57397	4.53457	3.75039	2.23119	12.4065	11.6878	10.9717	8.32028	8.02395	7.35463	0.156851	4.93267	5.45865	8.33164	6.0835	9.41736	20.7888	5.37862	2.34525	4.96105
evm.model.chr10.1314	42.9697	31.9073	20.3371	15.4008	21.6027	21.5434	27.3993	29.2613	13.2613	38.7575	35.1722	21.0451	19.8855	12.2418	12.3963	10.6435	11.8618	11.0596	12.4239	12.5306	61.3052	60.2648	47.2482	51.6239	50.8366	50.9871	49.8911	50.9844	6.25194	3.09137	5.12976	4.67117	3.15444	10.0508	9.34909	4.48418	6.60967	7.25864	3.66886	2.1905	6.52802	6.58265	7.85931	4.19552	4.10041	12.8173	4.16593	1.95823	3.90703
evm.model.chr10.1328	3.24645	4.20773	3.60867	2.68388	3.88477	3.06832	2.54658	3.02943	2.19727	4.8073	6.04137	3.7311	2.21284	1.77506	1.28913	0.687702	2.10218	1.50162	1.1445	0.645551	3.56218	6.90625	5.3604	5.63835	4.70055	5.90673	4.86333	5.16467	1.89819	0.922418	1.64927	2.02146	2.00435	5.3614	5.74924	2.32474	2.8493	3.662	5.12373	3.01938	3.36782	4.4605	5.59209	0.743539	1.08229	2.80129	1.44119	0.276404	0.528112
evm.model.chr10.1330	28.8633	30.3864	41.378	38.6498	31.8051	38.6653	31.7475	41.4238	42.5829	33.3628	33.6263	40.6269	77.3615	58.7197	63.5359	53.2618	63.6059	53.5165	64.4655	81.3394	21.4003	22.535	22.4101	24.488	23.0508	23.6314	25.8364	19.2837	54.5957	44.3839	49.3918	48.7979	38.1733	47.0468	44.3318	32.9632	30.6208	25.0505	31.4936	18.9019	29.2179	43.5634	48.8475	33.9771	25.8839	32.2189	28.9322	29.7628	34.7045
evm.model.chr10.1331	0.730177	1.4994	0.217495	0.176563	0	0.203001	0.439767	0.466036	4.99058	0.422324	0.275123	0.273641	0.079527	0.071768	0.078182	0.476651	0.163188	0.230069	0.237978	0	0.740691	0.304613	0.305969	0.195399	0.263145	0.487796	0.196631	1.21492	0	0	0	0	0	0.558939	1.05426	0.0959919	0.418913	0.0911133	0	0.0837101	0.0907769	0.208089	0.640603	0	0	0	0	0	0
evm.model.chr10.1334	0.157373	0.15819	0.193896	0.287567	0.224788	0.185615	0.143609	0.135212	0.449889	0.171137	0.290263	0.0866094	0	0	0	0	0	0	0	0	0	0	0	0	0	0	0	0	0.0561388	0	0.0535355	0.27452	0	0	0	0.197484	0.114911	0.187447	0.179448	0.0574056	0.0622518	0	0.0516829	0.0494776	0.0257213	0	0	0.0613097	0
evm.model.chr10.1347	50.2025	3.53907	18.7469	22.3069	8.68645	25.8122	29.0908	29.3499	5.29393	58.7246	17.1594	21.9404	4.14098	3.73697	3.41669	2.83649	7.89028	3.92193	3.68796	3.26173	3.78792	4.15413	2.65531	2.45278	3.09926	2.77808	3.19956	3.74201	6.73645	8.32256	6.38777	11.6505	26.7206	16.3511	20.2181	22.5817	31.1612	30.9226	28.5485	16.9293	18.4428	18.7294	23.3004	24.2181	29.9578	7.27294	11.395	8.43761	29.1851
evm.model.chr10.135	37.5057	22.9513	24.5609	17.639	25.6522	25.6138	17.5312	18.6329	32.8368	25.2042	25.0843	33.798	2.82592	2.896	2.35434	2.23918	3.53821	3.27935	2.10214	2.11271	9.14501	7.94993	15.6021	9.65006	10.3015	8.77686	14.0926	6.26529	7.61743	2.47485	6.15928	4.96659	18.5507	27.7335	36.7477	25.0621	34.3884	46.3969	20.7243	32.7454	39.3095	16.7185	31.9775	5.1058	5.12784	7.14985	5.94012	12.4382	1.33743
evm.model.chr10.137	66.5686	73.7627	71.9566	73.303	57.7287	83.5319	61.8834	73.9414	75.6375	78.1194	84.6564	84.7007	65.6557	63.1513	60.8797	55.1889	56.44	58.988	61.2315	59.2488	72.306	78.1006	80.8738	81.1233	77.0047	75.5294	71.7475	73.7295	79.0427	62.7815	66.2005	75.6177	61.978	107.101	75.1574	70.8672	77.1959	88.9342	61.7277	62.4826	60.3864	76.5788	73.4601	39.8079	37.9228	42.3303	46.9868	42.0074	39.9566
evm.model.chr10.139	28.2396	55.102	28.8833	33.0485	46.3544	31.2612	28.7861	26.3533	51.6191	25.318	30.6311	22.8703	26.632	21.1699	24.5007	23.2012	22.1597	18.7305	23.6449	25.6209	27.0295	27.1744	29.3829	27.2395	26.1907	26.1243	26.1768	26.7604	20.2896	17.1095	18.6707	18.9139	18.3646	10.1461	14.4989	16.4361	16.9611	13.6105	14.3649	9.06352	12.5766	15.884	13.5849	20.1965	24.7596	28.4526	19.5401	20.3363	23.541
evm.model.chr10.140	5.82501	15.1601	10.0916	11.1603	10.1868	7.72694	6.72997	6.76656	13.0049	5.95652	7.62727	5.431	9.88593	11.4111	14.4839	15.1345	8.09857	12.674	12.1351	11.0465	13.5614	10.3961	14.5456	12.8746	9.7838	9.79776	8.88189	10.7928	8.13512	6.4199	5.98061	3.90576	7.20993	6.73268	8.92105	7.35385	7.45798	7.77031	7.70135	7.1692	6.79032	9.98599	10.8664	10.4897	10.843	14.4066	7.92607	9.99363	9.39285
evm.model.chr10.141	1.44875	10.3794	1.86209	1.11274	2.72844	2.5909	1.39448	2.25076	2.63004	1.29655	3.66408	1.20143	26.2515	13.7909	11.7509	10.7916	18.6285	13.7882	16.8279	11.9179	22.8997	25.5966	26.0016	28.3467	21.7783	26.6818	28.0577	19.9364	16.0811	16.1778	19.4199	21.5538	3.32276	3.23115	1.33719	3.92656	4.62265	4.20371	1.74248	1.67227	2.11568	4.35492	1.6848	43.7887	34.2885	18.3117	19.1148	2.21124	37.9022
evm.model.chr10.143	2.76424	6.35745	4.95671	6.19956	9.01219	5.55883	4.32857	3.70498	4.71879	3.25573	5.94478	5.4665	0	0	0	0	0.864896	0	0	0	0	0	0	0	0	0	0	0	0	0.43126	0.413753	0.42433	0	0	0.232815	0.254378	0	0	0	0.443663	0.721677	0	0.599152	0.191196	2.38546	2.3521	0	0	1.358
evm.model.chr10.147	16.4717	18.0099	16.0743	13.6296	12.7359	17.7359	14.8132	18.077	13.7402	17.6132	18.7842	15.2973	15.2191	14.7454	15.8337	13.9344	13.0282	17.4222	18.8128	11.3993	17.5371	19.7293	21.6132	19.9586	19.0516	19.1495	18.0643	15.8684	18.4774	23.1188	18.1475	19.6219	19.2927	24.4822	17.5606	13.9465	18.1975	16.0992	16.9482	23.1695	22.4344	21.7433	22.563	14.4849	14.6198	21.5252	10.4561	14.485	13.7627
evm.model.chr10.148	5.90675	4.41981	3.98145	6.51816	0.525045	5.80126	2.96457	3.47811	4.34625	5.01346	4.70063	4.34134	180.133	125.072	117.644	106.219	158.128	127.846	172.417	126.137	393.061	431.228	339.298	353.762	354.646	358.893	455.217	382.903	4.99525	4.6176	3.76325	3.81059	7.50825	14.8494	13.8847	10.8948	15.9506	13.2321	12.7738	19.0527	24.7602	12.342	18.579	14.3523	16.7989	3.72351	6.96145	1.63661	9.95421
evm.model.chr10.149	126.584	107.298	109.67	126.255	107.826	123.205	108.157	114.003	113.875	126.688	122.22	119.043	299.064	321.42	290.263	301.702	321.376	289.617	340.712	304.2	229.654	239.255	209.534	214.751	231.528	213.81	244.343	232.032	198.011	187.297	239.747	215.108	177.924	249.217	289.083	261.481	232.735	226.383	253.084	329.822	304.191	241.453	254.25	163.387	133.367	163.024	198.195	163.524	152.13
evm.model.chr10.150	43.6734	42.6919	52.6699	61.9653	43.6544	46.6457	51.1381	52.3566	41.8593	38.8319	56.7487	54.2149	55.3529	48.3411	48.4818	46.8849	56.7043	63.1352	50.7179	50.0963	80.5119	65.7876	66.4075	61.0029	76.5258	73.4059	72.7397	83.0515	59.3418	51.1547	64.1854	51.6166	52.7075	87.6171	64.014	66.6589	78.4249	64.4888	87.4756	112.77	110.061	54.6413	85.2108	54.2291	52.8537	58.7178	57.7614	47.2675	50.9544
evm.model.chr10.152	47.7072	51.7539	29.2378	30.2032	21.0493	34.8986	30.7391	30.658	46.8302	43.0965	33.0157	34.008	31.864	30.8638	29.591	24.7133	25.3358	29.9098	35.2794	27.2094	33.0339	34.3655	36.9274	35.4305	33.5781	33.7918	31.151	33.0484	21.6819	24.1529	16.269	18.0225	25.7131	34.4538	29.2537	23.2397	38.2387	44.5239	29.2198	41.6175	28.6579	31.3958	30.9453	26.4972	21.9748	13.9017	14.4273	13.7902	20.4561
evm.model.chr10.153	8.47218	8.34633	9.47851	8.17618	7.21342	9.31823	8.84357	9.17638	9.62882	12.7821	8.08018	6.49068	8.50349	11.5108	8.57077	10.5021	8.68044	10.0223	10.5811	8.99825	13.4665	12.831	14.7607	13.3484	13.1211	12.0187	12.3707	11.1536	12.1573	11.3371	12.1837	11.1765	7.7166	21.872	16.3208	12.0524	10.4516	10.8002	17.2165	22.3769	16.9127	15.0806	22.1811	10.5589	9.23629	9.97588	6.55841	15.8359	7.44891
evm.model.chr10.154	27.5796	38.5809	22.2292	23.4876	27.4536	21.1615	22.2735	20.9539	36.1953	20.6143	24.1794	15.3777	68.5405	102.959	79.2943	97.0311	59.3633	60.7373	67.7939	101.184	27.8068	31.127	31.3884	34.7755	29.1084	33.0876	27.3562	31.0521	30.0013	22.6902	22.9445	20.9031	27.4914	27.837	23.599	20.437	23.035	10.9201	31.5724	24.83	24.8213	31.0308	23.3306	37.218	34.9461	27.0291	24.7579	48.9182	27.1086
evm.model.chr10.155	31.1565	2.11619	22.5347	11.8802	2.01763	33.1606	25.1158	34.9426	5.9109	42.5502	21.1565	27.1763	2.25307	2.13008	1.89854	2.57218	1.87132	2.06922	1.60527	2.36624	0.666173	1.78078	1.65112	1.58167	1.30169	1.97424	2.38745	1.94636	9.33221	8.06849	9.32073	8.10084	7.76454	80.6844	62.7584	10.6839	26.5621	16.164	51.8355	49.0127	45.7412	45.9837	81.7461	5.11014	3.08665	0.449037	1.63841	1.32674	4.20569
evm.model.chr10.157	10.8388	20.5099	19.6162	4.83129	0.611546	16.3395	18.4407	18.3702	34.1705	19.7013	6.21209	12.7761	67.0352	56.6184	48.0091	62.6724	56.3674	40.552	63.1447	49.5071	1.66703	1.22682	1.30476	0.763816	0.43639	0.823389	1.32763	0.647608	3.14184	1.06989	1.69227	1.96313	2.00294	31.2303	23.0407	3.03597	14.5591	7.67368	20.7057	22.4594	23.7103	16.7712	50.8858	2.05114	0.879697	2.08963	2.11863	1.20728	2.03353
evm.model.chr10.159	3.95407	9.86043	3.56676	2.9667	2.61616	4.02489	3.37792	4.40922	19.9046	5.23822	3.2146	3.98952	14.2178	14.6636	14.818	13.5832	15.355	16.9062	17.8072	18.6929	23.3975	28.2528	26.1851	18.2546	29.1229	31.7193	29.3386	37.5613	1.6506	1.31253	0.629624	1.13001	3.94824	7.91784	7.67614	2	5.40579	5.81755	1.81734	3.82579	9.1517	4.13976	9.01623	1.55173	2.52087	1.26766	2.32504	1.26185	1.49249
evm.model.chr10.16	6.66489	2.0963	9.5973	3.96999	0.959677	10.1273	8.06351	15.0968	1.40485	11.4382	9.47744	9.11083	2.01167	6.45477	7.03164	4.55491	1.83463	2.58653	3.26999	4.69492	2.08179	1.71229	1.24216	1.00685	1.64355	1.828	1.47374	1.35164	1.87902	2.17264	1.49933	1.65017	3.01211	12.8496	7.20198	4.00196	9.22295	7.89591	5.55684	6.27403	6.37845	5.06875	13.5566	1.28429	0.59737	0.311831	0	0	0.920195
evm.model.chr10.17	0.242988	0.102729	0.067056	0.317544	0.210544	0.29555	0.20804	0.178069	0.369211	0.230164	0.202996	0.144216	0.0272433	0.0245854	0	0	0	0	0.0543489	0	0	0.0347834	0	0.0334687	0	0.0208878	0.0336796	0.026012	0.0280435	0.0836238	0.0534861	0.0685667	0.108778	0.103101	0.0902883	0.263069	0.0717528	0.343336	0.104581	0.0716907	0.0310972	0.0855412	0.684166	0.024716	0.0256975	0	0	0	0
evm.model.chr10.170	19.0383	40.528	13.4948	18.9644	19.7879	15.4017	20.2268	20.9436	14.3376	16.6997	23.1036	14.5414	19.6697	20.9641	13.5026	20.7327	14.2658	14.3894	20.4656	23.507	19.4779	14.7218	15.6571	18.9565	15.149	21.0614	15.0931	16.8378	42.6766	35.7401	23.3866	33.6294	11.5099	11.8259	14.8921	11.6663	11.7009	12.5304	10.6008	6.60395	11.4196	9.49483	8.59703	35.3822	49.9028	38.9144	33.9766	49.6575	32.5062
evm.model.chr10.188	0.125511	0.129528	0.0785099	0.194744	0.115037	0.115345	0.050395	0.0503241	0.582633	0.0769937	0.0254647	0.0422123	0	0	0	0	0	0	0	0	0	0.0407248	0	0	0	0	0	0	0.131334	0	0.0156555	0.0963343	0.0159198	0.155202	0.0176184	0.308004	0.151216	0.237535	0.122445	0	0	0.133537	0.136024	0	0.0150435	0.0222496	0.0442813	0	0.17128
evm.model.chr10.192	17.1567	49.7511	14.3764	14.8614	12.8578	15.5647	16.406	17.5892	24.3245	20.2263	21.3564	16.0741	13.7688	10.3397	11.0221	13.2628	11.3013	11.7601	13.4397	11.6974	14.7321	16.8261	15.7659	14.3778	17.627	14.6663	18.3591	15.541	21.4116	19.1192	19.1637	20.8169	13.5232	18.4237	17.7638	24.5136	18.3392	17.7466	15.8566	11.1544	16.7269	17.5503	20.6441	19.1833	20.8496	12.7944	15.6559	8.29213	24.1875
evm.model.chr10.193	53.8997	84.1393	31.917	23.776	19.2714	43.9629	41.2489	45.8456	15.6068	59.0837	50.6244	36.3775	28.9719	29.9902	34.2412	33.7928	29.0693	40.5721	36.7254	30.7627	91.6539	103.809	92.0227	120.429	95.0421	108.562	89.6731	100.005	23.7194	25.5201	26.7147	29.9354	23.4267	69.1798	47.4203	26.3133	34.2253	23.2879	42.0179	59.1044	42.189	51.4115	69.2786	31.3414	25.9884	22.4631	17.8924	37.4792	29.8564
evm.model.chr10.194	36.1121	44.1361	55.2948	51.7845	46.8958	49.6576	48.0459	47.1526	32.3322	38.8881	48.522	47.5636	28	36.8464	44.2478	36.9706	26.8841	45.2972	37.4335	31.0742	60.655	74.4338	82.7508	82.0938	62.3649	72.831	66.4919	72.0634	112.752	142.966	125.45	141.048	103.79	96.9729	101.037	80.8606	108.527	83.2148	122.154	155.722	111.124	105.654	88.0001	108.643	66.2648	87.1335	92.0929	125.251	71.9459
evm.model.chr10.195	11.6879	35.7291	21.7422	26.8454	23.7179	15.2048	19.1705	19.73	22.5206	12.635	27.7139	18.8622	6.64844	7.40273	9.12113	9.47628	4.14025	11.1319	7.81939	8.28505	7.18825	10.4523	9.67163	11.4388	8.97465	10.1569	10.1615	9.37979	42.7902	47.8882	47.1862	54.1865	30.8632	24.222	29.278	37.3697	31.9196	18.4552	41.0763	29.2547	24.513	31.7026	26.3148	39.8735	40.0686	81.4698	48.4451	78.9798	40.6474
evm.model.chr10.198	22.5129	36.3672	29.4728	27.8286	20.4997	21.2884	17.4764	23.7414	19.2048	20.3189	31.896	27.4803	38.5727	47.1439	73.0629	47.8919	41.1933	68.6899	56.5658	39.4404	86.9067	97.574	111.408	110.919	102.555	112.705	102.601	103.712	72.4104	47.064	53.9584	58.7116	98.9813	134.822	121.629	112.788	135.929	177.635	139.892	187.03	162.278	97.7305	104.587	109.931	98.894	114.501	91.9249	235.319	87.3325
evm.model.chr10.199	22.8363	42.7987	17.0757	21.1019	14.4267	24.8055	12.3568	16.5046	46.2607	22.8851	16.0472	12.1007	33.1856	43.8187	34.9171	38.2306	35.2589	36.9603	36.8575	36.9181	48.5474	45.9938	38.5228	34.0027	31.4885	34.2985	34.0086	56.0468	42.4761	21.0742	17.9431	20.0142	15.9881	23.8661	29.195	30.288	23.4753	25.9318	30.7424	36.1438	37.1423	34.2625	35.1636	26.2448	23.192	29.4208	15.89	20.9594	26.3151
evm.model.chr10.2	1.82723	6.74737	0.59305	0.419435	0.914109	1.66338	1.57461	1.86614	4.20106	2.91856	3.67224	1.30445	84.6366	68.5514	70.6727	60.6526	72.0715	52.7848	70.9202	69.6678	62.0179	58.3934	48.2036	58.1237	55.3001	56.2767	54.9968	59.9182	0.879341	1.00851	1.45136	2.21615	0.590346	0.639472	1.9237	1.11043	0.761507	0.639924	0.468469	0.484176	0.787576	0.309491	0.684999	0.298078	0.216941	0.64172	0.182451	0.036936	0.282287
evm.model.chr10.20	36.3363	1.54448	39.4178	18.8256	1.45624	50.5269	41.5351	51.6791	5.37238	41.323	33.0757	43.9984	0.0364704	0.197473	0.215121	0.17487	0.22451	0.105507	0.0363782	0	0	0	0.0467715	0.0448042	0.0804505	0.251661	0	0	10.2676	5.31745	6.73052	8.16927	11.3402	70.6273	50.4826	27.4031	24.8013	33.6986	28.7403	14.7412	39.4647	37.9229	61.8309	6.60086	3.01009	0.305279	0.776338	0.532992	3.13342
evm.model.chr10.201	17.3824	16.0337	12.171	10.3377	6.07689	14.2448	11.4962	14.649	12.3438	14.4648	15.3097	14.258	35.3491	45.0544	31.3592	37.0557	26.5145	37.2794	36.1728	30.3948	21.6427	21.5773	21.1315	23.9625	18.6399	23.2694	23.4171	21.5148	33.4155	29.7199	28.3406	32.2551	33.5286	46.5594	40.8787	28.3034	38.3905	38.6032	31.897	55.9979	55.7419	33.3125	34.8671	23.3496	12.7196	11.2483	15.6086	18.3654	15.6921
evm.model.chr10.202	5.85916	10.9576	18.0737	11.8613	19.2029	12.1025	7.96285	10.2546	7.52809	7.09973	11.3738	8.0039	19.7616	24.8841	21.9574	23.5784	21.9727	32.9722	24.0207	12.5973	21.5443	26.4045	31.5907	29.5844	25.9527	37.9844	36.7022	21.94	38.0821	58.6836	30.0454	34.9775	116.706	23.9518	35.488	35.8903	69.8648	43.4911	68.1484	52.9217	55.7632	25.3969	36.5837	48.615	40.3151	33.1474	32.8363	30.5336	41.3112
evm.model.chr10.205	0.274093	0	0.108858	0	0.0769037	0.201089	0.144117	0	0.586341	0.0720599	0.344252	0.158029	1.79117	2.51442	2.10327	2.08746	1.99087	2.30301	1.63775	2.19466	1.77637	1.33403	2.16947	0.916861	1.15242	0.839247	1.04566	2.32779	0.153648	0.0254538	0.537251	0.47585	0.0248328	0.860777	0.632095	0.69064	0.157251	0.769546	0.791274	0.942691	0.425947	0.676973	0.754413	0.135417	0.140795	0.173532	0.230243	0.307634	0.0534346
evm.model.chr10.207	19.7385	18.4125	22.4363	19.7299	13.1807	24.2411	19.333	21.5019	21.5633	24.4699	17.7905	17.9722	19.1073	20.1649	21.5636	22.7402	17.7324	22.3833	24.6083	18.247	13.3788	12.3433	15.7318	17.0308	16.246	16.1882	16.8563	16.2843	10.421	13.461	8.23669	8.56202	10.5835	27.662	24.0048	17.8065	21.3067	18.9391	30.9349	35.5205	27.2237	20.9767	27.5931	12.0391	14.2163	16.5729	10.488	15.6871	10.3827
evm.model.chr10.208	10.0955	12.5023	14.7348	18.18	10.9273	18.519	14.9079	16.7309	14.0844	11.7873	12.4943	13.9662	15.4792	14.6636	16.6466	13.6344	10.5292	16.4113	16.6343	12.9335	12.7442	10.8098	13.3804	15.4442	11.7907	13.3106	10.1496	11.9216	9.55149	14.2191	7.97524	6.15586	9.30503	23.9038	21.1625	10.4258	19.7762	11.5126	23.1213	27.7708	21.1831	16.022	21.9226	8.65092	11.4145	9.66406	9.18143	14.8057	5.46481
evm.model.chr10.210	42.5299	39.9915	53.6799	43.8625	29.5084	60.4819	46.329	45.0425	34.7496	51.4566	41.7213	43.4808	30.1987	22.1152	27.6633	27.4896	23.8372	23.1854	25.3905	22.7112	36.424	33.2682	30.4486	29.7364	29.2497	33.5863	30.7248	31.1979	19.104	35.6576	18.3885	15.6203	57.9217	47.0156	37.7708	26.8564	25.4883	29.7864	28.8832	30.6667	33.916	33.9442	42.4341	31.9005	17.0147	24.7778	14.7136	24.1545	18.7511
evm.model.chr10.211	126.551	104.991	126.942	101.718	103.196	112.711	90.3473	113.461	145.891	121.146	94.8668	116.737	112.543	113.915	108.546	171.733	209.403	157.512	139.868	109.73	73.1846	55.1464	47.9803	57.1724	94.6073	77.4262	79.3425	61.5695	154.047	146.117	155.264	187.099	138.605	220.358	173.723	186.876	133.786	100.712	104.754	153.681	120.304	180.189	207.685	96.5834	69.1457	91.447	125.414	77.2793	76.6035
evm.model.chr10.213	1.17839	0.829159	1.04004	1.64329	0.184099	0.760081	1.06188	1.55895	0.751947	1.12127	1.57575	1.15518	0.0765688	0.230328	0.552008	0.5813	0.261863	0.787594	0.305501	0.0402073	10.0632	12.2527	7.62654	9.21842	8.16371	9.76483	9.46582	8.21247	1.85222	1.39712	1.60347	0.62952	1.03183	1.94561	1.36749	1.43253	1.73432	1.50593	1.09174	1.38357	1.28187	1.48258	1.14889	0.24313	0.0722242	0.231446	0.212596	0.358656	0.232991
evm.model.chr10.219	1.92571	1.63791	4.20827	3.05585	0.945535	3.45336	2.75083	3.3409	1.87159	1.87419	3.08053	1.71879	1.4117	0.382191	1.66539	1.01534	1.01387	0.816799	0.563252	1.11195	5.91667	5.76772	5.7934	7.80428	7.78522	5.08714	9.24964	9.43525	0.145316	0.794427	0.900754	0.7106	1.12734	7.25058	4.21072	1.61877	0.446172	1.05129	5.65146	4.38356	3.38394	4.13708	5.2175	0.320184	0.3329	0	0.391964	0.158701	0
evm.model.chr10.22	322.964	4.06959	177.012	96.4249	20.9416	256.398	248.507	295.761	13.4339	355.598	161.534	242.798	23.1084	21.9711	22.3119	17.8074	26.461	19.1005	33.1344	9.42595	1.60138	1.31715	0.529204	2.02778	1.59298	1.42373	1.53042	2.364	98.3344	93.309	115.952	90.1478	97.7261	309.767	236.706	150.421	176.718	157.55	260.467	285.046	243.284	219.078	298.473	7.58098	14.4017	2.15883	6.01514	4.05909	5.87201
evm.model.chr10.220	43.0351	71.8458	52.0754	54.0187	51.105	53.9377	52.2384	48.2226	93.5115	45.7869	50.89	51.0978	17.5297	12.3268	17.9942	10.261	13.6875	14.0064	17.2129	14.7042	34.2082	36.2752	32.2325	26.234	30.2824	33.269	33.9983	33.3008	13.3577	13.3238	15.1741	12.9951	11.5443	13.7112	11.5437	6.89727	8.03465	7.38137	8.11507	6.35027	7.69194	16.5839	13.6566	15.1806	9.57744	6.06628	9.98722	6.14232	12.396
evm.model.chr10.221	269.749	198.58	206.322	189.805	169.783	244.1	257.104	226.284	185.199	243.761	181.277	196.28	339.439	257.507	295.158	351.71	379.093	279.118	266.641	337.408	373.392	327.175	363.316	302.223	421.693	345.502	375.557	356.962	209.504	166.105	214.203	207.097	176.574	390.88	414.896	304.689	236.579	226.136	303.379	236.949	385.663	291.934	476.428	167.42	182.959	179.511	203.79	145.343	194.154
evm.model.chr10.224	2.4552	1.14218	2.48159	2.34398	0.896788	3.94532	2.50959	2.94554	2.0176	2.49336	2.03504	3.6252	11.8132	10.4032	9.87421	5.67796	6.67492	5.44822	7.2294	11.4176	33.663	28.2711	13.6129	21.5236	20.8975	20.3025	17.7084	33.1295	6.93189	1.2846	4.3136	14.1334	1.05388	4.7823	2.55331	2.72091	1.17239	2.84416	1.78389	0.991163	2.50795	4.30055	3.89391	0	0	0	0	0	0
evm.model.chr10.225	0.41006	0.283381	1.22906	0.433807	1.00671	0.623454	0.205807	1.32119	0.575663	0.37732	1.71591	0.879191	10.5513	20.6307	21.3219	22.7195	25.2596	39.0035	23.9727	25.8562	6.97607	14.7189	18.7938	20.6437	24.3528	26.5166	22.9478	21.4547	24.0354	18.4928	24.3594	22.6216	21.3574	41.093	52.2369	41.2733	30.7745	44.4364	59.7917	55.737	78.8428	44.9913	53.6988	31.1991	33.2675	51.5203	51.6298	44.5908	34.0999
evm.model.chr10.228	102.246	224.699	38.0494	39.9444	21.0154	45.6667	45.5901	50.814	296.37	81.5717	111.897	53.5701	1.88586	2.08616	2.39221	2.18768	1.87246	2.40521	1.57769	1.62918	4.53272	5.3593	5.1491	4.78305	4.89811	5.45715	4.51237	4.24016	15.4673	14.6895	13.7349	17.4238	44.6634	13.353	18.414	17.4393	25.7319	33.6636	12.4104	11.1739	11.2145	17.1275	15.0467	7.34034	7.66054	7.17148	5.93994	4.68463	7.64401
evm.model.chr10.23	0.686872	13.2076	0.995535	0.513972	0	1.27696	2.62337	1.62651	40.3581	0.632032	0.696787	1.89316	0	0	0	0	0	0	0	0	0.0991329	0.0815378	0.0819007	0.156912	0.140875	0.146893	0.394751	0.121952	0.0328692	0	0.12538	0	0	2.76212	2.08122	1.27189	0.639159	0.585334	0.595375	0.806661	0.65607	1.33681	1.93665	0	0	0	0	0	0
evm.model.chr10.232	17.0568	5.04365	19.1735	23.3579	13.2952	20.3629	21.0914	17.365	12.8344	12.882	22.521	30.9189	4.71702	4.25681	4.63724	4.21306	4.93452	3.65682	3.59802	4.80824	1.29215	1.65325	3.08398	2.04526	2.85637	3.97118	1.82947	1.58958	10.092	7.66534	5.8561	3.91075	14.2642	54.7544	29.631	22.6628	25.7728	30.677	22.5204	29.0606	31.4612	24.3945	35.1478	4.40529	2.39917	1.93551	4.40847	4.62696	1.44031
evm.model.chr10.233	0	0.0580211	0.164117	0.0832688	0.0515298	0	0	0.0901691	0.0589322	0.0724263	0.0798468	0.0529443	0	0	0	0	0	0	0	0	0	0.127696	0	0	0	0.0766831	0	0	0	0.102333	0	0	0	0	0	0	0	0	0	0	0	0	0	1.27032	0.0943404	0.976719	1.20335	0.618396	2.63161
evm.model.chr10.24	12.0729	4.22419	2.75866	3.27174	0.292333	3.48672	10.4918	7.77251	12.0172	18.1548	11.9116	4.47198	2.20653	1.30854	2.23119	2.19158	3.04007	1.33748	2.57826	1.98631	8.12254	7.4053	5.17444	5.03424	6.04952	5.07534	5.68947	6.26021	0.259582	0.129009	0	0.253873	1.44741	3.13572	3.16887	1.48387	3.08841	4.58652	1.83237	1.3272	2.77054	2.24345	1.64297	0.48616	0.446	0.175905	0.029174	0.212619	0.10156
evm.model.chr10.241	13.5113	12.689	21.0721	24.6884	20.9511	14.9839	20.2807	20.5401	11.6182	17.4117	15.3123	14.748	5.2048	3.63081	5.65042	2.83246	2.7847	3.849	2.99395	3.37028	19.0831	26.6221	40.5818	27.1849	34.1271	22.3767	42.5936	17.2562	7.0833	4.34527	6.41004	5.15946	3.37866	4.83372	5.20306	3.75786	3.04442	2.52425	2.78425	2.7729	2.02288	8.0543	3.82792	23.2622	16.9121	13.8988	12.1314	12.6715	15.7233
evm.model.chr10.242	26.587	26.23	39.3498	48.6501	41.4087	30.7692	45.9091	44.4339	26.4726	36.3033	35.3832	29.2087	7.08875	5.70556	6.96886	7.57876	5.70045	10.1614	4.77759	8.75267	30.6321	41.095	74.202	49.4271	51.9831	39.2204	72.0026	32.7442	15.58	11.0755	13.447	16.0088	10.2316	12.1188	11.7466	10.8689	4.84415	6.03626	7.24957	4.83996	7.76349	17.7462	10.349	64.8327	47.3478	44.7701	38.8324	32.4147	45.9869
evm.model.chr10.244	33.2849	28.4183	25.2566	24.9131	30.6753	20.8687	19.4405	18.0265	29.6637	28.344	19.453	20.0135	23.0876	26.6856	37.33	23.9484	22.0587	35.5329	26.3946	21.0513	46.3129	53.465	59.3023	47.3806	61.0714	58.9377	64.1174	55.0786	20.2247	23.5549	14.7086	13.12	15.1881	10.6938	16.9182	11.6581	11.3949	9.51184	14.8016	10.1665	11.6288	18.6252	9.96796	19.9555	22.2144	17.5814	19.7148	52.1326	13.5343
evm.model.chr10.245	30.9595	23.6129	18.2585	20.3806	19.5287	19.0574	15.3116	19.1733	21.6361	24.4848	17.7664	14.5925	17.2289	17.2971	28.7938	14.715	17.2348	24.2983	20.6224	17.6419	37.4418	48.3942	49.7143	32.8071	52.9702	39.6289	46.3259	46.4718	17.0699	14.9839	14.6928	11.9246	8.16909	6.86952	14.2748	7.01862	9.18886	7.8956	10.6293	10.3144	9.58724	13.7497	7.75545	12.8952	16.0482	9.91487	16.6432	32.9264	11.4488
evm.model.chr10.246	0.248782	0.0305647	0.0720453	0	0.0950081	0.033622	0.0277472	0.0356249	0.357014	0	0.0560829	0.0697257	0	0	0	0	0	0	0	0	0	0	0	0	0	0	0	0	0	0	0	0	0	0	0	0	0	0	0.0288932	0	0	0	0	0	0	0	0	0	0
evm.model.chr10.252	0.0959489	0.636553	0	0	0.0628153	0	0.0321042	0.0549584	1.79597	0	0.0324446	0	0	0.220049	0.239715	0.146147	0	0.470278	0.121611	0	0	0	0.469068	0.149779	0.134472	0	0.301446	0.349227	0	0	0	0.06137	0	0	0	0.0735805	0	0	0	0	0	0	0.0577695	0.0553046	0	0.255135	0.169257	0.47971	0
evm.model.chr10.254	9.31014	0.302446	0.295725	0.33224	0.119382	0.509317	2.74567	1.75824	0.67128	19.9488	4.3266	0.623516	0.193092	0.48791	0.379653	0.231463	0.3566	0.297925	0.231125	0.365024	10.0711	9.61484	6.28984	8.91931	9.32821	8.64592	7.92519	7.15336	0	0.05927	0.0758186	0.0388784	0.0770987	0.250544	0.490618	0.466139	0.0813699	0	0.444744	0.121949	0.881629	0.222306	0.402572	0.227733	0.145709	0.296321	0.17871	0	0.0829495
evm.model.chr10.275	33.6956	22.794	30.8696	27.7166	21.2376	33.8271	31.3591	28.8702	24.9199	39.2999	30.2467	26.8125	10.0015	8.44552	9.90261	7.53594	7.8427	11.0914	9.61995	5.17691	15.0816	13.0433	11.6354	14.4811	14.0255	13.3648	13.5125	12.2779	9.81729	9.3927	9.29191	9.06196	9.84101	28.4651	21.7425	7.15709	8.42937	9.33062	16.8462	20.3784	18.4293	20.7863	23.3906	10.1431	6.97445	5.23243	6.97547	4.17618	4.68012
evm.model.chr10.276	45.0248	25.3991	36.6529	29.9871	19.7795	43.2078	38.6303	44.3234	33.2577	51.0613	34.1843	34.7536	25.7086	20.4755	24.7649	21.1481	26.0228	21.6716	20.6956	24.1912	21.2927	23.7919	20.8552	24.3763	27.8322	27.6155	24.9032	23.1051	16.451	18.7132	14.3967	14.439	21.4214	39.2718	39.599	24.1585	25.5619	24.7098	32.2185	23.1788	29.6654	28.2844	37.8937	17.3558	17.6992	18.2339	16.8871	20.3666	18.9008
evm.model.chr10.278	35.1315	19.0783	25.9982	30.1961	11.2527	26.2678	32.2328	30.3466	29.5969	54.144	29.9318	16.2662	56.3464	56.8886	55.7472	41.7509	40.9033	41.6368	66.4686	56.2291	21.0007	20.5809	25.1024	20.4218	24.6845	24.4423	21.6181	26.041	13.8522	13.1797	10.3842	12.7868	27.9791	65.0501	43.1673	29.4024	34.874	29.0211	39.2666	49.5009	40.455	57.8065	60.1149	26.7021	52.4705	12.7501	27.5732	87.9371	24.1128
evm.model.chr10.281	1.57957	3.14379	1.27623	3.55096	3.56765	1.537	0.237833	1.35714	1.37484	1.67147	1.32195	0.398433	1.3548	1.08677	0.887924	2.34581	1.6989	2.3226	1.80183	0.711424	0	0.192196	0.386103	0.184931	0.332064	0.115416	0.186097	0.287459	0.387386	0.693097	0.738845	1.28814	0.826451	0.162768	0	0.635946	1.03082	0	0.908072	0.633805	0.859139	0.787765	0	0.887695	1.27793	0.840036	0.696603	1.69227	0.2425
evm.model.chr10.283	29.8103	53.4414	33.8971	38.5449	51.3127	37.1359	40.78	38.9706	36.3263	23.5739	41.3495	49.1746	23.5778	24.8819	22.7991	26.1009	35.4268	31.4337	36.3697	28.4155	28.1996	23.359	27.4285	22.1595	31.9738	28.4498	35.0415	29.2781	88.0629	68.1542	73.9877	85.218	98.0652	72.2335	64.6189	117.958	87.6169	77.3484	50.1657	45.4319	55.8118	77.1335	67.4591	79.8347	86.8941	102.814	129.916	95.0155	119.621
evm.model.chr10.284	22.2945	22.9297	25.3599	19.8615	21.2729	24.1529	24.712	27.104	28.2823	19.2063	24.2644	31.8291	38.7086	28.7219	34.7559	35.1613	42.627	38.4888	33.0336	32.2512	30.4439	26.9075	27.2479	28.8493	29.9806	28.9529	33.4974	35.4806	19.7014	20.6389	18.07	17.5794	20.8652	29.2517	29.0781	22.4268	30.5849	33.261	29.8602	39.7033	34.8074	29.3499	26.5339	26.8064	31.725	14.1606	22.2913	12.6195	29.3772
evm.model.chr10.287	25.8474	28.6063	46.97	37.1245	76.8744	34.0343	34.1222	35.8154	16.8753	26.1577	29.08	34.0812	1.82127	1.80793	4.20759	2.4015	2.8029	3.6882	4.90499	1.14765	2.54441	2.4416	3.03639	2.34931	2.91273	2.65314	2.36412	2.78232	40.6823	52.9691	28.5158	36.5788	45.4047	12.0619	13.1785	19.3453	18.8515	22.4832	22.6223	15.2886	10.4985	25.3047	13.3761	55.7241	48.8321	29.7279	31.0994	14.588	49.1437
evm.model.chr10.289	7.83861	3.32377	7.8346	4.49736	2.73645	7.07229	7.75821	8.38434	2.95705	8.00522	4.8523	7.52148	0.0836414	0.320795	0.349464	0.501312	0.300354	0.383122	0.271147	0.230587	0.811471	0.720838	0.831312	0.693591	0.761087	0.577161	0.723812	0.818575	0.215245	0.353016	0.215527	0.126307	0.448768	5.33593	2.772	1.24936	1.18958	1.17388	2.35077	2.25605	3.96215	2.92171	7.96605	1.56507	1.62722	0.612613	0.880553	2.40948	1.24636
evm.model.chr10.290	188.99	242.471	243.056	257.201	331.022	222.802	280.024	236.398	236.155	172.077	230.162	282.61	211.029	176.803	214.269	189.022	216.33	198.556	187.167	199.381	312.078	275.752	243.41	269.197	291.69	274.631	279.123	309.623	231.765	214.263	233.777	224.494	164.903	151.002	152.338	192.071	189.39	167.315	196.185	132.747	144.827	186.412	150.884	239.111	168.51	236.617	209.089	148.955	251.513
evm.model.chr10.297	12.1692	25.6944	18.575	20.0806	21.4801	15.9742	16.9353	14.4252	30.6025	11.5742	12.9907	17.0042	12.3427	13.3912	14.0085	11.8446	12.5567	15.2122	15.5622	18.0238	7.31929	6.41858	6.40269	6.81487	7.4568	7.70886	7.02926	8.40825	11.2776	11.7064	10.5675	9.30185	12.1648	6.39175	6.49201	6.65389	8.63831	6.01781	7.09191	4.06909	5.44155	9.90639	5.96336	14.2644	9.89271	7.66644	8.45517	9.00344	9.92304
evm.model.chr10.298	131.202	183.702	185.813	208.285	144.94	148.142	139.9	216.263	306.169	154.654	168.918	202.987	846.821	568.205	461.268	503.496	751.529	377.184	568.365	811.458	295.152	212.681	173.95	177.709	275.027	215.847	242.407	261.951	242.231	205.762	277.76	227.311	202.787	187.649	244.908	262.522	264.424	175.118	237.085	105.247	214.231	265.271	131.841	171.479	188.435	156.072	211.533	183.118	175.047
evm.model.chr10.304	40.8902	26.009	45.9351	43.7156	37.7626	37.6449	65.004	60.6795	34.074	41.2727	46.554	52.2364	41.2624	35.055	32.1383	31.0865	34.9502	28.7697	28.4434	33.6696	30.1918	27.5689	28.1144	24.0294	28.5426	26.7077	28.3241	26.3349	22.9904	26.8714	24.7558	21.904	15.4663	34.2789	27.2831	19.4976	15.5417	17.1533	23.2609	18.2753	22.7971	30.8804	39.9881	18.3185	30.7067	13.3757	20.4674	9.45025	27.4382
evm.model.chr10.305	0.84435	2.17843	3.81447	4.83842	4.76768	2.68161	4.52028	5.25952	3.63505	1.35964	6.35266	5.32451	0	0	0	0	0.275194	0	0	0	0	0.342459	0	0	0	0	0.331591	0.2561	0.552202	0	0.526595	0	0	0	0.444465	0.161877	0	0	0	0	0	0.140365	1.65221	1.2167	4.17456	4.49037	1.98595	0.301532	1.58434
evm.model.chr10.308	87.3832	128.2	93.6012	106.118	126.779	104.748	83.9853	112.784	140.297	117.298	114.005	100.193	154.014	121.148	145.318	144.653	150.449	129.456	133.318	131.537	190.984	140.511	134.704	119.251	204.691	167.173	184.563	173.533	120.118	99.772	107.886	112.872	153.738	170.36	184.32	171.12	117.961	146.874	153.226	79.9703	139.765	127.073	171.118	144.946	142.074	109.284	161.656	95.6912	148.769
evm.model.chr10.309	25.7623	39.0213	41.9475	33.787	92.9639	35.844	39.5193	27.008	33.3579	30.1332	36.5369	35.6069	41.4341	33.1623	29.0055	31.4094	33.4406	34.6147	35.1672	28.861	16.5341	11.9675	17.4848	15.3099	16.4473	18.1299	15.8014	15.9669	31.8513	36.5092	36.0204	40.2654	33.4388	6.85271	13.7083	17.4208	16.6077	14.2168	17.991	8.57696	14.1643	16.1648	7.52004	37.4454	29.7394	34.2519	27.9969	22.9306	36.0908
evm.model.chr10.31	37.7882	34.0663	42.0178	31.2758	42.8482	44.6401	39.3278	35.9357	44.2463	38.8785	29.9315	34.5868	16.8492	14.2049	16.4552	10.9181	14.3301	13.3618	15.5166	13.9701	23.9751	21.5597	20.0208	21.6526	21.559	22.2391	18.7971	20.3212	12.6752	14.631	13.9464	13.1404	11.0744	20.8455	17.6747	9.73392	10.5298	8.38197	13.4345	4.3269	11.567	20.6707	19.2064	13.8698	11.2838	14.4466	13.3969	13.0327	11.1707
evm.model.chr10.312	1.07685	1.04186	2.31547	1.28162	5.81615	2.23757	0.540468	1.04087	2.04085	0.867016	0.341374	0.611161	0.256561	0.23153	0	0.615088	0	0	0.255912	1.21251	0.796511	0	0	0.315188	0.282976	0.196709	0.317174	0	0	0	0	0	0	0	0	0	0	0	0	0.270056	0.439281	0	0	0	0	0	0	0	0
evm.model.chr10.313	131.784	94.9037	94.8938	91.9301	97.5218	83.3305	93.0724	85.5428	62.0874	119.186	90.7611	98.1668	348.782	323.685	417.306	323.02	290.662	303.873	361.647	370.453	135.962	132.673	145.659	120.5	144.145	124.56	147.672	148.891	73.9046	52.096	67.4132	48.0464	51.7251	56.6795	67.7426	49.2888	53.0804	48.4793	62.5905	45.0513	49.3033	84.3402	57.3014	132.138	142.075	106.195	127.011	253.157	78.298
evm.model.chr10.322	17.9137	20.9916	29.2313	36.9237	27.7734	32.3278	25.2622	23.8813	30.5604	20.9626	28.2954	27.357	5.19576	8.37294	8.57395	3.11412	4.37888	6.79981	6.1081	5.55418	29.3808	29.3782	29.509	26.444	24.3555	31.3002	27.5283	25.5133	4.3933	5.31616	4.82712	5.32414	7.224	7.82515	7.2773	3.91967	5.2783	6.48423	8.24274	5.27373	8.57842	5.92359	6.41859	5.47133	4.28833	4.78926	4.72288	5.7367	4.08539
evm.model.chr10.323	19.0311	27.187	23.2206	21.9869	27.1728	19.6793	22.5176	23.1058	32.6443	17.641	20.1518	19.7217	17.2169	14.7313	14.7134	13.9158	17.4445	13.2614	15.7126	18.5131	10.9785	9.85087	8.93273	9.17135	10.4797	9.80448	9.53825	10.1975	14.2663	13.0292	14.8145	15.3909	10.6611	16.4341	13.377	11.5117	10.6872	9.76032	11.7728	4.17344	11.7425	15.7206	17.7545	12.0226	8.96233	4.75902	10.4963	6.50521	7.86414
evm.model.chr10.324	32.404	25.722	25.7581	21.0519	24.0087	21.3982	25.883	29.1561	32.4456	26.0674	22.9424	24.82	23.505	19.6542	20.3604	22.2648	24.2002	18.1489	20.9862	26.2824	17.8605	13.3263	10.6453	9.69267	13.7783	12.3505	14.021	15.2233	12.7322	10.0908	14.1183	8.1911	7.99872	28.3479	24.8314	20.7329	16.4075	13.3706	22.7154	3.84961	20.3101	21.5044	26.0133	12.4144	11.4733	8.42727	13.6534	9.51632	9.53249
evm.model.chr10.326	0.0460022	0.203462	0.239794	0.340664	0.327517	0.121232	0.069265	0.108692	0.245405	0.0952411	0.151665	0.0928295	0	0	0	0	0	0	0	0	0	0.0559739	0	0	0	0	0	0	0	0.0448562	0.0430352	0.0441353	0	0	0	0	0	0	0	0	0	0	0.103865	0.0994332	0	0.0611616	0.0202874	0	0
evm.model.chr10.338	11.4416	18.3619	14.8721	19.9672	15.2444	12.22	14.5104	12.42	19.5705	14.742	16.2969	10.6584	14.6686	13.9925	14.8043	11.7669	13.3904	9.5198	11.7386	15.2003	16.6228	12.1058	14.3055	10.2779	13.2261	10.6907	11.3769	15.9227	4.16239	7.16185	5.42024	4.32351	4.78799	6.93533	7.48617	6.86678	3.93683	4.40909	6.39255	2.6125	5.28411	9.45675	7.79615	9.5634	8.60165	9.84303	8.43982	8.84076	7.87675
evm.model.chr10.339	9.66502	16.3343	11.3868	16.584	11.4203	8.53805	12.9356	9.75554	15.5318	10.8456	12.9531	6.77861	22.1658	17.5704	18.699	20.287	16.2881	9.53208	17.6281	28.3125	18.5987	15.4889	13.0609	14.3514	17.1797	14.4686	10.5537	19.591	4.77921	7.96846	4.92513	3.84482	6.50329	7.77321	5.87355	9.49077	4.57572	4.20393	5.09224	2.44353	7.52204	6.74039	7.80621	12.6364	12.9969	16.611	11.4356	16.0792	10.455
evm.model.chr10.340	2.39273	13.0048	1.4522	2.25797	4.31328	2.09507	2.08608	1.82416	24.4879	2.59449	2.10819	1.28077	1.41313	1.12069	1.55763	1.74528	1.66954	0.991065	1.32413	1.41665	1.72828	1.6949	1.70244	0.946935	1.60586	1.54312	1.16466	1.5537	2.29216	2.25645	1.97569	2.37107	0.854912	0.902902	5.08544	3.2305	1.37597	1.37371	1.8552	0.473284	1.66192	1.18771	1.92761	1.63169	3.39297	1.91172	2.04108	1.49234	1.97755
evm.model.chr10.342	102.134	115.249	102.746	115.947	115.276	105.608	109.287	102.701	109.634	90.7451	105.195	118.05	125.21	110.886	110.946	107.724	109.481	99.6999	104.292	99.0598	152.378	143.226	133.931	135.018	146.033	139.028	139.821	140.444	80.167	81.7912	76.3288	78.9607	65.6221	47.5547	50.6906	58.613	62.1342	62.6765	52.1811	29.5036	45.2201	58.4154	48.7269	78.211	86.5642	56.3401	64.9391	56.5247	93.5748
evm.model.chr10.348	59.618	84.7021	58.2543	57.3256	54.4042	56.9802	61.9438	61.7333	90.3833	57.907	67.6171	67.9281	29.8235	25.82	27.5944	28.8293	27.5551	24.9761	25.0711	30.752	45.2548	42.5167	40.3743	44.8674	39.1914	42.0393	36.4355	41.1144	39.9585	30.2698	36.1956	31.8064	27.2548	46.8536	41.5443	35.0162	40.8788	50.9786	34.0746	26.8764	39.5401	46.4374	46.898	34.4793	25.0323	19.4239	20.2956	15.3292	24.3046
evm.model.chr10.349	0.0569108	0.239124	0.0711977	0.108372	0.178839	0.0553774	0.228507	0.117352	1.40614	0.157101	0.0577324	0.0459369	0	0	0.0426552	0	0.0445167	0.125523	0	0	0.269408	0	0.166933	0.266519	0.287137	0.299402	0.160919	0.289995	0	0	0	0	0	0.0469155	0	0	0	0.0497103	0	0	0	0	0.102796	0.0393638	0	0	0	0.0487772	0
evm.model.chr10.35	25.9766	24.1614	26.0382	22.4255	17.8685	25.419	24.7221	22.3011	31.9719	24.7482	20.5509	19.7189	10.6652	9.69493	8.95421	8.58526	9.90409	8.33286	9.00758	8.09409	9.66742	5.96366	7.08841	5.73824	9.01566	7.99811	5.38944	6.39235	4.44748	4.02244	5.3111	3.44838	4.89567	15.1095	9.93303	10.6651	8.07838	8.47306	7.94068	3.52355	7.86418	8.14785	15.8983	6.92139	7.01268	8.36268	5.76398	8.66407	6.8557
evm.model.chr10.350	0.30502	0.744794	0.662485	0.847045	0.499221	0.53589	1.14816	0.589653	1.66999	0.292361	0.709094	0.282109	0.484475	0.131162	0.23814	0.290374	0.248533	0.186876	0.3866	0	0.300817	0.123712	0.0621315	0.0595182	0.160307	0.0742907	0.17968	0.0925154	0	0.14871	0.0951157	0	0	0.0523851	0.107041	0.116956	0.0510399	0.0832587	0.106274	0	0	0.253533	0.137736	0.0659296	0.0913971	0.236562	0.0672582	0.0544639	0
evm.model.chr10.351	11.0487	13.0324	15.3037	23.8358	9.10233	9.85467	16.4945	10.2612	15.753	12.0056	10.047	15.8892	4.568	5.95277	7.30584	5.0058	4.63426	5.04605	5.52555	4.56473	2.77813	2.15446	2.36078	2.57558	2.12436	2.09095	2.12823	2.47371	2.63181	2.26717	2.48467	1.29554	1.69292	3.28978	5.25347	3.08605	1.57122	1.76729	3.08461	0.654858	3.74527	4.17447	4.97505	13.5847	17.187	18.7974	15.9014	16.8238	15.6512
evm.model.chr10.352	17.5201	22.4015	23.6879	28.476	21.2969	21.143	23.5192	20.4437	26.368	19.2856	19.0265	19.4555	4.78353	4.44864	4.66673	2.84516	3.74646	3.30999	3.78801	4.88957	3.06085	3.07704	2.80976	3.09531	3.0609	3.27564	2.43768	3.13785	3.66483	3.36255	4.67777	2.42624	3.04359	6.25811	4.23562	3.83457	2.98138	1.58975	2.78347	1.8065	2.95935	5.50343	5.08686	5.28391	3.78879	3.05657	3.71751	2.40143	4.353
evm.model.chr10.353	24.5674	18.3581	25.7862	27.8097	17.6466	27.6284	23.778	25.1001	23.2016	24.537	17.8972	23.9005	8.83178	6.93246	7.74442	7.74215	9.51314	6.36981	7.17446	8.51742	6.68383	6.02852	5.83573	5.10938	6.79987	6.03991	5.2928	5.13898	4.78483	4.66841	6.06392	3.57127	5.42146	18.1998	12.9052	9.8482	8.11878	5.53574	13.7384	6.54091	12.8458	14.5056	14.0614	7.35771	6.29992	5.52919	6.555	4.2492	6.24013
evm.model.chr10.354	14.131	10.8798	16.5376	22.7159	12.7932	16.2806	10.3692	16.4208	13.8564	18.2772	14.4749	11.5515	47.7915	63.1641	62.4911	65.9727	53.4095	83.7779	88.1149	49.4249	21.3126	26.4066	33.6422	34.5957	26.6782	34.5818	23.4018	23.4293	75.597	82.5543	68.6789	67.6113	90.0756	41.6944	78.129	65.9369	88.6644	62.8201	165.102	76.9339	115.84	78.7602	87.8124	98.6419	127.965	233.522	143.699	164.266	118.433
evm.model.chr10.36	35.1106	67.5871	33.8797	40.1182	39.4324	31.3537	47.4288	33.2783	84.6033	27.9398	41.4222	36.4934	24.1458	17.5231	18.5933	14.283	16.3	12.8276	19.4313	16.4864	29.8479	27.7699	28.4594	26.1781	24.2676	26.9235	29.1488	25.5224	7.65767	4.0638	7.27162	8.02872	8.99913	5.28301	7.8003	5.8594	5.97756	9.35362	4.70194	3.05256	4.71351	8.14899	7.73691	5.60514	6.7792	15.1718	6.9434	6.94555	8.36177
evm.model.chr10.368	0.710647	0.785774	1.17573	1.69973	0.303419	0.638885	0.310149	0.730037	1.40538	0.796063	0.470156	0.872894	0	0	0	0	0	0	0	0	0	0	0	0	0	0	0	0	0.151552	0	0.0867147	0	0.0293929	0.0318389	0	0.0710838	0	0	0	0	0	0.0924562	0.0837139	0.053428	0.194424	0.0821592	0	0.0331023	0.0632469
evm.model.chr10.371	1.30912	1.04119	2.32255	0.996179	5.5708	1.78785	0.599406	0.631451	1.13493	0.972132	0.745553	0.324421	0.0875505	0.395044	0.0860698	0.104948	0.44913	0.25328	0	0.551688	0	0.111782	0.449117	0.215113	0.289694	1.07402	0.108234	0.50156	0.315427	2.32906	0.687542	0.0440699	2.53442	0.993996	0.338514	1.21528	1.52188	0.551682	1.5364	0.552933	0.549645	0.412349	0.414843	1.07228	0.330331	0.183213	0.364631	0.935018	0.0940259
evm.model.chr10.374	11.8126	11.2302	6.9239	4.41585	1.02891	6.02944	4.69885	8.43588	0.892026	11.0561	14.0746	8.08209	24.3509	22.8472	9.56295	27.2593	20.0267	10.2501	19.0845	16.7449	11.6998	10.2812	7.93113	9.81348	8.5974	9.28569	7.80469	9.65685	8.75324	8.37097	7.30392	7.36092	3.27956	7.62735	10.3191	4.5877	3.42731	3.09984	2.50828	3.93291	4.9635	6.6413	6.31857	3.59431	7.89946	0.449364	0.62603	0.217261	6.57257
evm.model.chr10.376	125.492	134.296	104.208	99.0271	88.999	119.139	114.878	134.591	120.432	119.855	161.058	150.112	132.14	121.751	107.841	133.006	131.176	120.859	112.437	157.713	197.681	208.314	204.39	182.782	213.611	181.359	227.891	196.474	113.437	112.367	124.515	143.438	124.352	129.655	154.195	147.626	126.724	161.359	129.165	110.556	153.567	138.038	157.009	108.9	112.392	107.654	114.712	99.9308	123.091
evm.model.chr10.385	77.1706	58.2282	58.8698	66.8529	67.363	70.925	54.5346	58.7685	62.685	71.1541	65.9327	65.7916	26.9858	27.5189	26.2936	24.8723	30.0868	23.2183	26.0503	25.4599	17.454	11.0255	13.9586	15.2501	17.627	15.127	11.5282	14.5435	42.7788	37.8426	36.1298	38.8042	41.0199	34.5935	39.1692	38.1645	38.554	44.9848	32.755	23.6395	27.3807	39.4321	31.3276	26.373	24.5354	19.6188	20.9658	12.2697	21.3499
evm.model.chr10.389	5.8823	6.10478	13.6098	10.5354	18.0895	14.6442	9.53025	6.16231	7.01195	5.83997	8.11332	10.2562	0	0	0	0	0.201809	0	0	0	0	0	0	0	0	0.15081	0	0	0	0	0	0	0.0981723	0	0	0	0	0	0	0	0	0	0	0.0892247	0	0	0	0.221124	0
evm.model.chr10.391	12.9555	6.5741	12.6505	12.9176	9.43734	15.5978	8.80716	10.5694	8.1631	11.9492	7.45054	10.0953	23.4181	16.7393	18.9761	15.0781	23.9673	18.5021	19.5429	15.0671	6.20856	5.25462	4.31161	4.05905	4.85896	4.97762	4.6579	5.53457	18.4076	13.9672	21.3949	18.5571	14.3208	11.4385	14.6001	18.1213	7.69449	6.10978	9.85434	7.26074	13.1339	18.3826	17.0289	13.5152	11.4274	25.7969	17.382	6.09284	14.0692
evm.model.chr10.393	0.0447392	0.0989376	0	0	0.175737	0	0	0	0.301474	0.0823343	0.27231	0	0	0	0	0	0	0	0	0	0	0	0	0	0	0	0	0	0	0	0	0	0	0	0	0	0	0	0	0	0	0	0	0	0	0	0.157843	0	0
evm.model.chr10.398	26.0173	41.6835	30.359	38.5667	37.9893	32.2903	27.6485	23.5311	58.0085	27.5925	21.0985	24.4022	18.6772	17.0504	17.8823	11.973	18.3017	14.6436	14.985	15.0526	18.1097	14.377	14.0938	13.5343	16.2711	17.101	14.8242	14.7574	7.50918	8.11481	7.40011	6.66276	9.29485	4.43416	6.15998	5.22759	4.51991	5.24102	6.66505	1.13969	4.60372	6.8985	5.36122	12.2541	12.1918	12.0653	10.0459	8.70294	9.01182
evm.model.chr10.404	0.260477	0.905184	0.349142	0.538	0.730831	0.271562	0.37352	0.159855	0.891539	0.30816	0.32715	0.212753	0.0472829	0.0426698	0.0464832	0.0566787	0.0485118	0	0.0471633	0	0.146793	0.482954	0.181914	0.174262	0.052151	0.0725049	0.292267	0.225729	0.0730074	0.0483785	0.0464146	0.0952022	0	0.0766888	0	0	0	0	0	0	0	0	0.0224042	0.0643447	0	0.131929	0	0	0
evm.model.chr10.405	40.7633	36.9384	42.8352	37.8056	42.1655	43.5382	42.42	41.3945	31.6738	43.0571	39.1832	41.5454	18.068	12.8058	16.3536	15.1238	15.7123	13.7653	15.4437	15.8031	19.1921	15.3911	15.4596	16.3627	17.9447	17.731	16.0837	15.6952	21.0428	20.0823	18.0534	15.6153	17.7552	21.6178	20.7671	16.8907	17.5695	17.6581	15.5022	7.57185	15.9891	20.7928	24.7117	25.48	30.2424	16.4059	18.3216	25.445	29.9213
evm.model.chr10.406	35.8757	33.598	39.454	33.169	40.8424	42.683	38.9478	39.6775	27.9221	37.5557	37.1924	37.7184	11.6217	9.13332	11.6781	8.63626	9.89979	9.8837	11.079	8.7825	13.7798	9.58187	10.0645	11.3271	11.4938	9.86403	9.38382	12.6933	20.7036	18.8238	18.5227	16.6216	17.2087	22.2576	17.1735	9.83498	13.8474	13.1675	11.0533	5.80051	10.6958	22.8236	19.1415	23.0713	19.9222	12.9229	13.4351	14.8969	22.7518
evm.model.chr10.413	25.9962	27.0885	23.2124	29.8221	25.4504	27.9899	27.0127	21.3505	42.7332	25.6767	25.316	24.6848	16.0406	17.006	17.0358	16.9268	20.3451	15.59	17.4614	21.0909	16.0376	14.3199	12.9259	14.7407	13.1785	13.7705	12.71	16.7868	13.6514	18.8159	15.7832	13.7962	23.3496	22.4383	17.8877	21.2824	24.4169	28.42	21.2088	17.9611	23.6151	19.6968	19.7016	19.7433	17.0842	14.5018	13.2326	13.6593	15.6806
evm.model.chr10.415	74.7232	84.8415	59.5218	60.1977	48.7004	68.1848	61.2426	72.3698	88.9104	73.7251	67.611	62.8117	45.3495	29.7487	36.7045	32.0928	50.826	34.7745	34.3349	46.7666	47.213	43.0187	39.2395	40.274	59.6608	42.4503	44.8057	48.6905	39.0887	27.952	46.2152	47.9466	38.7235	69.3191	61.969	77.821	42.2119	68.1277	40.5504	37.2869	72.6577	56.8999	64.4643	48.4953	45.0097	50.0547	48.2926	33.7828	40.782
evm.model.chr10.419	54.7983	32.7918	38.8391	28.9859	19.217	49.3406	36.5154	44.5105	33.1909	67.3971	37.4652	35.1287	39.3394	34.3031	30.6975	34.896	32.5922	24.0892	27.8113	37.1837	50.1503	44.1372	32.73	38.6026	36.2304	41.0204	39.5146	44.0406	22.3734	25.509	18.9706	18.4407	26.8011	54.6331	49.4344	27.8672	38.1548	33.3523	45.8978	48.7327	42.7994	45.7801	77.0776	22.7077	23.4935	20.1693	19.2058	17.3858	18.1935
evm.model.chr10.420	29.4952	15.3236	29.7138	21.3555	13.0957	36.7661	26.0374	33.6992	18.3835	35.6577	32.9449	30.815	39.871	36.5207	31.1613	46.8381	39.271	28.8363	31.8161	47.1078	55.702	47.0881	32.7249	48.0022	46.1748	40.8104	46.5795	49.1088	20.1106	19.2756	17.7103	17.0592	26.3672	59.925	56.5992	48.8475	51.0354	41.1118	63.6275	48.1585	52.5654	43.3994	80.5752	24.8684	28.9587	47.5585	30.1667	15.0155	29.6528
evm.model.chr10.424	5.27112	8.28759	5.95905	8.5881	8.36508	7.1598	3.32648	5.33144	10.5159	5.68935	5.00878	6.14869	12.3783	11.5532	11.1688	14.8381	10.8733	12.836	11.1631	8.01374	19.8727	14.83	12.8302	11.8739	18.0479	16.9661	17.7134	15.1378	22.1674	19.4749	17.103	23.0882	19.3806	8.47984	9.36612	12.5873	12.8621	11.8505	5.53288	5.84539	8.37117	16.4607	8.79789	26.5367	30.2696	35.7208	40.921	22.7795	33.007
evm.model.chr10.427	14.2218	9.52403	10.947	9.98098	6.43395	14.9748	13.2585	16.2572	8.08423	12.9899	16.0754	14.5432	11.3889	11.2995	9.7558	7.18528	9.56657	7.12901	9.16779	6.81982	5.376	9.0137	7.26013	4.99106	7.71317	4.34047	5.10485	4.26062	14.5	8.82477	8.66266	8.61591	7.91141	25.2772	17.9525	11.2547	14.2436	15.2228	11.2129	9.60436	16.7631	17.2177	20.5443	4.35046	4.1777	3.57726	4.12993	3.59388	4.9354
evm.model.chr10.429	17.8794	13.6033	13.4602	9.76136	5.50964	14.4433	14.0117	15.4488	10.4006	12.129	18.9261	14.5273	13.6571	12.2084	8.86631	10.6566	12.0292	6.58492	8.86753	7.91575	7.9999	7.89599	6.60928	7.43925	7.67372	4.64284	5.57478	5.65879	9.41637	8.89827	8.91647	8.94984	7.52369	14.6975	12.3117	11.2749	12.6234	17.7872	13.5659	6.64526	15.2949	13.6872	15.5064	3.91576	5.40809	3.32529	4.3524	3.04166	6.36502
evm.model.chr10.43	48.8879	78.1779	55.4124	45.7048	51.2875	52.2638	50.2765	53.4499	95.4637	47.6003	51.4349	54.6995	82.7693	63.1483	68.856	76.2123	82.0408	60.051	65.3058	87.5093	145.91	133.097	110.836	129.509	138.52	122.767	121.368	135.931	62.086	66.9884	59.6235	61.739	73.8573	63.9462	64.9358	70.5169	68.1151	69.8122	57.0245	45.7258	62.0663	55.0313	59.4778	51.5806	32.633	27.5929	37.275	42.0844	35.4723
evm.model.chr10.431	3.67924	2.8279	1.21621	1.17481	0.12117	3.06528	2.46588	3.61412	1.19679	4.04608	2.19617	3.05581	1.24004	1.35059	1.17704	0.56383	1.79873	0.371111	1.32221	0.471533	5.70833	7.26112	5.6483	5.93603	4.57478	6.19633	5.86771	5.38923	0.352129	0.175004	0.209875	0.193716	0.170735	1.91878	1.29904	0.335485	0.675724	0.489899	0.820735	0.922691	1.36665	1.40976	1.3575	0.0775867	0.100835	0.119309	0.0791502	0.240352	0.0229614
evm.model.chr10.432	32.863	43.9512	21.4202	28.1031	25.5371	22.3239	24.263	24.2069	41.3091	29.4922	24.8894	21.1543	33.6661	28.6482	30.4741	28.6522	31.8041	25.6221	30.175	30.5102	48.4496	44.7549	45.0226	34.018	48.6662	41.8478	44.7857	44.1158	16.1741	12.8559	16.9429	14.8515	9.21364	13.586	17.8295	14.5221	15.1482	13.2034	19.1646	10.1649	13.52	21.499	17.292	12.3914	12.2796	18.9433	17.6285	17.244	9.28255
evm.model.chr10.438	11.2436	18.9739	7.26067	9.17554	9.1377	8.80284	7.09176	7.14348	17.9978	10.5177	9.4394	4.95505	13.4111	11.4605	11.5699	7.48033	13.3666	8.60417	10.6472	7.58852	7.81734	5.38149	6.38825	5.71606	7.0639	7.42859	5.4814	6.0105	2.14119	3.30446	2.06877	1.70834	12.0484	1.5389	2.90263	2.84111	3.05643	3.04165	5.73361	1.98784	3.59276	2.00522	5.03184	3.00451	1.8588	2.32919	1.01324	3.41531	1.58728
evm.model.chr10.439	70.8973	62.9306	75.4189	62.5571	68.2538	80.627	73.4451	72.4847	66.121	79.5281	60.8237	53.4155	39.1427	29.466	26.4917	30.4161	46.2143	28.6415	34.9235	33.1555	28.701	24.1091	21.4416	23.6811	32.3253	27.1458	19.9397	33.4295	54.0606	53.9363	51.8433	40.6932	56.7436	107.831	113.753	120.016	56.468	45.4087	68.9276	24.9487	63.8764	89.7589	122.746	64.5095	60.6703	82.3235	71.908	67.2216	69.1827
evm.model.chr10.440	53.57	22.1084	27.8682	17.8167	12.527	33.1239	27.0484	26.4152	23.18	51.1064	18.5385	23.3917	60.2384	41.0483	43.9111	37.3324	50.0318	49.5273	51.6386	44.1127	20.9914	26.3344	26.4516	22.3185	27.1185	24.7161	30.9024	23.6062	6.60853	4.68197	2.74878	2.95656	12.7488	31.9764	23.012	12.2832	16.6929	9.54623	26.0681	45.1468	25.4926	23.7321	29.4491	9.91385	21.517	33.5392	27.3068	30.2509	20.9044
evm.model.chr10.441	6.30247	6.11293	4.20744	5.84864	5.42903	7.352	5.71593	3.60999	8.7546	5.39231	3.36497	2.56591	4.00418	2.85278	3.10773	3.78938	3.02714	2.64196	5.25534	1.99199	0.327139	1.88352	1.89191	2.07123	1.62711	1.45424	2.08428	1.20733	0.759277	0.64689	0.206877	0.106082	0.315554	1.36725	1.5133	0.890325	0.444047	0	1.73359	0.776411	1.92447	0.441148	1.99717	1.24277	3.5782	4.7042	3.6084	3.55377	4.30034
evm.model.chr10.444	22.2149	13.5923	36.63	20.4121	27.7663	27.345	26.2389	25.831	11.2315	27.0575	24.0326	22.319	12.0292	11.9358	15.3559	13.5587	14.8594	12.9851	13.0733	11.2192	13.9349	21.3186	18.1132	15.7338	17.4263	17.4824	19.4583	15.6569	20.6068	33.5561	16.7725	15.7854	45.5516	34.9116	24.5282	16.5785	23.013	19.507	29.144	21.7332	24.456	24.1155	20.8144	57.5526	35.282	24.4633	32.2088	27.6853	61.7023
evm.model.chr10.445	90.5807	23.6112	73.4321	46.9537	14.2173	93.5952	82.6	96.7512	46.7804	82.681	56.188	95.9949	21.0088	16.3441	20.6535	12.8681	25.136	15.4326	21.2185	17.0149	11.6543	9.16535	6.92573	7.28168	8.71667	8.33159	8.95591	9.11783	39.6926	30.0871	31.2578	26.9516	28.86	98.2	81.0487	43.0853	48.4636	46.7055	84.621	76.012	74.0846	54.213	96.426	27.9624	12.8281	5.51273	7.98481	4.51625	12.2362
evm.model.chr10.446	13.1328	21.7357	15.982	16.5171	15.8551	12.7007	15.3714	14.0293	22.7875	13.9835	17.8814	12.9987	23.096	19.6975	17.2785	14.2991	15.8843	17.7441	17.0883	15.3933	20.5851	22.3592	18.797	22.6054	20.0852	19.5567	21.7281	21.2039	6.9233	7.10884	7.84796	7.95276	9.56389	12.2808	9.88337	4.28888	7.11908	4.25264	7.79433	7.54705	7.60476	9.52975	9.83125	21.9032	30.9426	6.37343	15.5913	10.1289	34.7191
evm.model.chr10.447	50.5194	25.0716	39.6635	38.3045	24.1018	45.587	43.0981	46.3223	29.8728	54.2384	42.9231	50.0611	23.0931	18.3757	17.3333	20.4947	25.8251	18.4336	19.2449	28.1497	16.9559	16.7508	14.4653	14.5132	18.1372	15.0203	12.5497	16.4945	11.0301	13.6363	9.64453	11.5944	14.2518	17.877	18.7236	22.7866	15.0726	18.4998	23.7006	16.2468	20.4644	21.0633	24.7256	16.4536	16.5191	18.5518	11.8678	10.9783	15.142
evm.model.chr10.448	33.0491	20.5727	29.8015	27.2701	20.1918	36.2604	29.9694	33.178	21.9472	38.563	32.6104	34.1382	14.5929	12.2491	14.91	11.1526	16.476	13.8265	13.7933	13.2512	13.7497	12.2856	9.80685	9.62922	12.792	10.7489	7.72041	13.2641	11.9713	14.5073	9.50828	10.8419	12.8175	17.3983	17.705	13.9221	13.6283	15.3318	15.5162	12.4092	15.6753	15.9071	19.0831	14.4532	11.1502	10.7127	8.43386	7.91603	13.3796
evm.model.chr10.449	28.7047	3.69924	24.8523	22.0347	0.772423	34.4845	23.2445	31.5648	6.99641	22.7747	30.2574	41.1627	0.119937	0.25255	0.157211	0.287541	0.328145	0.462631	0.279146	0.251922	0.558529	0.306264	0.153813	0.196458	0.132286	0.398482	0.0494241	0.419892	8.74507	4.47914	5.04297	6.58056	8.16107	49.8207	34.6257	13.4634	23.4178	15.1381	18.3946	31.0354	27.4491	19.9593	42.4711	6.12966	2.67745	0.669297	1.18404	0.561798	2.6835
evm.model.chr10.45	36.8641	37.4527	42.425	37.4374	31.1078	39.7271	46.8156	43.0877	53.32	35.9033	35.5346	43.1926	31.1775	21.685	26.7628	24.2468	26.2144	20.3856	28.8231	27.792	17.2338	10.2914	12.0926	10.8366	14.5937	10.8443	18.0495	12.3429	29.9014	24.7419	27.6937	23.8084	31.9566	55.8294	47.5471	32.3087	29.9617	39.3788	33.6114	24.573	33.8518	46.5593	48.4984	33.8042	35.1466	23.0209	15.8351	18.8924	23.52
evm.model.chr10.451	45.2223	42.5573	54.0983	55.2225	69.4575	60.3006	54.6289	51.6244	46.8338	47.4496	58.7142	54.272	58.3905	48.3398	54.4841	45.1548	58.0677	43.304	50.7157	41.5102	41.9588	38.0653	40.0592	38.9062	43.3214	34.0034	40.0689	35.1399	59.2141	53.7945	57.6522	55.5454	50.3828	44.0081	47.0804	56.7419	56.3018	58.8187	47.7943	28.6474	41.5506	50.7875	43.9336	52.7492	52.8019	71.7526	52.5814	65.2245	53.3426
evm.model.chr10.453	94.3478	40.9141	70.5289	54.8866	25.4642	77.7129	72.6651	82.6268	46.4607	77.846	68.565	82.1227	22.8778	22.9239	25.9809	22.1283	21.9346	20.3879	20.7741	28.0867	48.8609	44.5196	66.1661	47.8765	66.9117	46.1503	69.2439	43.085	28.544	18.6053	16.2238	23.4686	27.0105	93.4045	79.5679	47.0396	41.6799	52.2862	54.6839	55.2207	94.3261	52.926	77.4145	15.674	13.5803	18.8199	17.8882	15.1209	23.1296
evm.model.chr10.455	36.2777	55.3389	37.0781	40.6893	30.4026	35.6159	34.89	37.1664	48.8487	40.3284	39.1617	36.5551	219.383	174.13	186.845	179.441	232.142	150.987	137.219	215.86	72.4923	58.7012	67.0872	54.2587	90.6391	68.1421	68.2507	76.3899	59.0653	72.6925	56.2374	69.8843	70.1059	55.2912	84.6846	94.3853	85.3361	62.7326	106.114	32.0091	52.8934	65.9286	74.1895	51.8105	57.0267	60.48	74.9681	46.09	49.0852
evm.model.chr10.456	87.4356	162.898	85.5321	66.4733	64.5646	82.0752	74.9187	84.519	116.274	80.0106	104.857	61.7857	47.9052	37.2191	52.3347	49.8188	48.304	44.1768	40.5057	44.1807	58.1111	43.6653	58.0184	47.4713	47.9386	53.3673	53.6535	56.039	73.1845	49.9891	38.0564	55.3819	38.0339	63.0847	61.0876	56.483	73.1293	63.935	52.9597	48.1542	52.1832	75.1422	67.7965	14.6501	15.3516	14.6943	23.3136	22.897	18.501
evm.model.chr10.457	82.4697	104.271	95.3449	82.3516	82.8208	121.266	89.48	98.9852	89.6227	112.068	109.381	95.3271	94.6179	78.0416	102.686	99.5982	88.7264	70.312	87.9515	112.727	103.18	88.7637	110.47	106.657	100.993	98.8066	104.394	119.16	144.874	147.471	115.185	154.149	165.2	159.146	147.048	137.744	130.586	129.578	123.49	112.624	144.004	120.859	158.764	102.916	96.4468	79.9579	99.4973	108.656	115.82
evm.model.chr10.460	0.846549	2.47383	1.34485	1.7485	2.47417	1.69978	1.69952	1.00442	1.51666	0.927333	1.59486	1.89131	0.0768347	0.277354	0.226606	0.184206	0.157663	0.22228	0.153281	0.121041	0.715616	0.686701	0.59122	0.849529	1.10169	0.530192	0.569922	0	0.632731	0.275153	0.301695	0.232055	0.728623	0.0830795	0.254641	0.370969	0.202365	0.132043	0.0842719	0	0.131556	0.160835	0.182034	0.313681	0.326138	0.26798	0.213335	0.0431882	0.206294
evm.model.chr10.462	0.30502	1.55985	0.675735	0.484026	0.973482	0.834752	0.306176	0.327585	1.15615	0.385917	0.464134	0.269286	1.16274	0.918136	0.571537	1.04535	0.7456	0.700784	0.434925	0.686892	0.451226	0.185569	0.372789	0.178555	0.641226	0	0.539039	0.277546	0.299223	0.0743552	0.142673	0.438962	0.290165	0	0.160562	0.0877167	0	0	0	0	0.497708	0.30424	0	0.461507	0.891121	1.11522	0.470807	0.653567	0.858507
evm.model.chr10.463	52.6032	66.2586	53.3831	67.9518	67.5447	65.0179	58.0332	47.2377	78.5037	55.0458	55.1804	53.3827	39.0002	26.3199	38.9598	30.6054	32.9058	26.7699	26.6754	32.2839	33.2403	28.5776	29.8853	29.1639	27.9468	31.425	33.1809	29.8362	52.7879	42.0107	44.9897	42.4086	44.6853	36.46	33.5307	42.3964	32.002	30.2784	38.4977	22.8716	31.4386	42.264	33.0796	59.8421	43.9163	28.6916	31.3647	35.9734	42.275
evm.model.chr10.465	0.0141497	0.250328	0.0442545	0	0	0.103263	0	0.0486287	1.4461	0.0781198	0.114831	0	0.485449	0.438087	0.371186	0.323286	0.664088	0.3641	0.376617	0.084972	2.26067	1.99715	1.03761	1.25902	3.09359	1.4888	2.26718	2.21454	0	0	0.0529483	0	0.0807634	0.0583227	0.357522	0.065106	0.0568251	0	0	0	0.0923535	0.112908	0.0766739	0.0489349	0	0	0.149763	0	0
evm.model.chr10.467	62.2147	43.9756	54.1662	44.9843	50.6537	57.7093	56.7217	53.8983	39.9523	66.7158	51.4585	54.063	31.819	25.064	30.0541	26.3447	31.2419	25.6571	22.7851	27.3615	23.0559	20.9423	23.2552	20.7688	23.996	24.9207	21.0739	20.619	29.2627	34.9038	20.7935	25.8129	27.061	38.159	41.9321	29.2726	34.5076	35.5324	39.5455	27.7622	29.7843	35.4513	38.8509	34.2718	57.0182	20.0334	38.9579	24.0845	48.4055
evm.model.chr10.468	332.671	116.749	250.988	138.035	132.19	254.821	248.088	300.583	111.849	356.909	203.924	266.817	111.644	105.518	112.889	142.998	88.8521	92.3806	89.5614	138.722	143.194	129.754	125.893	139.393	134.387	131.4	123.61	118.77	139.67	181.968	122.645	168.913	135.714	297.708	240.13	146.794	150.476	117.632	213.439	162.184	187.361	238.084	282.711	124.625	121.672	101.443	141.17	130.064	143.128
evm.model.chr10.471	21.8525	23.7969	29.1268	25.9173	23.8846	27.0892	27.4468	32.5299	28.5788	25.1195	24.293	28.99	39.1712	32.5428	30.8235	36.9797	29.064	24.7231	34.5445	33.7673	42.2764	38.4217	40.7487	36.5564	37.5487	40.2805	43.5414	38.0428	27.0398	43.8202	26.611	27.6721	25.6339	36.0381	37.5621	35.2071	26.6112	24.1725	35.5411	31.2334	33.9181	33.9156	41.0246	32.6395	33.896	32.601	29.3296	40.0668	32.6797
evm.model.chr10.476	67.1774	54.4714	36.3047	43.7907	50.8605	46.3282	54.2422	59.7279	44.3517	71.4149	52.8035	40.8706	29.3243	30.3658	26.3042	26.5661	20.335	30.45	24.5774	23.772	39.3665	44.5144	45.9256	42.5551	44.7642	43.1363	46.1088	38.063	26.1516	38.0694	26.9287	29.5444	28.9571	25.2054	27.4437	25.3369	24.4633	19.5335	29.6678	26.3624	21.2353	34.6049	29.1984	37.3313	20.1824	19.5126	20.6365	22.9901	25.7364
evm.model.chr10.477	80.927	57.4816	56.0361	51.9364	56.9814	62.5548	69.8592	70.3368	46.9074	83.7667	66.3275	57.0863	38.6527	35.8111	40.3218	47.7135	29.2147	42.4733	31.9076	35.0268	72.9781	76.5012	84.3782	75.8424	85.4651	82.5894	82.387	75.2575	29.5292	33.1326	25.8107	27.1719	25.4905	42.4821	41.1944	37.039	33.8917	29.7078	44.454	32.4594	41.631	43.0867	42.7444	34.2425	26.0303	27.7229	25.905	31.1253	29.7998
evm.model.chr10.478	20.475	33.9896	39.1436	30.6038	63.2848	19.496	30.3606	23.5343	19.0495	17.2239	21.4945	31.9571	42.0596	28.892	36.6169	41.6384	37.5708	22.6	35.9003	49.7761	10.0694	11.7553	13.9545	12.8534	9.92423	9.30531	14.4865	13.7858	8.50822	11.9896	13.7624	21.382	13.3681	12.218	11.4426	15.7859	11.1327	14.1445	15.4917	9.8015	14.57	14.1261	11.9972	77.1699	62.0756	79.4042	110.873	173.958	49.2155
evm.model.chr10.479	16.4004	26.466	28.615	28.2616	46.3405	14.6949	21.8017	19.0125	15.9107	14.589	19.335	20.9681	24.3055	30.614	31.4333	31.8619	22.7369	26.9478	31.245	27.7445	7.86862	11.7824	12.2515	10.1395	9.5333	9.3675	13.417	12.286	11.1049	14.6619	14.1305	24.2074	16.6396	8.67833	10.9485	13.296	11.1941	11.2801	12.7588	7.11425	8.23411	15.5762	10.3774	76.7942	46.8949	42.2497	86.9428	143.816	44.494
evm.model.chr10.48	30.3036	42.2828	53.6798	54.1247	32.7214	45.4751	54.1212	42.3231	64.6045	38.8084	39.5907	36.2668	67.5103	58.4417	62.9272	61.1439	69.7781	52.3224	54.3705	59.4782	115.275	103.434	91.068	96.1455	112.795	110.232	100.461	94.3011	33.9744	32.6186	35.9579	25.5497	43.6784	63.2644	55.1061	63.9826	52.947	53.5692	50.186	46.1899	49.8038	55.0874	61.0153	39.0169	40.5664	49.1848	51.4896	50.0339	36.1175
evm.model.chr10.480	0.46271	0.682168	0.336211	0.222503	0.137693	0.136437	0.464465	0.843294	2.5983	0.554787	0.213359	0.424417	0	0.144706	0.105092	0	0	0.103086	0.0533151	0	1.07861	0.477705	0.685473	0.393984	0.53058	0.573734	0.330389	0.663446	0.412651	0.2461	0.314812	0.0807149	0.0533545	0.173383	0.265713	0.580646	0.900966	0.0612374	0.117248	0.0562617	0.21354	0.503484	1.59557	0	0.151252	0	0	0	0
evm.model.chr10.481	1.01507	0.771632	0.13228	0	0	0.0514434	0.0636822	0.54508	1.49625	0.700517	0.193072	0.768126	0.483681	0	0	0	0	0	0	0.761962	1.12621	0.926323	0.310148	0.297103	0.26674	0.556267	0.298975	0.461819	0.124472	0.123722	0	0.121734	0	0.130748	1.33582	1.02168	0.382172	0.415611	0.132625	0.254561	1.38026	0.506236	2.06265	0	0	0	0	0	0
evm.model.chr10.485	3.23776	0.613992	3.93657	2.65707	8.50668	3.57447	4.2362	3.69198	1.16092	3.12861	2.47854	5.10275	13.3194	11.1382	8.99619	8.78333	10.5582	7.59971	10.8494	10.8247	3.28583	2.28684	2.50584	2.36043	3.34043	2.32208	1.97271	2.73625	0.670444	0.982949	0.351644	0.786837	2.2105	4.75369	4.24515	2.29951	2.00704	3.2833	1.51801	2.29667	3.41987	3.40843	2.49977	0.206812	0.537563	0.0454324	0.94941	1.40948	0.332256
evm.model.chr10.487	64.0559	26.0237	41.3599	40.8662	28.7721	53.78	36.243	43.9769	31.5871	65.6435	33.4316	45.8991	20.7851	23.0885	22.3322	23.5402	19.03	14.8621	20.2176	22.7729	9.29048	6.95792	6.57201	7.30569	7.97211	7.13978	6.85531	8.21577	11.5835	14.3996	10.0328	10.8764	11.7673	35.2933	29.9536	24.8575	23.7808	19.6728	33.3566	25.6623	34.6168	25.6769	29.3648	14.5286	18.4694	19.9006	12.9809	15.8319	17.9893
evm.model.chr10.494	68.3768	104.01	54.5034	59.4265	75.4003	54.0592	57.2444	55.2396	108.363	56.451	61.4159	59.9829	93.9438	76.4475	89.1519	86.3575	78.9284	61.6165	76.5539	102.94	113.234	80.8875	85.1938	86.5025	95.6303	93.6781	90.1805	90.389	63.8166	60.2838	70.1857	65.8752	69.0218	39.7314	49.0911	80.1838	58.4481	71.5463	50.2281	31.9138	41.5296	56.0772	42.8841	72.5019	63.4294	54.7982	48.1639	52.2964	73.7737
evm.model.chr10.495	50.7232	80.3268	41.2836	42.6543	65.0827	43.2321	45.5674	44.9105	84.2567	46.839	48.3147	45.5844	61.7536	51.8896	53.2892	52.4755	45.1959	43.5379	45.4453	53.3976	67.7405	63.2513	65.6447	57.6573	62.0573	66.9176	64.9764	65.6449	50.1476	42.6145	44.185	53.1892	48.1501	31.0122	41.3111	41.5761	48.143	52.5912	37.4026	27.5174	27.5692	42.8734	26.6599	54.0328	39.8687	32.1636	35.2449	34.1713	41.1927
evm.model.chr10.496	86.2227	116.245	90.3368	93.3497	111.608	72.0218	91.4845	88.789	91.3987	79.5474	90.6642	87.7845	170.588	146.226	159.578	149.419	142.68	126.689	138.714	151.854	189.314	166.265	196.462	151.48	166.421	169.109	197.107	155.628	168.97	116.721	149.861	149.241	104.712	86.2512	102.56	113.857	116.081	129.597	94.7622	81.4852	89.2419	114.72	73.0888	163.613	132.262	176.178	179.318	136.456	158.279
evm.model.chr10.497	63.2784	42.5723	40.1739	38.5166	37.0128	46.6974	39.2973	43.6958	38.8331	66.7201	40.2589	38.3164	36.0239	39.1469	37.551	45.8876	34.8164	31.837	38.5174	46.6113	29.322	28.8664	29.3701	32.0366	28.9469	28.0366	26.0905	29.9666	33.576	40.4077	27.9166	31.5543	32.3093	53.3441	38.5035	38.1604	34.7816	35.0718	40.2671	28.0212	45.914	41.1155	50.9902	28.1513	30.7672	33.116	26.0498	35.5176	27.58
evm.model.chr10.498	66.9646	47.2862	43.8692	45.8119	42.3327	47.2296	40.7147	47.2653	36.5305	70.3177	48.2526	34.9441	22.5952	20.5593	20.1937	19.6984	15.902	17.1071	20.8617	23.2398	13.6239	11.4442	14.1294	13.0763	11.534	13.3152	9.92673	13.7289	29.2178	34.2006	24.105	28.1991	23.6732	34.5274	27.5399	20.1732	21.0501	23.7477	15.4634	12.0884	19.6101	29.9031	33.1809	20.245	17.6142	15.631	14.5176	19.2084	17.7486
evm.model.chr10.502	46.6632	29.6644	30.2525	28.6452	30.8425	34.3672	34.6742	35.0246	24.2608	44.5177	31.3812	28.4248	10.91	12.8421	12.8706	12.3957	10.4149	10.5208	13.3428	14.4969	9.42496	10.4169	8.63828	9.32387	7.63853	6.98285	7.74067	9.23935	26.416	29.7029	23.701	25.5007	21.8757	29.2354	22.0613	16.4896	14.1424	15.1625	11.2377	7.88893	11.0456	28.1994	26.2522	18.2036	19.5081	13.8309	12.9071	14.6645	15.1302
evm.model.chr10.503	38.944	34.1165	48.3233	50.5333	42.7901	40.9292	46.8258	38.3237	37.7918	50.7859	41.8634	43.8236	31.3694	20.255	22.7854	31.2959	40.9313	24.8552	20.1957	28.4334	30.7052	24.1499	27.3323	26.2644	37.8313	26.6556	26.7593	28.9976	22.4184	17.7177	20.9865	17.9358	21.5735	61.3926	59.7068	36.3365	27.9259	36.054	47.1161	55.5581	57.5495	40.4651	40.0787	27.5529	18.2814	22.0211	22.992	28.1895	19.3482
evm.model.chr10.505	242.071	22.2173	35.4562	63.0242	42.6647	85.9177	43.2857	104.827	15.5223	59.3786	64.6113	49.8755	3.05219	3.60696	3.57211	3.48449	1.41664	4.34486	3.55189	2.74757	4.39945	5.28871	5.59184	8.39206	4.9695	5.68324	4.04279	5.89786	407.915	257.566	531.673	336.537	114.76	41.9212	54.3904	156.136	106.189	123.722	16.1005	44.0221	23.807	126.336	39.0826	3.29648	4.07859	6.53924	2.35404	6.20889	4.17547
evm.model.chr10.506	127.454	17.7475	25.7946	50.4038	32.3339	64.2014	30.6948	69.4432	16.3875	35.3761	45.5007	40.3266	9.43177	4.36491	6.1815	6.95755	3.47376	6.29672	3.85966	8.76256	10.5113	5.55794	9.92475	8.31888	9.06915	9.08569	8.07233	9.92911	347.027	218.741	468.864	296.544	103.322	39.2244	64.5203	191.493	98.0908	114.847	18.9653	40.9843	30.2276	113.27	41.8261	3.07167	10.3794	15.52	7.16245	17.128	5.58413
evm.model.chr10.51	0.934768	5.25062	0.974525	1.54269	0.587489	1.66756	1.3887	1.5099	12.5138	1.273	3.14823	0.867698	22.3778	13.5059	14.5728	14.352	18.426	10.8584	17.0608	18.1877	20.5765	10.191	9.50523	9.63073	14.7776	6.99409	10.9249	15.3783	0.440161	0.875021	0.769541	0.43048	0.426836	1.31001	2.75554	1.29033	0.300322	0.816498	0.390826	1.05022	3.98607	0.745903	1.35075	0.646556	1.27724	0.0994245	0.791502	3.04445	0.612304
evm.model.chr10.516	0.187861	0.124633	0	0	0	0.152333	0.226288	0	0.210983	0.172862	0.190573	0.0379091	0	0	0	0	0	0	0	0	0	0	0	0	0	0	0	0	0	0	0	0	0	0	0	0	0	0	0	0	0	0	0	0	0	0	0	0	0
evm.model.chr10.517	114.647	59.6036	74.807	66.1189	55.6431	73.6788	66.5725	65.2806	47.9174	115.405	62.3221	56.5197	19.9155	63.2366	51.3639	38.2411	47.5513	51.5097	69.3443	42.6064	13.1673	15.3036	23.57	15.5558	17.0169	15.5052	23.1008	11.2097	30.7824	56.9488	22.8383	34.9939	58.1671	56.7267	59.5182	44.9985	47.143	37.1481	60.3387	60.1395	65.9883	53.6868	62.5323	22.0831	24.4966	12.52	21.3335	94.4267	13.6319
evm.model.chr10.52	0.981111	1.24555	0.606127	0.615069	0.214103	0.913423	0.76598	1.28004	3.01993	1.13683	0.516068	0.439959	0.415557	0.250009	0.544704	0.33209	0.710595	0.534307	0.690843	0.872858	1.0751	1.94542	1.24351	0.680687	1.06946	1.59306	2.39742	1.05806	0.926818	3.54322	4.01127	1.53396	0.898761	3.44488	2.44838	0.668788	0.875586	1.1109	2.43083	3.49932	1.89737	2.39214	2.62539	0.942514	0.326648	0.193248	0.448704	0.778604	0.074382
evm.model.chr10.522	0.309595	0.171162	0.613249	0.360277	0.304026	1.1548	0.217538	0.1064	0.3477	0.398828	0.722347	0.593505	0	0	0	0	0	0	0	0	0	0	0	0	0	0	0	0	0	0	0	0	0	0	0	0	0.0621666	0	0	0	0	0	0	0	0	0	0	0	0
evm.model.chr10.530	0.416902	0.901908	2.15427	0.997146	2.40301	0.94068	0.89155	0.949996	0.203572	0.517048	1.04811	1.17048	1.24375	1.5589	1.49443	2.56767	2.19769	2.9318	1.99875	0.326555	1.71614	1.14688	1.77228	2.63148	1.3718	1.21849	1.28132	1.12156	2.41831	8.97869	2.64531	2.08687	10.6564	1.9799	2.36632	5.62969	5.89637	4.51235	6.44176	2.58197	3.86472	4.44764	2.45554	9.15232	12.905	23.1354	17.0428	28.0806	8.49679
evm.model.chr10.534	71.3405	85.8612	64.6006	58.0722	56.0095	58.8198	67.7032	79.2653	92.2285	81.7961	70.2204	61.7073	69.4586	75.9949	79.4198	58.5248	69.8223	62.4077	61.0496	67.7829	166.295	161.669	181.533	136.68	181.985	168.786	188.888	152.677	40.8564	37.7802	44.7371	53.3948	44.6597	65.1344	73.4822	42.0254	38.3453	41.1974	55.8602	30.9178	51.7202	59.0955	63.0358	93.0088	142.797	122.689	126.253	99.5056	116.939
evm.model.chr10.538	6.43005	7.37314	6.14491	3.65315	5.14505	5.64849	4.24319	6.59882	2.87521	6.79322	5.25453	5.28628	7.03569	8.1926	9.14789	6.25733	10.4785	8.97327	5.6596	5.72058	6.69376	6.66477	11.3514	9.47987	10.764	9.57064	17.6763	9.53478	5.60697	3.36715	2.45069	0.799698	13.0267	29.8166	19.9325	10.8209	12.4333	8.71078	17.0514	12.0642	18.0049	19.2408	26.7775	23.473	33.2895	51.4522	44.2161	34.4442	25.2275
evm.model.chr10.539	95.4488	70.3489	86.5317	93.8271	78.956	110.675	121.93	115.58	108.754	109.885	98.6431	106.941	42.8256	42.6214	48.7033	34.8397	40.2112	37.2634	43.1566	42.1439	58.6164	60.4414	69.8876	60.7265	72.3701	60.943	69.1391	59.18	32.8076	33.2859	29.9353	31.0885	35.4959	66.0073	64.3977	57.5389	45.6391	51.7767	55.4232	32.5629	63.775	50.8143	63.6934	56.5312	69.0049	52.7577	39.7885	21.3491	58.7032
evm.model.chr10.540	72.7281	56.0703	65.7737	71.4028	56.5826	80.6034	90.5219	86.2713	82.8452	84.0578	68.5887	81.2345	28.4306	26.2179	28.3387	22.0878	29.1115	22.4562	29.881	28.8495	43.255	41.7839	48.0588	38.9546	45.4469	39.6527	51.7078	33.082	23.3892	20.5014	19.7246	22.1635	21.9477	47.6093	43.5837	26.7097	23.8782	29.5938	28.7028	17.8188	35.4202	40.109	44.2171	33.5362	38.3868	17.8604	19.3816	11.1197	34.6611
evm.model.chr10.543	32.575	29.6607	37.5859	36.5375	37.7612	34.97	34.7874	30.7953	34.0935	35.5508	33.9526	35.3444	21.3977	20.1892	22.8145	16.3074	18.1343	18.6547	21.9336	19.4579	30.5149	24.6546	22.8457	23.8509	20.9913	24.7823	19.4849	24.716	14.6483	15.2721	15.6768	15.2719	17.2786	24.5853	21.7358	14.6148	13.2507	18.3166	13.2227	8.95436	14.3967	20.6476	25.5699	23.3426	22.8912	17.7413	16.8575	14.5308	20.7757
evm.model.chr10.545	38.7736	36.1821	47.2921	44.9266	45.1482	46.687	46.6899	36.216	40.3774	44.0124	39.6158	43.1851	37.2167	28.5415	37.2829	33.4168	32.9573	28.9977	34.7937	36.7825	52.2794	38.7545	36.1141	37.4635	40.6583	38.8417	32.6263	40.3986	17.8803	16.5782	16.1135	17.4158	16.9859	26.9297	28.4514	26.9446	20.2004	24.2377	24.2509	11.4693	24.552	24.1415	32.1176	30.6188	36.8403	30.896	28.3546	26.8053	28.4573
evm.model.chr10.546	77.3708	91.369	78.9689	68.5698	64.6398	73.94	75.4444	74.268	78.7041	77.401	79.1691	69.4503	84.352	64.8075	75.5297	77.0667	84.8474	59.8877	65.8315	91.1103	86.6296	79.2919	79.9869	76.5569	84.7981	75.6778	78.6224	79.979	49.5659	39.9052	49.2052	40.7142	51.0745	69.401	70.4928	75.5407	66.9443	65.0999	70.4263	65.2859	74.8778	64.5249	79.6847	52.6393	51.2069	57.686	51.8978	60.1892	42.4304
evm.model.chr10.547	56.4495	69.6059	60.6794	52.786	59.8931	60.2087	54.9543	55.5494	58.2398	56.1682	60.0386	60.1835	66.2868	54.4944	58.9779	61.7753	55.4975	54.8172	45.5183	68.7899	65.3405	70.8204	65.0816	55.3364	68.9895	58.5143	68.0866	59.7224	36.2428	24.6537	36.7826	25.1486	34.5567	47.6411	44.7626	41.1923	46.7286	45.5214	44.118	43.5825	40.7507	46.7323	49.5832	32.6562	24.8618	25.5203	25.6684	28.9672	29.2574
evm.model.chr10.548	44.7193	54.8215	49.8177	46.3992	36.3509	45.5093	49.0925	44.0119	45.4782	44.1765	50.5233	45.6107	37.2013	33.4432	34.6104	29.0458	42.8479	32.3004	31.8469	32.1091	40.0468	37.8524	38.7521	44.1263	42.7608	39.1232	38.4133	34.7033	39.1743	29.9695	36.868	34.6536	34.2892	49.9344	45.7419	27.1829	50.1537	43.5194	45.414	52.4359	45.4738	54.1525	60.8511	39.052	25.7465	28.8331	29.2196	37.0943	32.3756
evm.model.chr10.549	31.6547	72.1546	34.6922	38.538	47.0375	42.0161	40.4279	37.2916	70.3468	41.9426	51.3175	33.5051	98.584	93.988	97.6982	88.4188	86.1918	77.6036	87.2324	94.351	126.154	122.147	102.865	115.902	109.806	115.681	102.763	125.842	85.4755	98.7444	106.486	98.9806	80.5513	43.0302	48.4032	71.3859	52.8602	41.8996	49.5095	37.4723	51.929	57.0917	47.9262	48.005	49.1198	43.38	47.6643	38.4815	49.38
evm.model.chr10.550	105.301	160.283	85.206	86.7917	111.638	86.6052	87.6097	85.7273	113.867	93.6399	110.579	85.6245	52.9489	46.0476	51.1368	51.9686	47.8084	45.403	46.712	54.1906	64.6739	62.1724	53.9299	64.1891	57.6934	59.912	48.7454	63.9642	71.8189	80.3396	75.2859	73.7395	56.6543	55.3516	47.9685	74.2738	68.9194	70.0873	56.636	39.5003	46.9034	60.48	52.221	68.9538	73.1762	46.9607	56.663	29.8058	72.3746
evm.model.chr10.551	0.102515	0.340057	1.01531	0.704936	0.65436	0.124691	0.56597	0.308277	0.518096	0.518815	0.77996	0.258585	0.195394	0.352662	0.192089	1.17111	0	0.376845	0.974501	0.307812	0.909922	0.498946	1.00233	0.72013	0.431023	0.599246	0.241556	0.186563	0.3017	0	1.15084	0.786837	0.390089	0.42255	0	0.471695	0.20585	0.223861	0.107154	0	0	0.613517	0.370337	1.06361	0.368615	0.408892	0.54252	0.10983	0.209846
evm.model.chr10.552	2.10765	1.07711	1.97572	0.880643	0.800068	1.96756	1.76008	2.70868	0.537066	2.08605	1.85061	1.78702	13.3682	7.92076	16.5272	7.52673	11.8453	18.0347	13.6711	12.0188	11.1092	13.7924	13.3343	11.9439	13.2552	11.8025	15.6918	16.5029	2.01547	1.69247	3.51264	2.14107	1.21311	1.67908	2.46134	1.3854	1.38701	0.61882	1.36995	1.77668	0.693602	1.87261	2.30338	2.75637	4.74454	2.3077	2.12456	7.4762	3.84301
evm.model.chr10.56	45.4646	12.3934	16.6163	14.223	8.0229	27.5219	34.3285	19.8268	10.1413	53.8101	26.8408	21.3743	6.01018	6.01549	5.8011	4.97765	4.59676	6.53338	4.03299	4.47582	12.0435	9.48737	10.0902	10.7397	11.0885	9.80266	11.0776	9.39032	6.91786	9.11237	5.68527	5.7756	5.89034	28.476	23.4195	9.6287	10.9943	11.8937	17.5585	10.9848	29.3749	18.5282	25.7857	2.08191	2.98919	3.50637	3.03409	4.60674	3.57943
evm.model.chr10.562	18.8531	6.81747	22.9568	17.3477	19.4525	26.8216	26.5433	18.3398	9.26078	23.0902	17.4902	23.6547	10.573	12.1203	18.6113	12.2459	12.0206	11.2981	12.6128	12.9423	18.2976	21.2523	19.6062	20.5368	18.5956	23.4431	21.5494	28.9895	16.9137	14.4363	16.0943	18.6993	13.9414	20.8178	18.5463	15.4783	16.5201	10.5993	25.0734	12.4827	21.4057	22.693	18.11	13.3513	10.3101	12.508	12.6616	7.26816	10.3193
evm.model.chr10.564	38.8198	74.9916	35.9184	37.4996	37.53	34.0424	39.8135	31.4903	80.3972	51.4884	35.0725	28.2289	30.0785	24.1395	28.8926	28.4867	29.6824	25.5734	25.88	28.9368	20.6721	20.814	21.2011	21.0145	20.0065	21.2132	23.4178	22.5806	31.1392	35.3566	25.3565	35.5397	36.4422	29.9785	29.36	42.6802	28.5434	28.6734	33.9973	21.0265	26.4708	33.7641	31.3875	32.8604	44.9402	37.2378	33.3632	23.0373	44.5094
evm.model.chr10.578	0.932114	2.13493	1.02382	0.545874	0.457673	0.391413	0.902233	0.800857	3.04705	1.08743	0.894914	0.554207	1.20556	1.37424	1.18517	0.684533	1.23689	1.04017	1.2658	2.09908	2.75781	1.62023	1.70882	1.48104	1.2597	1.6054	1.80414	1.69632	0.391885	0.389525	0.373712	0.127755	0.253348	0.788988	1.12152	0.727577	1.20322	0.763294	0.591534	0.601092	0.760476	1.95908	0.932014	0.518079	0.658354	0.0885199	0.322984	0.427981	0
evm.model.chr10.58	1.38395	1.02017	1.38938	1.03029	1.40939	1.78723	1.2863	0.572514	1.43916	1.03763	1.09194	1.75838	0	0	0	0	0	0	0	0	0	0	0	0	0	0	0	0	0	0	0	0	0	0	0	0.235848	0	0	0	0	0	0	0	0	0	0	0	0.219659	0
evm.model.chr10.582	0.0135312	0	0.0423203	0.0286297	0	0.0109722	0	0	0.212754	0.0498036	0	0.0136526	0	0	0	0	0	0	0	0	0	0	0	0	0	0	0	0	0	0	0.0253171	0.0519285	0.051489	0.0278868	0	0	0.0271707	0	0	0	0	0.08098	0	0.0701943	0.0486546	0	0	0.0289935	0
evm.model.chr10.597	27.2271	23.5891	19.4968	20.8651	19.9469	15.9929	20.7442	21.3677	31.3724	29.7891	14.0691	16.5699	5.99076	6.21723	8.24522	3.05202	5.68549	6.06587	8.36587	5.89844	10.2293	8.98737	14.5974	10.8556	9.58096	12.6313	14.9973	8.00799	2.23544	5.97635	4.48408	2.94015	4.48503	6.3967	8.93442	2.62126	7.5736	6.86356	7.55623	3.07411	4.44484	8.15116	8.09007	3.94038	4.1675	5.8504	2.42573	0.926025	6.19258
evm.model.chr10.600	11.1592	11.6355	8.48358	9.47801	8.8761	7.75915	8.24815	8.42633	14.1402	12.5365	6.23826	8.87904	8.28552	8.9361	6.75471	7.38842	8.81187	7.9899	7.96221	6.52626	9.25399	12.2558	19.3078	15.7648	15.9368	12.2404	15.1146	12.3489	2.13222	3.67014	2.97562	2.74652	3.32845	2.13048	2.90221	3.47592	3.61929	4.97784	3.26929	0.957219	3.05642	2.85538	1.77147	3.98761	5.81389	3.73557	2.57171	1.76066	4.23213
evm.model.chr10.601	3.06237	1.7682	6.18518	2.91828	0.0628153	4.58389	5.90718	5.59889	1.43678	5.25315	2.70913	4.45323	0	0	0	0	0	0	0	0	0.14194	0	0.0781779	0	0.033618	0.0934774	0	0.0291022	0.313751	0.0779654	0.119681	0.322193	0.152127	5.43793	3.46817	0.607039	1.07571	0.768251	2.49055	1.17103	2.81812	3.12632	6.32576	0.0276523	0	0	0.0282095	0	0
evm.model.chr10.603	111.907	176.847	82.322	75.2005	109.153	91.2867	86.3029	101.382	232.94	108.731	99.0662	93.4012	180.329	148.221	146.912	172.752	165.673	148.627	159.899	168.971	213.786	198.688	190.557	220.227	205.239	206.044	225.17	219.774	131.462	104.896	112.139	142.671	121.634	126.171	109.902	188.736	197.497	196.9	95.0952	120.694	109.606	125.528	103.817	108.567	114.336	117.17	118.987	92.8	117.138
evm.model.chr10.604	57.0033	95.1857	54.6214	52.3748	71.2242	56.4973	56.3307	64.2175	136.92	59.1808	62.7818	66.7563	134.72	104.403	105.667	117.892	118.637	102.471	120.042	115.512	151.761	147.19	146.352	152.779	144.675	141.708	154.677	154.69	92.2515	71.898	80.4044	93.9426	94.6869	77.8686	62.5202	84.6423	130.955	129.112	60.6678	76.5691	65.8951	82.4086	56.9687	66.4698	57.4448	52.3655	58.5723	46.4817	69.342
evm.model.chr10.608	12.2091	3.08622	28.8309	15.8327	12.5444	37.3234	15.2462	26.4381	14.9811	14.2911	11.7427	34.6062	2.54574	1.94393	3.65777	3.5211	4.35318	2.89554	2.79975	4.01041	15.5029	17.4184	13.5614	19.6469	15.2632	16.0653	12.7501	20.505	18.9819	4.77535	2.46696	4.76432	58.2844	41.431	29.6736	31.9099	62.2354	80.5439	23.6617	16.9024	23.3214	35.6286	45.5285	2.75373	4.64866	4.18903	7.00795	5.54032	4.69692
evm.model.chr10.61	2.29548	2.21274	2.91468	2.02368	3.98817	3.2693	3.42673	3.28706	2.64411	1.92265	2.53759	2.22698	2.35587	2.02479	2.5366	1.61373	2.30201	2.05546	1.67851	3.35785	3.65699	3.00791	3.88452	3.44549	3.2171	4.30067	3.32852	3.32053	3.40664	3.38613	2.69805	1.8635	1.73575	3.15386	3.90386	2.30198	2.77741	1.86367	4.24499	3.83777	5.50633	4.69663	4.03991	2.2391	1.48147	2.81715	2.38805	2.27009	1.38554
evm.model.chr10.612	23.3694	18.0548	13.8996	9.24463	3.18737	18.7878	15.4382	17.5044	52.6598	21.5036	13.1198	7.40622	6.66231	3.26383	1.49706	2.96631	6.64017	4.40544	5.31637	5.09777	3.25028	2.18732	2.19705	3.04003	2.5194	4.08647	2.58855	5.27069	23.807	10.4198	19.6199	13.1268	6.9354	9.46785	7.78052	26.0779	17.7476	26.3882	5.74136	2.60473	12.059	10.9576	7.30579	5.78521	7.00249	2.39004	4.84476	0.213991	4.39525
evm.model.chr10.613	17.9591	14.4939	10.0695	7.43544	2.66764	12.1326	10.6692	14.115	35.3269	13.3313	12.357	5.93853	4.68456	2.67001	1.93909	2.26589	3.9631	1.82282	1.72153	1.81258	3.31695	2.20356	2.10797	3.23089	1.72229	2.96159	1.62563	2.668	19.1194	8.11466	15.1671	11.6247	6.56305	9.99731	5.99223	17.9057	13.6801	17.9373	3.96618	0.994844	6.94203	8.55877	7.90525	5.21927	6.35681	0.859925	1.82553	0.230979	3.08923
evm.model.chr10.614	16.839	12.684	9.59443	8.77428	2.44853	11.5413	11.0629	13.1512	32.5045	13.1286	12.278	5.94868	2.01317	1.69763	0.811116	1.18683	1.76075	1.40031	1.1851	1.71569	1.94673	1.72762	1.01579	1.25687	1.34683	2.12551	1.55039	1.79613	14.4042	7.63147	13.7686	9.25314	5.07334	8.22543	4.70317	6.85171	5.3544	9.22588	2.33473	0.468973	3.1644	7.5992	4.66007	3.66779	3.19085	0.62157	1.03851	0.166956	3.27855
evm.model.chr10.616	25.8191	13.9513	15.9707	11.3706	3.61389	16.8744	15.5824	19.1845	36.7053	21.957	16.4143	10.8593	1.16905	1.00475	0.930365	0.133462	1.0852	0.912606	0.721866	0.175395	0.777726	0.426458	0.642534	0.547118	0.675405	0.939006	0.757028	0.850444	14.6125	6.32244	10.4922	8.46258	4.97345	8.48728	6.70331	5.03957	4.98506	8.03619	3.0834	0.820359	3.46314	9.35151	6.80546	3.88885	3.49193	0.232991	0.901641	0.0625821	3.13878
evm.model.chr10.619	77.1379	48.0321	66.0141	79.039	84.7661	84.2013	67.5078	84.6121	53.4439	70.8772	71.8021	81.9942	6.58694	5.78727	6.4511	3.12855	4.2334	6.01635	5.97524	3.485	4.16709	4.34781	5.45098	4.67205	3.59143	3.2017	3.964	3.7498	60.0002	59.1302	57.1324	58.4428	44.4381	32.5207	27.2395	24.6321	23.175	28.1787	17.6933	21.8729	16.6263	55.6861	25.1573	33.0815	26.1892	20.9797	14.6426	6.67841	25.32
evm.model.chr10.62	27.437	46.0422	29.2778	22.2737	21.0724	30.2537	26.357	24.4758	30.3965	30.5246	26.0135	28.1069	50.016	35.0195	38.3914	39.5762	47.6505	33.6789	38.9532	50.8462	43.409	34.446	42.5778	36.0952	45.6542	36.3644	43.7852	46.3439	25.1402	23.4132	22.372	21.3006	21.6737	52.5493	53.3141	28.996	34.7173	32.2152	36.7517	36.8593	43.9083	36.328	48.3908	31.0144	25.4192	19.8075	17.929	24.6167	23.8808
evm.model.chr10.620	62.4845	45.3501	58.51	81.4884	64.1717	68.2204	65.7723	59.0754	45.1296	49.4307	63.6912	58.6053	77.1294	85.9568	61.1235	82.6857	86.3909	73.3382	76.1281	83.8332	46.2177	40.0786	41.5528	42.2049	45.47	42.4541	55.6285	43.2212	65.5614	65.7869	73.564	71.9859	59.1051	59.1071	57.821	66.4694	78.0986	74.4361	66.1984	76.5066	86.5408	63.3471	51.8034	64.0462	45.5898	96.279	71.7584	50.7751	63.4819
evm.model.chr10.624	3.98051	12.1036	3.72165	3.42563	4.76204	2.65133	4.26515	4.92641	6.72339	3.90979	8.95723	2.93246	6.8041	7.82477	6.03788	4.54725	8.09296	12.6001	10.7509	4.26854	5.79503	6.84218	5.40544	6.95342	4.7153	5.30913	5.9551	6.9565	2.97513	2.03308	3.54646	2.33381	1.38243	0.944055	1.0643	0.690456	1.11012	0.793336	0.627395	0.221832	1.54645	2.17423	0.513559	2.43092	1.7323	1.80608	1.50466	0.778445	1.00233
evm.model.chr10.638	35.3208	36.255	38.4309	30.1495	38.9894	32.1308	33.3306	31.8693	42.3186	33.0684	34.4481	31.0779	25.3755	24.331	19.785	28.8775	20.8729	21.3059	19.72	31.2736	33.3202	36.239	36.751	31.1741	35.7995	36.5634	33.6354	31.3823	18.8306	20.6617	17.7024	15.0855	18.8202	26.2109	21.523	19.2257	21.8505	19.2041	22.5683	13.9883	22.3949	23.3821	24.6435	22.1532	23.0716	17.1285	16.6144	14.8782	21.9957
evm.model.chr10.639	80.7366	43.2452	85.7843	56.7282	68.0733	87.1005	88.6906	86.1587	45.4455	81.7018	61.4633	84.1206	38.4481	25.5443	30.7277	29.6203	35.0959	21.6056	27.4986	28.3236	20.7529	15.8922	17.0272	17.7835	17.4915	16.8954	15.3879	19.5436	18.5074	24.1034	21.9483	21.7668	24.4357	70.1357	57.7527	38.5622	39.7769	30.5284	56.0745	38.4323	49.9385	43.136	72.2602	31.5772	35.3533	38.1389	19.7121	27.364	32.7264
evm.model.chr10.64	14.2255	15.2434	17.5798	15.8432	18.2647	17.8721	16.3025	18.0065	17.5054	18.0119	12.5495	14.948	19.7787	13.903	16.4311	11.2667	13.7102	11.6251	18.0574	11.7165	14.0824	9.6524	11.0055	11.0949	11.4033	11.0288	9.95231	11.8615	5.9943	4.51569	6.63896	4.36084	4.56869	7.35703	6.36533	3.82272	4.4989	3.74549	5.82666	3.35513	4.54796	6.86468	9.23624	9.50947	12.0843	17.2457	7.31838	8.06243	10.9499
evm.model.chr10.640	14.4378	4.06745	16.6037	10.5276	14.9925	20.2249	16.6057	14.3778	6.3761	21.9723	11.0872	13.6877	4.62021	2.41389	5.33893	3.98371	3.32652	3.98638	3.80002	4.4692	7.42353	6.62338	7.58841	6.87091	6.43693	7.3955	8.81813	7.58449	22.1525	21.6874	18.8974	18.5644	9.38571	31.6396	18.267	17.1705	14.6023	12.9547	17.7804	17.0213	22.1592	27.4021	32.8766	14.928	18.6555	8.08534	9.78995	2.96148	13.2753
evm.model.chr10.641	10.9242	38.9326	11.7224	12.0726	13.7051	12.9352	7.26453	10.4462	17.385	11.7764	29.088	8.59328	24.3354	28.8273	26.1506	22.9054	23.8953	18.0904	21.609	23.9718	28.3992	29.3652	28.8255	23.9028	28.3784	27.4753	27.5716	23.18	42.2684	31.6144	27.0813	32.9482	25.6543	7.22203	15.0138	15.9487	13.7978	11.3453	7.73974	6.75539	8.22067	17.9021	9.79716	13.0676	8.43678	7.7786	8.19742	4.21136	9.07562
evm.model.chr10.643	42.4825	74.7587	47.2203	53.2043	39.8437	40.2458	50.0993	43.2994	62.6016	51.099	47.004	39.7118	187.744	105.549	104.706	148.766	136.425	113.807	123.263	186.961	115.833	46.7924	58.1994	61.928	85.9524	61.6766	70.0058	73.6487	64.9642	53.8108	60.523	38.4275	50.1207	69.9567	93.6167	87.8347	55.3367	48.2792	64.7208	39.7606	50.2153	84.471	78.9287	58.8163	73.8816	115.271	80.8797	74.7407	62.2367
evm.model.chr10.644	59.0052	37.3872	70.2167	56.2892	60.5965	67.0435	59.0461	61.8056	45.6101	74.5148	52.9906	64.7405	68.4968	48.5532	59.1485	53.2593	66.7157	50.8786	60.8218	52.4947	54.7797	41.0682	44.8122	42.643	52.3228	54.7352	52.6384	45.5154	73.1884	94.2346	76.3253	78.8588	84.3127	83.5721	82.1243	71.3656	63.9951	58.6582	86.2944	42.2002	78.8467	84.2852	92.9273	71.6947	64.0099	94.1878	76.1914	61.7195	74.6812
evm.model.chr10.645	32.1666	17.4303	26.7982	9.61539	8.64661	28.0409	24.4481	29.5283	33.2548	30.5132	18.8727	24.1443	17.3238	11.9695	13.5714	24.3355	14.9968	13.0513	10.8	16.6303	5.04214	3.1104	4.85994	5.65313	11.0464	14.9427	1.67316	3.61829	12.8172	56.6375	8.76853	14.7153	129.966	87.3661	65.0387	39.697	37.4996	61.4037	53.1423	50.1462	40.0122	44.1958	79.5205	10.1913	6.63845	7.74143	3.00626	5.93382	3.6338
evm.model.chr10.646	25.0057	15.4704	27.488	29.0633	28.8574	23.794	16.9045	20.6441	11.8925	21.7962	14.1501	26.4743	12.4827	14.0445	32.9898	16.1291	12.1418	17.1962	23.4469	24.7721	3.77468	8.4862	11.0188	7.36881	6.61573	4.97176	5.41112	6.81056	17.6052	68.1723	24.3478	41.209	49.1941	20.947	23.2815	50.4843	15.5417	20.0589	36.8055	9.64114	18.0419	18.1549	25.1183	40.0776	4.58743	15.8314	8.92723	6.56081	9.74976
evm.model.chr10.648	51.9453	16.2387	45.9222	37.4476	27.9588	59.4323	53.7158	50.4977	19.0355	53.9914	54.4046	58.0556	19.458	16.717	22.3599	13.1173	15.6338	16.5669	19.5206	14.4734	14.5515	11.4442	18.6796	12.5716	16.9714	12.628	14.59	12.3025	21.5673	18.5715	17.3226	17.2767	37.0756	72.8509	55.9876	55.6284	54.5335	80.9347	40.7987	42.7321	53.1178	48.5291	74.3075	25.9373	45.5503	24.2021	21.8455	28.949	33.1708
evm.model.chr10.651	0	0.023576	0.0222288	0.0676703	0.209384	0.0172895	0.0428056	0.0183195	0.119731	0.0196196	0.0216298	0.0430263	0	0	0	0	0	0	0	0	0	0	0	0	0	0	0	0	0.251001	0.249489	0	0	0	0	0	0	0.256887	0	0.0891471	0	0	0	0	0.184349	0.536675	0.17009	0.150451	0.228433	0.261874
evm.model.chr10.652	231.242	210.006	201.137	189.074	219.725	219.348	194.195	191.665	272.564	216.259	187.686	219.373	174.063	129.847	165.954	173.608	165.179	143.169	150.912	158.116	174.205	150.682	149.625	141.511	170.29	146.472	155.06	171.984	162.395	134.4	142.962	149.533	172.003	200.957	191.397	270.675	268.892	274.437	227.705	156.842	203.992	184.93	206.448	165.432	180.262	166.996	158.542	253.838	145.122
evm.model.chr10.653	89.9817	89.8851	73.8485	68.1384	79.9623	80.1946	66.6518	80.733	102.48	89.2114	73.052	74.3023	60.3894	63.3729	66.6618	61.221	66.7386	81.3622	67.8093	58.1676	50.8882	57.2767	70.8082	77.3684	68.8906	70.2458	77.0027	66.5559	123.349	98.7737	104.672	126.021	135.03	148.692	158.301	167.548	155.507	172.87	124.994	82.4539	110.587	134.176	147.16	140.333	134.595	115.181	117.212	182.039	107.661
evm.model.chr10.654	245.981	339.825	302.914	278.515	405.497	260.298	278.331	278.474	539.316	251.814	284.434	241.062	487.578	454.779	530.78	474.493	538.035	486.589	489.353	449.19	306.221	295.864	307.676	279.39	320.197	322.811	348.509	326.536	1154.21	805.607	885.9	910.389	1097.77	638.982	783.091	1270.5	1182.98	1121.79	1176.19	771.197	888.417	917.17	730.339	1020.58	1154.56	915.473	1128.55	1215.74	1043.81
evm.model.chr10.656	89.821	48.2128	66.7854	56.2854	50.5501	83.2781	66.1867	77.7691	59.9517	99.5302	67.4129	71.8037	57.6577	49.2377	49.3758	47.3142	55.9212	50.0079	55.2654	52.7775	41.6914	38.1737	37.9825	41.7112	42.6651	40.7533	43.9927	42.0951	82.3034	77.0836	73.153	87.9189	79.8681	167.032	129.568	88.1829	81.7717	98.7319	91.554	95.5993	109.358	117.51	146.846	61.6825	47.641	46.5819	55.0827	42.2519	53.6679
evm.model.chr10.658	85.1789	73.9641	63.2708	58.4362	57.2968	73.0741	69.1542	65.2052	106.325	83.7753	63.0888	63.8571	58.5288	48.6062	51.3261	52.6138	51.7333	45.1228	46.0417	55.6485	69.1464	63.4708	56.2891	66.0981	61.6947	64.6687	56.8734	65.8973	56.5504	54.5491	56.483	50.0563	46.0662	52.6724	55.1723	52.7703	59.3537	54.7209	53.9867	42.3589	57.6762	55.9606	50.6965	52.6286	45.3331	49.1744	40.818	38.9234	45.4362
evm.model.chr10.659	2.96552	1.8368	3.23276	4.11358	1.96964	4.26056	5.86706	4.99012	3.02648	2.49097	3.85715	3.53839	1.40721	3.38645	2.76682	1.34948	1.87692	3.07587	3.18161	1.55179	9.61132	12.2773	9.80542	10.3726	9.10562	11.5086	11.4238	9.18131	12.6747	10.7986	18.3031	10.9084	6.15723	4.26043	6.34782	6.82252	8.49973	5.6428	6.07079	6.76428	7.65658	8.14967	2.82271	1.87244	3.03082	6.18408	3.23427	0.685518	3.24927
evm.model.chr10.661	27.8582	18.1577	34.6294	24.8463	19.8001	23.1012	25.4306	27.3786	14.421	31.5703	23.8793	31.1654	9.21381	12.1972	13.4205	12.1005	8.20212	13.9809	14.6305	12.914	12.9353	14.3589	16.9424	17.5199	13.8986	14.4663	14.2382	15.0396	18.4807	20.3103	17.0418	18.6028	21.3702	28.313	23.6878	17.2341	20.6627	18.8032	28.2178	30.8068	27.685	23.2223	31.7805	19.6684	16.9986	22.2113	15.6912	21.3634	16.4618
evm.model.chr10.662	80.8556	31.0814	78.2999	49.967	48.0877	88.2072	72.4112	83.61	38.1978	87.9146	63.3602	75.4557	33.9398	26.974	32.1651	29.8197	32.118	27.522	34.4311	31.7966	28.238	24.9495	30.4189	26.5334	30.0608	31.5913	24.7934	32.5286	20.5782	23.2824	22.1795	22.0346	24.4148	48.2361	45.7311	28.63	27.3249	25.3339	42.1602	46.2125	46.5919	42.6539	61.9515	25.6594	23.1011	26.6341	24.481	24.7861	20.7793
evm.model.chr10.664	0.932515	0.893617	0.777742	0.887867	1.28204	1.28547	0.624034	1.46887	0.942561	0.715052	1.10364	0.470439	2.72532	2.45942	2.32976	1.70446	1.45886	1.5997	2.00927	4.2933	2.02327	0.605148	1.5196	0.436706	1.69899	1.45359	0.585943	1.69705	1.09775	0.606189	0.581581	0.835027	0.5914	1.28123	3.33795	2.07385	0.312081	0.339388	1.23463	0.374174	0.946778	1.79825	0.6176	1.61249	3.74425	3.88474	2.74165	3.66319	2.16335
evm.model.chr10.667	132.029	71.589	76.7267	78.9238	38.4607	112.945	112.586	104.566	88.748	135.524	97.6038	120.005	28.416	28.0219	31.7653	23.2121	25.6278	49.2244	23.6011	21.2994	39.7521	40.3037	29.9766	40.1879	38.4188	38.6542	36.8291	35.8838	30.1352	15.27	20.5551	17.6777	48.5238	111.535	81.9283	47.0921	76.4106	75.384	72.7323	100.376	89.9176	59.6621	87.8989	15.5147	20.1298	31.2909	18.9292	40.2209	18.4275
evm.model.chr10.669	1.70407	2.48832	2.69873	2.06423	4.22826	2.51044	2.28507	2.5594	2.67349	1.92711	3.35178	2.54622	0.247937	0.581743	0.292492	0.356647	0.203505	0.191273	0.24731	0.390586	0.538817	0.506493	0.508748	0.85286	0.437543	0.874445	0.551722	0.426115	0.561482	1.01473	0.949198	0.299527	0.296992	0.536177	0.49302	0.299269	0.313445	0.0284059	0.190355	0.0521957	0.28301	0.596847	0.422931	0.697302	1.30967	1.45277	0.321257	0.3066	0.585805
evm.model.chr10.67	147.34	72.9002	112.341	125.252	66.5317	124.791	114.711	133.136	105.58	126.926	130.215	151.122	172.312	167.658	142.048	187.981	137.742	130.112	120.878	205.869	314.845	331.38	384.428	319.102	383.746	320.058	400.892	342.811	154.213	97.1468	132.051	123.865	243.313	283.7	281.626	291.734	301.749	430.873	209.604	237.674	273.27	253	252.953	191.191	147.762	105.301	122.133	92.1222	193.195
evm.model.chr10.671	15.3014	21.9575	18.3069	22.161	24.7734	17.8912	20.1257	16.6987	21.4717	14.9366	16.4066	20.0563	13.0152	11.6545	13.4386	9.23419	9.37586	11.774	11.2748	10.1526	15.1623	16.4567	18.1442	14.6594	16.6598	16.3485	14.3784	15.2873	5.33826	11.6812	6.99356	5.34757	4.72433	4.05587	5.77071	3.93505	2.41347	1.918	3.58946	1.32493	3.03162	5.78348	3.73362	6.90882	8.83354	8.9734	5.3938	4.45737	8.28667
evm.model.chr10.672	20.2467	29.5283	21.5353	22.6122	32.1643	20.4077	23.8222	18.1443	34.8852	22.4506	19.187	23.3761	19.9302	16.3988	24.2033	18.7378	16.4388	19.0307	17.7359	18.7766	16.6819	27.6915	23.3043	25.9247	27.5855	25.4679	18.3583	21.0816	6.53683	14.5943	8.24766	8.26179	7.41169	6.23262	6.25979	6.72166	6.27842	3.91757	7.92937	2.46806	6.02194	8.07798	6.48089	11.0792	18.5229	15.8105	7.32402	8.12739	11.2268
evm.model.chr10.678	477.152	115.301	371.657	297.143	164.486	436.375	385.692	432.627	111.303	430.7	418.001	537.777	127.074	136.557	133.253	141.733	119.662	124.442	125.441	156.926	216.64	244.858	218.318	250.855	220.627	228.959	221.649	224.74	332.691	228.541	267.045	266.004	355.279	761.041	677.094	559.67	807.281	1146.96	587.413	938.266	729.417	481.856	633.885	153.051	186.822	102.548	179.793	233.124	156.59
evm.model.chr10.679	0.247017	0.455218	0.171682	0.0871075	0	0.267068	0.371931	0.353722	1.80323	0.189413	0.125292	0.124616	0.156939	0	0	0	0	0	0	0	0	0	0	0	0	0	0	0	0.161548	0	0	0	2.50653	0.424236	0.173373	0.378862	0.330674	0.179803	0.0860649	0.0825969	0.716558	0.739158	0.371814	0	0	0	0	0	0
evm.model.chr10.68	14.8176	10.157	12.2187	15.1524	7.90706	13.4223	12.9334	14.8496	12.9405	13.3615	14.0124	16.6475	8.47131	5.57653	4.50626	9.04185	6.04237	3.94465	4.71689	9.55187	18.1486	12.6679	14.9939	13.4009	17.791	11.2107	12.7322	12.8251	7.03284	4.24475	4.72744	4.54162	10.02	18.0373	16.1849	27.3138	17.4672	23.2001	12.0914	11.482	16.1603	14.9392	17.9392	8.88299	12.9985	22.9081	14.365	8.47966	13.4287
evm.model.chr10.680	25.0955	3.44611	12.5194	8.5475	0.246586	20.9243	19.2007	22.983	7.36541	23.6899	11.1031	12.3846	0.900901	2.08333	1.38385	1.55239	0.924317	1.19454	1.4041	4.78989	6.38045	8.69871	5.48797	7.53984	6.64508	9.06588	7.79618	10.9136	4.69477	2.50608	2.48726	2.80592	9.61115	34.8249	36.4195	11.5198	15.601	15.2565	14.6672	21.0994	21.5952	18.5341	29.4278	3.42255	2.3369	3.45633	1.32886	2.12051	1.69318
evm.model.chr10.683	0.646257	0.849085	0.388393	0.329776	0.089595	0.369908	0.557125	0.457267	1.87854	0.741575	0.377926	0.483286	0.0579657	0.0523103	0.0569853	0.138969	0.0594722	0	0.0867287	0.273947	0.539875	0.222026	0.297353	0.213634	0.223768	0.28888	0.03583	0.38742	0.25359	0.252063	0.298731	0.145889	1.37422	0.595431	0.272151	1.29438	1.00761	1.8429	0.286094	0.533878	0.347369	0.864529	0.315859	0.354971	0.314391	0.181953	0.20118	0.0488731	0.0778161
evm.model.chr10.684	73.3961	91.7682	57.697	62.0913	71.0129	60.4095	69.595	72.5005	78.5995	61.1658	72.964	67.3782	64.7698	51.1443	53.4956	49.6452	56.3894	49.5467	58.4716	51.9984	60.6631	52.0826	52.3144	46.5754	60.7054	53.2411	53.4132	56.1189	66.6321	56.4735	74.7376	70.0648	38.7379	37.0793	46.0101	44.5867	50.3566	49.8126	35.9038	32.6953	38.921	46.8909	39.2848	56.3599	43.9853	36.3288	46.1838	65.1994	39.3367
evm.model.chr10.69	48.6579	46.5436	47.3093	45.6169	48.5968	53.7215	51.987	49.9449	55.9098	48.4841	44.4246	50.2324	16.164	11.5013	13.8406	14.206	15.149	11.4282	13.2551	16.4454	12.9678	10.0543	9.61733	11.2336	11.7712	11.1717	9.95937	12.1563	15.0389	17.1482	13.7757	14.9167	16.5876	15.3561	14.9807	15.3364	12.8536	13.0582	13.3462	6.76888	12.3152	17.1347	15.4408	18.5363	19.926	18.2228	15.4275	13.4902	21.4838
evm.model.chr10.696	220.916	172.983	237.952	199.128	308.23	245.903	207.951	292.104	310.526	226.235	175.993	223.478	101.069	84.6932	103.062	69.9826	131.069	112.899	102.692	63.7859	79.4181	93.7754	89.7649	86.3748	93.4724	104.203	95.4558	86.6107	134.085	168.283	138.497	188.804	131.749	295.268	225.731	128.434	171.289	164.34	281.604	238.705	230.194	232.753	262.65	129.423	75.2013	76.193	94.4119	83.8035	86.9699
evm.model.chr10.698	161.332	125.987	171.302	130.07	163.414	182.779	173.407	164.178	186.248	148.393	154.072	171.036	257.56	229.812	218.73	164.372	238.697	197.997	229.891	218.302	338.991	348.915	344.575	304.828	361.966	347.296	379.101	345.441	98.5816	105.164	108.491	103.23	146.896	271.956	264.894	128.878	154.78	145.602	187.133	180.484	200.137	202.115	312.034	134.276	201.999	107.459	187.231	124.654	193.107
evm.model.chr10.70	0.907017	9.42729	0.441277	0.0319848	0	0.318708	0.151743	1.53261	13.6839	0.9737	1.01212	0.36606	1.03727	0.41603	2.03945	1.38154	0.591238	0.88912	1.03465	1.81561	8.05068	9.12331	6.65123	17.1322	11.4406	10.6038	12.5383	21.8985	0.296593	0.589613	0.395975	0.232055	0.632751	0.186929	1.33687	0.486896	1.39632	0.330108	0.948058	0.4246	0.263111	0.482506	0.764543	49.4047	21.362	2.653	13.9201	88.1687	22.6511
evm.model.chr10.718	10.1358	10.3772	7.82734	10.898	10.0294	8.13834	6.83825	7.73142	12.7226	10.7489	7.28037	6.58386	16.2464	17.7	21.3507	14.7827	20.2529	14.8144	16.0794	16.9077	19.4043	14.778	13.9801	16.1843	16.3872	17.91	15.5578	19.2093	4.31088	4.04806	3.57386	3.51691	3.82326	3.34499	5.23086	3.60702	3.52514	2.89327	3.99312	2.1487	4.49203	5.33028	4.36757	19.1687	27.6518	6.95816	8.80363	4.89721	28.1383
evm.model.chr10.719	0.0834167	0.494117	0.0993881	0.119764	0.0351069	0.111124	0.143542	0.127983	2.10119	0.197374	0.429148	0.0240471	0.522405	0.512432	0.625215	0.653442	0.442768	0.61328	0.747642	0.679841	0.599376	0.66699	0.786473	1.06033	0.651346	0.99263	0.730061	0.780719	0	0.0348594	0.0445923	0.0228661	0	0.0982372	0.100367	0.0959549	0.0239286	0	0.0249118	0	0.0777789	0.0713173	0.193721	0.0206062	0.0214245	0.0950618	0.0315321	0	0.0243932
evm.model.chr10.720	1.22097	0.176093	0.221374	0.359423	0.260653	0.361586	0.20249	0.291906	1.3474	1.31887	0.204637	0.267808	2.99497	2.55667	3.93902	1.89209	2.61604	2.06851	2.42222	4.20804	6.34532	5.37411	4.46376	4.72349	5.13355	5.30628	4.10281	7.53544	0	0.0207052	0	0	0.262601	0.612669	0.62595	0.635074	0.170553	0.71872	0.643657	0.340811	0.669869	0.656579	0.55614	0.514052	0.49629	0	0.206019	0.0454987	0.847587
evm.model.chr10.721	1.56499	0.244517	0.12414	0.395908	0.167047	0.289666	0.153677	0.102307	0.936116	1.09568	0.2761	0.274612	1.23206	1.28741	2.23119	0.777308	1.72979	1.25063	1.55235	2.96244	3.92566	2.40097	2.99378	3.26617	3.21846	3.13221	2.08428	3.59102	0	0	0	0	0.0970935	0.31552	0.967077	0.313081	0	0.78007	0.462291	0.136512	0.592145	0.237541	0.798869	0.588295	0	0	0.12003	0.0728979	0.452667
evm.model.chr10.722	133.297	83.7712	96.707	91.0834	58.6582	114.25	109.79	110.197	77.4578	115.909	107.906	124.984	43.4991	34.8309	37.2865	39.3744	41.9318	31.2884	36.943	41.916	35.9754	29.9315	31.5508	35.3705	32.2965	34.8207	31.0754	35.618	46.9789	47.4256	35.0659	41.2792	53.8094	130.791	110.436	77.9774	90.2919	114.353	100.381	128.636	134.967	83.8248	137.458	51.6748	40.4424	32.4258	38.4853	30.488	46.9318
evm.model.chr10.723	28.4702	21.534	27.413	24.5864	19.1043	29.9048	27.2973	30.2124	31.1286	26.1394	25.019	31.4904	41.3861	34.3259	35.9825	43.4925	39.68	31.6046	36.1113	48.4896	47.161	33.2925	41.3151	37.0303	46.7905	32.9541	40.1225	42.6371	23.8865	21.4989	23.131	24.0033	26.2677	66.3487	53.8683	41.7249	36.7539	51.4354	44.2988	43.6888	66.7193	51.3282	55.9964	31.0357	34.2615	39.9936	24.8345	29.1345	33.2282
evm.model.chr10.726	127.914	32.9102	82.7837	66.4507	17.9054	124.21	109.623	120.604	47.5654	126.181	88.905	124.5	79.7312	60.649	53.3652	64.5689	66.3138	42.1837	58.8598	66.409	31.9395	28.5665	22.07	27.1271	25.1851	27.2709	20.0341	29.5086	22.4608	12.3235	12.6032	19.9249	25.131	123.88	94.1902	53.2049	57.4634	83.8847	91.7719	85.2896	115.308	64.9779	104.123	67.886	71.7259	16.8031	29.0389	9.83772	64.2829
evm.model.chr10.728	35.5475	15.817	31.1097	19.7896	0.91574	35.2369	25.3295	35.99	35.9011	31.611	28.7198	37.3905	9.81114	10.0088	8.80649	7.84051	8.75317	9.1183	8.2262	10.4159	17.1058	17.1559	13.4029	18.167	14.8204	14.6086	15.1173	17.9887	3.5128	1.89131	3.21033	2.03985	6.2097	43.5489	48.4199	12.0569	19.4739	15.639	27.6428	54.2552	43.0919	26.3041	46.3874	0.354749	0.637082	0.991849	0.690896	0.239772	1.6416
evm.model.chr10.73	18.5717	63.502	22.7099	17.7268	28.3849	20.0576	21.2853	21.5096	28.049	17.9884	50.4081	20.2478	86.0041	77.8877	73.0371	82.8585	84.7286	58.9569	63.1833	97.7511	50.0488	38.6413	40.8613	39.7031	43.9488	35.9729	37.8851	45.5963	58.981	50.7675	62.8521	54.8895	35.6001	39.1793	38.9785	48.0041	46.2244	41.0777	33.6114	29.0554	34.1122	40.232	29.1855	81.889	118.745	30.1817	78.0849	50.5649	112.455
evm.model.chr10.732	92.6328	58.0729	65.7266	60.6959	27.4468	73.1714	70.5191	70.071	77.3817	91.982	62.792	72.1222	19.9819	21.2021	20.1043	22.9234	19.8606	19.7958	19.6199	20.9036	27.1404	22.6222	19.6198	22.4383	21.7809	23.9381	18.6235	18.8552	18.6806	19.4866	16.4735	17.0518	21.6213	62.3703	46.951	23.2709	34.4548	36.3964	35.2283	36.1503	36.0393	44.7275	58.4358	23.4038	16.2344	10.7805	12.6782	12.0214	17.7295
evm.model.chr10.733	69.0071	49.0154	62.599	57.7391	29.4745	67.3525	64.2638	63.1677	67.1976	67.3809	54.0438	68.3271	35.0327	32.7639	31.5091	36.0749	33.3941	26.595	33.3952	35.9606	41.2677	35.093	28.3587	35.5979	33.7069	33.6465	31.2533	34.8134	21.2278	18.7644	16.402	16.3836	21.6393	69.4468	52.0133	44.6099	46.4287	48.6764	54.7913	54.267	61.5426	44.0127	54.9643	22.9073	20.697	17.8945	17.2608	15.4496	18.5617
evm.model.chr10.734	74.9698	52.2405	64.099	63.4914	71.0847	71.7416	78.0652	76.6382	59.9416	71.1275	64.4769	65.6016	65.2623	49.6041	48.2633	50.1109	50.9367	36.8474	44.6273	50.8882	50.7333	44.5076	43.1106	45.7539	47.8607	44.7397	37.5855	48.0951	34.4787	32.2738	33.592	29.9466	29.1068	37.7488	35.781	33.4654	29.4454	25.5898	36.1307	18.8011	30.2079	39.9926	41.2858	35.0578	35.1302	29.6422	32.1191	28.3525	38.7365
evm.model.chr10.74	60.174	69.5229	63.0268	53.9224	53.5362	60.7527	65.8265	69.5466	78.1061	61.5593	64.9542	65.7399	107.289	81.0397	80.688	86.554	109.087	76.2509	89.681	98.875	64.4523	59.3138	65.3567	54.8312	70.6462	56.0191	77.327	70.1713	58.0916	52.4177	56.6089	65.9949	70.4699	112.761	104.953	95.4428	100.201	86.6587	87.1966	80.8597	86.2775	76.8079	111.943	89.8898	111.372	70.6485	90.7083	88.4092	106.986
evm.model.chr10.740	68.846	52.1693	61.7339	49.9886	45.8642	61.9443	60.043	54.1107	60.0736	66.4713	54.2262	60.5665	11.2494	7.53794	9.93339	5.89459	10.3669	8.11981	7.25669	7.53438	11.0839	11.2667	14.1677	12.1649	14.6366	12.7569	13.3242	9.51895	11.5798	12.8886	9.4228	12.3763	15.0957	13.3656	11.2368	6.9112	12.2417	8.41217	13.779	10.104	8.88091	13.9596	10.8203	12.0392	10.1981	9.77357	6.23444	5.56595	12.7326
evm.model.chr10.741	38.0407	29.8219	43.3307	40.1759	31.7682	43.8214	42.5471	41.2283	34.3077	42.479	35.5549	39.4249	26.8191	20.0796	23.0398	24.5817	21.5764	19.506	21.8463	21.9213	23.4952	20.4827	21.9157	18.5946	21.5794	21.3915	19.919	21.7109	13.7316	13.4883	13.0948	9.33927	16.4665	34.9005	31.3034	26.8781	18.3524	21.6164	21.1146	7.58056	25.199	31.3731	37.7929	18.9682	22.5834	27.5141	18.0109	25.8958	20.9372
evm.model.chr10.743	30.6618	14.2269	28.4831	14.9065	31.0522	21.0276	18.4934	18.6995	33.2841	23.3745	14.9986	20.0905	2.64784	1.70679	5.45403	2.11601	1.42301	4.3772	2.76692	2.5822	3.91448	5.47348	6.14465	7.74499	6.11905	6.28376	4.20865	7.22332	19.4038	22.8347	22.4028	15.3593	14.6	23.2452	20.824	9.43592	13.4163	14.2291	9.81875	7.10051	13.241	22.4345	12.3074	6.1199	9.33627	6.86029	7.52688	1.5592	5.82277
evm.model.chr10.745	16.5854	13.0325	22.3533	12.6258	14.2386	24.7994	21.3854	25.1504	30.0205	19.761	14.94	25.2335	1.99883	2.0391	3.41744	2.65647	1.69413	3.14269	1.47366	2.25895	3.10276	4.32739	3.90084	4.8044	4.50511	4.29776	3.33056	3.48507	7.62632	6.75789	7.84851	4.26517	6.24602	23.4923	21.6014	6.84462	8.49183	8.58766	11.9147	8.43875	11.6559	15.1218	22.9366	2.523	3.83232	5.30435	3.72	0.879284	2.96334
evm.model.chr10.75	52.6461	26.9422	51.4679	44.6324	36.2652	55.8886	55.7983	46.25	35.4279	48.5002	49.3728	56.2369	23.7557	22.5527	23.3072	22.0406	24.4706	17.2727	22.7478	21.4061	35.6955	28.0254	31.9278	25.5068	31.861	30.5627	33.0683	31.3918	32.1806	28.2437	35.0258	31.1619	33.7201	63.5482	60.4906	43.0969	48.5771	54.1338	51.7454	58.7622	66.5972	45.8233	72.445	42.6296	49.5883	29.1314	31.77	23.0738	55.2349
evm.model.chr10.758	0.311673	0.114874	0.541548	0.549537	0.51011	0.252729	0.260712	0.133892	0.175017	0.238991	0.158086	0	0.594051	0.71479	0.584003	1.18683	0.203164	0.954759	0.197516	0.623888	0	0.758465	0.761841	0.486531	0.655213	0.151822	0.244799	0.189067	0	0.202605	0	0	0	0.107056	0	0	0	0.226866	0	0.104216	0.226028	0.414502	0	0	0.0933906	0	0.183267	0	0
evm.model.chr10.76	23.1239	25.0393	23.7938	25.8663	28.7643	23.8847	26.4785	24.2148	29.5484	24.1969	21.7237	23.0553	13.7097	13.1718	13.8365	13.8721	16.2588	12.4665	12.3751	14.9458	16.2645	12.1797	11.2311	12.4878	14.2013	12.9095	12.3731	15.9768	14.2197	16.1075	16.3491	16.4259	13.3469	13.753	13.936	16.4222	12.1093	11.5563	14.3792	8.47742	15.4408	15.9858	16.1785	20.2174	15.9804	21.199	17.4889	16.4671	19.2024
evm.model.chr10.763	38.374	42.6106	18.7794	20.9989	32.822	12.0056	21.5112	26.1406	61.9961	45.191	18.8627	15.9469	32.96	25.1867	31.4444	23.2597	33.2712	29.9043	24.2156	23.17	136.298	129.641	103.742	117.23	126.553	123.23	112.273	129.772	7.38756	7.75103	4.78363	7.84946	6.8986	6.61044	7.73253	9.99944	8.96095	4.21269	8.64887	2.61135	6.42213	10.1544	10.5376	0.32153	0.501449	0.988871	0.820025	0.697236	0.333044
evm.model.chr10.766	6.40846	3.52966	2.79282	3.08857	1.26809	4.10385	5.90139	6.36054	6.58469	5.60159	4.93878	6.0613	12.6273	11.5609	11.3016	8.06306	11.3871	10.1719	11.1315	11.2707	63.692	59.9214	52.2676	50.6325	50.5838	54.4089	50.309	53.8313	2.23456	1.67365	2.35603	1.46207	2.30425	1.83481	1.50304	2.0113	1.17569	2.1718	0.687449	0.321828	1.37854	4.11205	2.01373	0.124822	0.0865194	0.127964	0.268824	0	0
evm.model.chr10.77	18.3768	50.751	10.4132	10.887	11.677	12.9905	10.5036	26.9528	52.7135	22.261	14.6285	12.9355	137.88	162.359	74.1342	164.093	100.369	63.8179	82.6175	188.645	86.6095	80.6021	73.5624	70.9744	92.8999	76.0159	88.6403	80.7357	9.67124	17.2444	10.6385	8.46289	6.41685	8.55487	13.7933	16.2646	11.0702	6.18463	26.9369	10.1931	18.9087	12.2055	13.1211	32.1882	14.9647	7.9909	15.9417	7.87521	10.4442
evm.model.chr10.778	1.97067	4.29484	0.327527	0.846003	0.897493	1.50534	0.602043	1.98763	11.002	0.972365	4.08515	0.518698	11.8671	16.7026	14.7703	12.9202	12.5107	16.1682	16.8326	11.1483	40.8984	51.293	48.8684	45.7429	35.6644	45.9108	39.5706	38.3582	3.0259	2.89629	3.74057	2.19211	4.1841	1.41266	1.92437	1.44555	3.26891	2.36995	0.597055	0.114599	0.869918	3.36152	1.13493	0	0.20539	0.151888	0.100763	0.122393	0
evm.model.chr10.78	26.4858	41.6667	39.9922	49.827	56.8726	43.2424	37.1458	33.929	49.0819	32.9479	28.6041	33.6386	25.7295	26.1478	24.7735	22.2684	19.0258	19.5746	21.2384	26.0829	17.631	12.0917	20.1718	15.6214	18.773	17.3914	14.0005	14.7336	23.7072	24.2759	24.1356	24.3025	26.9395	14.4474	16.8275	15.5482	17.2162	13.7906	23.898	11.1015	13.3617	22.3545	15.5493	21.4049	19.0846	27.4643	21.8669	21.9821	15.9323
evm.model.chr10.783	11.039	7.95222	16.15	17.8737	22.7683	15.7273	9.14431	10.1515	10.4105	18.4141	12.5186	9.89406	33.2035	30.8672	26.3531	21.8569	36.79	32.942	30.5585	22.8285	2.02652	2.0002	2.56719	2.88689	2.68785	3.33651	1.82913	2.3268	8.21991	6.52297	5.76691	5.84862	12.9448	6.9875	8.17256	11.871	9.42127	9.72211	10.3811	5.70284	6.95421	9.97463	9.01085	18.4766	16.2549	21.188	14.0964	14.7008	18.6008
evm.model.chr10.784	31.4044	13.6037	71.0035	43.918	58.8034	36.4735	43.9356	34.0767	14.6541	34.5623	31.8683	42.1471	4.41779	6.12254	4.22674	3.12066	5.54435	3.99391	5.90172	2.29913	1.22458	1.15832	1.01171	2.32598	0.957125	1.02825	0.780213	1.43114	195.037	185.811	171.511	220.152	81.819	22.7327	19.7177	65.227	133.496	115.802	73.5463	64.6663	51.6655	40.0867	24.9326	17.2306	9.80389	5.97065	15.7708	29.7763	8.66301
evm.model.chr10.785	214.614	222.817	180.338	152.714	136.199	205.332	193.257	187.887	235.684	227.2	200.462	214.86	197.108	159.994	184.51	197.741	187.411	159.245	194.15	196.463	228.45	228.047	185.35	238.47	208.27	211.832	196.529	236.384	207.521	231.052	185.707	213.02	195.348	263.41	251.558	237.81	323.638	367.949	286.945	376.942	301.043	236.627	262.87	147.021	142.101	100.754	106.578	107.575	149.259
evm.model.chr10.786	193.726	252.21	223.814	208.762	170.757	245.007	236.27	238.695	267.405	241.059	240.239	291.061	233.286	200.259	203.53	234.535	223.315	212.304	223.593	233.383	248.598	252.999	231.197	285.211	247.238	255.163	236.315	273.234	217.81	239.203	189.608	203.516	186.694	305.305	282.022	341.945	357.985	383.65	330.666	392.416	376.811	251.819	292.874	164.461	198.94	191.681	163.494	160.432	208.917
evm.model.chr10.787	44.7829	29.4869	29.5613	33.2704	24.5614	38.4253	34.5903	32.0595	41.8597	43.4696	34.5872	31.6891	27.519	28.9194	25.5701	23.1817	23.223	22.3632	23.0132	24.5848	17.1363	15.565	15.4815	16.9281	15.5922	15.8625	15.8075	13.9907	18.8031	20.0104	15.4364	16.5906	19.76	30.6574	27.7905	20.2989	23.7831	22.3382	19.0112	16.7404	20.1027	23.2538	25.138	12.8793	11.2558	10.8029	11.6137	11.8969	11.7706
evm.model.chr10.788	11.7824	11.2291	9.71372	9.28333	9.4887	12.872	7.67025	9.48786	20.4855	13.3366	9.85201	13.3305	12.967	11.8714	11.4544	11.7141	10.6046	8.51743	11.9969	12.138	4.37574	6.23842	6.26618	5.31001	8.70557	6.77205	7.43439	5.02412	10.4461	10.7678	9.13156	8.04064	9.94229	16.4593	13.0792	15.4247	18.2144	12.3801	13.5007	9.79168	11.7981	13.1782	10.8636	6.39349	7.35645	6.55442	6.3484	8.34495	4.642
evm.model.chr10.79	58.7098	62.7341	44.1384	49.528	40.2447	56.1788	48.2691	49.7052	57.4361	48.3059	54.3345	51.704	109.055	125.278	105.475	131.981	102.829	106.742	113.021	127.175	129.985	118.524	130.546	130.681	139.405	124.694	146.87	137.919	45.8934	38.823	38.724	41.064	49.01	62.3903	70.8253	61.3159	71.9878	67.3063	70.4251	87.5227	94.5754	63.8149	75.7598	50.6266	63.0041	81.7303	61.5766	88.5842	55.8206
evm.model.chr10.792	141.888	107.575	136.534	126.755	111.968	161.299	137.969	142.019	145.681	153.62	141.109	149.797	75.9356	58.9645	68.6175	66.1822	70.2567	49.1803	57.7892	76.5701	74.1677	61.8119	59.4044	61.7409	60.3489	58.3053	49.6427	59.8633	75.6303	108.517	70.5021	71.0297	69.4807	96.5558	90.4395	90.843	82.6375	95.1499	86.229	48.5112	82.562	94.3119	100.639	62.3616	73.6779	81.5364	68.4454	46.6742	59.6934
evm.model.chr10.793	21.9071	32.7161	26.187	27.3921	31.1948	27.4769	24.6799	21.5141	46.8	22.8423	24.4793	22.3279	10.9707	8.61031	10.8097	8.58783	9.26901	8.80003	9.46732	8.6282	12.798	9.15763	9.60342	8.78086	10.2393	10.2211	8.85674	8.89567	10.5914	11.1144	10.0268	8.57624	10.3081	8.10594	8.79122	10.0017	6.44431	7.79374	6.86861	3.11002	6.04785	11.7519	9.68376	13.2254	13.8368	13.5834	9.14587	10.7821	10.2558
evm.model.chr10.794	40.5597	30.3216	46.7144	39.8471	42.7395	53.5238	40.8979	50.2201	36.0339	40.5759	52.3285	52.5562	52.6178	40.8475	46.1334	51.1098	52.9075	41.2847	48.817	45.3763	55.5844	48.6251	51.0871	50.2289	51.1792	46.5184	50.2207	49.6544	52.7213	60.5108	44.3035	50.8125	58.816	82.7857	79.841	58.809	54.0499	59.4813	56.0305	50.2248	67.0567	66.8464	76.9534	27.3631	35.3867	44.4596	27.9956	29.6745	28.3958
evm.model.chr10.795	2.90402	1.95273	2.77088	2.59914	3.95697	3.10648	4.43559	4.6362	2.86929	2.97498	2.79814	3.94139	3.40916	2.32469	2.55128	2.22697	2.91808	2.49334	2.55995	2.36849	4.4744	3.88809	4.34751	3.98818	4.4467	3.74456	3.78838	3.79453	0.862535	0.548698	0.690931	0.371168	0.525753	3.1012	3.5863	1.4911	3.10732	1.12457	1.44419	0.866879	1.42649	1.94944	3.67088	0.907885	1.03879	1.5965	1.35604	0.931216	1.39356
evm.model.chr10.796	42.2776	47.4566	41.6632	46.0426	52.0205	51.1707	51.027	56.2073	47.3938	44.1631	43.9926	47.3266	32.3215	30.2385	31.4105	25.2371	31.9447	27.594	29.6518	34.451	26.467	24.0409	27.4754	21.6751	29.4352	27.6233	27.0355	27.817	27.4713	28.8608	23.6505	25.4864	24.3458	36.9524	33.8225	20.133	24.9135	24.2482	30.4903	24.1507	29.2781	27.8156	34.3534	30.8363	27.8654	25.8554	33.3788	25.5848	30.7711
evm.model.chr10.797	13.2684	13.431	10.4569	13.5856	10.9666	11.9118	13.9846	14.6978	21.2168	13.0084	12.7068	10.6302	4.81706	4.72746	5.03157	5.48558	5.86894	5.51617	5.64574	5.40682	3.92566	4.30519	3.16605	3.92055	4.78172	3.64714	4.83852	4.1969	3.99783	3.17284	3.54646	3.18247	3.99702	7.42222	6.01993	4.32443	4.09158	4.69103	5.74562	4.30987	7.52606	5.41982	7.9031	4.47944	4.94132	3.78016	3.73379	2.16611	4.39734
evm.model.chr10.798	28.4577	26.4955	30.8635	31.4567	46.3972	31.222	22.6014	23.4764	30.4238	31.5211	24.837	17.9587	11.0269	9.77181	11.7194	9.28844	9.2241	9.00495	9.61179	9.15509	4.08648	4.31244	6.30635	5.1868	4.43758	7.61667	4.66683	5.40655	12.5779	20.7862	15.0665	13.9014	29.6004	9.23777	14.2668	15.768	16.2481	12.7188	23.7527	10.4044	14.4578	14.2965	13.6507	20.8867	15.1334	17.3586	15.2394	14.8253	14.5898
evm.model.chr10.799	107.673	23.7976	81.9911	48.4796	20.4926	106.76	92.2557	102.772	27.3751	116.594	65.4058	81.6209	20.6571	13.2954	17.3956	16.6793	17.3151	14.2071	15.9785	16.7622	22.8695	16.0734	16.7447	13.5984	19.6887	17.4517	17.3943	18.1604	9.62888	5.02472	8.87629	7.59253	11.3605	80.9785	61.1624	22.511	25.6427	25.3411	45.9543	27.5898	52.9865	49.3392	89.2001	11.3682	9.35646	13.5121	9.64938	9.70519	7.57635
evm.model.chr10.80	36.8314	46.1049	30.5402	30.2554	30.0755	33.5939	32.4432	33.4925	32.8998	36.3558	40.3083	31.5878	43.2494	36.9127	42.1109	46.8148	42.1647	37.3946	41.0753	42.7839	37.4021	29.495	31.0775	31.6352	32.9075	31.467	33.8818	33.0725	33.2264	32.6874	29.044	29.5642	37.1246	38.7964	40.0642	47.0898	39.9227	39.4158	36.5833	28.9937	33.7413	35.0835	40.3452	33.8411	33.61	33.1142	33.6546	38.4898	30.2639
evm.model.chr10.800	0.10184	0.619337	0	0.0538691	0.0500042	0	0	0	0.4575	0	0.309932	0	0	0	0	0.232681	0	0	0	0	0.602624	1.23916	1.24467	0.238464	0.428187	0.446477	1.19983	0.37067	0	0	0.285816	0.195415	0.193761	0	0.107217	0	0	0	0	0	0.221567	0	0	0.176101	0.183095	1.354	0.628776	0.327321	0.833861
evm.model.chr10.801	6.05012	6.71119	4.3737	4.35603	4.31053	5.2209	2.42727	2.92866	5.20242	5.69217	6.13745	2.68475	6.6635	7.58355	6.07769	4.30446	7.93816	8.56768	6.72051	3.90733	5.8614	7.60971	6.36174	8.00426	7.10458	7.97572	6.95633	7.81152	9.20279	4.88617	7.10441	7.75187	7.94494	5.06358	6.37977	5.60782	5.03105	5.89538	6.41523	4.69548	5.45106	6.78051	5.40264	8.79932	3.70141	2.55647	4.00866	1.7479	6.40096
evm.model.chr10.811	0.264611	0.0731462	0.0344832	0.0349919	0.324814	0.321851	0.132807	0.142093	0.29718	0.0304356	0	0	0	0	0	0	0	0	0	0	0.195724	0	0	0	0	0	0	0	0	0	0	0	0.125862	0	0.139291	0.608769	0	0	0	0	0	0	0.179234	0.114391	0.118933	0	0	0	0.135413
evm.model.chr10.814	1.0784	0.890526	0.740021	1.14085	0.911541	0.719482	0.82214	0.867898	4.55322	1.04254	0.692381	0.564692	0.260181	0.469593	0.306937	0.436636	0.533887	0.301078	0.67476	0.327899	0.9693	1.3952	1.33468	1.47032	1.26266	0.797937	0.707627	1.63958	0.34817	0.612283	0.178782	0.0261932	0.545402	0.337593	0.89102	0.533881	0.0548207	0	0.199756	0.0821599	0.118795	0.680784	0.443816	0.377671	1.39888	0.907446	0.168561	0.0584983	1.6486
evm.model.chr10.82	0.329896	2.18863	0.423295	0.671156	0.249201	0.349815	0.280202	0.588686	2.907	0.583764	0.308915	0.460876	0.193472	0.261895	0.2853	0.695755	0.0992504	0.0932847	0.482458	0	1.65178	1.97615	0.744356	1.18841	1.28035	1.1867	0.717541	1.20073	0.149366	0.692844	0.189919	0	0.386252	0.209197	0.534329	0	0.356694	0.332489	0.795747	0.254561	0	0.961848	1.83347	0.263286	0.273742	0.134957	0.134296	0.163124	0.311673
evm.model.chr10.824	39.7962	24.4615	37.7563	24.7613	19.2252	44.1005	31.8247	34.8323	36.1181	33.6101	34.8284	38.9002	11.4389	8.75666	8.53103	10.3076	10.765	7.60744	9.75752	8.57513	9.91912	7.55423	7.7902	7.85019	7.91803	8.6494	7.50955	7.0804	34.472	27.242	29.8146	26.844	17.482	63.8051	50.6777	52.991	42.8434	55.0429	41.4888	33.8382	46.24	42.894	65.0043	16.7475	9.71088	8.85968	8.25046	4.7447	8.93836
evm.model.chr10.833	1.20621	2.16731	0.541431	0.301294	0.312581	1.48073	1.36214	0.878027	4.21455	0.986586	0.526839	2.06219	0	0	0	0	0	0	0	0	0	0	0	0	0	0	0	0	0.164346	0.130685	0.501519	0.25717	0	0.794111	0.176375	0.34688	0.0336399	0.10975	0.17511	0.0672217	0.43738	0.167102	0.211821	0.0289691	0	0	0.0295528	0.0358967	0.068586
evm.model.chr10.837	14.1995	5.27643	15.6528	12.9901	10.4009	20.244	16.9988	19.3499	8.23501	13.1729	7.8516	12.0369	1.10919	2.20215	4.7979	1.59553	4.09688	3.6367	1.9915	0.698943	13.7743	20.1098	20.4838	17.1694	20.7977	19.56	17.8261	19.4867	6.50809	2.72375	5.44412	4.5783	4.09667	45.2153	25.3646	12.0495	15.1911	7.8789	11.8006	15.4115	14.0537	21.1287	23.1252	3.52203	4.60353	7.27294	5.64615	9.8508	1.31035
evm.model.chr10.838	23.7272	10.5223	26.9851	20.0388	17.6043	26.6771	16.9758	19.4516	18.9322	24.5181	14.8206	21.4527	1.58924	2.43188	2.71714	2.0707	3.40287	4.26444	2.20552	0.870814	15.338	19.144	17.4569	15.8738	17.9859	19.5488	18.7073	16.6255	5.51232	2.89863	3.42533	5.66932	4.62123	14.98	11.8697	7.25604	9.71808	5.85814	9.54897	10.9098	8.83364	15.404	15.9446	2.35077	2.70483	4.77168	3.90098	6.25308	2.00361
evm.model.chr10.844	225.409	150.753	242.975	272.68	212.019	158.615	201.704	228.985	187.035	258.588	180.341	200.333	135.444	124.85	226.269	148.828	135.984	168.356	130.822	148.277	150.308	228.804	188.852	227.453	217.385	162.247	150.143	235.199	114.248	110.487	117.179	94.2259	74.5517	92.6387	139.673	123.291	169.255	104.736	179.285	98.9359	141.908	166.457	110.466	160.844	130.467	121.782	118.818	177.567	117.106
evm.model.chr10.846	40.6368	47.6272	38.6482	44.7651	35.9535	42.9204	42.3749	39.5309	49.4744	38.6422	40.7574	42.2406	29.6568	21.6787	24.4769	25.1908	24.7639	18.7231	23.9996	26.5684	24.9385	17.8388	21.1405	20.3916	25.068	21.9794	22.1203	24.8268	26.08	17.7039	19.3396	18.9716	19.8561	36.019	35.9166	27.7552	26.3105	27.9802	25.6378	13.745	30.984	28.1509	37.6113	23.8834	23.18	24.3518	20.8237	19.0238	19.9524
evm.model.chr10.847	68.4507	62.8499	72.5921	69.6788	79.8346	69.3356	69.4493	67.0187	63.0313	64.9832	72.8284	72.6454	56.5623	42.7963	49.4509	46.7542	51.3506	36.0158	42.6375	51.0143	63.0021	50.0282	49.0973	50.5684	57.6633	48.1397	49.0188	55.0364	66.9646	59.1063	64.9542	64.6404	48.29	54.6623	51.8922	51.4	48.8994	44.2119	46.4687	23.0083	40.2496	56.0366	49.4252	63.4094	60.633	46.8842	49.1023	41.1371	58.4465
evm.model.chr10.848	62.7048	75.8283	36.3518	52.5992	46.8385	47.3893	60.2805	49.1828	62.083	66.5195	54.2837	39.3437	115.023	89.2037	78.0351	95.5103	102.492	70.9851	78.7288	101.925	157.741	111.577	133.682	121.435	140.493	121.548	150.806	126.769	31.0649	25.093	29.6611	25.4059	21.1918	31.5787	35.4481	44.6066	28.6377	28.1406	27.3913	8.98587	26.2844	35.9357	34.4893	27.4468	28.2895	34.9979	36.2474	19.8254	31.6867
evm.model.chr10.852	56.8925	71.8094	39.186	41.5993	42.5025	52.7337	47.7763	57.9388	60.348	69.9504	59.2931	48.247	71.2178	52.4868	48.0091	60.572	68.0236	59.3564	67.4859	66.7811	38.9558	30.959	29.5746	27.2891	30.2979	31.7221	35.2172	33.3518	74.3568	78.8537	60.339	65.3809	53.2331	60.3215	68.9346	81.6643	80.0306	75.9597	74.6707	68.0029	87.0989	59.4536	71.1063	86.6864	102.925	75.2266	89.3749	59.3793	101.889
evm.model.chr10.853	51.9115	55.304	40.9336	37.8883	26.6807	47.1528	48.197	45.5345	50.4572	52.2731	47.6604	45.4378	15.706	16.1514	16.757	19.3621	15.6562	14.7151	15.8282	17.7735	24.1282	22.3328	25.1387	21.2394	25.1117	21.7814	21.7244	23.2885	16.8357	17.9385	12.6687	14.4838	15.6374	34.2941	30.9801	26.1831	22.3184	28.3862	24.9714	22.6195	29.37	28.7778	37.0562	14.3226	16.0207	13.1355	14.1229	14.3031	13.9038
evm.model.chr10.854	926.764	1435.47	1424.17	2001.6	1414.16	1365.67	1520.74	1238	1312.96	811.264	1458.9	1330.71	1776.66	1100.31	1292.5	1500.53	1531.11	1347.93	1504.11	1644.26	902.861	604.167	625.654	565.862	766.504	704.293	846.359	839.566	2550.3	1771.39	2335.83	2462.9	1828.82	1593.4	2027.79	2693.09	1402.21	1200.98	1711.8	1413.17	1484.74	1893.44	2004.25	2597.8	3236.48	3102.6	3786.08	2801.58	3312.17
evm.model.chr10.855	0.302208	1.39232	0.175034	0.0888081	0.214335	0.0816846	0.303354	0.288502	3.20548	0.154489	0.221412	0.220218	0.0640011	0.115514	0.314593	0.230157	0.0656646	0.0617176	0.319197	0.100824	0.397392	0.163429	0.0820783	0.157252	0.423543	0.245353	0.0791214	0.183325	0	0.130968	0.0628258	0	0	0.0692029	0	0.0386258	0.0674258	0.293302	0	0	0.0730548	0.133971	0.0909775	0.0580638	0.0603696	0	0.0592339	0.0359745	0
evm.model.chr10.856	19.7158	7.22813	13.7937	12.6141	6.36811	19.8885	16.4834	17.9729	9.80844	20.2109	12.0427	11.239	1.99355	1.43924	4.89958	4.06249	1.84083	3.46036	1.19311	2.51242	164.94	160.608	150.841	159.191	139.844	151.014	148.118	155.892	2.77034	4.58942	1.95694	2.10731	3.48246	27.5914	15.6364	10.708	5.35557	6.62357	14.6496	5.87554	10.8089	16.5878	20.1202	1.35646	2.1625	1.25154	0.830275	1.56878	1.60575
evm.model.chr10.857	89.9494	193.202	86.505	71.9454	66.2318	89.198	85.1367	87.6055	113.404	90.5636	124.572	82.9038	175.631	124.987	155.302	135.05	157.684	145.765	136.304	139.899	826.959	749.596	735.908	733.704	768.877	726.103	744.346	734.211	63.7492	61.8875	65.8591	63.2784	57.9314	84.898	88.8001	69.8743	75.4514	56.6359	100.374	49.557	89.679	72.8355	90.3408	112.885	138.05	98.8289	122.265	192.826	105.134
evm.model.chr10.858	4.94262	6.55728	7.49241	5.22467	3.07285	7.1379	9.13747	9.15177	16.0183	6.40936	6.61314	4.2096	5.39184	4.53959	5.73003	6.51745	4.0949	3.84877	4.68715	6.14509	4.90958	3.57667	3.80506	3.77453	3.28911	3.96079	3.1094	3.91143	0.209295	0.1541	0.19959	0.356316	0.699083	1.69365	1.15635	0.690808	1.12655	0.414126	1.86663	0.190238	0.988514	2.19898	2.57624	0.362091	0.909212	0.462255	0.320601	0.524872	0.444811
evm.model.chr10.860	232.736	197.889	219.372	201.874	182.86	197.943	222.105	225.624	151.864	218.736	207.415	164.191	69.6327	63.2132	76.9121	66.78	60.1351	65.2493	67.2339	59.9229	205.373	203.637	183.231	206.444	180.64	192.799	177.356	185.618	59.453	58.2024	63.4789	64.3364	49.8679	63.9732	70.4361	53.8052	53.3312	51.8029	61.4431	44.8118	53.337	77.1648	67.732	143.138	122.671	107.278	133.161	164.279	132.767
evm.model.chr10.861	178.739	156.067	185.965	177.059	159.303	175.328	193.438	197.851	118.299	174.144	184.982	154.41	40.773	39.0462	42.6203	29.9026	27.6237	35.5855	41.2705	32.2512	115.901	116.416	108.44	102.294	98.6703	107.963	94.4308	105.949	39.3142	37.0532	42.0508	42.0433	33.4874	41.0176	38.2957	19.7792	27.3225	26.4117	29.0111	21.821	22.0921	44.1148	41.5738	84.3993	63.6529	45.7219	67.1923	75.1369	70.4406
evm.model.chr10.868	52.3186	34.2324	42.5178	57.1593	42.6075	56.6659	41.909	45.271	40.2028	50.4013	53.4513	61.7984	110.926	97.0311	107.097	86.0383	113.518	67.0259	91.6855	109.495	118.902	101.058	119.336	96.8899	141.121	95.0539	120.648	122.435	34.6055	29.6077	29.9374	25.8474	38.9386	73.0077	72.2398	60.2681	45.4295	72.1565	66.5877	33.8933	56.6701	63.6908	90.1993	19.6895	41.7456	32.8502	28.2258	40.0255	23.765
evm.model.chr10.869	36.1746	36.4851	42.492	43.1602	47.5917	41.6065	67.2007	43.625	37.0727	37.1477	45.7892	51.1864	21.2904	18.8838	23.5242	22.0798	16.685	16.4022	22.5938	22.9523	14.7599	13.4537	12.407	12.4355	12.9583	13.0029	11.2215	12.612	21.8218	27.3018	20.8098	19.3788	22.7514	17.8981	17.177	15.7034	11.3022	12.4052	13.0588	8.89073	11.6396	19.5998	16.7637	19.1873	19.0101	18.9719	14.4136	20.9122	17.3582
evm.model.chr10.871	3.82228	3.05647	4.14385	4.3159	4.81125	1.35261	9.64456	4.59438	1.92691	3.91179	4.06117	5.01063	0.290685	0.327906	0.357211	0.304893	0.29824	0.315353	0.362437	0.228964	0.620435	0.371137	0.232993	0.401748	0.520996	0.167154	0.359359	0.485706	0.224417	0.724963	0.55286	0.164611	1.32388	0.510755	0.200703	0.899096	0.880439	0.686884	0.737275	0.133864	0.580659	0.3803	0.550944	0.362613	0.119959	0.152075	0.269033	0.20424	0.234138
evm.model.chr10.872	145.264	130.373	143.677	122.292	165.485	129.505	150.162	145.758	157.463	138.974	130.396	133.981	209.427	157.143	180.633	203.123	255.632	147.664	169.452	244.722	101.543	78.8799	79.9419	77.8658	105.711	90.0138	107.064	99.6275	131.978	94.4406	123.409	124.486	110.152	149.522	138.712	144.98	148.343	144.669	129.374	95.5034	141.146	128.389	146.573	83.711	82.9102	110.552	108.486	89.9497	91.7856
evm.model.chr10.873	15.94	71.6105	12.7797	14.6501	20.0904	12.4165	26.9193	10.6759	129.824	14.4748	17.0189	15.2809	18.9786	15.6877	12.6997	15.2941	17.181	12.7649	15.1127	19.0944	11.388	11.8102	10.022	9.60044	13.1928	11.0051	15.5758	10.6593	13.2976	17.3786	12.681	15.0121	10.5867	5.34583	7.22356	10.7801	9.66103	10.1409	7.78399	4.86831	6.09849	12.9364	6.95232	9.6218	5.94217	5.45115	7.01121	6.09584	8.3927
evm.model.chr10.874	28.3509	44.2803	28.1073	30.9783	25.0821	28.719	42.0689	28.6318	82.949	29.9253	25.8521	34.8959	29.6138	26.2315	26.4272	26.6566	26.7958	24.1841	22.2359	29.5232	29.6848	29.648	28.9391	28.6616	28.8662	26.1823	30.3283	29.9968	21.5972	14.5071	18.2358	17.4918	19.7981	28.5646	27.2523	24.1707	23.2837	25.5088	27.6861	22.2284	24.6974	23.1889	25.4492	22.1823	17.3425	15.4738	15.3727	14.8337	14.8752
evm.model.chr10.875	12.6834	13.6378	10.9843	17.3271	15.1523	11.6614	11.8794	12.3132	20.0208	15.7601	12.5626	16.6262	20.1773	25.767	25.2629	27.3813	25.1936	29.7367	24.6832	31.1864	28.0706	32.0806	27.5852	24.788	27.5034	26.9999	19.5318	25.99	12.2464	16.0679	14.3879	13.031	17.766	13.1727	13.9839	39.7487	25.9696	25.2978	17.5372	13.5246	16.0786	12.0533	13.6194	24.7814	17.0573	16.3319	16.3841	16.7983	10.5282
evm.model.chr10.876	10.2059	11.7438	11.6836	15.795	11.5688	11.0475	11.3965	9.42954	16.8914	11.4917	9.75877	8.91785	18.3356	16.4627	16.5615	14.6156	14.897	15.7068	14.2043	16.8617	14.8812	13.3094	14.5026	12.692	15.5012	15.1286	10.4132	18.1734	4.67063	5.49959	5.11644	3.74802	5.96931	5.3087	6.76045	6.54403	4.09378	5.99817	5.58906	4.84951	5.71043	7.50091	5.90962	6.41742	7.22098	7.36886	6.24525	7.40276	6.24738
evm.model.chr10.877	70.9916	12.7389	68.6591	42.5176	14.8038	88.2176	76.8896	86.1188	16.3317	82.9286	44.7161	79.3379	21.0747	20.4789	20.6072	20.5709	18.6493	19.6695	17.7931	21.9948	18.3431	15.9523	16.9885	14.8407	17.3918	14.225	10.8867	17.3194	5.53963	5.39075	4.61778	4.77371	9.52297	89.9497	60.2824	18.397	28.8829	20.437	63.5444	67.1041	62.9534	58.137	87.7508	6.6065	8.51951	9.3979	6.89637	11.6344	5.51688
evm.model.chr10.878	43.6344	7.59237	15.7162	9.16467	2.48939	19.3695	17.8692	23.7569	24.2433	44.071	19.9964	21.1639	0.406025	0.781679	1.14425	0.940971	0.972016	0.80918	0.539999	0.767554	0.840356	0.587521	0.485994	0.598567	0.835947	1.20371	0.234243	0.491053	23.1266	15.4818	17.7231	20.2199	11.551	20.3269	15.8036	24.8964	16.4827	22.5147	16.9373	16.1408	20.1606	19.2507	21.2653	13.7398	8.24699	3.13433	3.20667	0.943325	8.35773
evm.model.chr10.880	7.17629	5.27611	11.4377	10.2153	11.8437	12.3085	10.5601	10.0072	5.56996	8.15909	8.04217	7.50601	2.14839	2.32654	2.11205	2.40362	1.76338	1.65739	1.14291	1.12815	1.33396	1.0972	1.8368	2.81527	1.42175	1.86682	2.83301	2.46154	7.29791	3.66362	4.63966	2.37913	9.00707	9.83404	11.8668	4.8406	5.58292	5.49709	18.9293	12.0607	8.5013	12.4421	9.63685	6.56191	10.8079	9.29136	7.95345	9.82175	7.38331
evm.model.chr10.886	46.0707	33.3692	44.5803	38.8652	36.9135	51.8252	41.5313	44.1969	34.8501	44.0042	47.0533	52.8896	25.0328	20.9136	24.0896	23.9587	21.8859	20.1916	23.6585	23.3231	27.6954	23.7249	26.5041	28.5815	27.4435	24.637	23.719	24.5937	27.1754	26.9731	23.268	22.8743	35.5743	39.8904	38.1433	32.2486	40.6566	50.0209	32.7249	47.0299	40.3691	35.5448	36.7079	24.4032	24.446	17.6302	15.8766	13.9943	19.8103
evm.model.chr10.887	36.5427	10.1244	54.3415	34.2982	28.9677	44.1862	39.0447	32.137	9.98957	30.1904	33.9632	42.3427	4.35392	4.54375	6.38456	9.82593	3.99293	6.07504	5.72586	5.59442	5.70133	6.61484	7.76726	10.4885	7.10939	8.24296	6.46506	7.47819	5.44577	17.5828	5.40812	4.75053	25.6033	36.3342	28.7516	10.2318	23.5367	18.476	42.7115	49.6314	50.5174	19.5516	36.2587	14.0788	10.6687	15.5078	8.88091	19.223	6.15187
evm.model.chr10.888	0.181262	0.0801696	0.623605	0.306814	0.195801	0.396849	0.236534	0.513932	0.244286	0.383616	0.294205	0.512084	1.03646	0.74827	0.815143	1.24242	1.27608	1.19937	1.30953	0.326555	1.93065	4.41106	3.27871	4.4141	2.6674	3.23165	2.56264	3.10078	5.19225	3.18143	1.22091	3.6868	6.13865	3.47416	0.877827	2.9608	5.56879	2.92907	2.50092	2.50924	2.40559	2.89277	1.76799	18.5554	5.70295	4.38609	9.56059	19.9244	3.93301
evm.model.chr10.890	42.6925	21.9543	33.6819	34.7549	27.7545	38.2506	37.1934	36.2518	28.4363	45.8809	29.2101	30.0337	19.4473	18.2189	19.3613	16.2323	17.316	14.8931	16.5882	15.4154	17.683	17.1315	19.2676	17.8501	15.4262	17.6387	14.3273	16.2325	12.7945	19.9358	12.8198	9.65226	12.9622	16.0715	16.2424	12.7658	11.3634	10.8855	18.118	8.9996	13.9621	16.5652	17.6333	16.8473	17.9126	15.8062	12.5213	19.7928	11.9024
evm.model.chr10.891	0.0310008	0.611293	0.150824	0.0819903	0.101477	0.0837931	0.051864	0.0665885	0.609288	0.0285257	0.0733794	0.0521314	0.374223	0.177743	0.174265	0.306928	0.484989	0.53181	0.5108	0.248223	0.794916	0.35206	0.328368	0.435539	0.499647	0.302023	0.26784	0.413726	0.0101372	0.0201523	0.0193343	0	0	0.0319451	0	0	0	0	0	0	0	0.0412288	0.0373303	0.0268031	0.0371568	0.0274778	0	0	0.0846107
evm.model.chr10.892	13.2646	29.2186	12.9051	19.7397	19.3727	14.2427	12.5302	14.5314	13.0534	12.0617	22.7617	10.3861	93.58	92.5184	84.9656	60.8512	82.7621	89.7622	98.7934	75.5882	831.174	956.728	836.515	847.218	809.721	879.116	844.205	778.827	5.41976	5.84452	5.65602	4.90051	5.15653	6.49867	10.5903	5.51582	3.03507	3.69898	7.35463	3.29386	6.18001	7.64211	5.78979	9.68854	10.9635	18.1555	10.3435	9.15764	10.7756
evm.model.chr10.894	28.7634	29.5832	31.5503	32.9224	29.2717	34.0734	30.8887	28.0725	37.2063	29.5966	24.6687	30.3994	18.6828	18.979	19.9726	16.5212	17.8067	17.8193	17.7191	12.5447	14.7382	14.5989	15.0567	16.0538	12.2737	15.0288	17.0385	15.2065	12.1379	17.4444	13.7798	11.1001	14.1654	21.8571	22.3873	14.5409	14.4123	13.568	18.5876	13.9163	16.3147	20.5157	19.253	22.3679	20.7043	21.0794	19.9368	20.6012	16.7205
evm.model.chr10.895	8.68212	14.5754	10.154	10.6089	16.7497	9.20755	8.44481	9.26866	19.6094	8.22781	8.29051	6.9653	4.06832	3.57218	4.4319	3.20724	3.64761	4.38264	2.88815	3.5798	4.32392	3.79044	3.38428	1.93615	3.84039	3.56886	3.8514	2.83459	2.20709	3.67509	4.42536	2.56443	2.45126	4.18102	3.19867	2.16775	1.7955	0.77684	2.61295	2.14116	2.00814	4.79509	3.83805	5.66937	4.21778	4.34627	5.07127	5.37701	3.3458
evm.model.chr10.898	2.60576	3.58014	9.01046	7.1373	14.9226	5.57527	8.37781	8.0908	3.2452	2.63511	7.58988	9.01972	2.01614	4.30453	8.0732	4.06727	2.62352	8.53555	6.37648	2.55638	5.4196	6.59233	6.11716	6.52438	6.23726	6.48484	6.86945	4.60126	30.0421	20.9808	32.9692	31.3863	31.4642	6.67295	10.5659	16.5897	13.7285	13.4367	13.6453	10.1969	9.31765	18.2194	6.5241	36.136	20.9656	41.299	30.4244	23.4391	21.811
evm.model.chr10.9	0.338355	0.374125	0.352746	0.626412	0.539937	0.445843	0.169819	0.399725	1.235	0.350258	0.386144	0.384063	0	0	0	0	0	0	0	0	0	0	0	0	0	0	0	0	0	0.0824814	0	0.162312	0.0804691	0.0871654	0	0	0	0	0	0.169707	0	0	0	0	0	0	0	0.0906244	0
evm.model.chr10.900	0.0773987	0.0427905	0.443799	0.184232	0.209018	0.141212	0.0776923	0.265999	0.0434625	0.249267	0.235548	0.0585696	0.0737613	0.0665649	0.362569	0.442094	0.151357	0.497907	0.14715	0.116199	23.4722	29.383	26.4867	24.7383	25.3016	27.2589	37.2957	26.4103	0.303711	0.264147	0.362034	0.297031	0.0736293	0	0.16297	0.133549	0.388541	0.0845076	0.728109	0	0.294685	0.308804	0.139802	0	0	0.102904	0	0.0829213	0
evm.model.chr10.904	0.137598	0.38036	0.0717251	0	0.101342	0.0278938	0.0345299	0.236443	0.907884	0.126612	0.052344	0.0347079	0	0	0	0	0	0.126453	0	0	0.610659	1.00455	4.54057	1.53041	1.51864	2.41296	3.24222	0.87643	0.134983	0.234797	0.225266	0.660069	0	0	0.289725	0	1.51963	0.150236	0.035956	0.0345071	0	0.137246	0.124269	0.0594831	0	0	0	0	0
evm.model.chr10.913	0.426607	0.112311	0.0847146	0	0.0199492	0.0329454	0.0815667	0.069816	0.13689	0.112156	0	0.0409936	0	0	0.38065	0	0	0.149353	0	0.121994	0	0	0	0	0.0854127	0	0.0957349	0.147879	0	3.32783	0.64615	0.311843	0.193253	0.125601	0.171098	0.0934724	0.285542	0.0887219	0.212339	0	0	0.121576	0.477015	0.281023	0.986117	0.432144	0.5017	0.174113	0.91484
evm.model.chr10.917	5.15992	0	0	0.179958	0	1.28741	1.02451	4.60383	0	5.37405	1.15042	0.228843	36.5294	62.7124	45.1551	40.6791	43.4666	48.1492	37.1917	22.8142	45.1284	35.1867	40.3329	32.6617	40.2904	37.8683	38.7463	20.5349	0	0.11058	0	0	0	1.05173	0.0596961	0.260901	0	0	2.07438	0.796319	2.40559	0.904919	0.409677	0	0	0	0.20005	0	0
evm.model.chr10.919	0	0.0497564	0	0	0	0	0	0.0386626	0	0.082813	0	0	0	0.077401	1.01182	0.925313	0	1.32334	0	0	8.7871	14.4549	11.2194	13.8032	12.9601	16.2428	15.4807	18.5077	0	0	0	0	0	0	0	0	0	0	0.0940709	0.180561	0.342657	0.179537	0.0812803	0	0.0809024	0	0	0.0964201	0
evm.model.chr10.920	65.3083	70.9602	54.9037	64.9791	62.4693	64.7826	62.8571	61.5157	68.3963	70.1172	64.2426	62.9428	56.5866	52.6633	56.6676	53.6097	50.824	48.8473	53.5625	58.3687	57.5144	55.8712	43.5337	48.7993	52.6157	57.1491	42.1574	60.8493	37.0048	36.6866	31.9352	33.4238	33.4509	38.7196	37.5518	35.3506	37.7253	35.2263	41.7279	32.4131	38.3223	44.2402	41.4403	42.7011	35.5643	27.2101	30.4256	40.2736	33.638
evm.model.chr10.921	23.6367	16.7907	31.7648	30.767	20.5976	31.5297	26.6936	32.6492	25.1821	25.2371	20.0334	21.9427	34.0401	36.6687	33.8781	34.8631	37.7073	30.8867	37.0323	33.8101	31.2104	27.6409	33.6405	26.4238	31.5108	26.2782	31.0413	33.0819	5.9202	5.76494	5.96696	3.85999	9.755	33.7732	21.9532	14.8152	13.8422	14.973	28.0525	26.2577	27.9407	26.6472	37.5317	12.3232	14.7312	19.6676	11.0785	13.4041	10.6459
evm.model.chr10.924	8.8845	12.5497	17.1304	16.6556	19.2734	14.8097	13.9434	11.9527	15.8641	9.88813	12.2325	11.3713	9.49387	6.98102	7.79346	7.6636	6.69053	5.4715	7.92344	7.57876	6.401	6.42806	7.60452	6.20472	6.68121	6.01688	6.77731	5.81426	5.64317	4.89782	4.58132	4.22376	5.4165	5.08954	5.26167	3.2507	3.93172	4.21165	4.17214	3.60026	3.91332	5.86326	6.01316	5.22733	5.47261	5.31803	3.9052	5.10285	3.11546
evm.model.chr10.929	1.55389	1.63635	0.776564	0.490556	0.121107	0.860014	0.866548	1.55124	3.70082	1.99269	1.37115	1.13481	62.4503	46.2772	43.5914	51.1465	78.0419	80.8946	84.876	52.7303	13.5734	13.2531	11.6239	14.7389	12.6519	12.6588	11.3912	16.3388	0.12582	0.0962021	0.249201	0.0567937	0.394191	1.86047	3.13684	0.64689	0.802342	0.743279	1.53655	1.23711	2.06062	1.7615	1.96917	0.162072	0.860277	0.104938	0.400291	0.211399	0.212053
evm.model.chr10.930	71.3875	59.5094	67.3367	57.5633	49.8858	79.7545	61.7541	59.5577	65.3301	68.9137	55.4636	68.0495	53.0489	36.1137	42.0707	47.2603	48.3506	36.4126	40.9877	49.6289	36.2603	27.7447	28.8177	32.5628	29.1533	31.5907	28.0084	34.3212	20.8444	36.6084	20.0958	19.5847	35.6229	52.377	51.7334	47.6329	39.7999	42.5825	40.8667	18.9573	50.3483	43.8989	55.7279	36.4567	33.4873	38.8119	23.6408	33.0645	29.4007
evm.model.chr10.934	22.137	25.2031	22.8744	31.5949	22.4626	18.8563	32.2099	18.8119	18.782	17.7306	24.4778	25.3453	2.76605	3.05089	2.80559	2.57888	3.10822	2.92139	2.93423	2.97415	7.56508	7.51167	5.63067	6.85017	6.58593	6.66527	5.21071	6.58161	5.01665	3.21199	3.98668	3.80129	3.48424	7.14484	6.64493	4.16015	3.30723	3.37024	3.99689	2.88843	3.60838	6.15769	5.8667	5.63629	5.13537	3.30764	5.16067	1.15991	5.46973
evm.model.chr10.937	9.89984	16.2206	17.6394	16.3762	19.7087	15.3983	12.4669	10.2843	16.6775	9.85475	17.803	14.1657	0	0	0	0	0	0.330835	0	0	0	0	0	0	0	0	0.424128	0	0.176576	0	0	0	0	0.18548	0	0	0	0	0	0	0	0.359074	0.325121	0.466873	0.809024	0.239312	0	0	0
evm.model.chr10.943	54.7712	73.2782	69.5719	64.1601	130.151	60.5937	61.3061	49.2951	58.6964	56.8231	48.6287	50.3343	53.1347	43.8774	44.6013	44.7167	44.0961	39.0452	48.1671	46.3228	32.6623	30.3821	34.731	29.7638	34.2627	31.1205	33.3978	28.9315	16.535	25.3153	18.3908	15.2525	36.1106	24.3486	28.0295	24.0958	24.8946	19.5632	35.2543	20.419	26.6888	30.6893	27.929	41.8071	46.2692	41.4396	39.5166	32.6089	36.5164
evm.model.chr10.947	9.53044	12.0708	6.59376	6.26329	3.34655	7.91538	6.58065	8.58541	15.3416	9.38074	7.91019	9.03312	8.25686	12.6175	11.4723	11.8772	11.1823	10.404	7.46729	12.1402	12.817	9.55817	8.89478	8.79114	8.49984	6.41506	5.85233	6.41205	5.77957	6.02638	5.45753	6.64994	5.65956	15.0585	14.0471	8.8368	10.1485	10.4688	7.8486	13.79	11.4984	8.92996	10.3287	5.9927	4.56917	6.60431	3.20957	3.52725	3.84261
evm.model.chr10.953	82.8828	25.6958	82.3532	50.9596	48.5257	93.5423	93.7578	94.8206	42.3268	93.1397	59.1829	78.446	88.2912	64.4241	65.9547	55.4506	98.6481	53.7582	57.7507	55.2384	70.3101	57.6415	45.0635	51.5466	58.8704	54.3371	50.6801	62.146	13.7738	16.7628	10.8792	10.0379	45.4725	81.8004	79.1922	40.1317	40.9628	36.6483	72.6483	45.063	68.1181	51.9845	91.0119	35.107	34.4384	28.4409	29.2622	24.7931	36.4636
evm.model.chr10.954	95.0631	84.3387	71.9058	77.3908	54.9821	75.0601	77.003	77.7081	62.1795	76.9627	88.8371	82.3123	108.5	79.2337	88.1861	91.5563	108.147	80.3076	73.8121	93.709	83.8425	70.4802	63.1652	66.3546	70.8581	73.8848	63.8312	73.8352	90.6234	60.4981	72.0564	71.8623	92.2741	156.297	151.536	118.614	111.048	105.907	118.089	138.251	128.738	111.07	147.469	70.2644	76.5336	77.6762	80.379	70.8844	72.5728
evm.model.chr10.955	11.0116	3.55554	10.4079	6.91242	0.835337	12.2338	8.91397	12.9064	8.27258	13.0913	9.3783	10.3746	1.21154	1.06118	1.19105	1.196	1.60862	1.54629	1.635	1.74018	1.16158	1.0919	1.46234	0.963073	1.29697	1.12015	1.01319	1.1908	3.30121	3.84644	2.15122	2.06271	3.61032	9.51682	6.10155	7.48389	6.81355	8.83859	5.64744	7.52031	7.80945	7.08608	8.49281	2.11747	0.63862	0.546835	0.313303	0.961407	0.574035
evm.model.chr10.956	20.5941	20.9086	24.935	23.4726	18.8824	26.0643	22.3936	25.0613	19.2258	24.5078	22.9698	19.7682	24.9342	18.7426	18.8251	20.3883	21.7835	16.569	20.2547	26.0651	30.5329	19.5739	19.29	19.9001	22.0139	21.0691	19.1672	23.5863	15.4833	16.9587	12.9764	10.6582	16.6604	33.2162	26.4587	16.2702	13.3475	14.4823	20.7804	12.2094	19.4806	24.1291	32.2093	18.501	18.4172	17.0297	15.7951	14.9584	18.1733
evm.model.chr10.957	68.4725	1430.05	5.71314	5.97672	4.8045	5.87296	7.91667	46.676	89.3615	25.9404	837.118	6.73764	1129.92	1407.91	1291.74	3098.76	1942.14	2106.31	1330.45	3928.11	644.2	707.929	535.478	785.783	558.776	669.96	544.409	601.871	7.07181	11.3702	3.88988	3.40393	13.7585	8.24343	332.246	5.19898	9.32499	2.64009	6.30673	3.83105	3.61365	9.10633	8.20445	15.4743	3.98158	19.1688	15.7263	7.11792	5.18089
evm.model.chr10.961	11.336	6.2571	14.825	10.1772	7.74405	14.0324	12.4051	13.4568	7.29842	12.9673	11.0737	10.5904	3.96641	4.01901	4.65183	3.5868	4.85484	3.82489	3.60933	5.48109	2.91647	3.55382	4.3728	2.30815	3.53053	3.0411	2.92488	2.85696	4.5485	3.73793	2.62987	2.76715	6.49466	17.9828	12.9531	6.21547	9.34699	11.2411	11.4864	18.2383	13.6222	11.7622	15.2002	2.4621	2.72397	1.31057	2.57612	3.44202	1.90569
evm.model.chr10.963	55.034	85.7575	67.06	64.7933	122.976	48.6652	60.6892	55.3936	110.186	45.8467	58.7887	52.3762	64.1799	52.1931	79.7972	64.3283	56.6195	53.9286	53.8754	74.6139	64.7532	59.0855	75.5648	59.4145	61.9692	55.4044	63.4418	56.01	62.1959	44.482	53.3187	43.2423	43.6137	31.5267	39.6025	49.0662	39.7125	47.9167	43.2028	14.4076	28.6439	51.8008	25.9015	60.5913	63.6738	52.9526	52.2811	94.4497	41.5101
evm.model.chr10.964	5.21332	2.24173	1.37483	5.58695	1.8578	1.17927	3.66811	10.1603	7.29451	2.76712	3.22566	2.44973	0.0939634	0.572373	0.369497	0.872925	0.0482028	0.679582	0.468629	0.296049	0.072929	0.329916	0.542266	0.69261	0	0.648387	0.232325	0.224291	0.822148	1.73053	0.564957	1.05238	0.680015	0.635003	1.51812	1.21923	0.655818	0.457525	0.966174	0.148359	0.254732	0.86052	0.723498	1.5664	0.321291	1.14702	0.369599	0.779038	3.99868
evm.model.chr10.965	46.5489	23.9592	66.0553	35.2055	19.1093	62.4561	51.192	77.5516	25.9192	47.6044	34.8077	61.0041	17.0816	13.9598	14.3266	13.6745	17.0353	14.3411	17.0384	17.4064	12.3306	10.4471	8.57868	9.97881	11.8575	11.8603	9.37717	13.1731	11.466	13.2608	6.6837	9.04922	15.6798	52.8911	35.5632	20.6541	21.708	23.1968	38.1578	33.1311	36.1325	34.5373	48.3931	12.7335	10.7322	13.0401	11.0001	11.28	14.2398
evm.model.chr10.966	20.9787	28.4952	24.989	29.4425	38.3333	25.6845	22.4425	21.2162	37.7417	20.1206	18.8246	23.3061	26.1861	22.979	22.4486	22.6069	23.9339	18.1547	22.1871	24.9479	32.794	27.5187	28.8631	30.5553	29.7881	29.3475	23.8428	29.1434	14.9488	22.3722	17.5453	18.0765	12.0365	10.9421	12.1048	13.4441	12.3918	11.8386	14.1982	5.60261	11.5886	14.0991	12.2366	18.3616	17.7737	24.9812	16.0405	13.3339	17.6429
evm.model.chr10.967	16.237	16.6939	20.253	17.0001	20.5448	18.5023	16.5878	14.8487	14.6982	15.5326	15.8052	14.3204	22.7606	21.5543	24.4098	19.1689	22.0417	17.3667	21.8877	20.282	19.7473	19.1777	18.1492	18.798	18.0602	17.8622	14.4637	17.1221	14.0023	16.9498	13.6539	12.9613	19.507	16.338	15.4787	14.1064	16.4432	16.4332	15.5498	8.06661	12.0571	16.4428	14.416	21.7384	26.9991	11.9031	11.7857	13.7556	20.8913
evm.model.chr10.969	0.301554	0.500149	0.241024	0.180776	0.0789677	0.21192	0.191708	0.0690906	0.812806	0.212733	0.234528	0.21298	0.114953	0	0.150678	0.0459319	0.157254	0.258653	0.0764414	0.0603632	0.0594797	0	0.147421	0	0.126788	0.117514	0	0.0731713	0.039443	0.0392055	0.0752278	0	0	0	0	0.0925013	0.10092	0.0439	0	0	0.043738	0.0601566	0	0.104289	0.614438	0.0534568	0.0354634	0.150766	0.123455
evm.model.chr10.970	19.2824	34.3937	22.2543	21.9299	18.2085	20.7293	18.3872	19.3524	18.481	20.9942	20.05	19.6137	11.4597	9.99438	10.1309	9.73889	9.34464	9.11283	9.29815	9.22857	11.6822	11.4649	11.2966	11.1892	10.1871	10.2944	8.24652	10.2885	6.2943	7.91894	6.48513	6.02671	6.70133	12.7379	11.6205	7.66453	6.77977	8.32828	8.58254	6.57136	6.83327	10.4725	9.58354	7.50651	6.6551	7.81477	7.45991	6.12897	5.947
evm.model.chr10.971	21.1358	42.2145	23.9551	25.1745	19.3488	26.5527	23.3077	22.5396	19.8925	26.673	23.9889	22.1889	15.3197	14.7211	16.2459	17.6838	13.8259	11.5586	12.3804	11.0613	20.6978	15.7564	17.2818	18.0362	17.2098	16.8574	14.7303	14.9658	8.61488	8.23645	8.94642	9.35362	8.28329	14.3408	13.2413	11.3003	10.5354	12.7574	12.7964	12.0194	12.346	11.0976	12.2999	9.07261	9.6336	11.8736	9.81339	10.8834	8.72146
evm.model.chr10.972	25.0646	41.5466	23.3628	25.1832	23.5974	25.9436	21.0492	25.556	22.0345	26.9556	28.6218	21.3847	15.0953	17.183	15.6832	17.4781	14.4317	16.0455	14.0305	15.1329	16.5091	16.2071	15.6192	16.0159	19.1091	15.7825	11.4514	16.706	12.8018	12.3737	11.0294	8.98	15.3252	21.1447	17.1498	18.8418	12.0177	16.8033	20.1312	15.5282	18.993	16.9662	16.9876	12.9168	10.9218	22.974	13.9709	16.6807	16.1197
evm.model.chr10.973	124.786	146.186	144.914	170.948	146.739	177.332	162.044	156.342	148.926	150.578	164.803	179.454	231.219	193.174	222.277	236.746	236.302	251.421	187.391	312.552	184.132	136.844	155.986	190.479	172.009	152.118	158.554	198.347	293.019	303.114	237.612	274.147	253.194	331.721	387.803	447.888	397.105	372.523	439.342	447.783	456.718	348.192	437.524	359.721	367.901	589.285	369.06	296.824	415.484
evm.model.chr10.974	98.0384	127.777	137.174	117.477	86.5629	147.14	106.935	130.783	126.645	119.391	131.078	118.983	70.0732	88.7531	83.7937	88.91	80.3032	102.348	100.143	85.8583	68.6991	64.3537	77.2528	69.976	61.4687	76.3476	73.9631	74.7313	376.686	438.777	310.545	355.199	361.397	332.54	398.599	399.409	284.283	257.279	314.39	321.779	353.388	390.294	427.173	423.446	385.181	574.264	399.931	306.809	484.543
evm.model.chr10.975	116.271	42.3124	29.9773	62.7602	27.133	55.6434	77.2582	92.3194	53.2234	95.569	78.2967	79.3144	14.505	15.7673	20.0932	21.5367	19.4481	25.2729	22.8534	20.5134	22.0042	21.6763	24.9436	22.8819	33.633	23.7589	32.3996	28.3283	63.4569	61.304	54.204	68.5328	42.9435	104.619	87.7673	56.4038	111.657	80.2586	118.685	182.608	121.26	73.3193	56.6238	17.1222	25.7315	8.27834	32.2648	21.9579	23.8093
evm.model.chr10.976	38.5624	60.3611	60.8394	78.9101	80.1095	68.2318	57.2035	54.2002	59.1937	46.6706	60.0682	50.7603	95.3022	97.6677	98.439	114.71	98.181	108.142	112.902	90.0801	69.915	71.3405	96.9392	70.8893	83.8035	78.2745	70.5291	81.6459	143.188	146.533	108.995	131.955	116.569	98.9543	127.059	158.131	92.7686	89.5182	110.97	90.9019	118.842	145.384	145.06	164.098	188.656	325.651	181.18	171.64	211.712
evm.model.chr10.977	14.201	16.5705	19.2722	20.9568	25.1592	11.4789	14.5251	15.5937	21.9706	13.8103	13.1543	12.608	8.72307	10.1101	12.3589	12.8143	8.42334	13.7723	11.5161	10.5084	21.1076	21.6196	21.9351	19.2264	24.2416	27.6704	25.0567	22.1285	10.828	10.4127	15.5307	10.3315	26.0797	13.7782	17.9504	36.1291	19.6861	10.6308	15.6643	9.72201	19.5236	10.2039	16.5331	20.4053	17.5856	24.6374	18.5607	15.9113	15.2923
evm.model.chr10.980	51.724	58.4037	60.4168	59.3858	67.0845	57.6209	52.8669	50.9355	78.4039	57.6901	52.2174	49.3468	108.077	91.7116	101.363	100.398	104.377	84.0298	104.482	112.951	123.445	111.661	95.8159	98.1515	111.623	112.013	101.123	116.42	41.9099	39.6829	36.4889	41.7334	56.238	52.3133	59.5222	58.4615	61.2196	47.9179	54.9489	49.2283	59.0275	51.7717	55.2945	51.9998	48.9027	54.5504	48.3497	52.398	48.751
evm.model.chr10.983	218.272	224.728	199.089	232.062	201.739	212.46	208.753	185.346	243.306	249.491	207.259	180.748	207.032	201.919	222.352	214.603	209.188	205.914	209.572	195.035	204.711	204.041	187.725	190.624	194.859	201.238	194.386	207.155	203.516	197.101	187.416	192.279	223.669	207.482	236.643	272.012	230.265	214.318	283.526	251.873	257.928	220.686	219.351	206.621	215.096	202.819	193.991	218.165	197.102
evm.model.chr10.984	11.9772	13.8888	14.5537	21.7959	18.9868	13.2867	11.7599	10.6106	15.9494	13.6141	10.6696	9.20053	13.2367	19.7704	16.8602	17.5688	14.9979	21.2371	21.2018	17.7699	10.0651	12.4425	15.5978	12.1607	11.1718	14.8849	12.2848	11.2098	6.08212	8.59716	7.45724	6.58566	8.90445	6.32658	10.1724	9.97997	5.57802	5.78036	9.63658	5.2905	7.57651	11.7659	8.81717	12.3395	16.3942	17.289	10.5996	18.1155	11.0636
evm.model.chr10.985	17.0988	17.6838	14.1209	17.3788	8.76401	18.2199	12.9619	15.2678	22.2635	22.7829	13.0994	14.1045	30.8593	35.0484	30.1894	29.5932	21.1591	26.5647	30.3308	26.3227	7.94479	7.11126	7.14291	5.91781	7.8035	9.4641	6.32729	10.0611	33.8576	15.8642	17.4367	26.1417	23.2158	48.749	39.4122	53.7829	55.0301	57.3444	42.1015	64.5689	47.0808	45.1389	41.8693	23.7629	17.323	19.3208	14.559	16.6689	17.0559
evm.model.chr10.987	6.88697	13.1412	16.2545	18.223	16.1563	11.6667	12.562	12.1836	11.5214	6.77719	13.1076	14.75	12.2151	11.983	13.741	8.04966	13.686	16.8777	18.8218	9.47783	36.5075	38.5627	31.5253	38.7103	31.7379	40.8865	32.8688	36.2074	10.6659	16.0423	9.79841	11.2725	29.664	5.15829	5.87432	10.4162	10.4038	7.58915	8.81496	5.40529	5.06388	12.7052	5.42795	16.2782	9.20037	54.9177	17.2531	6.88307	13.8038
evm.model.chr10.991	0	0.345782	0.489035	0.0827081	0	0.25358	0.156954	0.0671714	0.175606	0.215816	0.0793091	0.157763	0	0	0	0.357248	0	0.287392	0.297272	0	0	0	0	0	0	0	0	0	0	0	0	0	0	0	0	0	0	0	0	0	0	0.155961	0	0	0	0	0	0	0
evm.model.chr1.100	26.7898	6.41098	22.3204	14.4034	4.83481	27.589	18.8074	32.6638	10.1011	25.6784	25.8874	26.6803	13.1271	5.67717	9.23558	12.6187	7.48716	10.7983	6.69337	6.17747	45.6041	52.8511	62.6332	55.1298	49.5882	48.0727	72.6389	43.7881	23.6256	20.8872	18.5366	19.1265	19.3205	54.1686	42.3237	32.6136	40.0416	46.6323	56.3029	90.2998	58.0932	32.3948	52.3438	32.4462	54.3553	12.3163	19.8639	6.74215	42.5642
evm.model.chr1.1002	1.52677	10.0587	0.397927	0.179465	0	0.223532	0.57471	1.16602	1.04786	1.54146	8.34636	0.171162	2.26336	3.79329	2.86082	3.00382	3.0686	2.80621	5.88598	4.32961	8.65797	6.39882	5.59797	7.54723	7.40002	6.63151	7.09513	11.0368	0	0	0	0	0	0.742936	4.1524	0	0	0.185222	0.132988	0.212715	0.692019	0.719132	0.727737	0	0.0381238	0	0	0	0
evm.model.chr1.1004	0.183192	0.911514	0.190984	0.0484503	0	0.185683	0.183887	0.472187	2.41744	0.168566	0.0464592	0.554505	40124.9	57679.5	37149.5	86004.8	58498.8	28379.6	27495.2	74653.5	27.1002	34.9956	146.875	33.4584	33.8901	31.0544	27.8418	34.1719	0	0.178628	0	0	0	0.377545	0.482161	0	0	0.600054	0.287222	1.01071	0.498199	0.274086	0	0	0.247015	0	0	0	0.187495
evm.model.chr1.1009	30.8229	26.5333	25.5362	27.3489	29.7347	27.3264	24.5845	27.1109	40.075	33.7558	20.3333	22.0497	18.744	16.8859	15.8037	20.7654	15.6588	13.295	19.3783	21.4456	12.5443	11.4396	11.2819	9.5014	10.7318	10.5706	10.1647	10.1291	9.50213	9.94435	8.67284	7.86258	10.1511	8.48584	10.2995	9.48588	7.46228	7.59947	8.46486	2.59755	6.75422	11.1033	10.0483	9.12257	8.52818	10.3434	8.19205	6.94466	8.77792
evm.model.chr1.1011	39.9104	52.2801	36.0638	45.508	35.8316	31.594	38.5819	34.607	80.7753	32.1213	33.9168	40.6401	31.7123	25.9014	27.0323	24.7813	36.6551	23.0324	23.8242	31.3026	23.0555	19.4759	24.7106	16.5205	22.1376	24.1604	27.7905	24.9131	27.0654	27.6212	43.4441	31.4206	35.4623	30.4919	36.6961	43.6077	45.2505	33.918	29.7187	29.4719	34.4801	31.7207	41.5602	26.1301	33.6047	45.0819	34.6444	36.6659	30.1778
evm.model.chr1.1012	1.91451	7.03827	2.03006	2.3543	1.68725	1.4861	1.47829	1.77145	9.70326	2.58979	2.22434	1.22175	18.5261	16.6623	15.6372	9.27183	10.5598	8.72202	18.3548	15.7225	8.90813	9.15878	8.63957	4.29135	5.15997	4.78256	8.94524	8.09989	0.577886	0.127646	0.336776	0.313986	0.560392	0.910538	1.34373	0.828209	0.69001	0.857582	0.684152	0.623755	1.17482	0.914007	1.56649	0.763975	1.14734	0.696182	1.27009	1.54272	0.870882
evm.model.chr1.1016	3.26271	8.1773	0.944856	1.74501	0.231401	7.8194	2.09241	3.95572	13.68	9.54037	1.14005	1.04246	20.8674	21.3257	21.2616	26.3393	16.589	16.658	21.6417	23.1854	9.65327	7.41058	6.11436	6.53627	6.32554	4.66205	5.46698	10.292	0.782394	0.742333	2.27225	0.521717	0.586275	1.49426	1.10683	6.005	1.12832	0.712476	2.12199	0.727317	2.01123	2.71198	3.66694	0	1.14059	0.433789	0	0.38839	1.59547
evm.model.chr1.1017	44.7041	45.5422	41.107	35.0953	37.5997	44.1919	44.759	45.6082	42.7958	45.6097	34.8574	38.7239	138.732	171.459	152.215	266.248	134.033	118.423	164.686	227.874	53.6353	50.1161	46.5442	57.631	52.8931	50.7149	48.7409	61.1617	54.4261	46.6626	46.8615	53.3604	44.1776	50.2536	41.1032	62.2965	41.857	40.1847	45.4859	38.5228	47.537	49.3722	41.1159	35.2951	36.4504	30.9017	33.8315	29.2548	35.6592
evm.model.chr1.1018	13.7246	19.0704	15.0834	16.0925	13.2503	17.9091	18.0099	15.4782	26.7209	16.0383	15.9629	16.381	14.6826	13.2501	13.9318	17.0989	11.9179	9.40927	12.6989	17.3475	8.15013	7.47477	6.79298	5.82228	5.84223	4.98742	7.92685	8.20729	7.26993	9.03269	6.70475	6.03417	7.60642	15.5996	11.7031	12.6749	9.81449	16.662	13.9124	12.8383	12.1719	11.3309	12.5492	7.84053	6.90282	7.55172	4.30029	4.98834	4.56588
evm.model.chr1.102	0.703625	0	0.574084	0.129456	0	0.0496134	0.122834	0.52569	0	0.900796	0.124136	0.0617334	49674.2	30352.4	29353.8	41163.6	46263	38277.5	61500.6	53161.5	169.802	103.333	175.132	182.092	102.643	142.882	124.995	238.841	0.120044	0.178981	0	0	0.11641	2.14365	0	0.703814	0.614295	0.668044	1.85465	1.84129	3.99347	1.58674	5.69155	52.7413	29.4254	5.69431	8.31077	0	8.64183
evm.model.chr1.1020	182.85	234.644	143.677	121.267	100.957	164.768	180.659	168.213	201.248	203.831	192.48	172.859	204.664	203.795	209.158	247.274	182.522	171.671	208.866	245.93	290.836	243.348	233.415	264.432	239.467	237.765	252.247	265.901	134.62	141.324	114.812	127.523	189.572	227.827	211.105	193.091	226.305	257.16	260.317	250.548	305.733	184.175	219.908	115.992	133.927	99.865	79.2705	141.561	108.029
evm.model.chr1.1024	1.31235	6.79372	0.792914	0.646844	1.52306	0.604634	1.93108	3.90798	8.54177	2.99148	2.04232	1.32412	13.928	11.7996	17.4927	13.0158	8.74895	14.9112	14.233	18.6277	100.776	95.0108	67.2192	84.0864	79.1297	92.4039	77.729	86.0327	0.292592	0.116332	0.0558048	0	0.737711	1.19865	0.659418	1.64684	1.70689	1.07466	1.0288	0.299195	0.746242	1.69574	0.404052	1.46989	0.938405	0.317239	1.60474	2.01312	0.671587
evm.model.chr1.1026	34.5397	51.135	31.6855	33.2156	30.9843	31.2656	34.3087	27.0535	72.6931	33.3581	29.2639	32.6015	17.0841	17.0123	18.8705	14.6531	16.5208	14.6757	17.6775	15.6221	17.6034	17.1742	13.7879	17.1885	16.244	15.8464	15.9616	16.8276	14.4528	14.6923	13.638	13.7395	17.5681	18.3134	16.5682	15.4955	18.1276	21.5417	15.8033	14.4947	17.3435	16.4421	20.8424	16.9913	12.5492	7.91045	9.0417	6.04318	10.6501
evm.model.chr1.1030	185.621	138.647	190.248	200.983	185.44	162.692	194.723	149.741	169.137	154.526	148.904	174.966	257.126	252.946	251.449	219.926	286.405	226.112	269.636	227.98	109.983	133.04	139.495	142.944	126.388	142.579	132.543	125.777	132.713	216.739	150.576	128.173	526.812	225.677	280.608	277.631	255.726	230.194	396.871	255.45	404.613	269.931	280.343	153.677	224.75	215.085	167.543	323.218	141.196
evm.model.chr1.1034	29.2471	23.5159	46.8077	58.3674	48.8325	28.3535	78.0704	45.108	28.3468	26.849	31.5106	45.128	25.3269	21.6778	22.3317	20.0312	20.8953	22.0313	26.3046	23.8568	31.4111	30.1697	40.6843	30.4728	36.862	34.3327	39.5415	31.6612	11.4228	16.4299	13.5843	8.67435	14.791	18.9862	28.0511	18.9883	20.6305	17.8737	16.7529	10.2376	19.1489	31.0853	24.0633	11.7848	17.9174	19.1238	21.2655	20.1066	9.39385
evm.model.chr1.1036	1.71408	1.03557	4.29245	4.56141	6.10828	0.515844	7.89339	2.45958	1.03199	2.76422	2.07942	3.83332	0.808343	0.364739	0.927117	0.72673	0.552902	1.16925	0.268766	1.69789	8.67888	5.93439	6.47913	5.46181	5.86949	5.99109	8.66073	4.82379	0.416042	0.72369	0.429812	0.135631	0.100862	0.254929	0.855781	0.487849	0.390316	0.385879	0.147764	0.248168	0.999583	0.317264	0.734121	0.0916692	0.158849	0.28193	0	0.302909	0
evm.model.chr1.1039	0.935115	2.95875	2.06976	2.05464	1.17259	0.979912	0.519874	0.568585	2.4074	1.41644	0.525386	0.841893	0.603252	0.247453	0.269568	0.328695	0.281332	0.47596	0.492322	0.431967	1.53232	1.47041	0.914304	0.741101	1.14926	1.55576	1.49154	1.57087	0.0282259	0.196392	0.107668	0.0828153	0.164229	0.0296492	0.181751	0.198585	0.288878	0.659725	0.631569	0.40408	0.532091	0.143496	0.155913	0.124384	0.155188	0.191272	0.152269	0.0924773	0.0294486
evm.model.chr1.1041	109.625	28.1862	82.7132	74.5436	50.0754	107.631	103.613	103.696	49.457	103.481	73.6011	106.47	20.4616	15.8027	22.8654	20.6234	20.3644	18.0688	18.6899	19.6784	25.9332	19.2755	18.9682	18.3116	22.3569	18.8317	16.9111	23.3416	38.8316	55.8482	43.162	40.3306	53.3764	108.344	102.396	70.0466	59.4418	78.7128	84.4522	61.891	95.1082	79.547	110.19	19.3977	23.0956	41.2152	25.7642	33.1901	27.16
evm.model.chr1.1044	11.7215	12.0372	9.57759	13.4277	7.37177	13.8673	9.88456	9.80391	14.4839	10.9376	10.6002	10.8468	29.6526	28.0291	29.6606	26.3592	28.6382	34.3421	36.1135	21.0529	16.7222	19.7096	14.3377	17.5093	15.1074	16.5191	17.3451	19.6172	4.95388	5.32176	7.54048	5.51575	7.5015	10.6475	14.2727	9.53999	10.0621	11.303	11.9372	9.78063	11.3036	10.0739	11.4017	5.20571	7.05363	7.437	5.32774	2.85075	6.79853
evm.model.chr1.1046	38.0906	31.1553	24.5699	46.7366	37.0638	36.5283	39.981	37.0605	66.024	34.2492	43.0515	39.8361	78.5682	66.7144	62.5737	75.9011	99.6574	80.5602	53.8997	65.2804	89.5404	65.1826	62.4967	44.7991	94.7016	86.1651	67.6222	79.7649	60.7422	41.5512	33.8441	47.3914	58.5725	50.363	40.1017	61.0222	36.4967	64.5676	41.9958	46.4102	48.2469	43.7183	52.4651	33.3841	40.1821	50.1803	58.6023	52.1752	45.2159
evm.model.chr1.1048	26.443	33.2014	24.2672	25.222	25.1835	27.9857	24.6019	23.3623	51.7672	22.9088	22.9981	18.3443	5.04663	4.32985	5.33517	3.36667	4.11222	4.20359	4.88796	3.8253	3.88284	3.54853	3.93952	3.30658	4.1303	4.85628	3.94226	3.36599	8.98183	9.9006	8.13455	8.64438	10.2869	7.64744	6.59315	7.37155	7.09661	8.11139	4.57249	2.19412	4.65852	10.5103	6.9104	8.9844	8.79618	5.96917	5.76733	4.80179	7.52501
evm.model.chr1.105	16.1491	21.3379	18.3102	24.9533	16.7473	16.0304	18.0367	19.877	20.3178	20.6111	21.2404	15.2476	9.99057	9.85906	9.92758	12.579	11.467	17.2236	10.0728	8.8317	68.4481	78.6904	79.4093	88.0778	66.3925	81.0627	74.8603	70.719	10.6909	10.1301	8.87226	8.82771	16.5554	12.6678	10.997	14.1628	10.3737	7.08176	14.1109	10.6863	9.80402	14.2366	11.0173	9.06375	8.322	13.4114	7.38382	6.06002	9.26286
evm.model.chr1.1050	0.826589	0.969365	0.900916	1.19244	1.21758	1.07648	0.867438	0.90388	1.32216	1.46357	0.609833	1.03618	0.334194	0.0861681	0.140803	0.171687	0.0489828	0.0920771	0.333349	0.376049	0.8152	0.731465	0.795947	0.703817	0.368601	0.549066	1.4165	0.592593	0.221149	0.122121	0.187461	0.0480632	0.309767	0.593656	0.896601	0.345757	0.226335	0.574323	0.575994	0.150759	0.217982	0.349778	1.10846	1.36436	0.833111	0.532838	0.265115	0.34886	0.846005
evm.model.chr1.1051	4.45629	6.9191	6.54328	7.19561	8.70619	6.41303	4.65212	4.61065	7.87067	4.00554	4.50158	4.92221	2.28884	1.77506	2.07433	1.24322	1.90801	1.345	2.46141	1.91553	2.49815	2.32872	2.47668	2.3725	3.07672	2.44038	3.18327	1.94636	1.50935	2.15891	2.38723	2.19623	4.28388	1.60479	2.11368	2.80587	2.69389	3.31884	2.84379	1.26108	0.938909	2.48914	1.94876	13.9839	8.18045	2.4697	3.27682	2.25144	7.47038
evm.model.chr1.106	12.316	9.08908	11.7208	12.9695	7.10133	15.1863	11.7105	13.9067	7.3918	11.6706	10.8891	12.0559	22.613	22.7389	17.9961	15.3604	23.7531	25.2328	22.4484	18.6597	41.7878	49.494	48.7476	56.751	39.5495	55.0677	56.1768	39.6861	5.43133	5.45371	5.12661	5.79969	5.15942	20.1428	19.0925	9.81307	15.5984	12.5219	20.1957	29.2429	16.2246	14.0878	22.2969	9.08529	7.51624	10.5909	7.67382	11.1974	8.78902
evm.model.chr1.1064	0.972771	2.10445	2.02829	3.1768	3.65496	2.53788	1.7831	1.27185	1.9	1.43995	1.50167	1.40823	0	0	0	0	0	0	0	0	0	0	0	0	0	0	0	0	0	0	0	0	0	0.348662	0	0	0	0	0	0	0	0	0	0	0.228118	0	0	0.271873	0
evm.model.chr1.107	1.18192	2.49425	1.44342	1.16463	1.0678	0.569559	1.48469	1.83948	1.03916	1.66551	2.42536	1.26066	11.0191	9.6885	12.4779	12.7459	9.43009	9.906	10.8372	4.98866	50.5552	56.8673	50.6819	60.6323	44.4687	51.3623	45.6733	44.8867	1.65636	1.29077	1.16255	1.06268	0.796687	1.54502	2.33221	2.37731	1.13918	0.929141	1.55307	2.10024	1.11673	2.81588	1.24431	4.12255	3.10846	4.88481	2.6449	1.5195	1.83871
evm.model.chr1.1077	112.328	81.0737	80.9268	80.3731	92.5814	89.2265	87.8952	83.9888	98.9988	95.0611	98.2328	89.3296	109.233	89.0434	104.19	88.5101	96.2848	86.188	92.2408	93.4394	98.9299	93.9492	88.1153	84.4713	92.6978	85.697	94.295	88.9252	81.4165	75.9901	71.7837	63.8284	72.3873	77.9169	79.8303	82.1367	86.83	92.5656	75.2477	75.0219	72.7473	84.4825	69.853	70.1205	61.1455	43.0392	52.7337	55.1762	70.0271
evm.model.chr1.108	39.3747	6.97859	34.4425	19.1239	5.30515	43.3219	29.643	44.1621	10.851	38.8121	27.4016	36.452	4.25736	2.41242	4.47736	2.96707	3.65694	3.43713	3.95033	2.02764	1.99796	1.01129	0.761841	1.82449	0.873617	1.51822	0.734396	0.5672	23.2369	17.6267	20.5072	21.7789	13.9846	50.7443	35.0004	18.7625	25.5551	25.806	35.1295	58.309	37.5207	28.6006	45.7876	9.97041	6.77082	2.90066	4.49005	6.39997	6.91153
evm.model.chr1.1082	0.470179	0	0	0.0765243	0	0	0	0	0.203096	0	0.0366897	0.0729839	0	0	0	0	0	0	0	0.217195	0	0	0	0	0	0	0	0	0	0	0	0	0	0	0	0	0	0	0	0	0	0	0	0	0.0650243	0	0	0	0
evm.model.chr1.109	25.6539	25.6053	22.7105	20.6023	22.4342	22.7256	20.3629	24.7765	18.5066	18.6089	26.974	19.5862	9.51759	15.0308	20.5846	18.8247	15.3798	22.7156	20.8858	12.7444	30.6561	37.6704	46.0771	36.2466	46.9763	42.5066	54.7125	36.804	65.6408	43.9433	82.8007	89.5883	42.3962	61.1037	54.4111	64.4767	60.6626	65.6978	51.0198	72.3815	65.0479	66.2434	51.0729	50.9444	81.2468	56.0995	66.3952	57.5099	58.1349
evm.model.chr1.11	0.524737	0.145053	0.478674	0.624516	0.193237	0.265936	0.263364	0.338134	0.589322	0.181066	0.399234	0.529443	0	0	0	0	0	0	0	0	0	0	0	0	0	0.383416	0	0	0.514764	0	0	0	0	0	0	0	0	0	0	0	0	0	0.118476	0	0	0	0	0.140545	0
evm.model.chr11.1	5.86491	7.11517	12.6509	10.7112	10.6497	10.0466	8.41666	8.85374	5.84554	8.35031	12.9186	6.81042	8.63407	8.15291	15.4021	19.6715	10.5011	18.4716	12.1484	6.12523	8.43206	7.81151	10.4128	14.4705	9.08155	13.6343	8.69462	7.69788	19.1291	52.8294	16.502	12.2324	63.2698	11.4998	15.7917	29.781	22.0173	31.8705	28.5348	31.1166	29.1421	15.0811	13.926	17.3521	15.6142	26.444	15.8231	34.422	12.558
evm.model.chr1.110	12.7005	6.37762	10.5351	9.52847	4.90154	11.1106	10.5231	14.1339	6.08189	10.9203	14.5734	10.9485	9.11427	13.7787	10.4343	8.6843	8.31214	12.0568	12.3547	7.94603	14.42	18.7731	16.8835	20.6474	14.3057	19.3216	17.3587	17.4232	12.1785	10.8897	11.1645	10.9401	17.671	18.5098	27.3446	13.3637	15.993	21.9999	19.5551	25.0604	21.4296	15.3179	21.0949	24.9034	22.9899	14.3319	12.9595	11.7787	19.4826
evm.model.chr11.1004	0	0.0120877	0.034191	0.0115651	0.0644122	0	0	0.00939262	0.159608	0.0402368	0.0221797	0	0	0	0	0	0	0	0	0	0	0.0532068	0.106887	0	0.0459636	0	0.0515183	0.0397895	0	0	0	0	0	0	0.0460369	0	0	0.0477444	0	0.109663	0	0.0218082	0	0	0	0	0	0	0
evm.model.chr11.1010	0.0750403	0.201507	0.067056	0.0340226	0.221071	0.104312	0.0538035	0.0552629	1.36046	0.0295925	0.119623	0.0540809	0.040865	0	0.0401738	0.0489855	0	0	0.0815233	0	0.0634341	0.0521751	0.104815	0.050203	0.180289	0.125327	0.0505194	0.234108	0	0	0	0	0	0	0.0902883	0	0	0	0	0	0.0233229	0.0427706	0	0	0	0	0	0	0
evm.model.chr11.1031	0.11057	0	0	0.116973	0.0542903	0.358634	0.277472	0	0.248357	0	0.336497	0	0	0	0	0	0	0	0	0	0	0	0	0	0	0	0	0	0	0	0	0	0	0	0	0	0	0	0	0	0	0	0	0	0	0	0	0	0
evm.model.chr11.1033	1.3286	0.409969	0.644237	0.800832	0.864744	0.538667	1.8764	0.530936	0.468458	1.06616	1.59853	1.51198	0	0	0	0	0	0	0	0	0	0	0	0	0	0	0	0	0.272794	0.30128	0.202334	0.207507	1.2345	0.541261	0.910813	1.42168	2.79191	3.5085	2.3253	1.95265	0.268888	0.955381	0.613902	0.026714	0.0555497	0.0821592	0	0	0
evm.model.chr11.1035	0.255161	4.45774	0.0354684	0.0359917	0.334094	0.220698	0.204903	0.409229	8.57788	0.297399	0.189819	0.240286	0.518761	0.526667	0.701232	1.55462	0.731835	0.187594	0.452768	0.817225	0.50329	0.579545	0.415803	0.637302	0.643693	0.646329	0.721483	1.05254	0	0.199043	1.01847	0.587534	0.129458	0.105173	1.14617	0	0	0	0.0711217	0	0.0740181	0	0	0	0	0	0	0	0
evm.model.chr11.1036	0	0.908825	0	0	0	0	0	0.088274	1.38465	0	0	0	0	0	0	0	0	0	0.130221	0	0	0	0	0	0	0	0	0	0	0	0	0	0	0	0	0	0	0	0	0	0	0	0	0	0	0	0	0	0
evm.model.chr11.1043	0.336516	0.558137	0.0877073	0	0	0.136437	0	0.144565	0.661386	0.0774122	0	0.0848835	0	0	0	0	0	0	0	0	0	0	0	0	0	0	0	0	0.330121	0	0	0	0	0	0	0	0	0	0	0	0	0	0	0	0	0	0	0	0
evm.model.chr11.1046	0.0726262	0.45888	0.108164	0.395136	0.244525	0.151434	0.229119	0.0802275	2.12069	0.0954681	0.0526247	0.167491	0	0.0356916	0	0	0	0.0381392	0	0	0	0	0	0	0	0	0	0	0	0	0	0	0.0394795	0	0	0	0.0416666	0	0	0	0	0	0	0	0	0	0	0	0
evm.model.chr11.1051	37.555	22.9271	24.8666	30.9204	28.9682	22.2228	30.0793	59.9403	19.8034	37.6464	31.2231	54.1788	23.9365	23.0516	30.3598	22.1563	24.0286	18.5435	25.7082	18.9898	8.73218	6.74257	6.25728	7.89808	8.23053	7.12974	7.16726	10.9067	54.8925	34.3288	41.8945	47.3862	21.8309	24.8889	26.1577	30.3126	24.2196	16.6713	13.8193	6.82758	15.2338	37.0985	18.6856	22.0024	23.6613	10.851	20.2411	16.6165	14.3022
evm.model.chr11.1053	0	0	0	0	0	0	0.105704	0	0.118265	0	0	0	0	0	0	0	0	0	0	0	0	0	0	0	0	0	0	0	0	0	0	0	0	0	0	0	0	0	0	0	0	0	0	0	0	0	0	0	0
evm.model.chr11.1057	13.1189	26.6986	52.9942	78.9409	18.4294	22.5116	37.0463	65.1903	42.0865	7.69937	61.0848	27.1063	1.48092	2.67287	2.23981	1.22899	2.45444	1.97735	2.84073	1.07675	0.530495	0.581783	0.730465	1.25953	1.50775	0.524051	0.84498	1.41399	28.7294	4.95366	22.4769	10.7803	8.35792	20.632	22.086	34.9255	17.2818	10.7021	2.81123	2.75791	4.35607	56.0377	7.82676	32.5033	6.82329	2.46335	14.7077	1.34467	24.7132
evm.model.chr11.1065	20.8591	24.9214	14.2688	18.9695	7.42233	18.6995	17.7029	17.2587	29.06	13.4502	21.7358	17.8629	19.3813	13.8986	18.1178	14.4167	20.5064	15.0186	17.5199	16.7654	93.8821	89.923	85.4409	80.359	85.5069	91.8792	89.1016	91.0393	10.376	5.66582	6.96464	9.40743	4.05933	11.0396	10.1797	5.90068	5.01344	5.84862	6.12095	3.4153	6.1727	10.3236	7.0516	5.73027	5.71299	8.02714	5.12504	0.534976	4.4603
evm.model.chr11.1066	34.5219	12.0737	16.3196	17.9598	8.15901	19.3176	24.0066	27.8362	11.9245	32.9509	22.825	20.8872	8.22765	6.22736	7.0883	6.15088	6.26304	11.2186	7.41263	7.38658	9.20108	8.0198	7.43147	9.12957	8.00139	6.51174	8.53088	8.32036	16.802	31.7723	15.0893	15.5195	9.36096	18.008	12.1189	8.80981	5.82521	7.06975	8.02945	6.37891	11.7647	14.5374	15.5732	0.601966	1.33519	1.07996	0.900675	1.54157	0.90262
evm.model.chr11.1072	3.47805	8.5581	37.8429	21.2476	54.9363	21.45	11.8505	8.83857	11.2783	5.36398	14.5602	11.2691	0.933687	1.68519	4.95664	2.4623	4.02341	3.42142	1.67639	0.58835	1.44935	1.90736	2.39482	3.21172	4.5312	7.58823	2.07769	2.13957	5.76666	38.5951	8.70715	5.92182	86.4911	5.04787	7.52965	18.7081	18.9844	8.02287	23.9631	6.87959	10.1248	7.42692	11.5027	10.1648	7.30989	10.4207	11.1474	14.9048	7.32003
evm.model.chr11.1074	72.3302	81.2641	86.3319	76.1566	104.997	90.7535	91.0993	89.8041	89.1559	80.1058	97.9018	112.163	130.812	89.0673	133.99	147.104	126.979	103.736	104.437	138.616	199.41	140.014	149.678	144.665	197.845	155.148	174.628	177.003	165.966	185.804	163.524	165.338	175.016	124.222	155.182	162.149	100.264	91.5374	121.423	53.3181	85.9838	141.968	154.03	131.231	181.883	144.613	168.553	125.483	169.931
evm.model.chr11.1076	90.5946	81.302	85.4528	68.9277	56.1949	86.9909	91.766	107.381	83.6476	86.8057	83.1497	108.818	47.4007	45.1768	29.2433	31.8888	57.8133	31.95	37.8729	43.4318	19.1457	19.144	17.6785	19.0146	25.0735	23.7341	17.6395	21.4746	35.2255	41.0758	34.5416	38.7114	49.4885	56.8754	55.971	53.4195	47.3893	48.9036	61.4052	28.5108	50.3793	49.8642	81.3603	27.9741	31.9365	25.473	28.2021	18.6233	30.3881
evm.model.chr11.1080	71.7284	70.3412	54.3044	57.2073	49.1603	43.8824	45.182	54.0888	84.9495	55.49	45.955	50.99	74.0768	57.737	67.3176	66.4796	70.4983	59.4141	57.9156	71.0866	107.151	86.1183	80.3301	84.3169	99.976	90.728	90.2122	92.5725	36.827	36.1613	35.3128	39.5115	31.8141	28.8744	26.2757	29.9949	31.0833	35.9722	33.0093	22.2959	29.4459	37.7335	24.7457	30.7754	33.4486	34.5032	30.3369	27.6257	27.1964
evm.model.chr11.1082	82.9499	50.2964	77.8136	42.9875	79.5264	80.0203	47.1566	107.708	60.0994	68.7382	73.3352	70.7316	150.183	85.1157	102.47	135.817	139.447	103.08	104.211	93.3403	38.6667	28.2528	25.4322	32.6813	32.9423	26.5154	24.9644	35.4446	61.9247	93.2247	57.4506	52.6499	56.3083	65.897	52.6314	39.2619	35.4146	40.5913	49.469	43.2754	59.213	59.2296	60.791	16.0714	10.6075	9.8687	11.7509	31.6732	12.6617
evm.model.chr11.1083	903.942	1686.13	1227.5	2026.69	1720.2	1196.07	1275.03	1068.25	1346.64	861.637	1276.1	1220.6	2229.97	1730.83	2031.48	1980.2	2249.03	1823.06	1945.22	2196.29	1263.18	968.698	998.641	839.517	1312.89	1081.7	1126.61	1269.66	1649.02	1076.39	1698.83	1506.23	1110.61	1304.92	1715.22	2149.22	1849.37	1358.12	2248.18	1165.53	1897.12	1430.71	1631.85	2203.92	2476.91	2471.81	3206.86	2425.58	2429.74
evm.model.chr11.1087	29.0414	51.0882	32.3815	33.856	53.6011	35.4463	23.9157	36.1701	68.9731	28.7044	31.304	22.9525	46.6941	35.7714	110.095	87.1887	46.0651	102.055	37.6191	100.437	83.6337	48.3164	63.9958	47.4357	61.8303	65.7991	51.6993	68.2227	38.7562	30.582	33.2442	29.9614	30.156	31.2784	57.6774	60.2324	39.5974	43.7235	49.1034	30.5838	47.0031	57.5315	51.0582	51.0908	56.5683	52.168	40.0104	49.7528	33.5466
evm.model.chr11.1088	30.9595	35.3908	36.5337	35.6477	48.3544	34.3278	34.7469	28.0511	54.6043	29.5894	35.0286	28.8426	39.448	31.3333	33.3323	32.3388	32.3619	28.9234	28.7795	38.9043	48.7093	39.9598	43.2734	35.3454	43.1499	37.4942	42.2183	42.2564	49.9193	34.608	37.2435	41.8879	30.2246	41.9051	32.8642	39.9416	27.434	37.2113	33.1649	14.2413	28.4683	43.5908	29.2349	31.9804	28.6761	22.6276	24.7044	20.2493	24.8154
evm.model.chr11.1089	3.2732	0.601027	2.1189	2.88771	35.0094	10.8179	2.39601	2.02037	0.345046	7.9809	2.9009	3.12371	1.8018	2.88617	2.74556	0.86394	1.7562	2.12846	2.38135	1.91596	7.76143	5.6937	5.14136	4.03969	4.07399	6.42382	4.73339	5.97826	9.1577	3.59493	3.11736	6.4848	3.34985	1.38813	1.24405	1.71269	1.73212	1.62564	0.56816	0.711216	0.874092	3.65378	0.768378	0.163465	0.254935	0	0.229294	0	0.338637
evm.model.chr11.1092	4.71237	1.60101	3.78752	3.31423	39.5544	12.168	3.59393	2.87261	1.65572	7.72753	4.00592	6.64054	0.602133	1.2679	1.08524	1.08268	1.02964	0.677424	0.700712	0.790471	5.14075	3.3314	2.57402	4.31507	3.98476	3.53942	2.97755	3.64114	5.06185	1.79692	2.61058	5.35464	2.75484	0.759584	0.166296	0.908494	1.00439	1.37972	0.165104	0.316902	0.744587	2.62588	0.760828	0.273137	0.473306	0.420018	0.185761	0	0
evm.model.chr11.1096	0.371184	3.62541	2.55831	0.225427	1.29602	1.37673	0.248394	0.785476	10.3831	0.524973	0.746111	0.471608	0.340638	0.141879	0.309117	0.219869	0.483912	0.379021	0.15682	0.536622	6.14184	3.88079	3.12517	3.54096	3.9016	4.35956	3.04498	5.00372	0.10789	0.174266	0.218635	0.35612	0.026156	0.113331	2.12759	0.126511	0.455484	0.120082	0.273023	0.317184	0.493509	0.411373	0.198653	0.0713164	0.0247162	0.219334	0.254637	0	0.028141
evm.model.chr11.1099	1.99244	42.6634	10.346	2.67532	19.6789	4.44298	4.30769	4.24676	108.699	2.96159	3.03181	3.5567	0.292124	0.527246	1.43592	0.52526	0.149858	0.422552	1.31123	0.230097	0.453459	0.559462	0.374635	0.897192	0.483301	0.783914	0.722277	0.41838	3.83398	3.36255	3.94294	2.72033	10.4976	4.10627	4.76003	8.02174	11.6178	2.25911	7.8498	3.07489	7.16913	2.21666	7.33615	4.57166	2.20439	0.815084	1.75737	2.05251	0.549027
evm.model.chr11.110	84.4714	93.7949	41.3192	35.7171	44.3371	45.1591	31.5681	43.7217	70.789	87.9598	62.7677	31.6859	21.0262	23.7185	29.6723	21.749	27.8357	40.8791	26.0472	24.5755	71.5945	79.0213	76.7635	94.7827	73.5006	76.5751	87.2045	89.0461	81.2514	53.0029	53.9306	83.0491	69.567	46.112	66.2185	62.6297	61.8093	81.7878	56.4447	71.3941	49.356	57.5014	54.1532	90.6861	93.9676	22.5916	56.0261	41.6513	92.7838
evm.model.chr11.1100	0.0425268	1.83388	0	0	0.250571	0.103452	0	0	2.77014	0	0	0.0429081	0	0	0	0	0	0	0	0	0	0	0	0	0	0	0	0	0	0	0	0	0	0	0	0	0	0	0	0	0	0	0	0	0	0	0	0	0
evm.model.chr11.1104	0.220509	3.49883	0.563226	0.933117	0.725418	0.599001	0.475893	0.435753	3.16992	0.202904	0.984246	0.144616	71.7019	74.8333	63.0105	56.2757	66.5366	51.7159	68.7117	61.6419	1.82676	0.858586	1.23971	1.03267	0.509921	1.09563	0.77938	1.80583	0.194687	0.107508	0.0412574	0.126936	0.041954	0.681678	0.812531	0.101461	0.177113	0.19261	0.161341	0.02212	0.551709	0.131967	0.418212	1.39175	0.812711	1.3486	1.342	0.283492	1.17358
evm.model.chr11.1107	0.128783	0.170877	0.107409	0.177114	0.139113	0.0730993	0.0258543	0.0995836	0.361585	0.142201	0.0653211	0.0649691	0	0	0	0	0	0.0473408	0	0	0	0	0.0629586	0	0	0	0	0	0	0	0.0240954	0	0	0	0	0.0296281	0	0.0562446	0	0.0258373	0	0	0	0	0	0	0	0	0.0263617
evm.model.chr11.1110	24.0935	34.8122	28.9185	14.6593	20.2766	30.7124	16.992	20.7865	40.5744	25.5011	29.8361	17.8606	32.455	22.8468	28.7248	27.7236	32.1267	25.6984	21.7402	35.8343	19.0585	13.4885	25.144	17.4217	20.3651	21.7458	24.3559	21.628	29.1465	30.1882	32.8867	28.5054	28.2641	16.5173	25.5496	29.6392	27.4235	26.1701	22.7045	10.9198	19.1206	21.0186	21.1958	27.8899	25.3167	17.7925	19.6873	20.2756	21.0052
evm.model.chr11.1111	173.951	202.519	164.179	183.61	227.148	190.392	150.246	153.464	193.345	165.608	164.695	163.474	110.308	92.5163	87.7126	94.0305	103.003	70.6364	86.2493	100.272	55.2035	51.935	57.413	51.1318	68.3821	54.0503	49.3142	51.6843	189.678	189.059	189.069	206.813	151.146	125.483	119.816	157.789	137.181	122.728	126.982	88.1589	117.874	141.35	115.458	121.881	96.3674	87.1531	105.841	89.2897	111.875
evm.model.chr11.1118	3.40407	12.5566	2.51978	4.34291	3.96792	1.55593	1.71312	3.25761	6.82761	2.43622	7.45855	2.55035	4.71228	5.04592	2.93858	3.03512	3.39155	2.20425	3.89359	3.87792	1.74682	1.43678	1.53337	0.864042	1.51269	1.02457	1.78245	1.54453	1.42987	1.76308	2.20931	3.38098	0.73717	1.2358	1.92301	0.997503	1.05587	0.402897	1.13782	0.777336	1.12395	1.54586	1.08309	0.430703	0.431222	0.711377	0.895039	0	0.358789
evm.model.chr11.1119	5.79118	12.1392	12.5328	8.15907	55.9806	10.4379	9.2294	12.6397	14.9807	4.57116	6.9328	12.1293	1.25551	0.566509	5.34853	2.63375	1.1808	2.62322	2.29595	2.3075	15.7537	15.0949	11.1367	16.3238	16.7327	16.5249	12.417	15.5839	11.3084	12.6319	15.7652	12.7976	5.90078	2.14946	4.56548	6.56693	3.96808	3.29639	5.22127	3.24881	5.49361	4.5992	2.87536	18.9365	34.788	32.3309	32.7779	90.9782	16.9108
evm.model.chr11.1120	4.20317	10.199	9.51428	7.84967	52.4541	9.12232	7.43919	10.5056	13.7623	3.8267	7.25665	10.5618	0.47424	0.397402	3.86296	1.13696	0.764604	2.0906	1.35155	1.22736	11.463	10.5962	7.90647	9.15527	9.00422	9.53168	7.66351	10.5115	9.10087	8.76879	11.4887	10.9298	5.15658	1.83137	2.50724	3.43455	3.55085	1.94047	3.75247	1.58669	2.6873	3.95311	1.76558	14.8435	19.9542	10.1841	18.5755	51.6759	10.6956
evm.model.chr11.1132	1.62602	0.359584	0.0904097	0	0.191613	0.0527403	0.130575	0.558821	0.316534	0.718177	0	0.0437495	0.413229	0.0745825	0.243744	0.0990687	0.67835	0.079697	0.164874	0.390586	1.15461	1.05519	0.635935	0.609186	1.0027	0.697022	0.817366	1.34147	0.510439	0.126841	0.040564	0.582413	0.37124	1.16172	0.31955	1.04744	0	0.0473432	0.815808	0.0869928	0.28301	0.0864996	0	1.46209	0.194891	0.864743	1.41506	0.836181	0.798825
evm.model.chr11.1133	43.9417	38.0829	41.1448	38.7106	36.9827	43.1716	40.0071	41.9485	46.3192	43.4372	45.0479	51.7349	26.5173	23.3824	25.5663	23.5337	23.06	19.733	25.1756	26.1212	33.1531	31.1235	31.1391	33.4599	32.2956	29.8477	29.3064	37.0478	19.1238	21.3704	16.6924	15.8406	26.2546	29.113	29.2323	23.5813	30.4354	45.3879	20.3939	11.9888	28.0804	24.6107	29.2245	21.3545	23.6641	16.7589	17.3273	14.2677	22.2854
evm.model.chr11.1134	19.2533	17.634	13.8122	16.8424	24.1003	15.3887	17.308	16.2345	30.532	19.1101	12.7134	13.7288	19.1097	17.9086	21.8832	17.2432	16.59	19.0354	20.5276	18.6911	22.1663	15.8189	16.1586	13.2861	17.8345	18.0328	18.1726	18.647	6.10664	4.94184	4.53509	3.80538	4.92609	7.94725	8.06153	9.69535	5.36491	6.31551	10.3645	3.14985	8.44952	8.07725	8.80604	7.95402	14.757	23.2176	14.1879	14.3416	11.5019
evm.model.chr11.1135	23.1192	22.2418	18.2841	21.3245	28.6359	18.3466	23.9796	21.7256	37.8899	24.6919	19.124	18.6241	15.9803	11.1685	15.4278	12.1205	11.5522	12.9802	14.8263	11.4064	12.0811	10.6699	12.4764	11.5597	12.5947	12.2523	11.1988	13.1261	4.89221	5.85814	4.88452	4.12632	5.30131	8.77751	11.5225	7.3536	4.83892	4.80551	6.82192	2.43415	4.80598	9.46442	9.73325	9.49158	11.2525	9.70082	7.88208	9.44855	8.54685
evm.model.chr11.1137	10.8889	0.167806	9.05793	5.7397	0.260806	11.5369	9.55919	16.2012	1.87485	15.6403	4.00278	8.49833	3.76038	3.91558	4.4077	2.77392	4.15489	4.32356	5.77057	2.27842	0.449014	1.29261	0.370962	0.533038	0.797604	0.665339	0.536397	0.276186	0.818829	0	0.496909	0.145603	2.30994	30.1823	24.4456	5.41178	11.7324	4.30823	17.132	15.376	17.6646	10.3691	32.4834	0.459245	0.818541	0.201773	0	0.0812954	0.776635
evm.model.chr11.1139	3.35583	4.98494	4.21712	3.23938	9.28721	4.0955	7.54239	6.00925	8.71789	3.00472	4.47025	6.49823	2.58434	1.67141	2.71	2.73647	2.20959	2.65827	2.36299	3.46053	2.34012	2.85965	3.36953	2.80448	3.4205	2.31169	2.71566	2.46753	0.50988	0.55088	0.761064	0.19513	0.193478	0.326011	0.737531	1.16977	0.0453771	0.0740212	0.377932	0.136014	0.516236	1.37497	1.5715	1.52398	1.50325	1.71257	1.0564	1.25895	1.50338
evm.model.chr11.1140	67.4677	22.9727	75.3168	52.6307	66.0993	83.8518	81.3474	91.84	36.3634	73.598	57.4398	83.6436	38.7585	31.8861	40.4069	44.5876	30.0248	34.1885	29.6097	43.6398	41.5086	50.6364	65.1956	47.3199	59.716	51.5089	64.8527	48.998	35.1958	41.04	34.1831	27.1018	38.8691	82.5178	70.6316	44.8245	39.9462	44.2331	60.2062	33.8079	58.4739	61.5406	88.921	33.8	26.1867	27.4132	25.3881	20.705	22.8131
evm.model.chr11.1143	0	0.0873276	0	0	0	0	0.0792778	0.135714	0	0.0726727	0	0	0	0.271693	0	0	0	0	0	0	0	0	0	0	0	0	0	0	0	0	0	0	0	0	0	0	0	0	0	0	0	0	0	0	0	0.210009	0	0	0
evm.model.chr11.1144	37.1195	19.5181	28.4841	28.345	25.2542	31.1429	33.8585	32.9707	17.9144	40.9789	35.0769	35.1771	10.2234	10.1463	11.1964	8.005	8.44608	10.2801	11.5297	7.72749	17.9051	18.5407	16.7235	18.2874	16.097	18.302	17.532	13.958	21.5347	21.7156	17.473	15.5483	22.9554	19.4829	19.1004	11.6951	16.0277	17.5275	14.4756	12.0519	12.0992	21.2986	17.4897	18.5389	18.1642	12.6534	10.7205	14.6051	14.5785
evm.model.chr11.1145	42.6206	6.70801	29.4938	33.0456	1.97576	44.4737	34.0651	38.4799	14.0417	29.3378	41.1532	69.7657	0.821744	0.60032	1.00019	0.703598	0.963545	0.452814	0.663539	0.616441	0.485935	0.349726	0.451649	0.528796	0.474754	0.45003	0.82238	0.523068	14.2188	6.56614	7.20227	9.2379	23.9442	31.0563	28.4874	37.0063	47.7586	67.3371	21.545	17.1552	25.1024	28.4026	32.7256	4.66832	1.40259	2.78415	2.67998	0.417906	2.73161
evm.model.chr11.1147	23.7677	35.6098	21.5406	18.0103	13.0972	18.734	19.9566	23.3891	39.9743	24.9114	19.7975	21.5677	25.3891	17.2554	28.3208	21.4027	21.5018	20.1483	20.1462	20.3473	36.2661	21.9071	28.744	28.1572	31.7042	31.0196	30.8394	30.6495	17.3363	12.0494	14.2328	18.0386	17.3487	21.2227	25.5997	20.7488	22.9456	29.3419	31.4229	24.2587	22.0426	27.2688	22.9804	17.6343	16.8416	33.3445	24.7578	19.4669	16.9313
evm.model.chr11.1148	4.36072	1.92157	10.2667	3.89829	2.6547	8.84656	6.31552	13.77	2.7469	6.27795	9.40233	7.20857	8.95563	10.6282	12.7238	15.2941	11.6428	18.4552	17.6824	11.789	8.18867	11.1993	13.3731	13.7149	12.3133	15.4259	15.4696	13.5291	46.5985	46.8827	37.1518	36.3106	70.8739	135.039	119.399	65.8581	95.027	96.5249	149.726	224.497	163.7	101.437	157.241	40.7076	50.5692	52.5005	40.4777	70.1987	47.6618
evm.model.chr11.1149	0.0482235	0.146634	0.0628432	0.153049	0.0710341	0.0391034	0.0363048	0.0828657	0.230175	0.0554667	0.134529	0.024328	0	0	0	0	0	0	0	0	0	0	0	0	0.0506888	0	0	0	0	0.0235111	0	0	0	0	0	0.027736	0	0	0	0	0	0	0	0	0	0	0.021267	0	0
evm.model.chr11.1151	0.0733637	3.16366	0.267694	0.116419	0	0.0892337	0	0.819428	0.12359	0.405038	0.0744228	0.0370108	0	0	0.137467	0.335237	0	0.404528	0	0.220283	102.669	76.2336	51.467	83.3156	68.9402	70.116	48.9214	89.7198	0.0719694	0.143072	0	0	0.0697908	1.36077	1.46751	0.168782	0	0.720918	0.996884	0.956715	0.319225	0.58541	0.993854	4.8841	3.89098	0.780317	1.29416	0	1.87718
evm.model.chr11.1152	20.2736	14.0301	1.54915	0.861186	0	3.08042	3.4112	4.05215	10.0711	20.3195	2.21523	3.03767	0	0.0444507	0.0484232	0	0	0.474989	0	0	0.229379	0.377333	0.315844	0.121024	0.271638	0.339889	0.243572	0.32921	0.608436	0.251988	0.193407	0.223145	0.540849	5.13956	4.08106	1.36744	1.42703	1.43903	1.21554	2.2035	1.29315	2.52611	1.77378	0.111717	0.0464615	0	0	0.0276866	0.132248
evm.model.chr11.1154	0.0392887	0.260653	0.0409597	0.0831279	0	0.223009	0	0	1.50023	0.144608	0	0	0	0	0	0	0	0.144426	0	0	0	0	0	0.183993	0	0	0	0	0	0	0	0	0.0747505	0	0	0	0	0	0	0	0.170956	0	0	0.27175	0.282542	0.208943	0.138613	0.168368	0
evm.model.chr11.1161	10.4136	9.45714	11.2967	10.2227	10.1803	10.9293	11.5047	12.1715	12.5734	10.5318	9.77088	10.933	9.95405	8.12226	8.14498	9.50279	9.41776	7.06985	10.1072	9.10814	17.6721	13.3939	14.6002	13.4002	15.1864	15.4923	13.8531	12.6342	7.39337	6.25109	8.86435	6.81071	6.96131	5.15597	6.12374	7.37441	5.7457	5.59969	5.72027	2.82331	5.7151	7.51734	6.75004	7.43539	6.71865	10.436	7.44732	5.86312	8.0337
evm.model.chr11.1162	52.5771	48.4039	42.3409	34.6233	38.5958	42.6336	47.6387	42.9924	41.8969	57.4348	45.9276	38.2907	50.2846	43.3745	44.9118	41.8326	47.9297	38.5476	44.1449	49.6033	35.0883	30.987	51.3663	33.4209	42.3399	32.2904	47.3586	29.5341	57.4765	42.9695	54.4219	54.3359	43.1483	58.4022	60.8511	51.2655	51.8891	55.248	54.9779	38.5283	47.8919	53.003	62.8734	58.6437	67.9675	47.1368	64.5234	69.5023	70.06
evm.model.chr11.1165	0	0.292228	0	0.19971	0.40784	0.0306151	0	0.129756	0.50883	0.138964	0.191502	0.342846	0	0	0	0	0	0	0	0	0	0	0	0	0.158743	0	0.177927	0	0	0	0	0	0	0	0	0.0868609	0	0	0	0	0	0	0	0.0652864	0	0	0	0	0
evm.model.chr1.1117	16.2608	13.0727	15.6755	22.2731	14.2251	20.167	14.3446	18.1502	17.9034	17.9681	17.432	15.8514	13.7372	8.9771	12.0413	6.16498	9.16473	8.22232	7.76248	10.0208	31.9335	24.8832	25.6015	16.5437	24.6306	24.645	24.5119	28.5586	6.26926	5.98917	4.91569	7.93672	4.32319	5.85368	9.04561	3.83901	4.70527	3.17873	6.04902	2.52868	5.21395	6.05567	7.75966	3.46871	3.54263	2.83223	4.10229	1.40738	4.10619
evm.model.chr11.1178	10.0853	20.4571	29.6585	49.3767	50.5761	25.9658	34.0267	23.103	28.5257	23.9682	25.0803	29.7755	8.62521	7.02431	8.68614	5.10654	7.01476	6.89741	6.71485	5.6339	12.4091	13.1612	12.815	10.9838	13.8638	13.71	13.0036	14.0604	13.0742	13.4798	11.3321	9.1333	10.211	6.79564	7.1463	7.99864	9.77933	5.99537	8.99861	5.09303	7.74419	11.532	7.05241	5.39165	5.2337	3.96209	3.5533	1.35985	5.47881
evm.model.chr11.1179	0	0	0.203636	0.15498	0.191814	0.0395969	0.196069	0.0839113	0.164527	0.0449333	0.371527	0.0985398	1.02382	0.923929	0.366	1.67354	1.14592	1.07704	1.48542	0.439871	3.17851	5.22871	4.77453	6.51752	4.20893	5.78026	4.94771	6.48732	1.05389	1.238	0.54819	0.655904	5.94609	4.57907	0.154231	1.90984	1.47082	1.11966	1.58229	0.538834	2.07169	0.487072	0.705626	0.591078	0.263379	0	0.258424	0.209265	1.1995
evm.model.chr11.1187	74.9301	55.6036	72.2886	62.5092	63.6287	62.5962	60.5212	61.6214	49.7414	74.8937	63.9618	73.4336	54.0824	52.4526	55.9975	54.4116	46.6849	48.6297	53.1174	53.6304	57.0559	59.2974	57.3606	56.92	59.1011	57.1268	52.7621	57.5575	56.0697	61.311	60.5609	53.9448	57.7983	76.6738	63.2925	56.3594	61.3793	64.7204	67.3315	49.9933	70.1051	63.4699	64.9962	41.3815	39.0827	38.1885	37.3996	36.6534	40.8717
evm.model.chr11.119	1.61677	1.4834	3.69384	9.0615	4.45905	0.976282	2.90051	2.83732	2.5498	2.27901	2.86147	2.6378	0	0.118338	0.38674	0.314378	1.74901	0.379358	0.261599	0.619729	0.407106	0.837121	0.168169	0.322192	0.144632	0.20108	0.324222	0.250408	0.742405	1.20753	1.02979	3.30034	0.719931	0.425367	1.52106	2.92818	0.276296	1.20189	0.431472	0.0690143	0.224522	1.23521	0.372806	3.03364	0.92768	4.20765	2.42727	0.958202	2.04203
evm.model.chr11.1191	13.1749	12.1764	26.2838	16.4364	14.0556	19.982	15.567	20.3655	20.8364	12.9608	11.5465	23.4566	12.3659	15.6623	15.0359	13.3929	10.7953	7.42676	12.01	13.1579	21.2159	20.4972	24.6226	19.0561	23.9281	19.2948	24.6742	30.0352	9.21182	15.5935	10.4351	10.7018	11.0985	30.1432	21.0903	8.18313	8.97074	7.95365	13.4438	3.59661	15.4771	11.6937	20.148	13.3345	33.3044	4.69123	17.8197	61.2154	13.6882
evm.model.chr11.1195	0	0.34931	0.0988049	0	0	0.435485	0	0	0.212878	0	0.0640947	0.0637492	0	0	0	0	0	0	0	0	0	0	0	0	0	0	0	0	0	0	0	0.121237	0	0	0.0665186	0	0	0	0	0	0	0	0	0	0	0	0	0	0
evm.model.chr11.1196	2.91286	2.39259	5.55291	2.64132	3.02391	6.95095	0.50124	1.07258	2.8975	0.459479	3.37703	1.76339	5.71055	2.863	2.4951	3.42266	3.25499	3.97714	3.48096	1.99913	31.0254	31.9996	27.2597	22.6054	35.6915	24.081	29.0231	30.5943	11.5933	5.35597	3.89284	7.34592	16.3093	12.5209	16.8228	10.1478	6.01612	8.9051	5.56738	7.68062	7.06157	20.0888	8.41819	2.44648	0.897755	0	0.587244	0	1.87395
evm.model.chr11.1204	0.0586354	0.518673	0.183388	0	0.287903	0.665647	0.235431	0.100757	0.724375	0	0.178445	0.118322	0	0	0	0	0	0	0	0	0	0	0	0	0	0	0	0	0	0	0	0	0	0	0	0	0	0	0	0	0	0	0	0	0	0	0	0	0
evm.model.chr11.1206	0.683989	2.74655	0.112592	0.914021	1.44943	1.10926	1.30089	0.711392	0.929896	1.09313	0.912977	0.799089	0	0	0	0	0	0	0.136883	0	0	0	0	0	0	0	0	0	0	0	0	0	0	0	0	0.165642	0	0	0	0	0	0	0	0	0	0	0	0	0
evm.model.chr11.1207	50.2107	54.025	74.9983	74.08	95.8925	72.3691	66.7447	67.7451	57.6234	43.6379	65.825	62.5878	24.3546	18.6866	20.2511	16.6549	19.7589	15.8813	17.5509	17.5778	26.6469	24.0406	27.2434	22.4729	26.7438	23.403	26.7262	22.8953	84.9839	87.6007	99.5264	98.5872	58.5018	34.7158	35.5276	37.6526	37.3282	34.1718	28.0947	13.9472	24.6464	62.6872	32.6374	53.0968	38.2036	64.7362	54.4399	29.6406	48.5959
evm.model.chr11.1211	0.214147	6.05494	0	0.032364	0	0.14884	0	0.788534	7.73049	0.0562998	1.98618	0.246934	2.09914	0.315723	1.03182	0.55917	0.598248	0.899662	1.27956	0.918571	29.6882	33.9481	23.6301	34.0976	27.0113	35.497	28.9781	37.0788	0.0600219	0	0	0	0	0	0.257661	0	0	0	0	0	0.532462	0	0.331547	0	0	0	0	0	0
evm.model.chr11.1217	401.492	316.168	310.83	295.541	255.781	363.572	323.244	340.304	325.663	316.608	426.641	387.714	458.359	381.514	359.505	366.793	429.2	362.527	366.7	427.482	633.236	653.131	572.901	600.025	613.261	599.63	623.5	606.667	293.944	247.813	290.511	259.937	309.035	384.553	394.037	372.181	356.437	347.235	358.015	335.57	362.871	348.6	375.431	259.631	232.247	220.689	274.799	213.104	265.172
evm.model.chr11.1220	2.6163	17.3271	3.09693	2.13352	1.3649	3.27064	0.957475	4.84699	25.7408	3.61111	2.57112	2.77724	28.9851	63.9398	46.368	50.8097	47.0059	44.1805	45.3884	41.4062	48.2184	53.7202	57.0236	34.9703	99.9184	54.9607	79.7569	51.9774	3.15474	1.96649	2.03963	1.35965	1.34814	4.43715	4.53333	2.94685	2.02479	1.96391	0.968533	2.18707	4.0319	4.56682	1.67369	7.25736	19.3049	12.3195	21.1051	40.2344	12.8309
evm.model.chr11.1229	327.36	290.947	425.928	264.602	514.523	367.51	324.326	295.455	276.118	350.982	298.15	307.654	275.541	236.328	255.891	271.547	272.645	215.776	222.206	264.997	224.694	211.485	196.809	213.83	225.612	214.904	212.24	213.551	253.67	383.481	287.052	269.72	579.546	330.427	388.778	341.55	382.909	313.188	464.23	242.459	377.637	337.197	392.619	233.047	178.89	175.766	231.65	273.752	173.373
evm.model.chr11.1231	0.0261041	0.418525	0	0.0414238	0.217894	0.137587	0.0524062	0.0224282	1.04076	0	0.0794428	0.0131691	0	0	0	0	0	0	0	0	0	0	0	0	0	0	0	0	0	0	0.146523	0	0.0248328	0.0537985	0	0	0.157251	0	0	0	0	0	0.0707262	0.0902779	0.187726	0.104119	0	0	0
evm.model.chr11.1234	23.7426	26.8308	31.8401	33.9474	36.0517	30.0914	35.0035	32.8005	39.3982	28.4107	25.4859	28.3034	24.72	16.2634	22.1069	17.2058	20.0446	16.2252	15.4308	22.7374	44.0665	39.4013	30.9863	34.1893	37.1157	39.4348	36.8693	47.2815	15.4728	16.318	19.5694	16.2966	14.4075	19.4002	19.7767	18.769	18.566	11.6483	18.7603	9.56874	19.1147	23.5776	17.5697	15.3732	12.1852	15.6303	12.325	11.5642	11.5614
evm.model.chr11.1236	51.5296	29.319	55.9398	82.6756	76.4367	57.686	83.2626	47.3206	32.7082	55.6316	53.6068	62.9584	12.8834	14.2818	15.0109	12.1069	15.7476	17.0251	16.0238	13.781	93.0802	101.03	94.2383	93.2055	94.0304	94.0226	111.195	86.9427	48.8721	28.7236	34.3883	27.4213	31.3966	48.2408	62.4647	53.5155	46.9182	42.7777	57.3067	45.8731	41.3489	57.4325	48.1206	26.082	25.655	13.8685	23.3323	27.849	21.6939
evm.model.chr11.1252	89.3427	49.1555	62.732	57.9782	44.2489	70.6455	72.4767	70.8157	51.2592	80.067	78.2536	85.8368	66.077	51.3235	68.9184	52.2139	74.0341	59.519	51.9737	65.3823	68.125	65.4773	61.869	64.5169	72.4269	68.3687	72.2387	73.9978	70.3442	64.9173	77.4087	61.4333	45.9414	62.1166	57.6071	55.9987	57.1015	56.5895	40.473	50.218	58.163	73.9323	51.5983	47.1971	31.9778	21.8421	20.2329	15.2908	32.79
evm.model.chr11.1257	128.087	34.1485	129.026	85.9216	31.8184	123.061	145.102	131.109	33.094	164.991	87.8045	155.573	38.9537	35.4142	31.1857	36.1766	32.9424	34.2166	33.854	34.7838	24.9951	19.9432	22.6287	19.1894	22.652	23.3608	24.9126	22.8314	25.5078	20.6187	18.7406	18.7828	26.6124	161.963	111.15	43.1778	72.7817	54.2947	144.511	112.148	109.509	120.746	194.215	37.0457	124.236	19.7738	56.3092	23.955	83.0482
evm.model.chr11.1259	133.068	43.0031	129.406	106.394	34.557	163.802	134.972	177.856	41.4649	178.8	121.432	159.678	36.2851	28.7759	27.0238	32.0724	40.4245	29.1587	33.9998	36.6641	23.3264	25.0356	21.1517	23.8642	24.2551	21.2165	28.9987	22.7467	35.0871	18.8442	25.5448	28.6884	67.3182	138.905	121.671	72.5532	71.2406	86.6071	74.3686	71.8542	73.0044	97.0526	130.685	34.4152	39.8442	43.3349	42.4867	52.637	28.0457
evm.model.chr11.1261	9.88299	11.2346	8.34233	11.3035	6.35911	8.72653	8.01685	9.7895	13.1946	12.4563	7.06957	6.22253	7.64061	6.47085	6.12467	4.29765	5.18593	5.27096	5.15903	4.25909	2.64578	2.47634	2.56274	2.31054	2.78748	2.6587	2.17978	2.74975	1.93601	0.721631	0.807725	1.21297	1.49605	1.71587	2.56467	1.66714	0.773987	2.0201	2.2562	0.927981	0.704425	1.8762	1.44815	2.21284	2.57792	2.37787	1.27831	2.08129	1.95675
evm.model.chr11.1262	111.736	0.389005	177.74	60.3686	0.414581	167.971	148.251	198.471	0.316091	139.784	100.072	188.275	0	0	0	0	0	0.258653	0.53509	0	0	0.342459	0	0	0	0	0	0	7.73082	0.548877	1.05319	1.08011	17.5372	231.873	183.564	25.091	69.3723	46.2487	116.497	168.834	163.799	106.116	226.352	0	0	0	0	0.301532	0
evm.model.chr11.1265	797.886	1425.45	817.17	1379.19	1107.96	727.697	1002.43	826.58	1042.95	685.266	984.687	974.653	1399.39	1277.81	1437.81	1308.29	1485.95	1415.1	1310.92	1460.44	870.59	722.347	810.532	690.91	959.996	800.087	879.879	907.895	805.5	618.593	707.427	765.376	674.031	472.661	600.56	1038.87	954.312	920.836	912.194	637.202	693.506	732.325	697.662	1071.05	1208.91	1785.12	1577.69	1543.79	1218.41
evm.model.chr11.1266	36.4466	1.18283	49.4903	22.5539	2.15043	62.0875	52.0349	63.4829	3.80209	38.0067	28.3168	43.5415	0.335824	0.30306	0.188654	0.172525	0.492217	0.0462631	0.334975	0.45346	0.0744706	0.122506	0.0615254	0.0589375	0.317485	0.183915	0.0593089	0.183226	1.03706	0.245433	0.682861	0.313935	3.47195	50.3438	35.8535	9.9311	11.751	11.7349	18.8637	8.93819	31.1866	25.6583	68.8554	0.217621	0.0226263	0	0	0.134831	0.206092
evm.model.chr11.1267	15.555	37.4958	67.0172	31.6054	74.3503	42.5407	24.7134	27.5185	22.0018	14.0776	35.1183	23.8836	12.2266	11.6553	16.7036	16.1012	13.4278	15.1669	11.8521	12.2981	14.613	14.218	16.3425	13.6101	20.513	29.0031	14.8313	16.7162	23.6351	72.857	23.4125	21.9884	135.971	15.734	26.2845	28.3726	40.0636	22.8861	44.3854	18.4284	23.9155	32.4424	19.3384	28.2776	19.059	18.9392	23.3755	27.7803	14.5796
evm.model.chr11.127	55.258	18.4076	37.1466	31.4122	23.735	42.5202	35.6967	36.3282	28.0339	48.8699	36.4266	37.7482	9.28147	8.54618	8.38267	7.10064	6.15492	6.54901	11.3655	7.90511	6.2081	7.65934	7.98374	7.46253	6.28373	7.23194	8.11592	5.944	7.57336	5.88709	7.33327	3.79835	9.49083	6.58857	6.89811	5.82924	4.07422	5.79234	6.24862	7.50597	7.14909	7.97677	6.86497	4.72366	4.64433	3.55296	2.35705	3.09629	2.79589
evm.model.chr11.1272	45.4204	29.49	34.5891	32.6481	37.7289	41.1478	33.4687	37.5985	28.1814	48.3867	36.4908	40.6215	19.9202	16.4504	17.1816	16.4448	16.646	14.6186	13.3091	16.8748	13.9051	14.9562	14.7818	16.007	15.3384	15.3212	12.9327	14.2948	30.4033	39.1293	39.2934	46.7934	39.0813	60.1475	43.9432	44.0815	51.8055	58.3479	33.0818	45.3318	33.428	43.7964	43.7512	25.6024	16.8696	23.1589	17.132	11.9717	14.9015
evm.model.chr11.1274	50.0328	23.0763	34.1495	40.9405	38.2747	42.812	34.2678	40.9686	27.6298	46.5468	46.2684	40.7198	5.79553	4.75463	4.6616	5.68407	5.4056	3.04841	4.20427	4.14997	4.08923	2.69075	3.3784	5.17808	8.71667	4.84747	1.95402	1.00611	54.7764	77.8964	65.4247	79.827	45.4924	85.4532	55.5846	36.5669	44.9598	36.5193	28.3153	31.8883	16.8391	70.8594	35.2002	32.7423	18.3879	12.128	19.7487	19.8419	20.9359
evm.model.chr11.1275	0.525547	0.211311	0	0.303263	0	0	0	0.123148	0.321945	0.395662	0.193867	0.289233	0	0	0	0	0	0	0	0	0	0	0	0	0	0	0	0	0	0	0	0	0	0	0	0	0	0	0	0.383413	0	0	0	0	0	0	0	0	0
evm.model.chr11.1276	0	0.0503418	0	0	0	0.0553774	0	0	0.153397	0	0	0	0	0	0	0	0	0	0	0	0	0	0	0	0	0	0	0	0	0	0	0	0	0	0	0	0	0	0	0	0	0	0	0	0	0	0	0	0
evm.model.chr11.1277	6.28072	4.53626	1.6535	0.514553	0.166134	2.60647	1.35855	3.39766	11.2813	7.55001	0.686479	2.13368	0	0	0.23775	0.0966326	0	0.0777372	0	0	0	1.13217	0.516914	0.495172	1.68935	0.927111	1.99317	1.30849	0.124472	0.247444	0.0791331	0.162312	0.201173	4.27111	5.74404	0.486516	0.509562	0.831222	1.1052	0.636402	1.1042	4.04988	2.94119	16.6748	10.5315	19.7936	31.1119	3.08123	68.871
evm.model.chr11.1278	12.5656	9.76964	11.5203	14.4032	19.5282	13.4596	11.49	13.981	11.4155	12.4634	10.926	13.3605	8.35369	6.33569	5.94089	5.75255	6.56487	5.39899	4.78679	6.85995	5.65595	5.33286	2.84926	3.38447	5.97915	3.33872	4.39458	5.17599	9.97123	11.5934	19.2358	13.1069	5.18953	10.426	10.4556	8.63508	4.77485	5.14173	6.96918	3.69497	5.98499	9.81289	8.84291	13.8675	11.7357	8.30674	12.9543	5.84445	20.7586
evm.model.chr11.128	8.24026	7.52292	8.96937	11.8766	12.1103	9.96061	7.59099	6.45581	12.8983	9.12705	6.57439	7.32883	5.84552	3.63712	4.59733	4.24115	5.17675	4.86559	4.69529	4.55588	8.11877	4.98868	6.27347	5.55604	7.77077	6.8643	6.16157	5.17006	3.62616	3.62007	3.44291	3.60835	7.14027	3.67594	4.41839	5.29181	7.61687	4.40603	5.97267	3.2708	4.09126	4.57248	4.03808	4.29842	4.83187	5.81587	3.38844	6.9519	2.65983
evm.model.chr11.1282	0.054125	0	0	0	0	0.0438888	0	0.162762	0	0.0996073	0.164719	0	0.206325	0.372391	0.202836	0.247325	0.105844	0.0994819	0.205804	0.162516	1.2811	1.05372	2.24912	0.760417	1.36541	1.34464	1.27535	1.4775	0.106193	0.31666	0	0.207714	0.102978	0	0.113965	0.311302	0.271707	0.118192	0	0	0	0.215947	0.0977637	0.0935923	0.0973091	0.143922	0.0954784	0	0
evm.model.chr11.1287	0.698817	2.25961	1.98478	0.807221	0.426586	1.5315	2.68074	4.29701	13.5712	0.966273	1.36033	1.88276	0.0575979	0.0389838	0.155715	0.0172609	0.0590949	0.0972	0.0287261	0.0680522	0.0894083	0.0735392	0.1108	0.106139	0.015882	0.0662416	0.0178014	0.549945	0.0889344	0.0220997	0.0989453	0.144964	0.265913	2.81814	2.4895	0.391065	0.675065	0.255709	0.331659	0.356186	1.38066	0.806296	2.96116	0.0261273	0.0882858	0.0903991	0.0399807	0.0323753	0.0463934
evm.model.chr11.1288	0.059781	1.47755	0.0476592	0.0297614	0.0138131	0.0171089	0.0423583	0.0785549	5.54883	0.0711868	0.00713458	0.0106442	0	0.0120972	0.0131783	0	0	0.0129268	0	0.0844701	0	0.0171152	0.0171913	0	0.0147852	0	0	0	0	0	0.0263178	0	0.0133811	0	0.0444263	0.0161804	0.0423671	0	0	0	0	0	0	0.0182422	0	0	0	0	0
evm.model.chr11.129	9.95127	8.49376	8.6151	11.6049	11.7439	9.83885	8.35338	7.94997	12.4832	9.29063	7.76305	7.95607	2.99482	1.60156	3.05321	2.79217	2.61745	2.99493	2.10214	1.22315	4.13228	3.1156	4.12521	2.45278	5.01591	4.67738	4.79934	2.85946	4.90961	2.38328	4.84527	5.19246	9.74342	3.658	4.96263	2.94543	5.55059	5.01962	5.59616	1.98481	3.60838	5.39826	5.09805	4.07549	3.76652	4.95179	3.33636	4.67601	4.10974
evm.model.chr11.1291	0.713495	0.154355	0.921717	0.771224	0.411257	1.08165	1.23	1.07945	0.226458	0.485261	1.27451	0.829443	0.709527	1.97427	1.45318	1.55929	1.21328	2.16667	1.65138	0.838311	1.65208	2.86869	4.39802	3.99511	2.02166	2.13068	2.48527	2.42756	2.2824	1.08895	1.65418	1.30955	1.85918	3.32451	6.72784	4.63897	3.27029	1.82902	7.26325	4.20102	4.89313	8.16876	7.1442	12.6864	9.6765	27.7574	16.4169	22.5666	10.3188
evm.model.chr11.1294	145.457	123.643	125.358	116.438	102.029	120.586	130.76	145.42	99.9491	134.206	133.93	165.133	101.616	79.0655	92.4243	92.4351	98.2024	81.4976	87.3919	100.68	115.663	102.029	99.2769	95.5926	111.195	99.8414	108.807	106.763	107.277	98.9048	99.3078	106.126	140.869	158.161	159.214	196.656	180.705	212.501	150.064	159.019	198.987	152.57	174.445	84.1132	78.0667	95.9976	81.6428	60.8277	83.5133
evm.model.chr11.1295	91.7258	91.2258	99.9878	101.323	117.956	106.133	109.662	112.257	67.2467	92.9183	111.459	130.83	126.304	99.0259	116.145	77.5076	120.055	85.1133	107.951	103.838	59.8316	59.3109	45.0837	46.5807	59.1299	58.0459	63.1716	75.4023	100.031	74.1859	87.4428	97.957	80.8982	78.1273	76.9082	76.6816	74.0047	84.4357	75.1174	47.8401	73.6622	79.7633	81.5017	72.7846	58.4439	46.9419	49.6752	29.5694	67.9579
evm.model.chr11.1296	45.7174	41.0612	42.5612	62.5775	70.2174	45.1359	51.4057	46.2742	47.3809	46.8275	47.0282	52.4395	80.4113	58.9082	71.3866	63.9548	89.4025	59.852	62.2146	78.0281	56.478	55.4322	55.4828	61.037	62.2181	58.605	61.6106	63.3482	58.7752	75.5487	67.5296	69.3329	65.9993	33.3902	48.1312	61.8153	68.5282	47.1141	60.2775	27.5968	47.3764	55.0407	44.6208	111.785	92.5758	62.7023	82.7694	40.8162	80.8586
evm.model.chr11.1297	98.0603	99.6512	95.8715	122.336	147.311	100.949	116.407	99.5805	104.31	108.7	100.807	118.198	153.524	117.109	138.636	144.467	155.718	112.119	116.971	130.773	139.339	105.03	103.253	120.105	122.723	106.014	116.534	118.175	58.1684	60.8881	50.562	62.0492	57.4059	40.6893	58.4208	97.6339	70.4643	53.7124	72.1253	45.4003	68.2127	46.1897	50.3525	113.421	111.086	107.439	106.219	56.4989	98.1483
evm.model.chr11.1298	2.30443	3.04657	1.90629	2.64987	2.92711	2.35608	2.51431	1.61407	4.55724	2.12044	2.38851	2.12291	1.24129	1.03402	2.06512	1.03012	3.03693	1.93362	1.90485	1.35378	14.2289	10.4843	14.4495	13.8417	16.0078	10.0296	13.1027	16.0456	0.245721	0	0.0468652	0.288379	1.90626	0.309733	0	0.345757	0.100593	0	0.418905	0.201012	0.163487	0.449714	0.0452434	0.043313	0.135099	0	0.0883716	0.107342	0.461457
evm.model.chr11.1299	70.7541	56.4351	76.8084	90.6485	92.1758	88.0134	111.884	87.7044	53.1801	96.4147	94.7007	110.951	55.9472	41.446	42.0033	50.5489	45.6926	39.1884	47.6154	31.7903	234.182	222.291	190.44	206.024	197.095	200.072	208.871	220.717	33.9526	38.5896	27.8015	38.6	57.0279	77.4239	84.0989	43.8443	97.1353	122.297	86.5488	127.815	71.4074	67.9514	96.9383	55.7444	36.9541	13.397	20.2225	47.5624	27.6511
evm.model.chr11.13	9.64338	14.0722	12.6284	15.386	19.3029	11.4998	15.9885	12.5498	9.47872	10.1473	12.3519	9.16638	24.0174	24.6506	32.9554	26.7772	23.3803	32.7312	28.3233	23.0037	32.0223	30.2436	31.3779	28.8057	30.591	30.277	31.9897	27.6843	4.89209	3.35936	3.75279	2.94314	3.95084	18.545	15.5021	6.00788	6.1598	6.69877	14.651	13.1295	17.6777	10.6387	14.4491	11.942	23.5031	29.4281	17.4969	21.7079	18.3551
evm.model.chr11.130	2.37619	4.05556	1.80912	1.90882	1.9752	1.38314	1.56374	1.48248	5.53663	2.48587	1.83037	0.95502	0.638951	1.35674	0.849843	1.26152	0.732683	0.616154	0.599846	1.42103	0.525089	0.43189	0.433813	0.138522	0.497461	0.489893	0.18586	0.825391	0.889854	0.711442	0.53498	1.19191	0.225109	0.162561	0.643578	0.340251	0.415764	0.172245	0.206117	0.0791247	0.128707	0.491726	0.21371	0.784268	0.567244	1.04871	0.504394	0.211265	0.403652
evm.model.chr11.1300	113.9	84.1158	116.201	98.99	108.598	127.72	128.207	123.012	80.1605	123.179	120.676	150.777	206.991	155.612	187.125	196.517	202.83	175.25	187.115	206.898	877.495	771.878	686.239	741.715	797.981	743.781	730.209	830.111	78.2322	72.8276	69.9275	62.0066	83.8858	165.657	195.691	129.634	174.526	192.953	190.196	193.952	181.627	140.103	209.05	68.2204	68.8721	49.0898	58.7575	68.1439	59.3047
evm.model.chr11.1304	0.121569	0	0.718189	0.128609	0	1.10078	0.345751	1.34044	0.0682658	0.111863	0.164431	0.776839	0	0	0.0759306	0.0925852	0	0	0.0770417	0	7.07373	6.11405	2.27821	3.60568	5.96324	5.3889	4.48776	9.88196	0	0	0	0	0.231296	0.793388	2.43176	0.0932277	0.773014	0.176979	1.2707	0.284548	0.969792	1.49552	0.585559	0	0	0	0	0	0
evm.model.chr11.1306	0	0	0	0	0	0	0	0	0	0	0	0	0	0	0	0	0	0	0	0	0	0	0	0	0	0	0	0	0	0	0	0	0	0	0	0	0	0	0	0	0	0	0	0	0	0	0	0	0
evm.model.chr11.1311	2.21349	0.0810427	0.336211	2.14007	0.690968	1.0579	2.63389	1.66249	0.395114	2.27955	4.77342	5.53157	0.11176	0.0504279	0.109869	0	0.0573321	0.107772	0	0	21.2516	21.3323	11.3944	21.2125	18.0585	17.7373	13.9544	21.8752	1.12166	0.171524	0.932512	0.309407	1.86862	3.14192	0.956834	4.4179	4.2975	7.9706	3.58538	10.2639	2.29624	1.78381	0.608987	0	0	0	0	0	0
evm.model.chr11.1317	40.8009	32.6212	57.0637	48.0906	48.6528	57.6546	54.9726	51.9793	32.4345	45.7972	49.5906	51.4068	16.8039	13.4767	15.0104	13.9195	13.6608	10.7939	13.5595	12.4444	21.1449	18.2115	18.0778	18.1061	17.4564	18.5124	17.323	17.297	14.6109	18.9497	13.3168	14.135	22.4858	28.2354	24.2991	15.1953	17.7472	23.2016	20.4816	5.81757	17.3808	22.9485	27.1801	16.1567	19.3918	14.1554	13.9376	13.964	18.7212
evm.model.chr11.1318	53.2116	35.3935	62.4492	53.6346	57.8506	68.0708	68.6676	64.2391	39.2488	52.8064	59.4136	55.7125	27.9753	20.6189	22.3731	21.8891	24.8262	16.5246	21.8033	22.3896	35.8157	26.4153	26.4175	27.2402	31.3517	27.2769	24.1869	28.8151	21.8292	23.7686	19.7794	17.9758	27.2743	36.5226	35.9727	30.4556	29.7092	36.2507	34.9502	8.14284	32.6515	30.1743	39.4685	22.8706	36.8668	25.0045	25.2463	26.4185	30.6965
evm.model.chr1.1132	0.260602	0.201706	0.407529	0.330832	0.332688	0.211317	0.313908	0.223905	0.263409	0.623468	0.0793091	0.0525877	0	0	0	0	0	0	0	0	0	0	0	0	0	0.152333	0	0	0.10226	0.203288	0.146276	0	0.347074	0	0.109744	0.179864	0.104658	0.0569075	0	0	0	0.259936	0	0	0	0	0.0919422	0	0
evm.model.chr11.1321	0.0373006	0.0412439	0.0194435	0.0197304	0.0549444	0.0907388	0.018721	0.016024	0.0418916	0.0343225	0.151356	0.0376351	0	0	0	0	0	0	0	0	0	0	0	0.0873411	0	0	0	0.0678818	0	0	0	0.143147	0	0.0768736	0	0.0429072	0	0	0	0	0	0	0.0336873	0	0	0	0	0.0399621	0
evm.model.chr11.1328	0	0.0850143	0.160313	0.108452	0.125838	0.0207818	0.0771777	0.0660593	0.201482	0.047165	0.129993	0	0	0	0	0	0	0	0	0	0	0	0	0	0	0	0	0	0	0	0	0	0	0	0	0	0	0	0	0	0	0	0	0	0	0	0	0	0
evm.model.chr1.1133	53.6408	85.0663	58.8193	62.2727	92.0792	54.9277	62.11	51.6123	103.232	48.6352	53.9724	58.0412	52.5757	43.4924	44.8713	38.891	47.171	36.4205	42.3193	47.266	26.7737	25.5621	25.2491	23.5058	26.9146	24.3224	26.3278	23.4581	45.7565	44.2042	49.487	46.9554	31.3616	24.1968	25.8547	27.2118	27.344	25.9241	25.4564	8.14356	24.3091	38.3393	22.1266	43.2706	36.6451	39.3435	44.194	32.8568	38.2087
evm.model.chr11.1331	0.0199481	0.0441139	0.0207966	0.0211034	0	0.032351	0	0	0.20163	0	0	0	0	0	0	0	0	0	0	0	0.11804	0	0	0	0	0	0	0	0	0	0	0	0	0	0	0	0	0	0	0	0	0	0	0	0	0	0.0703784	0	0
evm.model.chr11.1332	0.210896	0.139915	0.307812	0.111555	0.0828408	0.119708	0.105848	0.0724793	0.521077	0.232869	0.021394	0.0425574	0	0	0	0	0	0	0	0	0	0	0	0	0	0.061639	0	0	0.082755	0	0	0.16187	0	0.130392	0	0	0.0423478	0	0	0	0	0	0	0	0.113748	0	0	0.0451887	0
evm.model.chr11.1334	0	0	0.106172	0.430953	0	0	0	0	0.114375	0	0	0	0	0	0	0	0	0	0	0	0	0	0	0	0	0	0	0	0	0	0	0	0	0	0	0	0	0	0	0	0	0	0	0	0	0	0	0	0
evm.model.chr11.1336	0.311374	2.42234	0.985447	0.270584	0.0436819	0.928791	0.413019	1.04145	1.08656	0.306979	2.5608	0.370268	23.7393	24.3306	24.9631	20.2245	18.3542	14.7573	30.6139	37.9985	14.2136	12.2862	17.9405	11.6135	12.8112	12.3508	16.0888	11.8593	0	0	0	0	0.169263	1.39803	1.45175	0.25584	0.513589	0.582811	0.325464	1.13784	1.13712	0.842999	1.58683	0.0384589	0	0	0	0	0
evm.model.chr11.1339	128.387	145.392	179.497	209.469	266.023	176.08	186.18	125.312	191.09	125.556	119.611	147.68	156.152	139.805	149.471	132.604	141.997	99.8588	135.345	162.355	40.6964	38.9296	47.4294	44.2228	46.6832	43.6677	40.6406	42.9234	37.4774	22.4099	33.5613	22.0498	54.7195	51.2307	54.9288	39.1346	34.5899	28.2006	64.9011	23.3572	55.0672	46.9657	58.1795	52.4537	114.461	68.8513	55.5264	102.878	92.4122
evm.model.chr1.1134	71.5396	112.855	78.1267	94.1249	111.452	68.04	80.524	67.8049	105.935	66.4269	76.3146	81.0122	66.1784	54.2473	61.264	54.5387	65.6351	55.3082	51.7087	66.4616	35.0986	27.1086	33.241	30.8265	41.9704	31.2896	32.0434	25.0116	46.9759	48.3858	55.4893	49.5514	38.6726	23.4051	26.5017	46.2636	35.8765	35.6985	30.5458	5.95006	31.7897	42.1358	29.0057	55.6612	52.7997	65.3972	66.8635	41.6932	43.3841
evm.model.chr11.134	1.53987	2.28515	1.43638	1.54331	1.9897	1.4458	1.30165	1.18376	1.00123	1.82709	0.822157	1.55368	0.154474	0	0	0	0	0	0	0	0	0	0	0	0	0	0	0	0	0	0	0.155514	0	0	0.17065	0	0.0813699	0	0.169426	0	0	0	0	0	0	0	0.142968	0.0868286	0
evm.model.chr11.1344	0	0	0	0	0	0	0	0	0	0	0	0	0	0	0	0	0	0	0	0	0	0.182866	0	0	0	0	0	0	0	0	0	0	0	0	0	0	0	0	0	0	0	0	0	0	0	0	0	0	0
evm.model.chr1.1136	37.0743	27.6539	157.304	250.48	259.369	165.345	142.915	104.909	58.6203	58.1412	91.5648	136.537	20.9997	18.9508	29.5216	10.3208	20.145	22.6805	23.6696	17.5333	9.45326	14.0761	14.2735	12.2542	8.45403	8.61389	8.17766	16.7422	153.855	82.561	65.5526	133.135	138.245	110.978	113.963	149.803	132.74	99.9655	91.2079	49.624	104.75	200.063	102.837	84.2554	51.0059	57.6411	74.8751	32.1062	42.061
evm.model.chr11.136	88.233	103.269	79.2696	81.5247	66.6749	69.7613	64.5915	74.4353	90.8314	85.91	77.0935	88.384	56.62	52.3895	56.3376	51.2256	52.9443	50.3666	56.2981	52.6425	63.0901	64.2457	73.455	69.7416	66.1055	67.3837	68.8151	65.4661	61.1879	52.0655	54.0999	55.7384	55.2965	42.0578	37.7735	59.0246	54.7733	40.7313	44.4792	33.6497	39.456	52.4935	42.7047	54.5508	44.5906	59.9303	46.6814	42.7196	36.0645
evm.model.chr11.137	2250.55	2555.52	2247.76	2639.2	2419.45	2272.17	2638.5	3056.04	3015.77	1736.76	3297.33	2888.35	3017.41	2599.62	2319.94	2118.67	2718.37	3321.94	2922.26	2168.38	1396.68	1520.25	1897.17	1642.13	1642.39	1732.61	2073.68	1532.74	4376.74	3083.53	4293.16	3721.02	3704.51	3557.41	4311.35	5685.84	4995.09	4892.77	5015.86	5068.54	5359.82	3312.12	3756.42	4405.22	5309.92	6695.05	6314.17	6101.71	4790.34
evm.model.chr11.138	35.4418	18.1848	32.1547	27.8871	19.8239	39.8522	28.4007	33.0637	26.6483	33.4401	31.9811	34.7593	2.1914	1.66233	2.49778	1.52282	1.69441	2.38885	2.59769	1.35086	1.57759	1.17593	0.936789	1.28755	1.191	1.55843	1.06009	1.21296	7.66633	5.70294	7.23288	5.4834	5.70647	9.28917	5.49082	2.41509	1.84024	3.38394	4.12778	2.94184	3.31707	8.82534	7.65977	11.7846	10.3952	4.09845	3.71831	6.49803	7.38447
evm.model.chr1.1139	11.573	11.0237	15.1775	20.0414	38.7814	20.3525	21.3839	15.6749	28.8922	15.4647	16.3014	20.6946	5.54966	6.40291	5.17955	5.64196	6.48672	4.80971	6.5867	5.09063	8.28751	9.23823	8.28835	10.0973	7.28326	5.60152	6.77392	11.6037	8.35205	7.76268	8.44746	6.32959	6.73182	13.4446	8.53655	7.84334	5.73561	4.90949	5.2393	2.03346	6.25453	13.7491	11.4837	3.76018	4.04204	6.86029	3.77094	3.39583	2.67828
evm.model.chr11.139	20.609	16.403	21.3574	20.0479	18.0666	28.1179	17.4499	21.9027	27.9057	18.0309	22.5578	22.4672	2.69287	4.12068	4.37385	4.49112	5.16535	4.29035	4.7882	5.16441	3.99836	1.79383	2.85287	3.59589	2.71185	3.59072	3.76329	4.35979	18.4396	16.4118	15.5157	12.4352	10.1678	9.4948	11.6407	12.9309	6.53736	6.10333	10.9794	3.63557	9.55553	12.9281	12.6488	25.8645	27.6095	19.1925	15.9832	34.748	20.1185
evm.model.chr1.114	0.643649	0.124546	0.654249	1.15757	0.979709	0.691545	0.565328	0.608313	0.867443	0.355356	0.636616	0.503301	0	0	0	0	0	0	0	0	0	0	0	0	0	0.0470302	0	0.0585675	0.0631416	0.0627614	0.150534	0	0	0.0663254	0	0.0740395	0	0.140553	0.0672773	0.129133	0	0	0	0.0278247	0.0578595	0.0855754	0.0851564	0.0344787	0.0329384
evm.model.chr11.140	110.561	94.5341	142.264	105.752	68.2889	153.185	119.467	133.46	132.327	103.377	124.357	176.009	66.2717	40.963	45.2932	38.0881	56.3513	44.2098	45.5032	47.9098	42.6287	32.1648	31.7258	27.6032	36.5474	33.4102	44.3311	44.6401	50.3459	38.4319	37.3173	69.1168	61.1689	171.906	118.091	110.811	97.9124	88.4079	133.051	158.746	148.055	110.694	190.346	72.5809	61.2269	59.2096	63.961	70.8021	58.3767
evm.model.chr1.1142	60.1842	37.0359	43.6379	35.5288	27.1264	55.2946	55.2776	65.5061	38.6167	43.6729	54.149	60.6341	34.2524	25.7078	24.5047	22.3588	38.6221	28.6153	28.0768	29.6508	42.1144	33.7735	44.7968	35.205	39.0881	38.0926	43.183	37.2375	38.8366	34.4388	33.0408	30.5566	40.5384	107.075	87.2922	65.2905	61.8987	80.4279	80.622	80.9431	93.7765	65.4877	113.288	31.6132	31.3492	16.7959	27.0714	31.7389	29.8656
evm.model.chr1.1147	12.8276	2.30411	13.9939	11.595	6.56419	10.9064	9.26331	14.1835	7.90228	7.66976	7.79669	9.52951	4.84864	5.67896	5.6794	9.64569	6.66817	5.4715	4.73348	4.38794	8.32716	8.29804	7.14426	7.47744	8.87516	7.35595	7.90716	9.06198	1.3805	2.16384	1.97473	1.29821	1.69914	9.14688	6.49603	1.68103	2.77141	4.13673	4.46936	9.12147	11.1868	3.34717	8.94538	0.374369	0	0	0.0954784	0.173961	0
evm.model.chr1.1148	10.6949	18.08	7.49547	8.78324	6.76895	12.492	8.20361	8.68427	37.0751	10.9616	9.19365	11.9447	4.90171	3.72168	4.5408	3.6441	5.73028	3.40877	4.13711	4.30642	3.80442	2.85838	2.8711	2.34503	3.30101	3.43298	2.9716	2.9701	5.70065	5.03941	4.14084	5.25498	5.85741	9.00763	7.47165	7.13966	8.09358	10.3947	5.69925	6.78429	5.7565	8.53403	7.74942	3.89111	2.37848	1.51233	1.55946	0.755034	1.48057
evm.model.chr11.153	2.2516	3.18984	3.74111	3.72186	4.49129	4.67855	3.03706	2.7809	3.31896	2.00709	2.78375	1.98782	0	0	0	0	0	0	0	0	0	0	0	0	0	0	0	0	0	0	0	0	0	0	0	0	0	0	0	0	0	0	0	0	0	0.187099	0	0	0
evm.model.chr11.156	0.763575	0.767543	0.759868	0.624205	0.85209	0.534735	0.313556	0.477128	1.28633	0.862295	0.704179	0.350192	0	0	0	0	0	0	0	0	0	0	0	0	0	0	0	0	0	0	0	0	0	0	0	0	0	0	0	0	0	0	0	0	0	0.184582	0	0	0
evm.model.chr11.16	110.351	107.395	105.884	99.9041	88.1503	110.811	103.38	100.687	120.192	120.885	95.5327	106.262	94.1704	85.3331	91.4873	97.0613	89.9037	88.2434	97.86	107.375	85.9169	75.4117	78.8057	87.2779	77.9301	79.473	77.8864	83.7715	52.236	66.0793	49.106	53.6833	62.4188	89.2611	84.7324	81.7358	74.5824	73.9918	84.5202	90.3672	82.6763	80.1903	89.6889	62.1638	70.0991	71.5301	55.1013	56.6109	64.7433
evm.model.chr11.160	30.766	36.4254	23.9046	25.5366	26.0797	30.4783	22.3365	19.4096	43.3539	33.8291	31.2101	28.7479	18.6247	13.313	16.1343	12.1576	16.4601	13.3368	14.1632	10.1674	24.6172	29.1946	24.5948	29.9034	28.8812	34.215	28.724	27.9949	8.25714	10.9432	12.0376	12.7166	12.4249	19.7397	18.1305	10.5726	13.8904	13.7325	10.0115	16.1105	11.9979	15.5367	13.5433	8.19752	4.69638	2.70124	8.27738	7.15196	5.34713
evm.model.chr11.162	0.84435	1.63382	1.4671	2.97749	0.414581	0.399388	0.706293	0.84636	1.42241	0.258979	1.92721	0.638941	7.77846	9.92422	5.8011	3.53675	7.70544	6.20767	9.89916	5.49305	0.832716	4.1095	3.09585	1.97709	3.8459	2.0565	3.31591	4.60979	0.276101	0	0	0	0.133871	0	0.740775	0	0	0	0	0	0	0.140365	0	0	0	0	0	0	0
evm.model.chr1.1166	0.289341	0.159965	0.263942	0.191311	0.142068	0.146638	0.399353	0.0621493	0.162477	0.03328	0.293518	0.109476	0	0	0	0	0	0.132952	0	0.217195	0	0.17603	0	0.169376	0.152067	0.422832	0	0	0	0	0.13534	0	0	0	0	0	0	0	0	0	0	0	0	0	0.260097	0.384689	0	0.0774966	0
evm.model.chr1.1167	0.626642	0.374534	0.423759	0.662932	0.166316	0.329598	0.323009	0.509298	0.361395	0.358434	0.532603	0.427204	0.193684	0.524362	0.190408	0.386953	0.198718	0.996125	0.0643981	0.203412	13.1285	11.5402	14.4894	11.8971	11.1797	12.5235	12.5308	10.3561	0.0332288	0.396344	0.0633757	0.194987	0.0644457	0.418852	0.320948	0.467567	0.068016	0.517771	0.460268	0.509679	0.479012	0.540575	0.336504	0.43929	0.182694	0.810625	0.507895	0.61692	0.416018
evm.model.chr11.167	0.57264	0.755728	0.577738	1.50473	0.272099	0.389448	0.148338	0.412647	0.435663	0.305954	2.13624	0.596413	3.94332	5.02017	3.73818	2.86992	5.34626	4.82119	4.91669	3.21697	1.7489	1.16877	1.5352	1.1246	1.32033	1.5117	1.47989	1.07574	0.0724847	0	0	0	0.0702905	0	0.350056	0.0849952	0	0	0	0	0.0401888	0	0.133463	0	0	0	0	0	0
evm.model.chr1.1168	22.7335	26.5701	28.3522	31.0779	32.0304	27.6209	22.9324	22.4878	29.087	25.4829	18.2445	26.6094	8.59955	8.23218	10.4158	6.77735	7.45816	5.36049	8.95693	9.35581	22.2728	17.2277	16.0248	15.6426	18.7603	15.9188	18.913	14.6979	12.6913	11.6426	12.4059	11.312	8.98728	9.37555	7.32186	7.22582	6.08152	5.44332	7.76441	3.4007	5.93843	9.82105	10.1756	9.56903	10.7781	4.93808	7.51927	10.4152	9.23558
evm.model.chr1.1175	0.790936	0.0832906	0.294492	0.717206	0.258903	0.290136	0.680516	0.533939	0.296095	0.60649	0.764146	0.741027	0	0	0	0	0	0	0	0	0	0	0	0	0	0	0	0	0	0.146901	0.0704689	0.289081	0.53744	0.388109	0.198261	0.693197	1.17224	1.56267	0.629886	0.793412	0.245827	0.375674	0.0680302	0.0651275	0	0.10015	0	0	0.0770966
evm.model.chr11.175	0	0.673109	0	0	0	0	0.0581964	0.0498125	3.02773	0.0266739	0	0	0	0	0	0	0	0	0	0	0	0	0	0	0	0	0	0	0	0	0	0	0	0	0.549339	0	0	0	0	0	0	0	0	0	0	0	0	0	0
evm.model.chr1.1177	4.40927	4.72893	3.09742	3.32329	1.09643	4.78764	4.12206	5.46306	5.1645	2.96021	6.02788	5.51805	23.1564	13.5408	14.8928	8.64732	13.6184	15.7911	14.3912	14.6598	36.1692	30.1179	26.644	27.0298	29.2005	30.1436	28.4487	23.7628	2.11632	1.5131	1.20383	1.63403	2.95237	7.95613	3.98461	2.1333	1.67196	4.17372	2.37362	4.25223	4.15832	5.13414	4.47777	4.1231	4.86522	1.0064	2.00295	0.324387	4.91958
evm.model.chr1.1178	40.9149	19.7886	49.6143	38.0488	15.2578	51.492	47.5107	55.573	21.6828	46.3057	42.2352	53.1263	23.801	19.0044	30.6229	28.7936	29.0335	22.1057	30.8522	27.9915	16.515	18.205	15.1915	12.3966	17.6623	12.7824	16.9493	19.2694	31.6695	22.1642	25.8942	26.9426	38.6485	126.068	96.51	71.4246	68.6953	88.6544	75.7883	108.409	98.5308	72.7812	99.7844	21.9911	20.5883	25.0949	20.81	20.7766	21.203
evm.model.chr1.1179	83.0292	78.853	90.6375	102.326	102.218	87.3128	98.5894	74.6135	101.376	90.4499	81.8904	61.8685	90.431	91.5999	104.286	86.5281	76.7255	103.429	103.097	95.7852	65.4826	55.1236	82.4982	61.6268	66.3807	60.3715	54.139	68.3308	35.2101	35.5993	32.5147	24.9394	33.3107	60.3607	75.7796	53.0835	21.439	24.8031	39.4838	15.4957	33.9254	81.2795	79.9539	83.4167	123.224	163.309	84.5252	82.5041	109.542
evm.model.chr11.18	64.0467	58.0236	54.198	54.7094	42.463	55.1601	52.5639	48.3858	54.1247	53.4675	55.3826	48.4343	25.845	23.514	26.4457	20.7734	22.7441	25.6185	29.0263	21.5907	16.7139	17.4313	18.3888	18.3935	19.4244	16.4569	19.7491	16.4625	21.2254	24.6348	20.5001	23.0965	22.5586	33.5576	30.6408	18.3799	21.927	20.6305	23.8699	28.7416	27.031	31.6722	32.0786	36.8311	41.6046	28.5211	26.4031	29.4106	37.5536
evm.model.chr1.1181	43.6912	27.1389	40.5102	47.3613	49.7197	44.3094	63.8307	38.8722	27.5984	32.126	44.6528	43.7639	41.4118	34.8552	42.2673	34.8255	40.5165	34.1204	36.684	37.2194	35.5633	28.1927	27.9799	27.7751	33.9969	32.2422	29.2545	29.6101	12.1989	14.4001	12.4469	10.6597	15.0456	17.744	22.6452	19.0573	14.1324	22.7728	14.4237	8.94409	19.936	19.9165	19.2473	23.007	25.2713	27.2835	20.3493	23.1502	24.7059
evm.model.chr11.183	0.299608	1.12498	0.273307	0.297149	0.00612955	0.435278	0.169169	2.25777	1.64737	0.2642	0.310265	0.220423	5.44882	5.94789	4.18709	4.1072	5.63926	6.53933	6.33693	3.71088	4.94929	4.43539	6.07241	4.3262	5.11753	4.57903	6.11838	3.54409	0.0244928	0	0	0	0.0475027	0.205823	0.23657	0.0287201	0.062668	0.0272605	0.0521942	0.0125228	0	0	0.202939	4.56557	6.54239	0.730289	1.67364	0.106995	5.48129
evm.model.chr1.1184	27.0747	36.6916	47.827	35.2935	54.5441	45.8324	35.8099	38.7023	30.0408	32.8263	33.2415	38.8968	49.9655	38.8678	37.3404	41.1944	45.697	33.2483	33.9403	51.6441	47.9051	39.1138	34.7937	28.3306	40.896	36.2291	35.2172	46.7357	23.2729	25.8508	20.2517	20.2004	27.5898	31.108	32.4068	23.0597	29.5351	26.2912	30.2526	9.16224	29.6136	27.9225	41.78	27.8443	27.6705	27.9143	25.3713	24.0821	31.5653
evm.model.chr11.184	0.146035	0.968842	0	0	0	0.177625	0.439767	2.94857	1.39408	0.268752	0.259251	0	6.68027	7.91243	5.88319	6.67312	5.85437	7.51558	9.85625	3.06941	6.48105	6.39687	7.49623	4.10338	8.90307	5.01515	7.57028	3.85357	0.14326	0.142397	0	0	0	0	0.153746	0	0	0	0	0.146493	0.15886	0	0	6.18681	8.53291	6.89265	4.4438	0.156455	9.49107
evm.model.chr11.185	0.367981	0.122065	0.383632	0.493103	0.373407	0.34812	0.258564	0.231853	0.289291	0.440182	0.236419	0.198017	0	0	0	0	0.0479736	0	0	0	0	0	0	0	0	0	0	0	0.0962634	0.143526	0.137699	0.0706096	0.210036	0.075838	0.077482	0	0.147781	0.133926	0.179495	0.0246089	0	0.0734082	0.0221557	0.190893	0.0441052	0	0.0432755	0.052565	0.0502167
evm.model.chr11.188	0	0.132342	0	0	0.0391786	0	0	0	0.26884	0	0	0	0	0	0	0	0	0	0	0	0	0	0	0	0	0	0	0	0	0	0	0	0	0	0	0	0	0	0	0	0	0	0	0	0	0	0	0	0
evm.model.chr1.119	0.450676	1.19163	1.89981	0.538964	0.615748	1.82722	1.43583	1.68354	0.990285	0.739237	0.993874	0.810584	0.224085	0.26963	0.220295	0.179076	0.0766364	0.576239	0.149012	0	0.695687	0.476841	0.766342	0.458817	0.329542	0.400888	0.461709	0.427913	0.115333	0.573194	0.146647	0.187994	1.30482	1.93838	0.783909	0.495877	0.511498	1.02693	0.3277	0.275184	0.341045	1.60265	3.18537	3.18498	5.56608	4.89773	3.28373	0.629782	3.81043
evm.model.chr1.1195	3.99012	3.72092	3.85912	4.17034	6.13717	3.82024	5.83898	4.25433	5.72302	3.49461	3.70635	2.57076	2.19909	1.32303	6.66586	2.19674	3.94844	5.12486	3.83869	2.30955	3.41362	6.55138	3.52529	2.70161	3.23401	3.23165	2.03897	2.44965	4.81033	2.06255	2.06877	0.645719	3.20127	2.27875	0.911015	0.442397	2.4133	2.51948	1.60797	0.964485	1.46427	3.35656	1.042	1.08067	5.18579	8.43688	3.47696	6.79852	3.2474
evm.model.chr1.1196	116.001	162.496	147.172	143.936	161.287	109.457	124.845	127.144	173.577	114.936	134.267	135.606	215.253	147.699	160.716	188.404	231.7	125.796	144.743	191.181	205.665	166.556	179.91	162.768	203.849	157.497	174.116	175.581	290.245	255.745	277.787	313.844	219.591	151.788	172.093	273.929	160.89	136.381	158.24	107.233	143.08	147.507	156.156	253.785	280.667	184.581	231.679	219.35	269.038
evm.model.chr11.199	0.143331	0.449036	0.149427	0.277991	0.328423	0.058112	0.0719373	0.0615738	1.27436	0.109906	0.0605833	0.120514	0	0	0	0	0	0	0.0454166	0	0	0	0	0	0	0	0	0	0	0	0.0446955	0	0	0	0.100599	0.0549583	0	0.10433	0	0.0958532	0	0	0.0862976	0.0413077	0.0429482	0	0	0.051186	0.0488993
evm.model.chr11.2	0.992292	3.62074	3.51729	1.78459	1.36422	1.44833	1.09566	2.38717	2.00596	0	3.01985	0.600714	3.40437	4.43766	3.71865	2.26715	1.94047	3.64767	4.52768	0.595893	6.45889	5.79545	9.21698	7.43519	11.6818	9.28062	7.48205	3.97283	6.03528	5.22488	8.54029	7.80658	3.02069	0.818014	3.55192	0.684865	2.98878	0.433372	3.11158	1.79172	1.72709	3.76107	2.6885	13.3837	5.1736	13.4567	11.3778	12.9697	11.3747
evm.model.chr1.120	4.24808	2.93573	6.79412	8.1881	4.91435	5.67589	5.96017	6.64997	3.36134	3.6424	4.79911	4.91936	4.23246	4.48379	6.39207	4.48528	4.53126	7.15732	7.34218	3.0922	6.09389	6.10872	9.67586	7.00817	7.17147	8.13622	6.9765	5.97388	16.7325	13.9016	11.832	12.9063	19.8692	22.5507	18.4993	15.4372	14.1846	12.9309	28.9965	26.5691	26.3615	22.9516	19.5316	22.8441	28.004	36.284	17.4287	30.5137	26.2189
evm.model.chr11.206	8.52814	11.4062	10.2174	8.24063	6.86313	9.73374	5.75683	6.90061	13.2583	9.30933	8.1979	7.27697	6.76687	7.55861	7.21067	6.06949	5.55906	5.86377	6.60816	8.49829	6.13352	4.28966	4.18738	4.73792	4.64516	5.09755	4.03653	5.80588	2.33811	4.22441	2.72905	1.98894	4.08592	2.12342	3.12349	2.88445	2.33063	1.9924	3.11407	1.2577	2.61972	2.9345	3.39696	3.04809	2.45497	2.14556	1.79564	2.68646	2.9349
evm.model.chr1.1207	260.754	94.4473	227.342	192.568	99.061	301.079	254.641	293.962	133.133	293.972	187.22	273.52	82.3021	66.6755	67.7331	59.3704	91.9042	53.2782	65.5448	58.9687	68.0013	54.8882	48.3196	45.8855	62.7407	51.5721	53.2474	55.8737	39.2048	24	41.8796	31.0607	89.2933	227.427	183.646	114.632	103.884	111.662	177.982	76.6087	155.144	151.579	279.604	33.0329	37.2742	31.1849	41.9058	35.6952	34.9783
evm.model.chr1.1208	83.4828	21.8423	25.7729	34.83	10.4745	34.0658	20.3701	27.1623	34.77	60.6603	21.172	28.634	28.9174	27.4207	24.532	19.0035	30.7232	25.4792	31.0405	26.3616	29.8494	24.5514	22.7782	25.607	24.1234	26.5606	26.6757	27.1899	59.3067	57.673	63.2569	55.0468	31.8694	30.7915	36.8102	42.1686	31.3926	38.9323	23.5056	20.4725	28.2328	38.5621	38.9499	11.5859	17.5844	5.3244	9.71362	11.7988	15.6069
evm.model.chr1.121	0.14535	0.522326	0	0.153767	0	0	0.0364752	0.218544	0	0.0668725	0	0.0733266	0	1.25004	6.40028	10.1287	0	9.48394	0.414506	4.36429	96.1142	105.23	71.2351	120.992	82.9598	91.6543	78.9435	63.6161	0	0.212593	0	0	0	0	0.153024	0	0	0	0	0	0	0	0	13.8235	4.31175	2.51222	2.56402	1.94651	5.72741
evm.model.chr1.1212	0.482855	0.565306	0.370141	0.180288	0.641522	0.333958	0.484686	0.122018	0.303041	0.457371	0.461011	0.386882	0	0	0	0	0	0	0	0	0	0	0	0	0	0	0	0	0.0557268	0	0.0531426	0	0	0	0	0.0653449	0	0.0620239	0	0.0569843	0	0.0283306	0.0256518	0	0	0	0	0	0
evm.model.chr11.213	0.0595375	0.0987474	0	0.0629854	0.0584665	0.0241388	0.0298816	0.0767305	0.434625	0	0	0	0	0	0	0.136029	0	0	0	0	0	0	0	0	0	0	0	0	0	0.174163	0.0556975	0	0	0	0	0	0	0	0	0	0.0647659	0	0	0	0	0	0.0525131	0	0
evm.model.chr11.217	0.164971	0.273616	0.12899	0.130893	0.189004	0.289838	0.0689984	0.129928	0.463189	0.177099	0.083676	0.138708	0	0	0.0515195	0	0	0	0	0	0	0	0	0	0	0	0	0	0	0	0	0	0	0	0	0	0	0	0	0	0	0	0	0	0.0247162	0	0	0	0
evm.model.chr1.1218	3.6371	2.12177	1.07141	0.934327	0.559799	1.3672	1.62799	1.87634	0.874661	2.78523	2.93213	2.39787	2.75457	4.28114	3.4602	2.12792	3.32859	3.33512	3.08343	1.78397	9.50195	7.15113	6.16243	6.12883	6.88653	7.39189	6.24312	6.45828	0.83489	0.156578	0.540798	0.215686	0.381894	1.20793	0.895999	0.664973	0.451417	0.666242	0.369258	0.112757	0.244552	0.544571	0.493078	0.485923	0.0144349	0.0853978	0.254939	0.0344072	0.213655
evm.model.chr11.22	0.139457	0.83268	0.290777	0.48686	0.191728	0.350557	0.307969	0.191711	1.58188	0.230981	0.183911	0.267345	0.372129	0.239873	0.104524	0.446077	0.109086	0.205058	0.212108	0.0837472	1.81547	1.56112	1.56807	1.37149	1.46587	1.10051	1.11725	1.42124	0	0.0543932	0	0.0267595	0	0.114964	0.0880921	0.128335	0	0.121813	0	0	0	0.166921	0.0503792	0	0.10029	0	0.0492015	0	0
evm.model.chr1.1220	57.2479	30.7191	65.2887	53.3232	45.3105	62.8051	48.1692	48.1131	44.53	54.9762	49.534	63.5703	29.0904	24.1035	20.7618	19.4832	20.1809	18.1692	19.8265	21.6905	27.801	29.0789	36.776	31.7952	34.9401	29.527	30.8438	24.4148	20.8868	23.6209	20.9853	17.4571	28.935	48.0777	42.1436	20.868	24.3759	27.932	28.7837	25.0631	26.8244	42.3115	48.2685	36.8639	54.7331	17.6201	35.0198	17.1662	64.2629
evm.model.chr1.1222	77.9189	54.5153	61.2451	53.5613	55.2478	70.8448	64.9539	70.365	121.554	75.4166	56.7704	80.4921	6.10138	6.13537	6.25525	7.5489	5.03032	5.31633	5.78165	6.79688	6.6974	7.5953	10.3678	7.52237	9.42139	8.16981	9.13221	6.07527	13.4584	13.5892	20.3637	18.0434	19.1632	31.3724	32.1488	15.8864	15.0825	21.1955	15.033	10.8262	18.829	29.7286	37.4492	14.3227	11.0582	13.0872	10.8602	9.35774	10.5778
evm.model.chr1.1225	5.63608	2.46979	5.11763	6.33341	4.09364	5.77064	4.61461	10.4882	1.96894	6.09426	7.46956	4.15359	5.39596	6.07572	5.79137	3.79786	5.53621	6.922	6.02425	4.21125	18.9038	21.3002	20.6967	21.4682	17.3085	21.2551	23.0723	21.5536	7.89852	7.5977	6.82762	6.30443	3.50851	5.43307	6.09772	3.13705	4.17226	5.64329	5.26671	3.30886	4.97263	8.575	5.81727	18.4138	16.4834	4.28193	9.27791	1.83651	14.7269
evm.model.chr11.225	28.578	26.1022	40.2522	47.0186	47.0071	43.0637	26.8636	34.9635	44.8333	36.0479	28.2054	35.8025	15.4331	17.7165	19.2998	11.4264	14.9028	14.9919	14.8282	16.2679	9.15988	13.1847	6.40337	8.504	8.13556	10.0057	8.27701	11.9185	29.6702	33.6715	49.905	33.0732	35.7951	23.8656	34.2865	41.2289	37.2402	26.3274	36.1565	24.3076	28.3674	39.3725	37.424	14.7736	10.4364	5.69932	6.24906	6.63371	9.68882
evm.model.chr1.1226	0.31983	0.353641	0.789124	1.04325	0.827067	0.0994148	2.82517	0.499206	1.07758	0.603303	0.984154	2.19972	0.121919	0.110025	1.87777	0.0243578	0.145936	6.40754	0.263491	0.0960324	0.914726	0.648596	1.32902	0.674006	0.649948	0.919194	0.828977	0.853665	0.167334	0.114349	0.0299202	0.06137	0.0202835	1.12054	0.909133	0.637698	0.288998	0.302644	0.289728	0.106944	0.139166	0.414716	0.442899	0.460871	1.87836	0.609489	0.535981	0.0456867	1.42939
evm.model.chr11.226	16.7534	20.2578	29.0589	31.5086	32.2306	26.5344	19.9148	21.5914	34.715	21.3207	19.9272	25.4049	12.3247	11.9648	12.2998	13.4307	16.4768	7.74322	12.4798	18.533	9.85557	7.86788	4.55015	8.48812	8.4445	8.16093	4.84794	10.1629	27.68	30.4748	38.7697	27.7291	26.1896	19.7877	28.984	71.5641	44.1658	30.5939	53.8657	32.7272	41.5649	35.0824	43.0024	11.9437	9.42359	7.68526	8.0365	13.0155	7.52058
evm.model.chr1.123	19.1754	2.1845	21.6629	11.0158	0.547794	22.1077	20.3213	26.1606	5.7428	24.638	18.2025	24.1079	0.265806	0.399789	0.261311	0.106209	0.636335	0.170882	0.353513	0	0.687679	0.339373	0.56814	0.76194	0.293173	0.611392	0.219069	0.253792	15.4592	7.34308	7.82776	9.81183	24.0124	73.3375	58.4345	31.1747	40.6977	48.116	51.7961	89.0657	68.2161	47.8043	71.2025	8.3196	3.05048	0.370827	1.02503	0.149408	4.42472
evm.model.chr11.234	3.8404	22.691	16.7952	29.4188	8.95445	5.62134	11.5451	13.9599	28.599	5.65404	7.89156	17.6057	3.90391	4.40378	8.34001	3.68974	2.77295	7.16725	6.36525	5.20383	8.27419	6.6139	8.2801	6.82505	6.37596	7.36782	7.61056	7.74164	18.47	26.3091	31.1736	30.5345	13.227	6.12886	5.43235	17.2628	14.5135	12.9019	7.24609	4.97851	6.59854	16.776	4.83794	12.2258	4.56759	7.59345	5.76709	8.86182	4.79735
evm.model.chr1.1236	0	0.0882279	0.0831863	0	0	0	0	0	0.403261	0	0	0	0	0	0	0	0	0	0	0	0	0	0	0	0	0	0	0	0	0	0	0	0	0	0	0	0	0	0	0	0	0	0	0	0	0	0	0	0
evm.model.chr11.236	5.22972	6.02031	7.08809	6.60188	7.54855	6.82175	6.61729	6.53482	7.59497	6.27407	5.84338	5.45128	3.95948	2.97765	3.72509	3.90421	3.64742	2.81234	3.31246	3.58826	3.83314	3.35664	3.67188	3.45205	4.07365	3.37038	3.34222	4.11589	2.44327	3.65373	3.15539	2.44311	2.58181	3.21672	3.11596	3.74502	1.98476	2.04867	2.71421	0.997122	2.37522	3.67066	3.72201	3.03209	4.46772	4.67747	3.80247	5.79731	3.56647
evm.model.chr11.237	25.0216	30.8927	33.7792	27.5963	33.2002	33.454	28.9752	27.4993	31.3586	32.4197	25.052	25.8347	15.4392	14.9365	15.371	15.9977	15.9747	11.9864	16.8357	16.9017	14.3187	12.1113	15.6051	13.502	11.9779	13.4425	13.7489	11.4308	15.5896	15.9643	12.7153	10.7353	14.1381	14.8548	14.5264	10.2259	7.68468	7.83241	9.0767	3.33977	7.72882	16.5015	15.4991	13.6805	18.5742	12.0473	14.1378	16.9152	11.3468
evm.model.chr1.1238	0	0	0	0	0	0	0	0	0.395114	0	0	0	0	0.302568	0	0.401904	0.343993	0.323316	0.334431	0.528178	1.0409	0.856147	0.429979	0.411893	0.369798	0.514125	0	0	0	0	0	0	0	0	0	0	0	0	0	0	0	0	0	0	0	0	0	0	0
evm.model.chr11.239	1.19968	1.54046	6.01146	5.48603	11.857	2.03973	2.05884	2.89274	2.17313	2.2434	2.23771	3.39704	3.09797	2.66259	3.91574	1.94521	2.27035	3.841	2.20724	1.16199	6.64091	6.40398	10.4055	7.43055	8.94912	7.01267	7.11262	9.15556	5.92236	5.8867	5.86495	2.97031	7.8047	1.59513	0.977823	7.21163	2.09812	1.18311	2.99334	0.69877	2.61006	2.54763	2.58634	1.33837	0.556608	1.23485	0.750938	0.995056	0.792168
evm.model.chr11.24	13.5174	13.3134	20.301	17.114	24.306	12.968	7.74864	11.0852	22.3993	13.363	7.54641	11.1965	9.80009	6.49184	5.76523	8.56069	6.57841	4.62468	6.08357	7.7603	2.7512	2.82861	2.17268	2.20938	2.4148	2.35807	2.38441	2.86189	6.33178	22.3745	16.106	12.0439	5.5287	2.84643	4.53496	11.8448	8.00423	5.64379	7.24678	3.74488	5.44445	5.23766	5.27346	31.1774	38.0087	11.5813	21.6139	1.53829	41.4559
evm.model.chr11.242	0.0661528	6.21743	0	0.349919	0.454739	0	0.0664036	0.284187	0.668654	0.0608711	10.9386	0	0	0.455144	0.743731	0.604573	0.517459	1.94542	0	0	4.30593	6.76136	7.76166	8.67439	6.39719	8.70058	10.9113	7.70488	0.908537	0	0	0	0	0.136336	3.34298	0	0	0	0	0	0	0.52787	0	0	0	0	0	0	0
evm.model.chr11.246	0.373102	0.947975	0.157243	0.167961	0.0545687	0.205985	0.215148	0.41605	1.60477	0.292181	0.789187	0.416495	0.242088	1.20158	0.446239	0.507841	0.372571	0.466902	0.422584	0.3337	0.563685	0.695454	1.00902	0.111528	0.834416	0.556837	0.673384	1.06905	0	0	0	0	0	0.899815	2.22308	0	0.095641	0.0693396	0.912729	0.875951	1.3644	0.28505	0.501854	0	0	0	0	0.068038	0
evm.model.chr11.247	63.3851	113.228	63.5217	49.5855	47.9588	67.6824	51.0761	55.8363	134.421	73.9487	59.5154	71.006	102.724	89.887	90.6369	46.2738	116.107	81.1357	69.3181	87.7722	34.3664	28.5432	28.0035	22.8337	32.3989	28.4347	29.03	32.5145	44.4194	28.5037	27.8357	38.0775	31.9384	25.0161	33.3599	28.1871	36.629	26.1837	23.4744	11.1274	22.0565	29.1346	32.1894	21.1466	16.8576	17.8912	18.7659	12.4199	17.2858
evm.model.chr1.125	32.9553	37.6772	31.532	37.5932	28.6657	33.4462	35.0185	34.0445	32.401	36.2815	37.612	35.6084	28.2056	24.2257	26.2691	25.1354	26.1463	27.1992	30.849	25.4323	25.9242	27.9567	26.098	26.52	27.2209	26.2258	23.8578	24.9227	17.2549	21.2014	17.4869	18.8991	26.7967	34.8119	41.4088	25.1232	40.0108	44.6455	44.3683	55.0812	46.9518	25.7984	30.9206	18.8831	18.0285	11.6927	15.8574	20.4783	13.6844
evm.model.chr11.250	0	0.369415	0	0	0	0	0	0	0.62536	0	0	0	0	0	0	0	0	0	0	0	0	0	0	0	0	0	0	0	0	0	0	0	0	0	0	0	0	0	0	0	0	0	0	0	0	0	0	0	0
evm.model.chr11.252	0.0630968	0.116279	0.175415	0.133502	0.123924	0.170546	0.126672	0.0180706	0.236209	0.116118	0.213359	0.148546	0	0	0	0	0	0	0	0	0	0	0	0	0	0	0	0	0	0	0.0393515	0	0.120048	0.0433458	0.0885709	0	0	0	0	0.0421962	0	0.041957	0.0379897	0	0.0378131	0	0	0.0901319	0
evm.model.chr11.26	23.0155	30.2099	18.6343	45.712	44.4009	26.7299	31.878	32.1176	38.1053	21.5536	22.4251	26.3118	12.5235	17.4314	15.2331	20.101	18.2209	14.6694	16.3735	19.1715	14.3878	14.1829	12.2497	13.4729	19.3537	15.949	16.4444	19.3211	5.89942	7.16698	7.18859	4.73682	6.10929	11.8965	20.9087	10.9743	9.42935	10.0517	7.33347	3.64932	8.84357	14.3294	13.2762	8.92247	6.57385	5.77449	7.26872	8.23248	4.67322
evm.model.chr11.263	1.9524	0.5397	0.83268	1.08638	1.38194	0.827561	1.29805	2.50531	0.519699	2.81727	1.43399	1.03612	14.2811	9.44229	7.83933	20.2473	13.0407	8.34214	11.2562	14.0086	11.2904	11.0759	12.2098	12.3494	11.7802	10.4863	10.9335	11.5591	0.41042	1.19912	1.05556	0.668988	0.397996	0.496436	2.02879	2.10003	0.330944	0.775172	1.12639	0.864798	0.496485	0.708149	0.435093	0.208264	0.205138	0.067423	0.0894573	0.448223	0
evm.model.chr11.269	0.126883	0	0.19842	0.0671156	0	0.102887	0.318411	0.109016	0.285	0.291882	0.193072	0.192031	0	0	0	0	0	0	0	0	0.375405	0	0	0	0	0	0	0	0	0	0	0.243468	0	0	0	0.437865	0	0	0	0	0	0.126559	0.229184	0	0	0	0	0.135937	0.779182
evm.model.chr1.1270	0.0459795	0.169467	0	0.0486422	0.0602031	0.161563	0.0307692	0	1.32539	0.0846169	0.0155477	0.108247	0	0	0	0	0	0	0	0	0	0	0	0	0	0.0447951	0	0.0557841	0	0	0	0	0	0	0	0	0	0	0	0	0	0	0	0	0.0275549	0	0	0	0
evm.model.chr11.274	3.53917	6.98546	6.41388	7.38329	10.8813	9.44097	2.15812	3.77969	6.5751	4.93056	5.06663	3.7044	1.38696	2.16194	1.23955	0.302287	1.03492	2.1886	1.00615	1.98631	1.76152	2.57576	3.39573	2.3235	1.39069	2.22348	2.64989	1.92622	1.94687	1.03208	2.97053	1.96751	1.32155	0.886182	1.39291	0.837057	0.863425	0.722287	1.03719	0.597239	0.935507	3.36517	0.836423	0.85793	0.594667	0.175905	0.525131	0.283492	0.20312
evm.model.chr11.275	21.3683	34.3663	32.3802	28.9408	48.4008	33.8228	21.3922	21.1245	42.6549	23.0627	21.9368	20.6404	14.3587	11.4146	13.1552	10.3467	11.9749	9.84166	13.2665	11.5023	27.9768	26.9966	25.5851	28.6104	25.2674	24.0159	23.7574	24.5427	15.2414	18.7739	17.6654	18.6088	17.1779	11.1674	11.2295	12.3515	11.2666	8.17865	11.6104	4.64275	9.92997	17.6987	12.3468	9.22207	7.43766	8.34974	9.00598	6.88087	6.67549
evm.model.chr1.128	0.0811875	0.703201	0.0282135	0.0143149	0.0531514	0.0987498	0.135826	0.116258	0.516687	0.0996073	0.233352	0.191136	4.12651	5.07382	4.5638	3.1534	4.92174	3.18342	5.24799	3.41284	19.6169	20.0207	21.2343	17.8064	20.7656	16.9266	18.6201	21.079	0	0	0.202536	0.0519285	0	0.0557737	0.085474	0	0.0543415	0.177289	0.141435	0.108589	0.176634	0.107973	0.122205	0.304175	0.194618	0	0	0	0.332378
evm.model.chr11.28	1.66622	15.2738	3.36211	1.36468	0.263911	1.00243	0.053953	1.70867	0	0.840782	5.6706	0.705004	0	0	2.61855	33.6483	0	23.5123	0	0.645551	0.954154	1.308	1.57659	2.76883	1.35593	1.09966	3.79948	5.28205	0.949097	0.314461	0	0	0	0.443091	0.56587	0.370969	16.7289	0	3.14615	0.107835	0.584692	0.107224	0.291254	4.74006	4.83167	1.858	2.93928	18.427	1.4303
evm.model.chr1.1282	14.7935	11.6778	15.7406	13.6536	9.49145	15.2883	15.615	15.1344	14.7516	13.8228	12.4736	14.6184	2.83418	2.16418	1.21452	2.00358	2.6096	1.68188	2.8995	2.63309	2.36893	0.835059	1.77075	1.33916	2.48475	1.11436	1.07808	1.73466	4.75016	2.8255	3.28149	3.62144	5.22296	7.34701	7.26543	5.70159	5.58887	6.16114	7.73142	2.40955	6.22135	8.13842	10.0547	3.82392	3.18747	2.63597	2.48855	2.08325	1.91213
evm.model.chr11.282	43.9529	25.2752	40.8471	36.0192	49.542	32.3886	48.6684	40.0032	29.8157	30.1482	39.0546	45.8441	30.8804	20.0039	24.6472	25.472	35.1336	26.388	21.3481	22.8786	54.105	38.6464	38.0342	40.9417	47.3801	51.2207	42.1447	51.963	44.5338	63.0355	41.6433	47.3249	73.8582	57.689	54.9709	64.7677	62.5693	68.3066	55.0797	54.2281	68.8397	48.5606	64.5408	44.1038	54.363	25.1662	32.0466	21.74	60.6645
evm.model.chr1.1283	11.2401	7.19535	13.2086	13.1427	9.4887	15.1506	11.8765	13.6388	9.6891	11.6128	12.0024	12.6839	2.63098	1.69592	2.03223	2.25271	0.964056	1.99344	1.31216	1.77629	1.7503	1.1997	0.482014	1.38522	1.45093	1.44086	1.16162	2.87093	2.70825	2.98036	2.49042	3.97302	4.87735	8.63604	7.37	5.67086	4.85058	4.73673	6.08046	2.27483	6.86436	5.0156	6.85654	2.81314	2.48169	4.98136	2.60893	2.85207	2.11918
evm.model.chr1.1284	33.7995	78.8691	59.786	44.952	129.471	47.754	34.147	40.9054	69.7854	61.2973	51.162	49.1859	22.1879	23.3514	30.292	11.6228	20.2013	24.7233	22.3691	20.4286	20.5913	25.2149	23.3437	25.8695	21.4543	16.3276	16.9873	31.4083	171.572	171.117	206.447	148.246	51.8671	34.4432	38.2126	103.393	47.471	38.6418	26.0318	8.48417	30.7925	91.3025	42.1943	21.6136	17.5904	23.7344	23.5632	14.11	13.288
evm.model.chr1.1286	2.86269	2.98947	3.924	2.91631	5.31004	4.21273	3.00658	3.73492	3.92949	2.7317	2.74268	3.53022	0.808343	0.182369	0.894005	0.484487	0.725683	0.87694	0.705512	1.11424	0.941084	0.516034	0.388748	0.62066	0.445784	0.232413	0	0.578855	1.45615	0.72369	0.545531	1.22067	1.05905	0.764787	1.56273	2.50023	0.691923	1.21552	1.77317	0.531788	2.01839	1.32193	2.10661	1.51254	1.33433	1.76206	0.467583	0.738341	0.596839
evm.model.chr1.1288	214.137	112.401	169.01	175.395	103.689	178.595	189.837	214.961	113.596	218.911	167.844	221.028	44.2568	31.7183	43.429	45.0308	39.6174	34.3599	38.9183	37.0821	92.9753	73.6941	79.6048	77.841	79.5773	72.5001	84.5103	81.0492	324.539	330.297	357.523	287.941	147.782	195.817	189.642	143.571	120.639	123.898	132.138	80.1018	164.204	180.431	204.89	60.2998	49.0074	40.4307	41.669	32.4435	55.7548
evm.model.chr1.129	7.824	7.73419	5.31256	3.86519	1.19203	7.60149	4.95831	6.04074	20.0171	9.3337	8.0101	8.54898	13.6069	10.0054	10.4492	10.9288	8.78998	8.65925	10.922	8.9495	42.8836	40.3612	36.9568	40.0738	36.7363	35.8642	39.5901	36.3073	5.14045	3.39852	5.10445	5.30412	4.36745	13.3753	14.9052	5.91706	5.93672	7.40097	11.6578	12.1284	11.9756	9.20657	12.6343	12.8849	10.5444	6.26374	8.11997	1.18459	12.719
evm.model.chr1.1293	54.9379	84.9937	68.9035	64.9429	80.5519	67.868	61.3921	68.3252	97.4924	56.8357	50.2656	65.9195	75.2076	65.2597	73.3669	59.9861	92.8915	67.2244	50.781	86.1241	222.262	196.477	214.416	180.167	282.033	192.061	206.334	239.729	124.462	96.6319	150.635	119.977	105.535	120.416	110.245	167.765	117.781	86.6617	142.291	81.7515	125.798	115.347	123.629	93.5547	80.7628	83.5341	110.7	59.996	84.0319
evm.model.chr1.1294	224.908	119.66	165.832	270.207	188.482	222.844	140.438	160.673	288.802	245.275	177.7	152.754	126.353	148.532	191.592	204.751	102.488	164.459	116.928	173.205	639.959	631.951	628.656	569.38	623.702	672.559	848.738	643.131	308.478	197.103	392.88	321.273	156.966	190.843	203.677	255.519	199.742	143.625	170.509	133.974	166.654	352.009	217.853	138.338	190.133	128.838	227.945	105.976	124.615
evm.model.chr1.1295	90.8253	68.7263	124.23	109.015	135.534	121.329	92.5185	86.0617	124.653	124.436	123.826	76.2815	77.8182	60.8699	102.929	106.496	71.39	92.2313	74.9646	99.544	164.178	120.232	163.072	128.273	154.802	164.32	187.745	176.068	163.941	150.857	235.322	159.159	88.0688	113.431	113.129	231.905	168.843	100.541	120.745	85.4052	113.29	192.295	91.9782	69.7254	69.6147	66.3161	92.3881	60.9011	57.4542
evm.model.chr1.1297	42.8765	60.2841	62.4606	64.3929	95.2561	54.5146	51.3701	42.1869	71.0731	49.9414	39.2442	44.2388	55.6787	43.907	44.3523	35.3675	47.0888	39.4913	45.7799	43.3646	20.2745	16.676	16.8837	14.1918	18.079	20.7464	15.6321	17.6379	21.6669	25.2899	27.7879	21.7665	31.7112	22.4499	22.3905	23.4593	21.3252	16.2457	32.1321	13.6385	22.3334	28.9742	24.6072	34.8637	34.8003	40.9803	32.1229	37.0294	28.7248
evm.model.chr1.1298	66.8541	74.0983	73.9541	73.2798	88.4011	72.7797	73.1305	62.9765	70.198	70.7618	68.0532	64.5878	172.358	135.634	142.832	139.686	157.258	118.245	133.717	150.206	227.947	209.693	200.473	179.238	216.451	183.93	219.686	210.184	46.3577	40.6779	46.4666	42.8174	47.2173	41.4148	49.7508	59.6681	45.0565	47.7972	51.9548	32.6235	51.4443	50.5701	46.59	72.2597	63.7035	61.837	58.4341	67.7444	64.3182
evm.model.chr1.13	26.8081	11.2811	21.3464	27.6907	11.6083	30.1823	29.4524	28.1717	15.9626	24.4735	25.482	25.0607	5.36446	9.19805	6.06479	7.39503	7.98063	12.1567	9.89916	9.71848	28.7287	44.5196	50.5655	36.9056	31.6547	38.4566	50.4018	37.9027	57.2909	20.4457	17.9042	35.7787	17.9388	60.7598	36.298	28.8141	38.0064	30.8837	25.0058	64.9362	48.3742	37.3372	45.6263	9.12525	15.3067	8.98074	9.68151	11.1567	8.4978
evm.model.chr11.30	0	0.182087	0	0.0871075	0	0	0	0	0.554841	0.0378826	0	0	0.156939	0.283255	0.154285	0.752501	0.322036	0.151339	0.782711	0	0	0.200375	0	0.192801	0	0	0	0	0	0	0	0	0	0	0	0	0.165337	0	0	0.165194	0.358279	0.0821286	0	52.1822	36.4904	40.3954	138.422	12.7911	164.248
evm.model.chr1.1300	0.531747	0.261316	0	0.375028	0.638222	0.527001	0.415149	1.52289	1.19439	0.65239	0.0599359	0.357677	0	0	0	0	0	0	0	0	0	0	0.288841	0	0.248414	0	0	0	0	0.691333	0.221089	0	0	0	0	0	0	0.129019	0	0	0	0.235728	0	0	0	0	0	0	0
evm.model.chr1.1305	83.6197	39.4208	44.5312	37.6448	29.671	57.191	44.5759	51.6952	41.1916	68.4951	42.2416	43.2048	27.3286	25.6608	36.2931	29.0456	22.817	24.0418	26.7444	27.3068	38.4715	36.917	37.4124	37.6511	33.8846	36.4206	33.557	30.7416	21.8482	21.6978	19.6946	20.031	20.3401	29.0513	27.5827	19.1865	18.5529	22.3311	26.6164	19.4103	27.0268	25.9974	32.6263	17.0475	25.6388	15.8987	12.8683	25.1874	14.0214
evm.model.chr1.1309	1.69604	0.28279	0.0280663	0	0.105748	1.4626	0	0.127217	0.801222	0.0247719	0.0273099	0	0	0	0.453999	0.0615088	0	1.83081	0.153547	0	0	0	0	0.0630375	0	0	0.0634347	0	0	0	0	0	0.307322	0.110965	0.0283427	0	0	0	0	0.216045	0.0585709	0.161115	0	0	0	0	0	0	0
evm.model.chr1.1310	26.99	3.48103	27.0482	15.3757	3.7881	40.1287	27.3297	37.7509	4.29035	22.6825	17.5209	23.1893	0.332044	0.042807	0.279796	0.170583	0.243339	0.091485	0.047315	0.373631	0.220897	0.0605634	0.182499	0.116548	0.104637	0.509166	0	0.407618	2.02637	0	0.349229	0.40591	2.6516	48.9565	30.3408	9.4758	9.32	8.99421	21.9811	14.1801	26.7747	19.8588	43.7612	0.473379	0.313204	2.44853	0.307312	0.0533256	0.331131
evm.model.chr1.1315	3.0558	4.36537	1.97657	2.43047	0	3.18327	2.03746	2.01224	2.5802	1.66247	5.33999	1.62037	0	0	0.835894	7.95005	0	4.91962	0	0	0	0.10856	0	0	0.187563	0.130383	0.105115	0.243553	0	0	0	0	0.254626	3.7235	2.25435	0.821049	0.31352	0.779321	1.16572	1.38725	1.84405	1.60186	2.05473	8.63962	6.05532	15.4208	11.0565	10.5623	15.4781
evm.model.chr1.1316	1.37267	0.201152	1.27588	0.402407	0.0649628	1.43492	1.66009	1.26463	0.631507	2.98268	0.822069	1.13468	0.0630438	0	0	0.226715	0	0.0607945	0	0	0	0.160985	0.0808507	0.0774499	0	0.0966732	0.155876	0.180583	0.0324478	0.322524	0.928292	0.285607	0	1.97687	1.84561	0.19024	0.49813	0.216686	0.484023	0.497699	1.18737	1.31967	2.59889	0	0.327067	0.0879524	0	0	0.0677067
evm.model.chr1.1318	0.150581	0.08325	0.266876	0.302673	0.118298	0.39073	0.120922	0.0776261	0.439699	0.277118	0.0916529	0.121545	0	0	0	0	0	0	0	0	0.0891039	0	0	0	0	0.0440107	0	0	0.0590877	0	0.0281738	0	0.057299	0.0310336	0.0634126	0.069286	0	0	0.0944369	0	0.0655219	0.0600785	0.135994	0	0.10829	0	0	0.0322651	0
evm.model.chr1.132	0.434012	0.639858	1.80988	2.06616	1.42068	2.11159	0.871315	0.87009	4.79306	1.79712	1.61435	1.02178	0	0.248841	0	0	0	0.53181	0.550092	0	0	0.35206	0	0	0.608266	0.211416	0.340888	0.26328	0.993447	1.97493	0.27068	0.416398	0.550499	0.894464	0.456927	0.665663	0.290498	0.473874	0.302434	0.725618	0.157375	0.865805	1.04525	1.37589	0.780292	0.192345	0.893214	2.01491	1.03648
evm.model.chr1.1320	4.15952	7.60166	2.03883	1.99729	1.71365	1.74438	2.18203	1.91292	10.6354	4.6995	1.74734	1.35847	2.32251	1.0609	1.35303	0.962382	1.02964	0.940099	1.43003	2.30366	0.222543	0.439306	0.404489	0.634051	0.537627	0.373728	0.319023	0.27377	0.767394	0.322712	0.577003	0.952577	0.114487	1.45716	0.681023	1.02097	0.740079	0.591307	0.943452	0.25654	0.981873	1.21541	0.951035	14.8925	12.7117	5.02021	8.49192	0.290104	17.0751
evm.model.chr1.1329	0.508797	0.409152	0.401846	0.130488	0.0605629	0.325057	0.185719	0.344421	0.450209	0.553297	0.469219	0.233345	0.176322	0.0530397	0.288899	0.42272	0.120603	0.0566769	0.117251	0.185178	7.48118	5.25285	6.33148	5.70414	6.15839	5.54272	5.66743	7.0708	0.181501	0.300679	0.173084	0.384602	0.205341	0.667284	0.584356	0.283769	0.928784	0.740704	0.451241	0.0618654	0.503161	0.799691	0.891169	0.0266608	0.249476	0.163991	0	0.0660728	0.126242
evm.model.chr1.133	1.89953	2.60191	3.39906	6.50849	3.56367	2.75873	1.82136	3.06922	3.88456	2.58267	3.88266	1.65911	0.432301	0.292593	0.849978	0.259103	0.665305	0.625315	0.431208	0.170255	0.335527	0.137987	0.554405	0.265543	0.715214	0.580039	0.400824	0.309571	0.278124	0.608187	0.106091	0.217605	0	0.233718	0.77605	0.195676	0.398504	0	0.829754	0.2844	0.493454	0.509017	0.256048	0.588295	1.68206	0.753878	0.20005	1.09347	0.580343
evm.model.chr1.1330	0.1917	0.529914	0	0	0	0	0	0.247058	0.215294	0.0440986	0.316009	0.241773	17.9037	12.5299	20.4745	17.5195	13.4956	14.0938	27.881	27.0532	16.8735	11.7793	12.886	11.4463	14.8102	14.4273	13.3252	14.6524	0	0	0	0	0	0	0.151366	0	0	0	0	0	0.0521335	0.0478024	0	0.207178	0.818541	0.127436	0.211353	0.154033	0.490506
evm.model.chr1.1331	3.32387	9.05689	0.519787	0.452104	0.676131	1.73267	2.76451	3.95735	10.2657	2.18464	2.9865	1.10192	4.61574	1.79684	3.02511	2.82072	2.59999	1.48368	3.06938	2.70894	26.4119	21.7241	26.3474	18.2345	23.0591	20.8173	26.8527	17.6284	1.30428	1.20382	0.755163	0.956694	1.12928	6.85024	3.04945	1.85712	2.86043	1.29613	2.77942	1.33371	2.99592	2.6523	5.83224	3.24329	7.93935	2.08334	6.11472	4.12063	5.92911
evm.model.chr1.1333	2.11397	19.6799	2.39939	2.86764	3.78358	2.44685	7.52965	7.23587	19.3571	2.32168	3.90851	1.32448	1.10479	0.293237	5.30277	1.86965	0.733447	3.00812	1.62059	2.14994	1.0088	1.49354	1.66688	1.35725	1.3619	0.597926	0.401707	1.67537	2.9769	3.12521	1.1483	0.883242	2.33538	8.11617	1.65124	2.86316	3.25211	3.90894	3.88467	1.36812	3.33815	3.43493	6.62059	10.3768	6.31395	6.48252	9.50326	3.65292	4.29236
evm.model.chr1.1334	15.5436	8.1699	7.68641	13.1094	7.1305	8.50185	11.9262	14.2734	24.9842	21.586	16.8931	11.4482	1.76419	1.26267	2.00347	1.20323	2.27815	1.90657	2.00245	2.10836	2.36079	3.14568	3.62778	2.91467	2.91874	2.14555	3.60989	3.1656	8.45381	8.15393	11.3611	8.48222	3.52206	9.47209	7.52688	6.92067	5.75201	5.20985	5.63805	4.22624	5.12118	10.9196	7.11982	24.7116	9.86975	8.31722	17.8902	2.78684	15.3697
evm.model.chr11.337	10.4535	15.7865	21.2335	23.5204	19.2439	16.4029	21.2648	20.1751	7.72282	15.5632	16.7198	14.4363	2.82115	2.81111	4.39127	4.01584	1.62814	4.30745	3.4589	2.87026	6.11267	5.17781	5.87923	6.6428	4.14881	5.8131	3.56031	6.34127	13.8848	17.5897	11.337	14.674	15.7819	6.19621	9.77173	13.8337	9.65936	10.7402	15.5356	8.78489	11.1031	10.5498	9.35728	23.6214	22.6469	19.064	14.7141	15.461	17.1373
evm.model.chr1.1341	20.1513	93.8782	23.0448	29.8939	58.5034	30.2454	24.9171	23.1875	60.9572	15.6967	70.1112	19.8804	3.0094	3.30374	3.0805	1.71073	2.61015	2.96186	3.62072	2.98135	5.68279	4.63453	4.05835	2.66799	4.00362	3.59185	3.68202	3.58432	8.65465	6.85663	8.92332	7.71468	5.09443	2.36501	2.87897	1.57281	1.32374	1.0308	1.20799	0.571491	0.956165	3.73422	2.29328	14.6784	14.0323	24.0218	12.8494	4.13299	17.0928
evm.model.chr1.1343	17.0551	13.178	44.5941	65.2512	92.6875	20.1057	147.993	88.9213	13.2695	31.7965	67.5029	102.246	77.9389	68.8033	66.7383	76.0558	64.5611	70.8778	62.7665	64.9893	43.9755	38.1705	41.0192	44.2657	42.7657	43.5414	55.5194	47.9903	62.6908	142.192	110.597	110.729	60.2717	41.8544	36.416	78.9474	39.9544	40.5337	31.5013	49.1269	43.439	70.9839	41.8788	286.506	390.857	796.735	351.304	49.9729	452.657
evm.model.chr1.1344	42.2116	43.5457	102.287	109.232	261.2	68.9316	190.934	122.522	35.6101	45.1554	87.9181	145.719	32.6037	31.1009	28.1524	22.7363	32.4336	25.3436	27.8224	24.021	39.2566	40.836	30.6838	32.1346	31.3116	37.1639	34.1761	37.9953	74.3326	56.2541	127.777	87.986	22.3363	22.7205	24.9249	32.321	26.1204	23.5769	19.1035	11.2873	17.8297	71.1027	24.6122	40.7135	20.0543	26.2017	37.6903	25.9913	28.8243
evm.model.chr1.1346	35.6034	32.0407	26.0966	24.1649	19.187	30.6457	30.8874	32.3578	58.685	35.5922	28.4956	31.2943	19.7177	13.7676	16.9788	13.1119	20.0086	12.2135	13.4229	13.2637	18.8783	12.4037	16.7041	11.0508	14.525	14.6764	15.8355	18.8264	34.7786	26.4331	31.753	33.5428	19.1077	45.4806	37.9999	42.9527	41.735	40.44	29.8742	32.5335	36.0193	29.4493	36.6213	21.3813	12.2182	7.02762	9.49079	8.53483	11.3222
evm.model.chr1.1348	0.0539364	0.178915	0.168691	0.31383	0.0529662	0.10934	0.108282	0.0926825	0.212012	0	0.10943	0.02721	0	0	0	0	0.105475	0	0	0	0.15958	0	0	0	0	0	0	0	0.105823	0	0	0.103495	0	0	0	0	0.108304	0	0	0	0	0	0	0	0	0	0.0951458	0	0
evm.model.chr1.1350	0.171997	0.126787	0.119542	0.667179	0.281505	0.185959	2.56097	0.0985181	0	0.131887	0.1454	0.231386	0.874208	0.394458	0.751995	0	1.34539	0.948394	1.744	1.37718	1.52665	0.558081	0.560565	0.40274	0.964214	1.42432	0.54037	1.35638	0	0	0	0	0.0545402	0.177236	0	0	0	0	0	0.0575119	0.0623671	0.743416	0	0.0991385	0	0	0	0.0614232	0
evm.model.chr11.351	0	0.19018	0	0	0	0	0	0	1.7385	0	0	0	0	0	0	0	0	0	0	0	0	0	0	0	0	0	0	0	0	0	0	0	0	0	0	0	0	0	0	0	0	0.68623	0	0	0	0	0	0	0
evm.model.chr11.353	0.747465	0.479894	0.201098	0.178557	0.615629	0.273724	0.0968128	0.414329	1.51645	0.488107	0.269058	0.24328	0	0	0	0	0	0.088635	0	0	0	0	0	0	0.101378	0	0	0	0.047307	0	0.180453	0.231332	0.366999	0.0496924	0	0	0	0.315916	0	0	0.0524583	0	0.0435521	0	0	0	0	0	0
evm.model.chr11.354	0	0	0.0604425	0	0.0569337	0.070518	0	0	0.26045	0	0	0	0	0	0	0	0	0	0	0	0	0	0	0.135755	0.121881	0	0.13661	0	0	0	0	0	0	0	0	0	0	0	0	0	0	0	0	0	0	0	0	0	0
evm.model.chr11.36	410.823	1421.66	929.786	438.289	516.245	584.962	494.233	337.787	1233.99	925.906	696.567	362.732	1348.15	947.213	1528.84	1663.94	1070.46	1757.96	1116.02	689.51	1002.18	1194.78	1441.13	1215.54	1237.89	1575.85	1664.35	964.467	629.303	5324.77	684.387	663.993	4159.65	496.373	647.775	1488.73	769.251	704.94	920.997	605.478	527.714	741.98	463.549	2471.14	1160.99	1252.35	1410.28	2162.48	1031.69
evm.model.chr1.1360	0.0872099	0.0964294	0.227298	0.161456	0.0856411	0.0353583	0.0437703	0.0749293	0.0734578	0.260803	0.0663516	0.21998	0	0	0	0	0	0	0	0	0	0	0	0	0	0	0	0	0.34221	0	0.122378	0	0	0.0449332	0.183629	0.0501591	0	0.0952198	0	0	0.379473	0.260961	0.0787618	0	0.0391978	0.0579743	0	0.0934325	0.0446292
evm.model.chr1.1361	41.2324	39.0561	63.5989	37.7397	66.9548	53.4039	45.9797	49.4516	29.5545	51.0188	54.3188	45.4358	24.1401	14.0391	12.3933	13.504	14.3101	11.898	12.8421	16.0566	24.5651	14.7257	13.7593	13.8396	22.7796	13.5729	13.5952	14.3416	24.1588	41.9891	33.5704	40.6392	20.0807	54.5243	39.5574	22.9866	21.4757	25.045	23.3877	25.6921	23.7279	30.3189	47.7869	25.3074	17.3308	7.67105	14.8946	13.7197	23.9091
evm.model.chr11.363	22.1577	3.6355	22.2698	19.5737	13.2961	36.4478	17.9779	24.8979	5.27514	24.1845	18.6242	22.583	15.1026	11.1	12.7808	12.2247	11.9009	10.7351	11.1042	14.226	6.88804	9.93943	9.38465	9.4681	8.50048	8.65467	7.218	8.99389	13.3024	16.6872	10.9279	12.9706	31.6664	54.8825	36.8511	26.9212	25.6294	27.9165	32.8727	50.7637	37.5881	28.2323	41.3873	55.3711	26.6555	16.4538	14.6981	9.53923	39.8801
evm.model.chr11.364	96.4576	39.7235	90.9519	79.9405	50.2609	87.8291	114.473	92.8305	57.6318	71.7544	104.476	137.452	35.3031	22.1626	21.2931	29.4389	29.5715	21.7089	27.5587	29.2849	31.7684	19.8151	25.1525	21.7898	30.8493	25.8905	20.4513	25.2399	47.4878	35.4232	41.184	32.6219	74.0549	151.307	135.84	136.585	107.803	167.159	96.9877	105.735	138.12	90.4099	143.923	65.2165	75.2065	51.5117	60.6117	38.9203	73.3557
evm.model.chr11.365	55.4068	34.439	52.5811	46.531	45.2238	51.0907	47.2449	45.6956	37.6176	48.5703	48.6799	51.6086	25.4095	18.4775	19.2537	24.056	19.572	18.1994	19.4846	21.5169	34.9023	26.6616	32.2276	31.5283	29.1197	29.447	29.5259	25.2324	27.478	22.1727	26.5283	22.1877	28.9312	49.3939	45.4912	39.1282	37.6215	46.246	40.9247	25.0459	43.8833	44.4837	53.0405	23.2946	20.5129	18.9131	20.0564	17.6422	21.252
evm.model.chr1.1366	0.463069	0.109719	0.324142	0.77682	0.539191	0.375493	0.305457	0.306922	0.0891539	0.377401	0.234877	0.226936	0.0252175	0.0910289	0	0.0604573	0	0.0729534	0	0.0397262	0.117434	0.0643939	0.0970208	0.03098	0	0.0580039	0.0311752	0.168544	0.259582	0.193514	0.0618861	0.114243	0.365	0.19087	0.0696455	0.487015	0.557906	0.751178	0.594657	0.305256	0.0575696	0.277132	0.0716934	0.0114391	0.118933	0	0	0.113397	0
evm.model.chr11.367	44.8913	152.334	10.8757	27.4835	8.6361	23.8128	27.6089	26.7155	66.8693	37.7152	106.554	37.5977	42.5036	40.209	39.2625	36.7002	48.2587	30.0187	36.6808	40.5518	64.2519	58.5257	51.7669	47.6984	63.5753	43.6694	63.4347	63.7725	38.0299	39.8134	40.8836	43.7367	40.9763	46.6979	62.6846	52.284	56.1752	100.478	28.3271	43.569	44.1722	41.5319	43.7642	43.5261	30.6941	13.6013	24.5761	11.6811	49.5048
evm.model.chr11.368	40.1032	172.882	10.9565	25.9691	8.56936	18.7975	24.6025	14.9624	76.7838	42.2428	109.884	28.3278	31.2401	33.935	29.2899	22.8849	30.7165	29.7071	29.2857	29.1637	40.6357	46.1648	42.6606	39.0894	48.6538	45.243	48.2757	50.2658	51.2884	57.1948	41.5274	51.398	50.5299	36.2813	54.2436	41.5485	49.2914	88.733	25.8566	49.7816	36.7324	38.2977	36.8694	47.3678	28.3079	7.5665	25.7005	14.7145	47.8407
evm.model.chr11.37	0.214997	0.178294	1.06467	0.113724	0.633387	0.43584	0.107906	0	0.603646	0.197831	0.4362	0.108462	0	0	0	0	0	0.197582	0.204374	0	0	0	0	0	0	0.314188	0	0	0.105455	0.10482	0.20113	0.618814	0.306789	0	0	0	0.215856	0	0.44945	0.107835	1.05245	0.428894	0	31.2286	44.8379	23.7252	42.2877	4.95225	51.711
evm.model.chr1.1370	0	0.220066	0.046109	0.0233946	0	0.10759	0.0443956	0	0.248357	0.0406967	0.0224331	0	0	0.0760741	0.165746	0.30315	0.0864896	0	0	0.265598	0	0	0.216218	0.414246	0	0.0646329	0	0.0804884	0	0.086252	0.0413753	0	0	0	0	0	0.0444047	0	0	0	0	0	0	0	0	0	0	0.0947672	0
evm.model.chr1.1371	0.00947353	0.314251	0.0395059	0	0.0186062	0.0153638	0.0380378	0.016279	0.0212791	0.0174343	0.192206	0	2.34736	1.27101	1.56211	2.38092	2.14901	1.04474	1.98121	2.4463	0.84087	0.414974	0.833643	0.443654	0.716965	0.55377	0.758965	0.655138	0.0371739	0.0923752	0	0	0	0	0.0797897	0.0435899	0	0.0413746	0.356479	0	0.0412218	0.113392	0.0171116	0	0	0.0503816	0.0334233	0.142093	0
evm.model.chr1.1372	0.033506	0.259337	0	0.0354463	0.0987097	0.0815078	0.201798	0	0.0376299	0.0616616	0.0339896	0	0	0.115264	0	0	0	0	0	0	0	0	0	0	0	0	0	0	0	0	0	0	0	0	0	0	0.0672799	0	0	0	0	0	0	0	0	0	0	0	0
evm.model.chr11.372	49.26	39.1771	52.18	37.9928	49.6913	47.3079	49.6885	43.9785	51.9619	36.0211	46.3768	39.4282	29.7668	28.9927	29.2633	25.4646	23.1408	27.0608	30.9995	20.2445	49.4634	47.2136	43.5559	55.5781	40.9309	50.9738	42.311	45.6995	33.4082	60.9131	34.6909	34.9836	55.4347	39.4174	47.5874	25.8788	28.3204	25.6152	28.1176	20.8423	28.8884	45.4971	39.7659	42.8873	44.0957	18.8429	17.6584	12.8252	26.8985
evm.model.chr11.373	35.6598	31.019	36.8673	28.376	30.8685	36.9232	35.8545	34.0779	40.8481	28.706	40.4011	30.5489	37.7002	44.0195	42.897	45.9371	33.9248	46.6021	49.67	34.9043	65.4528	67.4027	60.8164	70.3406	55.7956	72.9782	63.4469	61.7926	40.553	70.3813	45.6634	44.5546	59.8626	41.0699	51.2951	38.8877	38.735	35.2601	40.2335	28.1114	38.1622	48.0361	39.3964	58.996	71.2288	43.0148	29.3732	26.4649	45.7697
evm.model.chr11.374	264.925	416.706	258.256	253.878	284.612	228.809	271.568	222.261	316.954	279.464	234.023	244.274	305.835	252.718	291.381	294.864	309.46	312.807	293.795	340.231	487.044	404.904	424.652	377.586	463.773	391.934	510.233	437.696	208.172	177.938	194.712	186.111	177.468	186.767	188.208	247.663	175.043	174.81	161.71	157.678	147.222	181.312	219.609	172.306	232.821	270.491	274.161	321.166	205.058
evm.model.chr1.1375	125.306	211.493	129.337	113.128	105.361	119.571	150.339	134.031	121.445	121.155	154.099	146.222	647.234	481.409	549.771	683.366	513.569	414.514	492.698	685.175	1809.08	1524.35	1656.4	1468.61	1710.71	1707.66	1766.1	1699.65	189.645	321.661	209.314	205.361	159.445	144.203	163.345	187.378	181.587	208.452	183.376	142.967	152.133	156.62	141.168	121.069	148.909	125.614	117.78	351.32	93.057
evm.model.chr1.1378	54.0133	59.0591	58.397	66.4016	81.3595	57.6804	72.7015	56.2524	62.4494	59.702	55.5295	52.3371	30.9376	24.1155	30.2762	26.8625	28.0226	22.4092	27.4119	26.4049	23.0742	19.5169	21.4416	19.4523	20.951	19.4868	19.3838	20.055	30.8701	31.6329	27.4732	25.9973	23.5964	17.7363	20.9921	19.8246	16.5186	13.7788	21.7816	4.81375	15.516	23.3661	19.8053	24.5177	35.3579	30.4205	25.8635	37.1251	29.4083
evm.model.chr11.38	0.0560861	0.248061	0.701658	0.118668	0.440617	0.363832	0	0.144565	0.0629892	0.206432	0	0	0	0	0	0	0	0	0	0	0	0	0	0	0	0.163924	0	0	0	0.546888	0	0.10762	0.106709	0	0.354284	0	0	0	0.234496	0	0	0	0	1.93967	1.00835	1.04396	0.89044	0.480703	0.803649
evm.model.chr11.380	32.7878	18.2281	51.9724	30.5926	28.2481	42.8455	41.9966	54.823	21.3206	38.9182	37.5269	45.011	25.5551	20.9653	22.7248	18.1015	27.8878	29.796	25.7222	25.6187	81.6816	90.4684	106.215	87.6196	92.6301	101.708	103.968	85.9547	48.1872	43.4401	56.9562	51.9804	34.2057	67.5103	52.9333	52.0875	53.172	50.3053	55.2293	38.2092	57.4784	62.7333	70.5065	63.9151	39.0612	33.1401	48.1095	61.2443	45.8459
evm.model.chr1.1381	0.0756956	2.07152	0.0789151	0	0	0.03069	0	0.0487773	5.31327	0.208956	0.0383941	0.0381872	1.00993	1.2369	0.567345	0.518839	0.740131	0.834772	0.719558	1.36371	1.90364	0.552623	1.29519	0.797602	0.795654	1.05088	0.98099	1.37755	0	0	0	0	0.0720091	0	0.159384	0.217683	0	0.041324	0	0.0759326	0.329372	0.0755021	0	0.130892	0	0	0	0	0
evm.model.chr1.1383	0.154027	3.49137	0.281012	0	0	0.124898	0.231917	0.132338	9.25471	0.354324	0.117188	0.0388521	0.880732	1.32467	0.432918	1.40766	0.451811	0.424654	0.732088	0.924969	0.911431	1.31191	0.564748	0.360662	0.485705	0.675269	0.544403	0.560616	0	0	0	0	0.146526	0	0	0.354358	0	0	0	0	0	0	0.139107	0	0	0	0	0	0
evm.model.chr11.386	0.112675	0.915228	0.108431	0.0183384	0.0595795	0.0597389	1.30502	0.335105	3.78168	0.0638022	0.0571505	0.06996	0.0991193	0.268347	0.0974429	0.178224	0.45763	0.223027	0.115347	0.0520489	0.333366	0.717131	0.487277	0.345012	0.528401	0.506641	0.592259	0.252371	0.323097	0.169027	0.0324331	0.182942	1.10485	2.13458	1.01286	0.787633	1.81	3.17022	2.98056	1.58238	0.933412	1.9538	0.172209	0.104911	0.171408	0.472461	0.0840916	0	0.124192
evm.model.chr1.1389	0.110307	0.426889	0.0191664	0.194492	0.108323	0.163984	0.0922711	0.094774	0.516182	0.0169167	0.0186499	0.0185494	0	0	0	0	0	0	0	0	0	0	0	0	0	0	0	0	0	0.035853	0	0	0.0699565	0	0	0.0422957	0	0	0	0	0	0	0.0332072	0	0.0330527	0.0488857	0	0	0
evm.model.chr11.389	124.746	92.679	95.9588	82.5213	90.9556	101.92	101.828	103.713	115.042	111.512	103.55	115.853	52.6467	40.349	45.4672	39.3066	46.483	36.2053	43.587	43.8363	38.0396	35.5727	36.9415	38.1362	39.5982	35.2992	38.0308	35.8479	60.6522	48.0007	53.5845	48.2499	57.368	88.3746	78.1833	49.4742	59.1467	66.6849	58.1644	53.1529	60.8922	78.3717	82.3243	31.5881	27.3358	18.1668	22.664	21.536	26.7122
evm.model.chr11.39	6.33817	28.7067	205.984	23.5327	108.504	74.1766	16.8231	8.01138	16.2899	11.7764	24.6676	19.062	6.73725	10.6923	12.7898	13.6457	24.3124	21.7309	12.7452	9.88151	17.6706	16.9072	27.1123	12.2725	20.2428	36.1588	19.5299	17.9673	60.6226	254.342	98.8609	46.8935	265.413	12.8113	34.2623	55.5226	124.088	44.982	144.475	66.8814	80.2179	31.2451	21.6858	747.485	910.295	541.909	1053.36	553.157	1174.4
evm.model.chr11.391	0.130082	0.575335	0.237326	0.103211	0.702581	0.105481	0	0.139705	1.60702	0.0897721	0.494849	0.0656242	0	0	0	0	0	0	0	0	0	0	0	0	0	0	0	0	0	0	0.060846	0	0	0.0670221	0	0.149634	0	0	0	0	0	0	0	0	0	0	0	0.0696818	0
evm.model.chr1.1392	0.0742434	0.20523	0.174153	0.18654	0.0911348	0.188133	0.111787	0.0877095	1.75101	0.153711	0.0470719	0.0655455	0	0	0	0	0	0	0	0	0	0	0	0	0	0	0	0	0.0910405	0	0.104182	0.0534228	0	0.133884	0.0586225	0.0427014	0	0	0.0388014	0	0	0.0370268	0.100577	0	0.0333698	0.123387	0.081855	0.0397704	0
evm.model.chr11.393	1.02415	1.09529	1.10271	0.763749	3.23151	1.08913	0.185383	0.73568	3.43175	0.880584	0.51095	0.406557	0.128002	0	0	0	0.0656646	0.0617176	0.0638393	0	0	0	0	0	0.0705905	0	0.0791214	0.183325	0.889392	0.196453	1.38217	0.354375	0.0958298	0.103804	0.282812	0.46351	0	0	0.0701961	0.303154	0.219164	0.502392	0.636843	0.203223	0.0905545	0.580372	0.68119	0.287796	0.171837
evm.model.chr11.394	2.87748	0.397709	1.02773	1.46568	0.627936	1.32868	1.23024	1.24759	1.1969	2.9787	1.05409	1.61293	0	0	0.0998468	0.121747	0.0521022	1.3222	0	0	0	0	0	0	0.0560107	0.0389355	0	0	0.731834	0.935263	0.847446	0.332306	0.304148	1.09819	0.7854	1.04203	0.882745	0.261813	0.863315	0.828528	1.42017	0.850406	0.360935	0	0.0479009	0.141693	0.164499	0.228355	0
evm.model.chr11.396	0.178957	0.494688	0.046642	0.378641	0.395409	0.507893	0.134726	0.0768783	0.552703	0.0823343	0.09077	0.0902807	0	0	0	0	0	0	0	0	0	0	0	0	0	0	0	0	0.175555	0	0	0	0	0	0	0	0	0	0	0	0	0.0892496	0	0	0	0	0.0789215	0	0
evm.model.chr11.397	53.9324	27.2257	119.509	110.05	110.527	75.1132	181.555	68.712	24.3113	53.0172	74.2618	79.9285	2.46851	4.29622	7.56917	1.83178	3.19598	6.57453	4.51415	3.88874	7.38994	10.8809	16.0548	10.0364	11.2796	9.95888	15.2585	9.53996	16.1838	16.838	41.7421	16.6266	12.1444	37.5903	21.7186	9.22249	18.2351	17.5749	31.4901	26.6331	24.0511	29.3733	21.8615	16.0231	24.4486	38.2919	16.346	11.8601	15.938
evm.model.chr11.398	33.5151	29.7112	35.778	31.4392	29.4346	40.9131	36.2808	31.4305	42.9295	37.3565	32.6286	37.2414	34.2364	27.8819	25.4482	32.6983	28.7007	24.5598	34.011	37.7099	27.2204	22.7444	25.7014	26.501	31.0072	29.0238	31.8296	34.815	28.4371	25.1331	23.5664	24.5891	37.6482	55.6037	54.6566	56.9472	47.6513	45.4428	56.4017	64.8962	62.273	44.2085	58.8884	32.2598	34.5911	40.0939	29.8185	19.5569	38.9358
evm.model.chr11.399	55.8688	39.7838	41.4313	37.5384	34.6014	40.4656	41.6243	42.7201	56.4537	50.8342	41.8445	40.2196	13.09	10.3129	10.7579	9.76897	10.5879	9.35037	8.6816	11.6381	6.80899	5.98365	5.86224	6.4098	6.36585	6.42536	4.62359	6.19408	15.542	14.2555	14.64	9.85454	17.7332	19.7456	19.4723	21.9028	18.059	20.3665	16.8892	12.9402	16.1935	20.8165	20.4452	14.3367	12.2602	10.1455	10.9185	12.4187	7.78531
evm.model.chr1.14	10.8594	7.93984	13.7757	11.9241	9.04563	14.2942	13.0866	12.9965	8.69251	11.4276	10.4788	12.7383	12.789	13.0599	12.2419	9.54789	13.0063	16.1191	12.421	13.2547	15.4987	15.7557	17.4084	16.4005	17.9415	17.6327	17.4747	19.2805	8.60322	7.63314	5.23091	4.79993	8.62274	15.648	15.8633	9.88497	9.27772	9.38259	11.8122	22.3181	12.9975	14.677	17.8607	5.64864	6.61369	4.69526	6.43735	6.81027	8.19276
evm.model.chr11.4	26.1444	36.2201	52.7353	59.0223	61.5267	38.102	39.777	48.2292	27.2873	27.6409	43.3466	42.8107	9.38162	10.724	15.4518	7.1713	7.70037	15.7862	13.5622	7.92511	22.963	30.2058	33.165	32.9393	26.4537	28.7512	29.1464	25.4707	54.2061	50.2627	62.0897	53.4792	45.6976	28.9034	31.1972	21.7617	26.0985	21.824	26.0524	25.7038	15.3958	47.7436	27.0714	121.983	68.5757	90.2523	71.5892	58.6028	78.0048
evm.model.chr11.403	73.6942	82.5821	41.7936	48.1488	67.3339	39.8023	87.5864	98.556	74.072	59.8363	58.283	53.6638	40.9785	41.7595	41.7729	23.2761	22.6388	31.1268	36.3472	29.7947	30.7287	28.0114	29.4296	25.5585	26.006	29.9687	26.9665	27.2078	34.6542	37.0257	36.4509	37.3827	26.3052	19.496	16.8542	18.3392	14.7446	11.1232	12.7229	4.84427	8.41956	35.4992	14.3387	45.2415	43.7675	47.6702	50.1209	41.6024	44.8218
evm.model.chr1.1404	0	0	0	0	0	0	0	0	0.0648694	0	0	0	0	0	0	0	0	0	0	0	0.170893	0	0	0	0	0	0	0	0	0	0	0	0	0	0	0.132884	0	0	0	0	0	0	0	0	0	0	0	0	0
evm.model.chr11.406	26.4825	22.1504	22.2493	21.3934	20.939	22.0125	26.5829	27.2681	23.18	24.4031	22.073	23.9829	15.0415	19.7084	18.1284	18.2039	17.8067	17.9219	16.2297	22.2146	14.4807	18.6506	17.2497	15.2804	12.6819	15.0256	12.6947	16.1569	17.121	23.64	16.2205	16.0164	22.2692	42.3803	36.3488	32.8198	25.2552	21.0026	29.5447	30.4094	38.2182	36.5191	34.1624	18.9274	26.4662	25.373	21.3167	23.8602	22.2118
evm.model.chr11.407	0.0254601	1.06976	0.159258	0.0269345	0.200017	0.0412901	0.0511133	0.131249	2.37328	0.0937095	0.103311	0	0.291163	0.788268	0.572477	0.116341	0.597461	0.748732	0.290427	0.305787	0.150656	0.123916	0.248935	0.476928	0.321141	0.223239	0.35995	0	0	0	0	0	0	0	0	0	0	0	0	0	0	0.10158	0.0459876	20.2957	46.5519	2.70801	28.25	0.327321	64.2594
evm.model.chr1.1408	0	0	0	0	0	0	0	0	0.183644	0	0	0	0	0	0	0	0	0	0	0	0	0	0	0	0	0	0	0	0	0	0	0	0	0	0	0	0	0	0	0	0	0	0	0	0	0	0	0	0
evm.model.chr11.408	0	1.38617	0	0	0	0	0	0	4.10139	0	0	0.10999	0.207778	0.375013	0.408528	0.249067	0	0.200365	0.621759	0.327322	0	0	0	0	0	0.159306	0.256866	0.198387	0	0	0	0	0	0	0.114768	0	0	0	0	0	0	0	0	28.3697	68.7921	1.15949	37.1142	0.467162	102.982
evm.model.chr11.409	43.1921	30.3793	24.0346	27.9081	27.7936	31.2112	32.5223	31.1219	44.5865	37.1135	29.7192	23.1082	20.1729	18.6258	16.6208	17.0751	24.9492	18.0768	17.9317	22.8723	18.0641	14.9631	16.508	12.0709	16.0441	15.8456	14.4203	16.1688	15.1149	13.339	17.1217	14.0226	14.5752	17.079	15.1904	19.0488	14.3272	13.9929	15.0513	6.87575	13.0327	16.6323	16.022	17.9404	13.5398	17.4219	14.3139	17.1705	13.6621
evm.model.chr11.41	0.548495	2.89763	10.1022	23.5327	8.61805	12.2063	0.917625	1.04724	1.77957	0.504703	1.73106	3.56644	1.1616	0.838612	0.22839	0	0	0.67209	0.463463	0.731963	5.77	2.07632	0.893814	0	1.28119	1.78122	3.44645	0.443637	3.94585	39.8152	3.99093	7.3673	24.2339	1.63281	1.15491	15.0023	3.79363	3.46015	22.1681	2.20085	4.50811	1.09419	1.21088	2147.82	3013.35	1076.2	2689.08	204.496	3431.02
evm.model.chr11.410	52.1213	58.8879	82.4198	72.5557	90.9061	99.521	71.0946	75.3664	67.5049	52.7361	82.3172	82.7722	119.891	117.07	109.001	111.576	109.674	96.4201	104.64	117.859	81.4212	80.4234	87.388	90.7602	94.6566	94.2563	86.5557	81.271	74.3007	90.5646	69.5335	81.3299	87.3033	116.659	103.603	79.6346	106.386	87.4586	119.233	111.224	105.245	99.4421	100.746	85.6663	84.9821	57.5774	71.0303	68.5088	91.2879
evm.model.chr1.1418	0	0	0	0	0	0	0	0	0	0	0	0	0	0	0	0	0	0	0	0	0	0	0	0	0	0	0	0	0	0	0	0	0	0	0	0	0	0	0	0	0	0	0	0	0	0	0	0	0
evm.model.chr1.142	1.24036	1.15205	1.86209	2.28322	1.3155	1.16671	0.821745	0.980445	1.78308	1.14133	0.931119	0.525625	0	0.0853396	0	0	0	0	0	0.148973	0	0	0	0.116175	0	0	0	0	0.0486716	0	0.185658	0.0952022	0	0	0.104468	0	0.099626	0	0.0518596	0	0.0539715	0.0494878	0.0448084	0.257379	0.0446	0	0.437609	0.159464	0
evm.model.chr1.1428	0.207864	0.121679	0.0764841	0.0776123	0.0240147	0.128893	0.27002	0.0630329	0.151055	0.10126	0.111634	0.0986955	0.0466106	0	0	0	0	0	0	0	0	0	0	0.0572616	0	0.035737	0	0	0.0239898	0.0238453	0	0	0	0.0755984	0	0	0.0491048	0.080102	0	0	0.212817	0.0731762	0	0	0.0219829	0.195079	0	0	0
evm.model.chr1.143	28.4122	30.8742	33.6722	33.8925	25.0469	26.6668	23.0126	28.7324	32.496	29.2389	32.7316	24.3834	24.5249	30.4457	29.4951	33.5768	25.5455	31.5731	35.3904	24.1224	49.4711	54.5188	53.6439	64.3874	49.2939	55.647	53.0965	47.427	41.5841	36.366	41.7943	35.7816	39.2689	29.2103	40.7082	41.0225	48.789	42.5747	48.2675	44.7501	47.1069	38.3724	31.5587	47.1536	34.6999	59.3111	77.1389	81.5918	37.3021
evm.model.chr11.43	14.4335	24.3203	10.9695	12.2004	9.43367	11.5881	10.0487	12.9424	20.6163	22.3394	12.9051	12.0918	12.8261	10.1432	10.2923	12.1695	11.253	10.8388	11.2114	13.7797	16.3218	14.3506	12.729	13.5298	16.1461	15.3938	15.9683	14.9293	19.1977	24.6931	19.3975	17.8173	10.0434	15.9268	13.2429	13.1566	13.1543	11.5013	15.5837	12.2604	9.57062	15.2267	11.4676	17.4338	17.1856	3.79371	8.32628	2.29276	21.5139
evm.model.chr1.1431	1.26703	2.28419	1.37835	2.06888	2.7319	2.54618	3.01369	2.57953	3.18622	2.30639	6.78982	3.19597	6.82489	4.64296	5.67723	5.53798	5.925	4.65759	4.60824	5.62388	13.8539	9.65221	10.5031	10.9643	10.7702	9.01641	7.65845	9.925	0	0	0.20614	0.21141	0.157215	0.113532	0.579966	0.823788	0.663701	0.120295	0.287904	0	0.359554	0.659367	0.29851	0.42866	0.148561	0.512691	0.291532	0.354112	0.789349
evm.model.chr1.1434	0.350427	0.926566	0.651244	0.805916	1.1371	0.65479	0.703513	0.693796	0.958229	0.392547	1.83925	0.661022	0	0	0	0	0	0.112015	0	0	0	0	0	0	0.0640595	0	0	0	0	0.0297128	0	0	0	0	0	0	0	0	0	0	0	0	0.0275201	0	0	0	0	0.0326462	0
evm.model.chr11.436	24.9132	10.5081	15.7879	24.2682	15.8198	16.8308	25.4572	17.4246	5.03002	14.6817	11.8129	13.8816	0.90701	0.914815	4.82551	1.59889	0.985325	3.24135	1.96909	0.924551	1.82204	0.681202	1.43689	0.720999	1.47117	1.63628	0.7915	0.967899	14.554	21.1536	9.45347	18.316	13.8471	6.34589	7.54438	13.6527	8.31886	7.30463	6.0566	4.09967	8.28253	12.0618	9.48025	58.2784	7.67475	12.356	12.9374	11.1262	11.4599
evm.model.chr1.1439	2.1058	3.03774	1.29396	1.81466	1.93097	2.19381	1.69383	1.67747	4.22879	1.57837	4.31484	2.34982	9.51587	5.94886	8.10064	6.5637	6.54516	5.79289	6.52231	7.11851	23.3536	17.4438	15.2716	15.1517	17.0627	17.3228	13.5385	16.6995	0.0547227	0.0815898	0.469666	0.107038	0.159198	0.201187	1.08647	0.481257	0.112012	0.304532	1.10783	0.531597	0.303408	1.05717	0.327465	0.241148	0.551594	1.00123	0.811825	0	0.17128
evm.model.chr1.1446	140.894	53.9161	107.632	118	53.7112	155.252	137.53	136.485	71.7454	107.91	142.55	178.283	48.8464	44.0807	45.2271	46.1743	44.7904	32.3508	43.3819	51.4719	70.9043	62.9934	65.516	67.7945	67.495	65.5186	61.1294	60.8284	78.1493	52.7176	60.7949	77.063	125.606	177.177	142.961	135.857	168.483	226.418	95.5531	72.58	139.11	109.74	177.704	22.8762	23.7589	21.4194	23.944	28.8689	23.1489
evm.model.chr11.446	36.6019	19.4354	24.1764	22.6423	8.23887	15.5825	14.1003	22.7038	23.9542	38.6813	21.1574	12.9211	13.3446	10.6707	18.0454	15.3889	10.9763	19.2213	12.9739	14.3697	55.239	52.5517	51.4136	46.2075	57.6321	56.9855	64.3881	53.7076	12.5194	7.63347	11.0268	5.95195	12.7868	14.3988	28.271	12.8112	9.60973	3.9996	20.4723	10.7275	11.2796	19.1234	16.8883	61.8869	47.2958	17.6351	36.4786	19.4644	47.2882
evm.model.chr11.447	23.7333	10.6242	23.284	17.2381	10.0878	21.9376	28.1523	25.3977	12.7603	24.0385	16.1344	23.7763	9.6548	5.60546	9.55788	8.53839	10.6331	7.03157	7.67737	9.46611	4.19217	3.7498	3.85308	4.52045	5.51058	4.58125	3.08827	5.47948	11.6758	9.70582	11.4161	8.83616	7.16074	26.3908	19.6721	15.6061	13.9946	14.871	16.3838	10.4114	18.5153	16.7298	21.2742	7.88628	5.26995	4.35636	4.93648	3.09295	5.80077
evm.model.chr1.1448	2.01074	0.825567	2.38142	3.61309	0.943729	2.53562	1.79575	3.87439	3.81906	2.41479	4.07953	1.85722	0.0281801	0.0254307	3.01968	1.55387	0.11565	5.29905	0.0843264	0.13318	0.349948	0.323815	0.469814	0.588531	0.466221	0.388909	0.209026	0.349783	3.82902	1.72998	8.25728	12.0855	8.43888	3.70216	3.84467	6.37768	4.89852	7.13512	1.8081	4.01924	3.05581	2.91992	2.41683	0.818106	1.02337	0.805937	0.808512	1.34638	0.378304
evm.model.chr1.1449	33.6453	45.9222	30.7999	26.2949	51.2384	33.202	34.3365	34.2568	76.3679	28.0159	30.4157	26.926	14.5196	13.103	12.81	6.02475	10.9817	10.4114	12.6261	12.1698	11.7027	12.7153	11.8169	11.5486	13.3454	13.3446	12.5419	13.419	14.1317	17.2368	15.1209	12.837	10.9166	7.34664	12.3899	8.9875	10.1977	11.1966	7.65624	3.86981	5.73699	13.1509	10.6285	19.2945	11.8521	11.946	13.6534	9.99241	17.3427
evm.model.chr11.449	41.7953	55.829	66.736	60.7365	63.6666	64.9761	69.0547	57.6201	53.2288	53.0374	73.8512	69.8242	71.6786	50.7459	56.9873	71.1512	81.0204	41.8409	51.2427	75.1877	104.261	79.3295	60.3184	73.9856	78.8671	71.4574	79.1722	75.3987	61.4568	60.9979	68.3179	59.6683	47.4692	74.7833	64.7089	78.7675	82.1879	83.8116	78.9023	45.4885	66.7622	71.9331	48.0262	49.5984	64.9103	54.1156	47.7066	25.5593	53.5878
evm.model.chr1.145	18.244	26.6498	16.4938	14.1612	16.599	15.0321	11.8428	11.6829	34.3869	16.8199	14.4145	14.408	23.8547	22.7413	23.2749	23.5425	25.0728	24.4305	23.0341	21.6858	30.3473	25.9915	24.6695	26.8269	29.7232	32.2133	25.9427	29.0272	14.447	16.6999	11.9724	14.2196	15.5315	14.4483	12.2599	14.7215	21.1631	18.7766	18.049	14.8202	14.6894	14.572	13.4278	13.1803	8.96664	7.38159	8.46595	11.241	7.10303
evm.model.chr11.45	10.1708	6.94791	10.4001	10.8447	10.0554	8.58199	7.78074	9.32967	8.73114	14.5604	8.21219	4.89382	16.6974	15.9361	17.4463	15.6665	19.4185	23.9417	23.6311	17.4901	19.6089	24.0533	19.1713	24.3255	20.1039	20.4432	21.0204	20.617	3.01461	1.83365	1.48032	1.87019	2.3125	8.6964	9.97138	2.95456	6.42388	3.55558	16.1323	6.80941	10.328	8.05177	9.25801	8.06988	8.5965	3.11	4.45	2.28494	8.52021
evm.model.chr1.1450	23.6236	30.6055	24.0724	21.0942	38.3206	27.987	25.1729	25.8919	60.5027	19.1801	25.9808	20.7541	19.2796	16.7871	15.9258	17.8684	19.6543	15.0872	17.7563	19.2129	21.9914	16.4366	16.9837	14.6046	18.547	19.5518	15.7627	16.4674	15.883	17.8356	15.8418	15.9057	14.2955	8.15879	13.8134	19.8883	13.1082	15.4195	13.4103	4.21434	11.7065	12.1523	14.3013	19.9219	18.999	21.4402	18.7271	13.9183	20.8378
evm.model.chr11.450	16.2266	5.25498	8.3522	5.96151	6.00051	8.25803	11.3812	10.85	5.795	16.9302	5.5099	8.56281	0.776435	0.700683	0.763303	0	0.531077	0.249577	0	1.22315	0.401749	0.660885	0.331913	0.317952	0.856375	0.396869	0	0.494227	1.59848	1.05924	1.27029	1.04221	0.129174	3.35816	2.85913	3.12395	0.817982	2.07562	2.55477	0.681062	3.24965	3.79233	4.0469	2.11322	0.854442	1.44427	0.239534	0	0.833861
evm.model.chr1.1451	50.9277	44.4709	39.719	52.7553	36.6497	47.6009	49.4889	50.0418	46.4394	57.6258	56.216	59.3006	36.7796	28.2065	28.4757	32.4606	39.1178	31.9596	30.2362	37.3535	43.0807	45.0669	43.5397	38.3982	44.8756	42.3508	42.1378	37.5613	36.3344	25.019	27.1773	51.0649	36.0414	42.3182	53.6537	53.1755	35.909	33.6487	29.4051	27.7239	33.4476	39.7638	47.6859	21.7562	19.3161	22.0845	27.9303	24.3084	20.6181
evm.model.chr11.451	20.0961	14.6851	58.4458	104.072	56.6423	30.3838	79.8178	77.3181	26.9112	20.4886	65.7798	89.6389	5.36586	5.34473	8.72598	5.69069	5.426	5.7858	7.78937	4.99389	30.701	30.1877	30.8972	24.0314	29.6257	34.9282	22.8064	41.6658	45.6999	22.6253	39.9604	40.0322	10.3112	17.3725	27.324	43.6203	29.9511	15.3513	18.3511	15.2515	12.294	40.5912	24.4581	26.2062	17.4524	21.8321	24.0867	8.88319	26.0402
evm.model.chr1.1452	129.656	93.0861	93.5796	86.1491	131.847	98.3817	92.6919	110.506	123.251	110.621	100.367	99.1621	40.8575	42.0535	50.3541	47.0776	45.9827	44.6827	43.3219	42.7363	194.366	182.79	173.446	176.043	186.954	183.452	194.941	191.651	127.837	117.612	126.801	121.337	112.305	129.359	120.569	123.61	127.497	152.416	112.465	100.221	130.531	125.594	123.257	79.1645	86.6354	51.0148	84.6084	55.9487	87.4043
evm.model.chr1.1453	3.7028	2.90009	3.59221	12.0237	6.6916	11.4471	4.12982	5.54533	3.37881	6.38843	4.43446	7.52389	3.92087	2.38837	6.36001	4.3475	4.52562	8.31814	3.61763	5.09578	183.045	203.746	148.335	200.139	204.011	171.954	186.01	206.275	3.63242	10.5809	4.61864	9.91748	15.4597	5.82937	15.5932	23.8997	13.3214	10.4441	24.996	15.9925	31.7761	14.2604	16.2561	3.69052	2.63511	3.41875	2.40409	1.37743	2.9476
evm.model.chr11.453	22.8227	17.7546	51.6684	102.017	69.398	45.9077	41.3272	34.645	24.3552	18.8922	35.6159	39.7745	18.4317	14.9577	20.8921	25.1447	19.6164	18.172	31.7624	23.9441	9.07447	13.7862	13.3183	10.8148	14.2609	11.8117	14.1989	12.6736	55.8219	26.6698	27.1399	34.6536	45.4476	25.8418	31.8343	64.8339	63.7244	37.7822	63.8533	38.6939	30.8128	31.9961	36.0748	30.5111	32.9229	72.3449	59.1648	57.2524	28.7692
evm.model.chr11.454	61.5044	75.713	70.4191	84.5756	34.9979	76.4179	84.5101	82.7175	76.1481	59.2464	82.1414	107.876	39.0634	33.0787	39.0686	33.3826	61.1605	36.7261	34.385	39.8397	18.5768	10.8591	12.9345	12.2055	14.6938	13.7922	15.9113	15.6665	35.6008	32.6526	32.3614	42.0162	33.4337	96.1145	105.515	52.6018	82.9417	91.5786	76.567	51.7343	107.135	70.4261	94.3665	15.4664	13.3117	13.0731	11.1456	7.23446	11.2763
evm.model.chr11.455	54.8468	46.708	59.1187	60.3873	56.9848	60.9489	60.4098	57.5316	49.5458	58.969	56.8688	67.4444	44.6204	34.5247	40.3166	37.111	38.8785	31.9582	39.1449	37.6829	43.2998	38.8974	36.6057	35.6084	37.2975	36.0033	38.3694	35.3377	39.1001	40.1535	40.0277	38.3578	32.3813	32.6889	30.5857	29.6252	33.5049	26.5128	35.0666	21.7477	31.0101	34.9715	33.7691	37.7359	31.3705	27.574	26.2972	25.2122	28.6742
evm.model.chr11.459	38.4294	50.6421	139.182	262.962	41.3351	54.281	89.0028	75.9025	46.2421	53.5552	84.7882	90.2608	183.923	114.306	224.287	174.946	117.46	144.145	144.925	186.621	128.984	151.251	209.43	149.412	188.934	149.223	209.689	119.956	4.78521	1.75513	1.19555	0.587154	2.87668	25.8188	27.9134	10.9117	13.2827	7.44846	37.7977	14.1379	31.1524	23.1962	32.1382	61.176	46.0011	71.004	57.6142	44.9704	63.6682
evm.model.chr11.460	20.046	30.6337	32.8502	26.0204	25.1235	44.064	14.1081	42.2371	68.2489	24.2115	54.6655	75.8546	16.8509	8.52253	48.9089	41.3608	20.202	71.2486	37.8033	19.4476	10.9229	30.8929	18.8399	37.7632	29.2744	17.4631	9.84367	27.7584	1201.82	848.554	916.628	765.507	227.85	97.5096	95.9071	494.745	137.046	109.966	26.0305	95.7357	66.6167	294.01	110.204	25.6194	46.8692	9.17097	47.787	7.97988	26.7812
evm.model.chr1.1464	8.13477	3.92974	8.36548	7.20219	6.84058	9.54223	10.2744	10.9792	3.99146	9.69453	7.5792	8.62208	9.45349	7.11836	6.9258	4.83597	8.52541	5.92262	7.14727	7.39881	25.2364	22.4485	20.7724	17.6055	22.1154	21.7444	22.4061	19.2597	2.91315	5.14432	4.07842	4.48577	2.82496	5.92476	5.35474	2.07137	1.52245	2.13856	4.06156	1.17254	2.9898	5.9555	6.90451	6.60991	6.36124	5.41823	6.07438	5.04297	3.52434
evm.model.chr11.464	82.1874	62.1232	63.9721	89.863	46.6975	47.9738	67.2401	96.4485	80.7965	81.2872	74.8444	80.1434	14.3277	21.3582	21.1803	12.8494	14.9179	19.2408	18.8436	19.2272	7.90781	6.91077	11.297	8.99645	7.49174	9.68331	8.52832	6.99207	72.0494	63.417	54.4874	57.109	58.9564	37.6978	44.9634	102.419	37.2888	25.5347	39.8685	20.2202	42.2189	69.2031	40.2811	30.2337	25.1275	87.5798	41.7461	14.0787	36.8159
evm.model.chr11.465	52.5327	115.524	31.1715	39.0587	47.2764	45.9276	43.994	53.9477	248.491	45.4654	30.8305	26.6738	17.3853	20.6367	25.2468	27.1526	21.4638	44.1734	22.0904	11.0233	27.6588	25.2364	21.2782	26.055	27.2114	27.1569	24.8815	25.6225	32.1161	59.4907	26.3072	26.7255	45.0777	27.8855	48.3333	39.0959	18.3156	18.6371	27.1384	19.4008	30.014	45.188	44.5726	42.7035	13.7111	34.2679	27.5071	8.4746	35.173
evm.model.chr1.147	53.1585	71.5495	52.7238	46.5912	67.7209	44.4982	41.766	39.5198	87.9185	51.9196	40.2934	35.7854	3.11256	3.68667	3.18742	2.33193	2.72775	4.12708	2.84597	2.86029	6.44211	8.27922	7.65078	6.851	5.93628	7.55708	8.6578	6.87247	12.8493	12.4734	13.6857	8.6498	5.92271	5.25866	8.13061	4.97016	5.63599	6.352	4.97852	5.80175	4.21903	9.02657	5.56136	5.47114	5.29084	3.57338	4.50113	4.15518	3.58652
evm.model.chr11.471	13.0841	24.1461	10.7908	23.947	8.8071	9.31453	10.7289	9.39441	16.3157	11.9547	11.8086	8.42906	17.4451	15.6375	17.1501	9.12258	16.8174	13.4356	17.5178	12.1732	33.6226	31.392	24.4747	24.452	35.3832	28.8155	39.2251	27.2766	8.13512	4.07301	9.65424	6.12921	3.56459	7.21605	7.04912	7.27805	11.0395	4.96314	5.32919	6.96305	8.62003	10.1709	7.54488	8.97558	6.23975	12.8222	6.93507	4.67255	8.2989
evm.model.chr1.1472	24.7334	21.0848	23.9781	26.3724	18.5341	25.7578	25.5625	18.6703	38.1154	27.3419	22.5393	18.7472	34.8097	23.7702	30.927	33.3593	38.4838	29.1699	32.3079	34.0167	61.9809	50.7422	51.6842	43.6788	60.3623	55.4477	50.9729	63.0958	8.43109	11.9991	12.1515	8.94841	18.1634	29.7388	19.0218	25.7829	18.3362	22.4998	28.5833	15.8221	25.4977	18.6062	34.708	13.1726	12.9495	20.6458	14.9886	26.8383	9.44604
evm.model.chr1.1473	0	0.256743	0	0	0	0	0	0	1.60811	0	0	0	0	0	0	0	0	0	0	0	0	0	0	0	0	0.113108	0	0	0	0	0	0	0	0	0	0	0	0	0	0	0	0	0	0	0	0	0	0	0
evm.model.chr11.478	28.9864	56.7125	33.8787	30.123	58.3751	38.4522	34.1846	35.1887	39.606	27.0533	42.4871	36.9566	28.6318	38.0638	27.5757	35.4173	26.3489	23.2423	26.8185	43.2065	15.0945	17.6149	15.8281	15.7239	16.3628	16.4404	16.8504	21.0687	61.2983	65.7125	71.4482	71.392	41.9376	25.6119	27.3377	40.5035	41.9625	33.6364	29.2839	29.8098	28.0099	41.4058	23.983	69.9157	44.4895	41.6545	60.0173	73.2978	49.226
evm.model.chr11.483	53.6352	35.2964	55.8729	49.6155	39.4823	47.2234	53.7966	51.7979	56.0079	33.5308	41.7196	42.55	64.272	48.9342	64.1257	60.9851	71.015	59.2106	53.292	77.6336	73.7742	63.5307	53.1779	54.2719	74.7592	65.0522	69.7954	78.1173	122.469	81.9977	122.896	115.681	87.7183	141.406	154.514	159.392	99.3826	106.617	103.203	113.818	125.429	125.358	156.352	83.5577	75.5934	85.1047	73.4332	69.8332	73.3076
evm.model.chr1.1485	0.398051	0.782455	2.25934	2.62019	1.86759	2.11594	2.61934	1.25399	0.496715	0.325573	2.06385	3.03446	1.01158	1.06504	1.8232	1.0105	1.03788	1.13807	1.34537	0.796794	0.785133	2.36786	2.16218	1.86411	0.743823	1.16339	1.66743	0.643907	0.173549	0.258756	0.413753	0.169732	0.252443	0	0.372504	0.407006	0.177619	0	0.55475	0.532396	0	0.352919	0.159774	0.764783	0.318062	0.23521	1.17029	0.284302	0.362134
evm.model.chr1.1487	1.50498	3.86303	7.28458	10.5763	14.2512	6.92986	7.49946	4.80276	2.47495	2.47289	5.61608	8.62275	0.409785	0	1.40999	0.245608	0.210218	0.395164	0.613123	0.645551	0.636103	0	0	0.503424	0.451976	0	0.253298	0	0.316366	2.0964	1.20678	0.825086	2.65883	0.553864	0.679044	0.98925	0.431713	0.117372	1.68544	0.323504	0.818568	0.321671	1.65044	1.20825	0.966334	8.1466	2.65483	1.26685	2.64056
evm.model.chr11.488	0	0	0.104793	0.0425356	0.355355	0.0978094	0.0605394	0.0690906	0.428981	0.036997	0	0.0405677	0	0	0.150678	0	0	0	0.0764414	0	0.475838	0.0978453	1.17937	0.282441	1.09883	0.293786	0.378961	0.292685	0	0	0	0	0	0	0.08466	0	0.121104	0	0	0	0	0	0	0	0.10843	0.374198	0.141854	0	0
evm.model.chr11.490	0	0.11565	0	0	0.102711	0.0282707	0	0	0	0.0641614	0	0.0703539	0	0	0	0	0	0	0	0	0	0	0	0	0	0	0	0	0	0	0	0.133798	0	0	0	0	0	0	0	0	0	0	0	0	0	0	0	0	0
evm.model.chr11.493	279.26	168.982	209.349	199.43	212.121	253.318	227.188	223.142	232.868	259.127	209.111	238.146	141.734	131.697	119.235	117.575	115.577	95.1696	121.724	127.304	128.412	115.515	94.1762	131.05	110.86	107.739	104.981	117.008	118.121	91.8065	97.3367	94.4671	169.604	146.59	141.8	140.874	159.523	170.727	107.475	92.6779	113.371	140.599	141.129	90.1918	75.6529	67.0507	64.0544	56.313	69.5403
evm.model.chr1.1494	0.47777	0.316967	1.19542	2.12284	1.50136	2.63441	4.22032	1.06728	0.107315	0.7034	0.8724	2.98874	0	0	0	0	0	0	0	0	0	0	0	0	0	0	0	0	0	0	0	0	0	0	0	0	0	0	0	0	0	0	0	0	0	0	0	0	0
evm.model.chr11.494	66.7252	33.3007	66.5373	58.1091	32.364	90.5479	84.8349	75.4826	34.1041	83.4241	64.8074	74.9124	33.6685	25.767	21.1693	31.9449	30.0272	23.6334	32.634	36.1717	15.5127	17.0125	11.7481	17.2463	18.8955	17.1486	19.5612	17.3797	19.9004	20.6935	19.5031	14.9114	32.48	77.9554	67.4882	60.3841	53.4558	61.6769	56.5002	62.6764	80.4611	46.1338	93.9719	15.6503	20.8728	21.8257	23.9485	17.3867	16.0989
evm.model.chr11.499	639.572	954.752	560.218	882.768	646.519	500.17	636.429	548.032	962.212	581.228	529.329	566.65	1062.98	770.673	866.137	919.949	978.942	679.366	836.627	904.546	817.01	582.218	545.079	493.356	752.81	588.662	678.84	733.071	492.181	299.953	455.68	379.127	305.48	451.775	562.158	580.393	533.424	467.609	719.21	466.968	625.48	528.998	446.901	575.202	916.084	1057.86	1127.85	1493.32	742.613
evm.model.chr1.15	11.6559	18.9501	13.2083	18.472	9.99847	14.1959	14.9373	13.2999	20.7482	11.4036	13.8338	11.4815	8.78111	9.98473	9.6685	5.68407	5.4056	4.74197	11.7369	7.46995	4.08923	7.84801	7.43249	9.92465	7.55445	6.73259	6.07916	8.88726	7.59277	5.75014	5.17191	6.71856	6.22343	10.4443	9.60362	5.51153	3.7929	4.02417	6.45282	4.62149	4.61071	7.62819	4.74329	8.28515	7.45457	2.57261	4.79495	2.86276	6.12987
evm.model.chr11.5	41.0523	57.4751	69.9257	77.9485	83.2116	46.503	54.2392	62.7675	41.4145	40.1813	57.4491	54.1171	18.905	17.8466	30.1162	21.1213	17.3965	31.238	27.6061	18.1788	29.6806	36.9107	38.4022	38.0266	30.2307	34.2331	32.7859	33.0459	72.4166	68.1728	83.7853	72.0697	59.5276	31.1518	35.9049	48.0791	48.6239	35.2753	49.8933	36.9345	35.0909	58.2764	34.0413	172.122	110.813	159.263	119.704	104.528	124.918
evm.model.chr1.1502	3.5322	4.8859	4.00519	3.26035	4.69858	4.31339	3.84224	3.38544	7.58619	4.85585	4.49683	3.89044	5.63268	5.22837	5.16825	3.60106	6.98993	5.63863	5.88598	3.9719	2.41488	2.39721	3.16464	2.43841	3.25422	3.41379	4.11172	2.561	5.79812	7.68427	4.92366	4.50947	7.09518	8.12065	6.51882	4.98582	6.75356	5.86944	6.47208	6.71948	5.57222	7.6078	8.10853	5.13448	3.79506	2.91874	2.73068	3.76915	3.65838
evm.model.chr1.1503	33.1838	41.0789	28.5473	36.918	34.1955	32.2823	27.9541	27.2713	61.6071	33.3693	30.9643	25.7479	50.0717	43.6355	53.0547	56.5194	47.4349	51.9315	53.831	59.3857	90.9763	68.7577	78.3212	76.2234	79.0492	80.9104	88.1774	82.0513	36.6517	26.9056	31.2685	31.4622	32.4827	37.137	42.5622	44.4644	39.8349	38.8571	42.8854	44.5645	42.6373	40.4743	37.7873	32.6666	37.9628	46.9164	33.1128	39.3836	27.4105
evm.model.chr1.1504	5996.38	9016.29	7190.97	11280.2	8294.87	7361.64	8940.35	7481.33	8758.25	5690.71	7766.91	8217.69	9097.14	8411.33	8765.74	7226.05	9949.73	7811.84	9060.79	7637.42	3265.01	2888.58	3048.95	2294.73	3622.38	3249.05	3342.46	3750.63	6627.98	4859.42	6597.18	6977.4	5259.23	5178.89	6254.05	6775.12	7911.44	6344.2	10554.4	9086.76	7897	6021.27	5601.51	7570.64	8635.39	11181.2	11440.6	8382.18	9668.04
evm.model.chr1.1506	33.5872	130.678	53.4949	30.7307	59.0692	44.2814	54.2247	41.145	24.9507	26.4947	67.8049	51.4352	52.1489	51.3892	45.4181	45.0463	51.3866	40.98	46.991	51.0703	12.9105	13.952	14.7148	12.1568	15.2667	13.4984	14.0346	16.578	26.2779	27.4241	28.337	29.1836	25.7854	27.2419	29.3414	17.4035	26.8301	21.5268	25.835	17.3814	26.3328	26.7185	23.6456	13.6316	9.33407	9.35879	9.46749	13.5472	9.87765
evm.model.chr1.1508	9.74452	42.5475	20.9885	25.2674	29.2656	15.4729	43.1289	25.5084	21.3279	8.05901	29.3402	35.1904	6.64056	4.94166	6.04616	3.77188	4.77969	3.88159	5.99197	4.69947	5.61392	4.2001	4.9787	3.21299	4.98049	3.60315	4.39518	3.76523	20.0861	9.67946	18.7034	17.8856	5.60888	6.25237	8.93855	5.86973	7.72778	7.76018	3.45118	2.226	4.04652	13.6866	7.59037	44.2849	27.8304	25.9399	26.7206	8.95826	40.2118
evm.model.chr1.151	39.0943	41.2669	34.4737	37.7615	31.7642	39.7556	29.1852	36.0493	30.8745	36.9289	38.8574	34.6762	8.95118	11.7698	6.56364	11.8873	6.61504	6.78552	7.94918	13.4051	5.6646	6.1426	6.58967	6.07125	6.35323	6.34858	6.45342	4.4686	9.03721	10.8915	9.14823	7.78409	14.685	23.7013	17.7704	10.8636	14.3607	13.1331	15.1213	17.5607	14.3455	20.4499	22.5327	14.1483	12.6495	9.13183	7.73163	5.62007	11.4937
evm.model.chr11.511	7.48885	21.3325	27.3289	38.0699	42.2467	23.4421	25.4555	14.8251	35.9447	10.5536	16.5035	23.1082	2.27834	1.72709	2.2846	1.69327	1.16878	1.82355	1.88624	1.75869	6.57814	5.61421	6.01904	5.51396	6.68435	6.09646	6.75984	6.30855	8.50156	9.79077	7.51465	8.61275	6.36794	2.7345	3.38526	4.60631	3.66039	3.74574	3.42345	1.93053	1.85946	5.84223	3.57332	32.5343	32.2575	7.15165	10.754	1.57518	24.2361
evm.model.chr1.1515	0.13208	0.277481	0.179007	0.167674	0.285348	0.246332	0.106065	0.136177	0.16317	0.194455	0.187581	0.119938	0	0.0454368	0	0	0	0	0	0	0	0	0	0	0	0	0	0	0.103656	0.128789	0.0988489	0.152064	0	0	0.111243	0.060773	0	0.0576844	0	0.105995	0	0.105394	0	0.0456782	0.0474922	0.0702419	0	0.0849024	0
evm.model.chr11.520	0	0	0	0	0.0760065	0.251044	0	0	0	0	0	0	0	0.266259	0	0	0	0	0	0	0	0	0	0	0	0	0	0.28171	0	0.301882	0.144814	0	0	0	0	0	0	0	0	0	0	0	0	0	0	0	0	0.165843	0
evm.model.chr1.1521	0.461677	0.360341	0.283125	0.258572	0.266689	0.220214	0.136302	0.163333	0.305	0.29987	0.055099	0.109604	0	0	0	0	0	0	0	0	0	0	0	0	0	0	0	0	0	0	0.101624	0	0	0	0	0	0	0	0	0	0	0	0.0490534	0	0	0	0.0958134	0	0
evm.model.chr1.1525	0.105762	0.106312	0.0300711	0.0712009	0.273812	0.077964	0.0193024	0.00826084	0.29155	0.106165	0.107289	0.0776078	0	0.0330757	0	0	0	0	0	0	0	0	0	0	0	0	0	0	0	0	0.0719571	0	0	0	0	0.0221199	0	0	0.120598	0	0	0.0383607	0	0.0997543	0.103716	0.0511326	0	0	0
evm.model.chr11.528	0.35504	1.17772	3.31012	7.19008	0.239077	1.67801	2.70854	2.18761	2.26711	1.24144	3.78688	3.41848	4.2536	1.60523	2.43297	0.741652	2.3011	1.67802	1.73571	4.38602	5.10216	3.70286	2.62834	2.51778	3.28408	3.82461	2.34243	4.5044	0.0796097	0.0197826	0	0	0.0192999	0.229966	0.662134	0.163362	0.264799	0	0.169648	0.284921	0.154487	0.121417	0.348131	0.140327	0	0	0	0.0869424	0.0207646
evm.model.chr1.1530	39.078	28.9625	85.6648	44.5752	714.907	211.512	35.8991	77.9084	29.8908	36.9569	77.402	92.9447	1.78028	1.25053	4.07742	1.61496	0.868845	3.09017	2.87964	1.62209	4.5411	3.80882	4.18367	3.3693	3.75732	3.79239	3.54519	3.5742	227.645	239	305.691	236.917	134.156	38.1717	28.0175	64.2683	56.8239	52.3528	26.7928	16.1056	23.5067	151.939	26.5651	34.0573	27.4582	16.0096	17.7548	14.1664	21.3157
evm.model.chr1.1531	147.979	212.424	247.451	193.395	256.612	246.038	162.136	201.716	180.99	167.196	219.284	269.327	687.736	417.457	564.571	567.144	772.28	539.907	609.27	728.182	1046.84	826.059	847.754	661.931	1105.27	863.657	1095.55	1003.09	647.736	563.873	505.124	597.067	574.659	771.928	695.535	632.342	401.678	342.658	433.206	385.617	453.453	457.14	718.983	637.319	628.172	414.803	547.599	538.594	557.913
evm.model.chr1.1532	148.958	83.1264	148.267	125.001	89.1848	171.531	138.421	170.081	75.1778	167.485	139.036	160.342	294.969	200.967	234.742	221.892	245.769	192.62	217.797	277.437	389.827	342.344	280.413	318.445	310.707	327.866	287.653	331.791	99.2358	105.464	103.128	101.773	122.031	250.027	193.08	126.118	151.802	148.008	157.496	145.291	201.504	176.664	246.55	57.4427	55.517	52.0106	47.8399	50.9955	51.6649
evm.model.chr1.1533	127.967	96.8268	90.79	105.13	65.5931	84.2865	143.634	125.482	105.906	106.973	91.3208	96.881	5.55411	7.13937	9.10917	5.9433	5.64287	10.0587	5.51304	3.62789	6.2664	5.18877	5.00339	5.19235	5.70759	6.10719	4.28723	4.44941	30.2595	35.5661	35.9042	30.6577	23.0015	34.334	29.631	31.1491	24.4043	24.584	26.0161	12.4625	30.3383	43.6692	33.0056	23.2156	16.0747	59.9283	31.2562	20.2087	23.365
evm.model.chr11.534	0.0276919	0.0612387	0.38974	0.292955	0.0271937	0.202093	0.0277969	0.0475848	0.497603	0.0764428	0.0140458	0.139701	0	0	0	0	0	0	0	0	0	0	0	0	0	0	0	0	0	0	0	0	0	0	0.0291539	0	0	0	0	0	0	0	0	0	0	0	0	0.0296677	0
evm.model.chr1.1537	7.87537	11.0675	9.23441	9.94398	10.4447	9.69568	8.67025	7.31934	11.6027	9.13227	9.58686	7.99725	1.35579	1.04872	1.90408	1.39303	1.05983	1.12064	0.837175	0.813649	1.40305	1.07159	1.07636	0.793141	0.996918	0.792001	0.877954	1.47944	2.75799	2.67532	2.3449	2.59983	2.19116	2.61782	2.63891	1.32477	0.748176	0.739672	1.09756	0.4757	1.06857	2.87181	2.69203	1.55216	2.22278	0.990764	1.58344	1.19755	1.66407
evm.model.chr1.1538	85.469	76.0358	66.3555	62.6416	59.8456	74.8401	78.1862	70.0512	91.5437	93.0766	67.7833	63.4956	62.3052	53.3003	57.247	54.8663	61.67	42.0705	55.2513	58.5534	78.329	65.6239	60.9328	60.5426	66.2963	61.8034	61.7192	64.8111	29.3918	36.2067	30.5016	30.0808	26.4691	37.6688	40.2467	31.8285	27.1167	25.7437	31.5668	10.6201	31.7817	38.7056	41.966	21.8078	21.1319	23.4596	20.2259	15.9366	20.6208
evm.model.chr1.1541	75.6273	45.923	32.9584	34.8549	36.6516	40.8897	32.5143	45.9718	39.553	66.494	59.2314	40.4227	18.5874	17.7082	17.3709	17.4581	16.1013	13.5226	17.5782	18.9773	21.6214	21.5388	24.1391	20.2622	23.8747	21.8999	25.3929	21.8583	37.4068	29.3216	44.1832	31.7401	29.7218	20.009	28.0975	27.8315	32.6821	41.5799	22.5413	12.7792	13.6163	32.9612	24.4152	23.8431	27.8748	7.94349	15.7766	9.37659	34.6431
evm.model.chr1.1542	0.123838	0.322763	0.156771	0.0374313	0.0608052	0.179317	0.106549	0.182399	0.427175	0.211623	0.0717861	0.151723	0.0674389	0.121719	0.265193	0.2021	0.103788	0.0975491	0.134537	0.212479	0.314053	0.774935	0.778384	0.745644	0.520676	0.620476	0.666971	0.579517	0.104129	0.172504	0.0331002	0.101839	0.0336591	0.10938	0.242128	0.142452	0.195381	0.0579481	0.295866	0.106479	0.0577341	0.141167	0.287593	0.0764783	0	0.070563	0.0468117	0	0.0181067
evm.model.chr1.1555	0.0730177	0.207609	0.108748	0.209668	0.133165	0.0253751	0.0837652	0.0896223	0.468599	0.172769	0.148143	0.0841971	0	0	0.039091	0	0	0	0	0	0	0	0	0	0	0	0	0	0.0204657	0	0.0195167	0.0800622	0.0396923	0.0214977	0	0	0.0837825	0	0.0654186	0.0209275	0	0.0624266	0.0565238	0	0	0	0	0	0
evm.model.chr11.560	2.77088	12.82	5.08351	5.84631	1.59614	11.9497	7.61384	11.2252	23.5567	8.06201	8.00863	9.37114	36.0545	19.9695	21.7541	28.0111	29.3027	20.4284	43.7917	47.1304	7.9691	11.3011	7.34059	9.56909	10.9342	11.3108	11.4531	9.63447	1.54893	0.784893	0.608217	2.58417	2.23833	4.46636	11.5383	4.02427	2.33125	3.17748	3.49492	11.9257	3.06472	3.52036	19.8519	0.160604	0	0.164647	0.163841	0.165843	0.126747
evm.model.chr1.1561	0	1.42635	0	0.151632	0	0.116224	0	0	0.0804862	0	0.2181	0	0	0	0	0	0	0	0	0	0	0	0	0	0	0	0	0	0	0	0	0	0	0	0	0	0	0	0	0	0	0	0	0	0	0	0	0	0
evm.model.chr11.563	16.3027	94.07	14.205	17.4562	20.5412	13.7179	33.2728	20.5406	43.3221	17.9534	40.431	22.3032	36.0964	34.8323	33.6901	40.8892	29.375	28.4901	37.6291	32.7172	87.8387	82.3376	72.7734	91.7141	72.6616	83.3312	84.1919	89.2523	9.89207	12.25	10.6612	14.112	7.67013	4.35815	6.93118	7.1897	4.83193	4.84525	6.53305	3.74098	4.41942	7.12784	4.64753	14.1222	16.4623	33.3504	20.1769	12.8567	15.3316
evm.model.chr1.1564	19.0442	15.6974	4.35305	4.33108	2.04017	17.0115	15.4158	14.0874	28.8225	12.5196	5.7234	5.83641	16.2275	9.59935	26.105	12.1925	16.012	15.1244	13.863	8.31742	263.829	365.205	305.095	371.146	299.902	353.491	337.873	313.958	7.11323	20.1387	13.7192	16.3367	52.548	38.6189	61.7143	29.287	29.5291	42.5651	34.7874	33.2631	30.2661	16.1716	51.5428	3.27549	2.19714	3.08713	1.90429	16.1042	0.750475
evm.model.chr11.564	64.9123	59.8595	54.99	44.8084	47.4305	65.1536	56.6595	60.658	57.0056	64.9433	51.903	49.5523	61.1281	50.4569	53.2836	48.0686	61.5462	45.5072	51.0552	64.3268	90.3336	73.2597	72.4359	68.5881	93.5814	71.0516	86.1495	75.8748	88.1769	74.72	86.2881	83.5707	66.9579	118.401	113.134	106.937	75.8192	78.8115	90.913	78.7135	96.6621	89.954	123.736	80.561	65.3861	65.4381	78.1865	65.1459	68.6254
evm.model.chr11.565	26.6083	34.0866	24.3859	25.6105	31.2701	24.4736	25.7695	19.7347	27.6916	22.7246	27.3402	22.3902	44.0809	39.8709	42.1494	31.6922	45.175	34.8499	34.8446	39.5117	37.607	30.5471	30.1674	27.4165	30.9345	27.4772	27.3407	28.3149	18.7556	20.0312	17.8118	18.2924	15.8548	11.386	14.9644	11.3149	12.894	15.8074	15.9872	9.12646	12.1058	15.8084	10.7174	23.4386	16.5702	14.4452	15.5142	11.1315	16.95
evm.model.chr1.1568	5.40501	3.08092	7.12768	3.88935	0.329361	6.70497	9.73743	8.66713	7.50453	5.50762	5.52229	9.72255	0	0	0.0483425	0	0	0	0	0	0.305329	0.188352	0	0.0604109	0.108474	0.113108	0.182375	0.0469516	0.227783	0.226412	0	0	0.441776	7.4971	6.16572	1.54323	3.23784	3.2958	5.58217	2.09631	4.40624	5.09526	8.57453	0	0.023192	0	0	0	0
evm.model.chr11.568	0.165309	0.276521	0.296072	0.0986518	0.665993	0.123735	0.178701	0.262211	0.509364	0.14041	0.120397	0.158238	10.7774	19.1893	14.8681	9.27768	15.7988	13.7896	17.1809	9.46903	2.10687	2.6819	1.45053	2.32248	2.33463	2.42816	2.13736	1.31135	0.0166326	0.256253	0	0	0	0.0873564	0.44625	0.0195033	0.0510679	0	0	0.263622	0.14755	0.0169115	0.0306248	0.0293181	0.0609648	0	0	0	0
evm.model.chr1.1570	0.0179579	0.754543	0.205939	0.132985	0.0881745	0.218426	0.0721042	0.108004	0.322692	0.148718	0.145737	0.18119	0	0	0	0	0.0702352	0	0	0	0	0.0874024	0	0.0840988	0	0	0	0	0	0	0	0	0	0	0	0	0	0	0	0	0	0	0	0	0	0	0	0	0
evm.model.chr11.573	90.6601	91.7407	85.599	87.3832	92.9506	88.0253	96.7442	86.8309	89.1951	102.86	89.0181	91.3238	92.9298	72.755	86.5546	83.3502	96.02	76.8381	76.8552	96.808	141.191	120.09	124.36	122.246	135.454	108.497	134.632	131.345	47.346	43.2634	55.7117	46.3047	42.5361	58.9791	63.1121	76.6133	50.0402	50.1663	51.2716	13.5006	57.7035	54.8766	65.9831	69.8169	75.9575	68.4937	75.8765	57.4639	68.8227
evm.model.chr11.574	0.0252937	0.111871	0.0395543	0.0267585	0.0620968	0	0.0380844	0.0543298	0.156238	0.0232742	0.0128294	0.114842	0	0	0	0	0	0	0	0.0759472	0	0	0	0	0	0	0	0	0	0	0	0	0	0	0	0	0	0	0.105753	0	0	0	0	0	0	0	0	0	0
evm.model.chr1.1578	0.938472	1.84105	1.67273	0.789986	0	2.16022	1.6916	1.62998	4.26125	1.86637	0.716574	1.63924	0.0769349	0	0.0756337	0	0	0.259665	0.0383702	0.0605993	3.76188	4.12558	2.21997	3.78061	2.92753	2.65442	2.61555	2.167	0.0593959	0	0	0.0193632	0.0383986	3.74345	2.44349	0.394668	1.19551	0.506825	2.06735	3.23926	2.32718	2.15398	3.20798	3.24559	4.00947	3.94444	1.58429	0.0648667	4.50307
evm.model.chr11.578	222.658	236.774	310.928	388.513	247.858	271.09	352.064	294.453	186.827	234.419	317.252	314.864	353.101	254.641	249.447	312.02	249.754	213.532	251.433	254.464	227.794	179.372	155.022	169.224	182.565	171.101	181.712	185.416	177.195	156.765	176.029	169.098	150.739	241.557	229.838	264.148	207.913	189.331	331.808	202.494	231.325	239.214	237.551	302.526	298.179	257.323	303.106	258.581	245.844
evm.model.chr1.1581	26.6183	21.9604	18.4495	19.5784	18.4345	22.144	21.9884	21.1704	29.2086	20.2419	21.4808	24.7406	13.7654	12.057	12.1395	16.0155	14.4866	11.3222	10.4494	15.2275	12.5693	10.7261	9.47575	11.5641	10.7172	11.4078	8.57131	10.9205	12.6329	11.0811	11.7987	10.8521	10.1035	15.9239	16.1293	23.0293	18.9006	20.0035	13.0996	13.8236	23.3379	14.6192	17.2654	11.0651	11.6477	8.82542	9.55505	7.93655	10.2452
evm.model.chr1.1582	16.8395	15.7268	11.7967	12.5037	13.4367	14.2111	14.3076	13.8632	19.6689	13.4116	15.5246	16.0044	6.15545	5.45049	5.61911	5.85298	5.24704	4.61924	5.26276	6.70766	4.84935	3.69318	4.80767	5.00345	3.95612	4.80818	4.14813	4.22012	7.65828	6.53486	7.17821	6.94237	6.58332	8.14453	7.3113	6.24275	8.30107	8.21878	5.11421	4.8716	7.39601	7.1812	8.69515	6.58163	5.08587	3.48664	3.38391	3.68106	4.8462
evm.model.chr1.1584	34.2957	38.1847	29.2156	28.0432	29.1483	31.736	31.8519	31.1779	47.4234	28.321	32.6731	32.8047	6.57675	5.63998	6.32263	3.78938	4.54816	4.62517	6.56012	6.52547	4.62506	4.54643	4.24048	4.91025	4.24812	3.76097	3.50375	4.75298	11.3518	11.0789	11.7171	11.8886	7.50801	14.1243	10.4165	6.33753	8.93837	10.8028	5.61923	6.043	8.14997	10.5533	13.2399	9.88944	6.97474	4.13138	4.79215	4.49327	5.48274
evm.model.chr1.1586	0	1.57996	0	0	0	0	0	0	3.92277	0	0	0	0	0	0	0	0	0	0	0	0	0	0	0	0	0	0	0	0	0	0	0	0	0	0	0	0	0	0	0	0	0	0	0	0	0	0	0	0
evm.model.chr11.591	0	0.0815058	0	0.116973	0	0.0597724	0	0	0.124179	0	0	0.0743741	0	0	0	0	0	0	0	0	0	0	0	0	0	0	0	0	0	0	0	0	0	0	0	0	0	0	0	0	0	0	0	0	0	0	0	0	0
evm.model.chr11.593	0.510546	1.78388	0.894198	1.33948	1.34365	1.14261	0.55348	0.701844	1.33025	1.03352	1.18085	0.906618	0.0778483	0.0702532	0.229595	0.373272	0	0.150142	0.155303	0.122638	0.483371	0.0993943	0.199673	0	0.25759	0.119375	0.38496	0.0743297	0.0801348	0.0796523	0.420303	0.156745	0.233127	0	0.0860002	0.469828	0.041007	0	0.128075	0.0819431	0	0.651828	0.0368871	0.10594	0.734312	0.597334	0.0720497	0.0875159	0.125409
evm.model.chr11.595	1.79362	2.97486	2.84552	2.10374	4.02049	4.37904	2.17225	1.99332	3.08726	1.776	2.31395	2.59654	0.371593	0.134136	0.0730617	0.356348	0.152501	2.72335	0.148262	0.702464	0.576819	0.189776	0.762481	0.730409	0.245911	0.113962	0.367506	0.141919	0.573761	0.228122	0.36477	0.187047	0	0.160718	0	0.403674	0.0782955	0.0851462	0.0815123	0.156456	0	0	0	0.775378	0.665967	0.466569	0.068783	0.250644	0.239446
evm.model.chr11.596	146.284	70.5944	116.739	101.513	78.6755	149.532	117.821	130.571	80.0721	125.147	94.9678	100.031	39.4537	34.428	48.4999	30.3503	40.1976	35.8625	33.0573	35.7785	153.055	131.233	123.37	149.538	131.456	121.157	138.011	146.554	32.596	43.0709	32.8356	43.8293	38.0817	103.312	79.6281	47.415	49.408	39.6989	56.7436	22.7506	58.3495	57.2364	106.705	35.2023	46.4379	35.5618	36.9595	13.0746	57.773
evm.model.chr1.16	32.343	38.7526	17.2036	24.8939	14.6872	16.2613	19.9798	17.744	39.4592	28.1322	30.2053	16.6875	17.1991	17.0217	17.6088	16.2884	14.0876	14.2946	19.146	16.0172	21.9778	15.5899	15.903	18.7945	14.83	17.2667	14.9189	19.824	9.53682	7.09739	6.62271	8.80091	5.88086	10.6599	12.9379	8.43013	7.1827	7.15797	8.49395	10.0021	9.97874	12.4566	10.3557	11.1423	11.3607	8.94821	6.57387	4.80703	8.01097
evm.model.chr11.6	2.32272	1.26477	3.64954	6.19868	3.41815	2.38713	2.60907	3.49339	1.47924	2.75763	2.5839	2.81455	0.996238	1.14009	1.5365	1.71343	1.17397	1.95619	1.40057	1.38745	8.20288	10.0928	10.1423	11.2633	8.87407	9.65026	9.05404	10.2806	1.77233	1.48467	2.39702	2.08583	1.8574	1.01281	1.35975	2.63154	1.65418	1.35849	2.24868	1.2728	1.65425	1.7416	1.99253	7.22072	5.08329	16.9048	5.51382	4.43721	8.19304
evm.model.chr1.1605	21.2018	1.35463	4.20734	2.33292	0.0141539	5.42293	17.101	12.2721	2.57376	23.8591	5.57069	6.68951	6.37342	3.1733	2.86274	4.21512	3.60776	2.54318	4.00072	5.62603	35.7355	32.8301	29.4531	30.5767	30.3	29.825	29.4788	28.8005	0.480734	1.7146	1.8068	2.26783	0.603294	7.12906	1.8816	1.459	0.926132	0.786849	2.83229	1.24341	2.06961	3.62284	3.93112	0	0	0	0	0	0
evm.model.chr1.1607	0	0.167806	0	0	0	0	0	0	0.170441	0	0	0	0	0.261039	0	0	0.296778	0	0	0	0	0	0	0	0	0.22178	0.357598	0.276186	0	0	0	0	0	0	0	0	0	0	0	0	0	0	0	0	0	0	0	0	0
evm.model.chr11.608	8.02449	9.03016	7.22013	5.16043	14.2231	6.71844	6.65027	5.30503	11.7646	8.38044	8.14834	7.40246	4.06855	3.56282	4.85894	4.11838	4.45258	4.79525	7.21469	5.5073	11.4148	10.5046	9.00539	10.1446	9.87236	10.3287	8.64371	10.9058	9.4774	11.9797	10.0142	8.13118	7.52086	5.13243	7.42439	11.9316	14.2717	14.3292	6.74313	3.61638	5.74491	9.82557	7.12577	1.85923	2.23155	2.08121	2.16167	7.52136	1.11664
evm.model.chr11.610	16.5257	21.8964	16.8651	12.9092	29.7178	13.6265	13.2287	12.0418	32.1075	11.8057	14.0763	14.704	5.84774	3.83797	3.91966	4.14214	5.18159	6.15175	8.4843	3.76862	7.42693	7.12684	9.20387	7.83709	8.20885	7.7443	8.54369	9.39032	26.8141	29.1003	33.0071	22.8794	27.5944	17.8194	21.5826	17.0044	38.0841	25.8852	10.641	12.3107	11.9846	16.2748	12.5948	2.89377	7.64709	2.96661	5.16616	15.0902	2.42646
evm.model.chr11.613	0.895088	1.74655	1.75653	0.668417	3.30912	1.45162	1.63841	0.542855	2.77924	1.06587	1.54896	0.956238	0	0	0	0	0	0	0	0	0	0	0	0	0	0	0	0	0	0	0	0	0	0	0	0	0	0	0	0	0	0	0	0	0	0	0	0	0
evm.model.chr1.1619	0.319327	0.504407	0.317056	0.209126	0.567435	0.184954	0.549493	0.313555	0.290319	0.13992	0.323936	0.214794	0	0	0	0	0	0	0	0	0	0	0	0	0	0	0	0	0	0	0.0284506	0	0	0	0.0320178	0	0	0.0332053	0	0	0.0330828	0.0303344	0	0.0525882	0.0546766	0	0	0.0651641	0
evm.model.chr11.622	52.9342	45.0448	54.5838	55.7612	89.6486	48.819	54.0314	51.4559	52.9554	48.3759	42.2687	51.5158	32.0836	35.0358	47.6664	38.8713	30.9064	27.5565	33.5117	39.5998	53.3793	48.0759	43.483	44.062	44.9447	47.9587	42.5967	44.3906	30.9729	46.9888	35.849	34.4286	41.8606	18.4425	20.6467	23.7005	26.1926	21.7671	26.5521	15.8359	19.7241	26.8314	18.5751	27.6721	35.9233	19.3815	22.8671	18.8458	31.9083
evm.model.chr11.623	0.723209	3.09657	0	0	0.0453319	0	0	0.251192	6.23856	0.325654	0.156095	0	0	0	0	0	0	0.0565643	0	0	0	0.0748915	0	0.0720608	0.0646963	0.13492	0.0725149	0.0560059	0.12076	0.0300082	0	0.0885778	0	0	2.78637	0	0	0	0.12867	0	0	0	0	0	0.0553288	0	0.0542879	0	0
evm.model.chr1.1624	0	0	0	0	0	0	0	0	0.574033	0	0	0	0	0	0	0	0	0	0	0	0	0	0	0	0	0	0	0	0	0	0	0	0	0	0	0	0	0	0	0	0	0	0	0	0	0	0	0	0
evm.model.chr11.624	0.0233129	0.128887	2.85577	0.702894	3.07918	0.803417	0.245713	0.210315	0.301096	0.375402	0.839554	0.305785	0.088869	0.0801986	0.262098	0.159793	0.0455894	0.0856983	0	0.279998	0.068975	0	0	0	0.0980188	0.0340686	0	0	1.00627	2.50053	1.81017	1.72224	3.94759	0.192184	0.368156	0.965412	1.66183	1.37452	0.828504	0.654804	0.836884	0.558079	0.547418	0.221718	0.209566	0	0.226186	1.12393	0.047721
evm.model.chr11.626	5.98601	7.44091	3.21968	2.37979	0.617786	5.9051	3.46362	3.79998	12.0539	5.17479	2.55274	3.71229	10.9734	9.50927	12.931	10.105	9.32	9.67082	14.28	9.15856	31.5858	30.99	27.1204	31.9613	25.6491	29.6977	27.7605	27.6852	1.42131	0.855085	0.535026	0.877924	3.48197	6.20764	8.34923	2.58764	1.87572	5.37019	5.38011	2.02708	4.14757	2.31983	7.91983	1.45045	0.822574	0.912452	0.336291	0.20424	1.67799
evm.model.chr11.630	80.5295	75.2152	71.0985	68.8353	56.074	78.4865	77.2209	82.5045	59.949	88.3438	78.9395	84.5508	75.452	51.6962	65.1157	71.6888	64.4882	53.9626	63.5554	65.0715	62.8841	48.4213	50.9326	56.4469	48.8499	53.7833	56.9665	58.0512	48.3549	62.9204	48.1627	46.0898	72.3718	89.8648	77.1638	77.7483	66.8815	77.2152	63.4118	63.718	79.9953	71.2677	78.8547	56.9635	57.5058	38.618	44.0898	29.9635	50.7343
evm.model.chr11.631	0.622749	2.26249	1.29847	0.847045	2.00937	1.22636	1.16092	0.993674	3.09733	0.982334	1.62447	0.628333	2.71306	3.06045	1.66698	0.813047	2.43563	2.61626	2.02965	1.0685	4.21144	3.03096	6.95873	4.5829	4.11454	6.24042	5.45028	1.61902	7.15641	6.76632	6.32519	8.70608	4.73935	5.86713	9.1788	4.91214	7.68151	4.66249	8.92701	5.89001	7.35502	8.16378	6.58838	9.53781	8.15719	7.56998	5.17888	2.85936	9.6517
evm.model.chr11.632	18.6793	15.162	14.7403	14.571	10.9222	19.026	15.8749	18.7718	23.6477	20.7489	15.4559	17.8322	10.919	8.80543	14.5028	13.0888	9.05757	8.1771	9.38513	12.4434	23.9816	17.2038	22.9412	23.1179	23.0614	17.0997	22.8328	24.6219	11.9571	11.0532	8.55198	12.2204	10.4356	12.2461	11.4849	9.11356	7.95439	8.91655	7.19828	5.25758	7.88919	11.9753	12.384	12.6987	12.1073	5.26676	5.69788	6.98628	9.41869
evm.model.chr11.633	16.5666	9.06795	19.2628	9.26824	21.6376	18.1606	12.7283	26.3452	19.3085	14.7287	15.9371	13.4253	3.89209	2.94585	16.5393	13.9965	2.96273	14.7707	5.13458	13.6472	33.5213	30.1364	29.3044	22.9819	31.8498	30.6112	29.8008	32.4865	110.111	91.7208	136.31	156.605	28.0731	43.5775	36.8937	75.4692	83.5281	40.8513	22.5146	26.7614	25.1512	78.9749	21.357	33.6586	16.7575	6.74352	17.8947	2.39943	24.6078
evm.model.chr11.634	37.8244	49.5254	42.3802	41.1897	39.3912	42.7321	37.7314	44.6705	67.9527	42.9483	43.1155	36.0585	55.802	46.8848	52.2099	57.5107	49.0923	40.2037	45.1685	66.6882	65.1148	47.8251	50.0121	44.2838	51.6431	45.7348	52.1751	50.9527	32.1537	35.3727	34.8182	28.7991	23.6894	25.4527	34.8615	37.7807	29.5967	26.6015	36.2999	14.1779	21.5248	31.0146	30.4526	84.1428	146.231	42.0566	50.1615	48.527	110.077
evm.model.chr11.635	23.5952	35.406	33.2807	31.215	25.3515	34.8893	26.8809	31.8609	50.4679	30.0052	31.9862	26.7394	36.9118	35.6136	34.3293	34.0245	30.2714	30.1325	32.7206	35.3991	42.4176	36.3194	43.3462	34.4113	39.6137	32.9301	39.4761	37.6801	34.2476	33.5637	37.7615	30.0477	26.811	23.4221	26.6116	23.5917	21.8698	21.1804	27.718	18.3456	21.7417	30.1637	27.4295	73.2998	108.856	34.7357	38.195	30.5444	84.2639
evm.model.chr11.639	83.6634	69.6491	95.3962	82.4369	85.8099	105.973	90.5936	100.201	76.8027	90.7998	94.0552	97.0145	186.888	129.098	150.177	152.644	172.539	114.996	136.776	151.211	770.339	634.201	568.362	571.333	695.537	620.468	653.312	713.468	58.4822	70.6625	49.4559	57.7388	87.1632	120.072	119.781	87.3587	70.7693	73.5635	100.461	35.3541	97.2536	95.6646	137.868	58.6018	63.0362	56.5302	58.3211	61.3574	63.2907
evm.model.chr11.64	1.59217	0.81638	0.722603	0.988311	0.660926	0.802331	0.731043	1.29029	0.304604	1.56211	1.86482	0.871639	9.63061	6.80767	9.78771	8.17057	9.38982	10.4686	9.96912	6.2737	33.1087	35.4215	29.9807	38.1518	32.6901	35.2168	32.0961	32.5949	0.482863	0.244875	0.244332	0.751733	0.363129	0.403699	0.465328	1.5715	0.302563	0.372908	0.157497	0.211611	0.174838	0.741449	0.308454	0.495049	0.19866	0.38731	0.159482	0.010762	0.185062
evm.model.chr11.640	0.22241	0.147554	0.23187	0.141174	0.109205	0.144278	0.223254	0.0191091	0.474591	0.163722	0.135372	0.134643	0	0	0	0	0	0	0	0	0	0.108248	0	0	0.0935122	0	0	0	0.0436366	0	0	0	0	0	0.140492	0.0511681	0	0.0971351	0.0464948	0.0446213	0	0.133105	0	0	0.199931	0	0	0.142968	0
evm.model.chr11.642	45.6841	61.3299	62.2624	50.6537	45.8567	63.9995	61.2063	58.8029	32.2451	48.827	62.7432	59.2189	143.663	124.628	117.437	133.707	136.725	101.253	118.372	139.233	212.749	182.255	166.119	185.091	189.481	175.254	178.897	199.695	75.389	99.601	65.1179	76.8921	72.062	92.5952	77.9801	106.286	91.2168	106.955	90.4441	77.0213	84.9424	92.0591	82.8584	90.9558	82.0411	142.834	89.8219	107.963	78.5493
evm.model.chr11.643	25.5291	19.4628	34.5972	30.8154	31.6898	39.3943	30.325	35.538	10.1646	30.0193	31.8074	29.7466	19.6697	21.5441	19.415	24.6242	22.9476	18.0501	21.756	17.8672	6.15583	7.89864	8.34066	8.47702	9.79766	7.11483	6.56942	7.72429	25.9216	31.2432	17.2842	21.8382	32.6977	41.2932	44.1597	31.0656	31.6264	30.3955	57.8486	59.6083	44.4064	35.2385	44.9096	40.1871	51.4339	36.7911	32.592	39.6328	41.5249
evm.model.chr11.645	0.865328	0.558137	2.18015	0.712009	0.047209	0.604221	1.13402	1.92064	1.13381	3.25131	1.07289	2.9588	0	0	0	0	0	0.265079	0.274192	0	0.568937	0.467956	0.470039	0.675402	0.303189	0.562025	0.339829	0.787387	0	0	0	0.553474	0	0.445843	0.506119	0	0.193064	0.104978	0.150747	0.530467	0.627545	0.575411	0.347335	0.166257	0.734654	0	0.593627	0.206016	0.541233
evm.model.chr11.647	58.8422	62.9904	69.5464	74.1319	75.9843	76.2333	60.7484	60.9387	78.7176	61.3389	64.0126	66.5925	18.8411	16.0319	20.5958	16.6003	15.5662	16.7681	19.738	18.6631	18.724	16.1837	15.9522	16.537	16.6509	16.3268	14.9917	16.0067	26.0624	30.3589	22.9843	23.1548	27.6419	24.8344	24.2257	22.5666	21.238	23.7743	22.7066	17.6292	19.8974	26.8148	25.4621	29.8912	27.4447	27.6138	18.9963	25.5357	23.1815
evm.model.chr11.648	21.0928	40.9722	24.8015	30.804	22.1345	23.522	16.903	17.5386	90.0524	19.5096	24.0441	18.9812	70.627	51.3662	57.518	44.5851	68.0891	46.0226	52.5237	66.0986	81.6086	65.6298	58.097	61.0955	70.7079	66.5188	68.1968	73.1008	18.0678	15.0086	17.9684	15.104	20.8581	31.4958	25.946	19.6225	25.2717	29.829	27.5018	25.8217	28.097	22.6135	32.9505	14.8624	15.0584	16.0916	15.5486	11.2284	16.3371
evm.model.chr1.165	12.4883	24.9918	16.0391	17.632	6.01523	9.81844	11.8207	9.66898	14.6653	10.2241	19.2196	11.9774	41.4511	41.6541	41.4619	27.1223	39.7428	34.0375	35.2076	44.1985	35.4032	41.3682	43.1772	31.3544	46.1181	37.1937	41.8455	40.6146	8.38466	9.16759	5.4194	6.83353	9.48598	11.5475	10.4981	14.42	14.9696	8.91736	14.989	6.09697	6.61168	6.4413	10.0349	4.18754	7.34176	7.82831	7.11988	9.46219	5.54032
evm.model.chr11.660	9.615	48.5253	10.1071	18.782	9.44204	9.89942	15.0579	17.9275	41.2222	12.8488	21.086	15.6588	44.5609	31.0179	29.454	37.5552	26.6825	27.8652	31.5537	47.438	89.0019	111.458	78.2118	94.3532	80.1814	91.6521	77.6503	77.5427	11.1935	9.64778	9.92794	7.11955	9.86784	1.89113	7.8125	6.70038	8.41172	10.0189	2.25188	1.04055	1.82279	6.52626	1.3692	7.5887	7.17279	5.09217	7.38974	7.95019	4.41001
evm.model.chr11.661	0.562673	5.07403	0.0651783	0	0	0.233199	0.125513	0.880933	9.70359	0.759365	0.723007	0.0630798	2.00192	0.946318	1.03089	1.7141	0.978073	1.05718	0.570532	1.72703	0	0	0.305639	0	0	0.0365453	0.117851	0.0910208	0	0	0	0	0	0	0	0	0	0.0273045	0.156836	0	0.0816112	0	0	1.47026	1.93329	0.864463	1.54401	0	3.40415
evm.model.chr11.664	140.923	289.834	136.816	144.05	123.693	157.088	120.394	148.418	162.582	178.365	221.415	130.155	355.366	270.598	269.859	292.896	309.665	254.591	289.285	325.358	203.892	200.072	209.931	192.51	214.297	212.475	235.601	202.414	281.326	220.15	214.431	259.847	249.576	202.522	244.939	294.796	273.763	292.334	247.737	159.998	247.722	215.934	229.483	348.373	427.042	331.428	532.281	611.161	456.523
evm.model.chr11.665	0.224344	0.992244	0.233886	0.118668	2.09293	0.272874	0.112597	0.385506	0.881848	0.619297	0.568957	0.339534	0	0	0	0	0	0	0	0	0	0	0	0	0	0	0	0	0.22008	0	0	0	0	0	0	0	0	0	0.468991	0	0	0	0	0	0	0	0	0	0
evm.model.chr11.668	174.934	246.167	255.652	225.839	314.994	237.726	228.845	221.206	221.129	196.808	246.336	205.263	424.577	297.972	391.81	433.612	370.024	357.151	335.573	425.875	1168.26	1059.83	920.42	1032.44	1030.5	1011.99	1017.3	1167.03	619.459	554.862	563.654	577.822	495.471	326.028	335.348	460.073	420.762	326.831	405.755	266.063	298.586	423.538	291.425	551.996	367.339	363.093	480.811	349.213	434.404
evm.model.chr11.669	0.868376	1.46114	2.2436	2.59623	2.29873	1.89814	2.53921	0.973167	2.88337	1.21594	1.80012	1.71423	0.431773	0.389648	0.14149	1.20767	1.62432	0.416368	0.717803	0.45346	0.446823	0.367517	0.184576	0.353625	0.476228	0.331047	0.53378	0.412258	0.296303	0.294519	0.91833	0.507126	0	0.778111	0	0.0868609	0	0	0.394639	0.30299	0.328568	0.150636	0.340981	0.652864	0.610911	0.602367	0.66602	0.323595	0.463708
evm.model.chr11.670	325.026	604.607	375.275	405.439	375.612	278.372	415.337	366.905	394.16	289.688	469.016	332.837	848.417	819.061	1105.89	1003.71	775.099	890.391	804.756	933.965	478.74	443.779	484.838	509.156	446.257	492	425.465	530.612	1130.18	956.204	1109.75	1091.63	1024.55	490.639	643.81	1021.64	913.328	841.393	1114.48	786.414	834.091	797.977	504.931	1236.69	1451.41	1068.3	1244.9	1812.57	1348.45
evm.model.chr1.1671	42.122	32.4446	41.4663	32.9	35.553	43.0076	45.7668	43.6726	31.9217	37.6563	35.8193	47.7169	35.4179	25.6659	31.2817	25.7662	36.178	22.5985	27.9943	26.9612	24.9638	19.6941	17.7755	17.7581	20.7401	19.7908	19.4172	20.583	20.3225	20.6804	14.2357	16.2847	16.6154	22.5483	17.766	21.5642	20.3541	21.2927	15.4939	12.3337	18.6962	21.22	22.4454	24.8656	24.3627	18.7694	20.4294	16.0918	28.9818
evm.model.chr11.671	9.50125	0.374534	30.1751	14.5307	1.01453	32.8088	26.5208	30.9362	1.4646	15.9893	14.2085	23.4962	0.839297	0.349575	0.634694	0.309563	0.529915	0.186773	0.515185	0.305118	0.300653	0	0.165593	0.158628	0.356042	0.0990001	0.079814	0	1.29592	0.198172	0.823885	0.194987	2.9645	44.0841	33.0577	8.18241	11.9708	11.206	24.3588	10.0237	31.9833	23.042	63.0486	0.761436	1.58335	0.900695	1.04567	0.471762	2.21876
evm.model.chr11.672	52.4554	90.6262	35.2009	42.478	34.7505	39.9313	43.8334	47.1596	83.3949	60.2098	53.2126	41.3653	122.012	104.76	105.889	95.1371	103.24	97.7799	94.2015	119.548	251.797	218.127	206.044	201.018	211.027	223.35	217.735	226.229	36.6708	32.8906	38.9542	36.6425	26.9438	45.9034	46.4003	36.4683	29.726	30.0389	33.6322	16.7488	29.6339	41.8031	34.92	42.5473	38.5858	32.8934	36.6675	30.2717	35.0768
evm.model.chr1.1675	0.885963	6.2315	0.461823	0.273371	0.314176	0.698453	0.716399	1.49069	18.7531	1.43797	0.69903	1.11739	1.21958	0.592628	3.22796	0.899651	0.770019	5.38278	1.02935	0.960629	10.1938	6.58784	8.00075	10.4879	8.12263	8.88317	8.87229	9.40525	0.168997	0.23997	0.0920913	0.0472227	0.468231	0.177518	0.207276	0.311401	0.518879	0.322445	0.360132	0.493743	0.240941	0.294566	0.844592	29.108	40.9271	158.43	63.8389	0.263661	62.2903
evm.model.chr1.1678	24.8597	23.1884	32.6605	30.9003	41.6407	38.3739	35.1835	35.6724	22.021	26.9446	38.6598	38.3027	53.1081	54.0126	45.9944	46.3146	42.5241	38.2067	42.0427	50.685	54.8502	56.5057	53.3337	52.7301	50.5954	55.4227	54.7125	54.598	49.0276	49.3793	51.8226	48.515	45.8254	51.8036	39.2681	44.4314	54.6178	54.3263	54.3192	43.1463	46.8288	53.3422	50.8946	54.8095	58.8746	21.8549	30.3951	24.8369	65.5613
evm.model.chr11.678	0.290973	0.864084	0.918713	0.642032	1.21643	0.498852	0.942989	0.778568	1.16709	0.451335	0.514444	0.788477	0	0	0	0	0	0	0	0	0	0	0	0	0	0	0	0	0.032622	0.0648511	0.0622185	0	0	0.102801	0.0350098	0.0573786	0	0.0363083	0.0521381	0.0833954	0.0723485	0.0995071	0.135147	0	0.149465	0.0442124	0.0733266	0.16032	0.136141
evm.model.chr11.679	88.356	57.1659	73.6131	66.6929	51.8334	84.7233	92.3065	100.532	83.4026	87.9115	72.1013	100.132	19.6697	22.7278	24.721	20.9431	15.9864	18.41	21.2742	22.9664	18.3796	17.1856	16.1739	17.9574	17.6536	18.5112	17.3554	15.9451	27.9692	48.163	26.5586	25.3932	36.3238	79.5895	60.7784	34.9845	35.2278	41.7346	42.4704	38.1202	49.6149	57.9865	60.4347	39.2414	51.2225	27.0914	36.8018	66.7923	36.74
evm.model.chr11.680	16.3096	21.0682	17.483	15.1245	15.9597	15.7702	17.1302	18.0651	26.5943	16.3986	16.3367	15.9087	23.3969	18.8247	18.8751	18.1343	23.1052	17.3369	20.0261	18.8484	19.0102	16.9957	16.509	13.2365	20.6239	17.6025	15.9142	17.6442	11.9453	13.6039	10.9148	11.6983	13.9442	13.3943	16.5912	15.5381	10.5426	7.71513	8.12445	6.77505	9.95689	13.2602	19.041	28.0603	40.9036	14.4416	25.1472	13.4681	44.3513
evm.model.chr1.1681	0	0.224034	0.0422464	0.0428696	0.119382	0.0328592	0	0.0348166	0.455105	0.0745751	0	0	0	0.139403	0	0	0.158489	0.148962	0	0	0	0	0	0	0.170378	0	0	0	0	0.158053	0.454912	0	0.154197	0	0	0	0	0	0.338852	0	0	0	0.14639	0	0	0	0.142968	0.347314	0
evm.model.chr11.681	11.762	1.35877	14.2836	6.26076	0.226027	18.3	14.3402	15.6462	3.83364	9.48752	8.55999	14.4928	0.0148712	0.0536813	0.175437	0.106958	0.13732	0.0717032	0.0741682	0.140564	0.784869	0.797459	0.93451	0.511544	0.803715	0.775334	0.919228	1.19272	0.321468	0.50973	0.153281	0.112285	0.423071	10.7816	7.74603	1.99246	2.37355	2.88791	6.49165	4.46123	7.35863	4.70054	13.2756	1.83486	0.441864	1.84647	2.12646	0.267488	1.42942
evm.model.chr11.683	229.702	414.962	241.205	245.034	333.737	203.532	251.633	265.229	348.634	223.252	320.164	297.075	389.899	237.653	319.3	329.415	414.042	296.981	316.189	383.361	607.126	467.923	530.359	422.677	666.712	481.034	638.463	568.308	1088.09	1023.65	1155.76	1290.37	752.114	484.734	580.633	928.881	522.508	440.417	384.046	378.067	421.256	615.693	485.726	740.086	780.861	1018.33	1112.13	634.314	855.541
evm.model.chr11.684	22.3705	33.426	15.3778	14.476	22.2354	13.9822	13.1891	14.1698	25.7841	19.8031	17.4149	15.4428	7.01303	5.80453	7.54714	7.31227	7.1953	6.36264	6.08467	6.6026	13.2052	14.2523	12.8788	13.2547	13.4563	13.9038	11.2862	11.094	21.7852	19.4249	15.0517	14.9769	13.4003	9.33295	13.2027	14.676	13.4213	19.1123	11.8791	6.18071	9.92348	11.0752	8.47465	23.9815	15.0503	16.3836	16.7451	15.1381	17.47
evm.model.chr11.686	21.073	30.0314	18.5757	16.4935	24.326	17.3573	15.8116	17.335	24.7306	18.0552	20.2731	18.3132	4.22591	2.80821	4.79648	2.90124	2.75911	2.81555	3.25722	3.63122	7.03689	7.89706	5.86294	5.38035	6.73726	6.80413	5.36676	4.40171	19.2983	15.0351	13.1049	13.4012	11.2745	6.45943	7.21484	5.65727	7.02208	9.92524	5.58301	1.90059	3.15734	8.98667	5.67946	12.2335	7.46493	6.00275	7.12893	8.72401	7.6535
evm.model.chr1.1687	1.25173	2.19143	5.32863	10.3069	20.8762	7.79861	1.88472	2.04339	2.2727	3.39779	3.15334	2.9048	3.02203	2.65542	3.59637	2.76458	1.95826	2.30069	2.1418	1.25282	1.23449	0.609226	1.22387	1.36779	1.92973	2.43898	0.983153	0.455595	1.76005	4.23123	2.8104	1.00078	9.12923	0.601935	1.36175	1.58387	2.51348	1.59448	3.44538	1.38122	2.49637	1.95603	3.0146	11.3274	27.6804	5.88025	14.0214	0.849329	30.7899
evm.model.chr11.687	32.2339	45.7463	26.7673	28.905	33.7908	27.1712	25.7102	26.0123	36.1315	29.0025	30.9019	24.8078	3.19929	2.35249	3.49464	1.8465	1.82358	2.39955	2.48204	0.933327	4.04653	7.26177	4.10293	4.36706	5.35836	4.81502	3.51566	3.7335	23.2967	15.4578	13.6671	14.2551	11.7689	6.21395	6.9377	4.71979	6.61613	7.67017	4.0288	3.42993	2.90796	9.54935	5.78298	12.04	7.37673	7.19091	8.44428	5.26167	8.08075
evm.model.chr1.1688	1.27413	1.30369	4.57974	7.28278	15.7055	6.49199	1.20261	1.40515	1.38824	1.87235	2.04489	2.09143	2.31977	3.46726	3.6346	4.6056	3.49571	4.12447	2.96469	1.94141	1.12529	0.833007	0.743747	1.6921	1.35926	3.44603	0.537715	0.830593	1.15664	5.82254	2.09926	1.24067	8.43028	0.627077	1.2413	1.83752	2.78757	1.57803	3.97548	1.60242	2.19281	1.74508	1.92357	12.7589	28.4458	6.42204	15.5656	1.42617	27.3658
evm.model.chr1.1689	0.144671	1.51966	0.904942	0.765243	1.06551	0.762517	0.435657	0.621493	0.243715	0.26624	0.366897	0.145968	0	0	0	0	0	0	0.275046	0	0.428032	0	0.353627	0.338753	0	0	0	0	0	0	0	0	0	0	0	0.332832	0	0	0.151217	0	0	0	0	0	0.130049	0.192345	0	0.619973	0
evm.model.chr11.689	2.58541	8.43145	0.733552	0.415464	0.401725	2.42817	1.37974	1.3075	3.51008	1.50569	5.41146	0.759465	0.187132	0.225167	0.24529	0.672955	0.127997	0.541367	0.186659	0.196531	0.0968275	0.238925	0.479976	0.383156	0	0.191302	0.231342	0.178674	6.19622	5.90361	2.32681	5.18077	6.60017	2.39438	7.51111	3.23754	1.87288	3.60899	2.49716	1.77278	4.62809	2.74202	0.650243	51.9503	24.4472	74.3609	50.0818	26.5418	52.5879
evm.model.chr11.69	0.215997	1.63201	0	0.647431	0.0353518	0.204338	0.18068	0.0309301	4.0026	0.165626	0.219114	0.254256	0.13723	0	0	0	0	0.132334	0	0	0	0	0	0	0	0.105216	0	0.131028	0	0	0	0.0690769	0	0	0	0	0	0	0	0	0	0	0	0	0	0.095725	0	0.0771361	0.29476
evm.model.chr1.1690	71.9445	64.2432	71.3761	67.3458	78.2509	81.1892	73.7555	67.2808	72.1945	74.6129	64.3146	72.6682	42.4746	35.4715	38.0576	37.8599	37.0773	29.693	31.2076	39.305	57.6335	43.7382	46.9802	38.436	53.6183	44.5598	49.8165	49.2519	44.3846	35.152	40.091	38.923	44.8694	66.0532	59.3912	52.4037	47.1465	39.0777	55.1104	14.4339	55.0379	52.6417	72.8097	34.1778	46.8821	34.7389	40.777	29.9964	42.2667
evm.model.chr1.1691	33.9347	11.2948	40.7454	37.866	16.2345	38.6286	28.5059	33.424	23.264	37.7244	22.0588	35.7356	6.92	5.85919	5.4456	4.94554	4.94123	4.58082	7.03367	4.58323	0.739935	0.944385	0.611312	0.747144	0.87021	0.403281	0.60961	0.439435	2.02192	4.11199	1.19401	1.56376	4.0937	20.9455	12.0843	4.87074	5.7318	5.8096	11.8264	5.11263	7.72067	9.85763	16.7062	76.4772	124.919	13.2543	48.1635	1.21957	119.58
evm.model.chr1.1692	33.8817	28.7089	34.273	27.6975	24.5858	33.5579	30.0859	31.1124	35.147	30.4135	38.9576	39.2855	27.096	20.1053	25.5278	32.5706	32.5108	33.4599	25.8263	33.9112	38.9061	34.4031	34.4597	37.3562	35.8629	38.2604	32.1017	37.154	32.308	22.6412	30.4035	29.059	29.0385	69.2985	48.808	48.1956	60.0653	51.7825	46.6419	64.252	74.9599	36.9068	59.8082	18.7782	26.162	15.3307	17.3802	13.5805	25.5434
evm.model.chr1.1693	32.247	41.9029	27.7601	28.5542	19.2024	33.407	28.3858	31.5581	28.6972	25.4633	39.9187	42.057	80.0837	66.122	62.4952	75.3031	71.6205	56.6253	85.007	60.4873	40.1529	35.6063	32.7289	26.9544	37.1911	32.1836	39.0446	32.6915	26.5078	21.3858	17.7687	21.1293	26.5411	36.8034	32.3071	54.2906	47.5374	74.6511	29.669	37.1948	35.7543	34.9293	32.1736	23.5197	30.9075	16.795	15.5505	14.0204	26.819
evm.model.chr11.693	166.192	148.606	84.8302	77.5282	65.2977	94.4215	84.9127	91.4433	108.705	126.95	121.072	89.589	48.6989	35.5343	43.8857	34.8416	43.8879	33.423	40.4798	43.1967	40.6917	35.1497	30.805	31.6652	32.1793	29.8537	29.2885	35.1875	40.7582	31.6471	39.4604	40.3587	34.4333	51.6489	47.1342	33.8257	32.9899	37.6357	30.4356	16.5096	37.4342	43.6228	49.1127	32.8373	31.1928	16.0669	27.5099	22.1329	30.5088
evm.model.chr11.694	0.0323844	1.68297	0	0	0	0	0.162536	0.0556483	4.14622	0.0744971	0	0	0.12345	0.167108	0.242724	0.0739907	0.189988	0.119045	0.184707	0	19.9294	18.1259	12.6655	17.2133	17.3604	17.889	20.603	16.1482	0.0635379	0	0.0605915	0	0	0	0.0681885	0	0	0	0	0	0	0	0	0	0.0291113	0.0861124	0.171382	0	0.198871
evm.model.chr1.1696	44.6584	56.7258	55.2696	49.0562	43.0143	47.5984	50.3625	48.9921	54.8859	44.2757	60.7283	53.6974	83.0304	59.1426	64.9415	71.674	83.0453	58.1626	61.4643	69.1025	43.3676	31.8365	30.8063	26.4632	42.0457	31.7302	32.6015	30.5393	51.1336	40.9411	39.3432	38.9689	46.5233	59.6408	70.3081	64.5288	52.1952	42.6277	49.6145	29.9571	67.6545	53.904	65.3853	45.7178	40.4526	58.7374	63.9777	41.534	46.3383
evm.model.chr1.1697	5.81647	13.9772	10.5467	8.77506	13.2762	7.48333	9.38433	6.2845	14.581	5.67541	9.67145	7.40809	8.28383	6.29861	5.92586	6.33827	7.2333	5.88072	6.46966	9.66244	7.00397	5.94086	5.60565	5.41317	5.9097	5.45943	5.88306	6.22655	7.36599	6.43799	7.59536	6.88459	4.60953	3.18263	4.34198	6.72264	5.51478	5.57326	4.81346	2.98691	4.34558	4.99915	4.52645	6.18816	6.11803	7.89302	6.34549	5.46865	6.22756
evm.model.chr11.698	0.819263	2.09781	0.876584	0.524586	0.486949	0.489501	0.389543	0.629802	3.99516	1.28948	0.262449	0.369799	1.39715	1.48334	1.21193	1.1822	0.843214	0.713277	1.31164	1.2947	0.127575	0	0.105399	0.201931	0	0.315063	0.101602	0	0.719093	1.30339	0.282366	1.03423	0.410191	0.266595	0.590144	1.09121	1.21216	0.706191	0.405632	0.346033	0.281434	0.946195	0.389421	2.8706	2.75203	5.10222	4.1835	0.831523	5.78128
evm.model.chr1.17	21.0729	33.3489	15.1747	24.4115	13.944	16.182	17.0266	16.6497	38.3378	19.4258	20.2931	14.7638	25.1376	27.222	26.5884	29.033	22.1388	26.187	30.8941	30.6396	28.9379	28.7682	26.8726	31.6932	28.0495	25.604	24.9972	34.5129	9.5193	7.43441	5.97986	8.58951	6.35556	12.3007	13.8444	13.532	12.6421	12.0245	12.598	14.0217	12.9435	12.1371	13.6324	11.9521	13.7075	17.0995	10.0363	9.6329	10.3652
evm.model.chr1.170	6.33933	12.2259	6.6858	6.86241	1.59252	3.76566	7.62124	3.67332	8.69251	4.68012	8.15071	5.28056	20.5127	21.3008	26.7956	24.9257	26.5235	21.1356	19.0594	23.9038	23.554	27.2662	29.1894	16.9151	30.0628	21.7597	23.2745	30.3173	8.24358	7.33142	6.2063	8.20371	4.62812	11.0899	13.8137	15.941	8.58491	4.98997	11.8655	8.28171	6.57528	8.82296	7.85555	4.07884	6.09618	11.1725	6.37159	8.84494	5.13023
evm.model.chr11.700	8.95442	7.30692	8.77688	6.06526	4.8819	11.7447	9.66231	8.80182	10.5564	12.8556	7.20878	7.10903	2.09925	1.71278	2.03547	1.20649	2.0948	1.442	1.92184	2.5822	2.27658	2.01937	1.88084	1.73107	2.56912	1.85205	2.09749	2.49859	2.50132	3.23655	2.72408	3.09769	2.29643	6.82515	4.87641	2.1347	1.96922	3.27817	4.69951	3.48098	3.9718	4.71031	4.75545	3.02633	2.83458	1.90564	2.58164	0.420264	2.96484
evm.model.chr11.701	102.774	54.7719	82.1892	104.574	47.6669	109.383	120.146	139.839	180.369	163.448	70.9448	94.3807	115.911	91.6693	85.5662	76.7981	122.167	97.7523	95.0166	142.095	40.5652	49.5097	34.8651	77.9301	168.755	92.2635	50.2834	172.044	88.727	67.7078	83.2678	58.1332	89.1966	155.753	174.844	135.965	85.1461	65.0708	114.533	86.5143	118.475	120.103	163.169	57.1675	78.7203	79.2364	90.8927	62.0725	46.5116
evm.model.chr1.1702	4.71123	8.35248	4.38536	6.40808	4.72214	4.208	4.58687	4.1239	10.9402	4.97068	4.37498	3.28812	25.4198	29.4591	29.1383	21.2043	24.1063	25.0988	31.0125	19.5172	34.9522	40.2996	29.1795	36.4125	30.9784	32.9746	31.467	33.6827	4.83019	3.17771	3.39666	5.14876	4.903	7.95738	9.30461	6.49917	4.58781	4.67982	6.498	4.74375	5.35615	7.4551	6.41426	5.83432	5.89088	11.044	4.2335	3.3586	5.20257
evm.model.chr11.703	639.093	1085.53	784.581	1166.34	1014.89	839.44	1117.19	761.697	932.908	659.126	933.691	940.637	1433.96	1243.21	1311.35	1168.19	1696.11	1565.71	1458.66	1251.11	653.933	623.97	704.984	625.185	888.917	828.662	858.396	834.114	1785.04	1227.96	1617.01	1636.68	1068.68	1035.63	1368.83	1744.63	1400.74	1139.39	1496.97	1241.67	1437.28	1200.85	1050.41	2059.88	2722.78	2703.06	3219.13	1907.32	2404.02
evm.model.chr1.1704	0.0751444	0.249265	0.0391702	0	0.147585	0.0913995	0.0942867	0.0645628	0.189885	0.224721	0.20963	0	0.716129	0.904765	0.915222	0.686748	0.88169	0.897752	1.07148	0.676889	1.11164	1.55436	1.74496	1.49561	0.78986	1.04323	1.4165	0.957265	0	0	0	0	0	0.154867	0.19778	0.0432196	0.0754449	0	0	0	0	0.224857	0.0678651	0	0	0	0	0	0
evm.model.chr11.704	21.2897	35.7662	21.7481	41.7983	8.85097	14.9051	36.2497	38.8117	33.6788	15.1996	30.2508	33.0627	2.88659	3.7115	6.12757	6.70605	3.8003	5.22233	3.94947	5.9156	4.87734	5.28365	3.80019	6.11955	4.73342	3.17289	3.00011	5.82931	6.08737	3.21485	4.27545	5.94062	3.12367	5.92476	8.64943	7.50802	15.8108	16.8137	11.8235	7.50194	8.39769	14.4643	6.08835	44.9484	30.8303	42.6051	54.9328	31.7757	54.4847
evm.model.chr1.1705	128.55	110.756	108.33	110.347	119.935	109.104	110.847	120.835	137.25	119.999	104.383	111.441	87.0027	71.0909	78.1457	93.4749	85.6469	69.2476	73.5539	97.2569	80.4584	65.1597	57.2147	71.2557	68.0934	67.8967	59.9788	73.8135	92.1933	84.016	93.4799	97.3061	70.3196	100.813	98.64	102.685	85.0038	75.7803	87.1383	50.0525	106.089	99.867	114.367	86.6038	73.2577	69.7349	77.337	69.6398	85.2566
evm.model.chr1.1706	23.8171	7.94026	66.5886	75.1327	154.17	78.9156	43.7942	27.5268	16.1672	10.3596	22.4043	37.4555	0	0	0	0	0	0	0	0	0	0	0	0	0	0	0	0	163.85	105.076	169.688	218.835	26.5886	29.1661	34.9472	33.3601	11.8979	4.50627	8.73199	3.99582	11.6393	48.6824	23.8333	0.229599	0.576899	0.117689	0.185429	0.308214	0.294444
evm.model.chr11.706	6.98309	9.81329	5.09248	31.8062	8.10736	10.9623	10.6697	12.4428	12.8649	3.07034	10.2594	12.0784	3.27828	3.66846	4.12523	7.38788	6.99605	2.52905	3.00839	3.92495	58.8268	69.9833	64.9134	66.8548	64.2167	66.7586	71.3288	60.098	11.811	5.29971	10.3622	11.2212	3.14152	3.61562	4.12858	2.29506	7.73629	3.30519	9.13282	5.93523	4.41559	6.8623	5.15715	2.55777	1.3606	3.38441	6.55364	1.10562	1.9012
evm.model.chr1.1707	32.3323	30.359	49.4015	40.3396	32.9361	41.572	37.5869	45.411	21.9838	27.072	35.6323	54.259	37.0837	31.3486	33.5293	20.4418	39.1584	28.0168	30.3299	32.4078	60.0855	56.4481	38.0695	39.7936	51.3511	47.5259	44.9523	58.0649	15.1855	22.295	32.9484	18.3487	38.5934	40.8782	27.1119	29.5686	34.3627	40.8324	33.9438	15.9556	21.9887	27.6223	30.7821	11.0917	11.4045	11.5807	9.31105	9.83898	11.0952
evm.model.chr1.1708	0.226312	2.15204	0.235938	0.478836	0.355586	0.146809	0.908681	0.699997	1.3725	0.374838	0.229579	0.365346	1.20779	0.622829	3.22283	2.48193	0.708102	2.82854	0.172105	1.35905	23.0336	18.0642	15.4893	28.1918	21.8851	21.6955	21.757	29.6536	0	0.176539	0	0	0.172232	0	0	0	0.181774	0	0.189242	0	0.0984744	0	0.0817556	0	0	0	0	0.193968	0
evm.model.chr11.708	96.5994	84.0646	125.537	98.3203	139.341	112.264	104.591	99.8008	85.2776	98.2254	104.781	97.8145	85.1039	71.3444	82.9942	74.6042	79.2933	65.277	71.6929	86.9435	76.0736	65.5895	71.6534	67.2432	76.0155	74.5918	73.1186	75.7447	134.26	143.848	141.913	148.767	116.559	101.213	94.2416	96.7148	80.6059	72.2677	85.4384	40.6988	80.2777	101.539	108.632	104.925	86.5358	62.3451	81.9415	69.9146	107.242
evm.model.chr1.1709	205.7	127.269	214.449	167.881	97.6426	240.956	214.964	246.62	133.854	193.646	204.575	261.252	92.3147	79.0611	99.117	106.32	96.9427	79.2462	72.9429	104.651	192.47	138.895	147.638	126.307	190.861	141.836	159.326	174.556	136.111	135.106	135.574	131.842	187.822	352.396	310.244	234.762	234.65	272.913	213.916	192.817	283.889	240.696	336.812	113.638	103.638	83.2073	117.939	87.1946	116.347
evm.model.chr1.171	0	0.23954	0.123192	0	0	0	0.118614	0	0.707787	0	0	0	0	0	0	0	0	0	0	0	0	0	0	0	0	0	0	0	0	0.0768148	0	0	0	0	0	0	0	0	0	0	0	0	0	0	0	0	0	0	0
evm.model.chr1.1711	26.6152	10.1777	23.8428	20.3558	8.64676	31.5425	30.3083	30.8187	13.2537	30.831	23.7405	30.9852	5.6471	4.17999	4.86544	5.4002	4.49188	4.52782	4.62018	3.69838	7.28851	5.99487	6.34704	7.24931	7.27826	6.85943	6.82435	7.57284	3.00445	2.69422	3.58141	3.03419	5.19363	34.9556	29.1945	6.35673	13.436	9.77744	12.3526	12.5228	21.0761	11.6881	36.0178	3.85681	6.88279	4.07191	3.58219	2.85321	3.30496
evm.model.chr1.1712	2.30789	3.361	7.80499	8.4263	14.3445	6.96077	5.93286	4.61871	2.81321	3.59981	5.96722	3.86204	1.82392	2.51736	4.11351	2.18636	1.54109	3.93152	4.70879	3.88739	1.66543	4.24649	5.22854	3.95417	4.14174	4.5243	2.918	2.86832	18.8853	17.2896	16.2718	9.77502	13.6549	3.19025	4.32612	4.92107	5.14288	3.74906	11.0025	3.04918	5.44975	7.35514	4.01613	13.0917	12.7008	7.03492	7.74521	19.5393	8.92989
evm.model.chr11.713	72.5835	51.071	136.912	77.7088	123.989	101.34	90.7991	82.1348	89.7617	72.6191	78.1564	119.643	52.5901	51.0161	97.6445	70.7351	43.5006	79.7085	45.212	72.6467	155.578	135.082	131.206	119.254	154.451	134.65	143.116	161.177	275.311	334.72	325.692	332.573	181.291	97.0775	93.397	163.147	181.042	195.625	81.8582	70.2918	91.3297	214.336	92.739	164.155	111.454	121.364	173.951	183.471	124.691
evm.model.chr11.716	35.8076	64.8206	36.4882	31.0203	35.4558	49.2777	47.3837	49.144	41.9342	40.4815	51.1864	42.8652	41.744	43.1574	46.9347	31.9668	43.0785	41.3489	34.9278	36.2644	85.056	104.215	89.6056	87.1312	99.1465	97.5708	93.1916	93.2582	22.5697	24.9219	22.6769	30.1519	16.5464	33.8307	29.281	17.0238	20.4091	18.3409	23.0701	20.0075	18.9671	27.5718	34.7585	24.0098	16.9735	19.7328	13.2783	6.97086	22.6334
evm.model.chr11.717	28.2989	44.9918	29.5995	30.6463	29.489	36.0574	39.5185	37.47	37.4029	37.373	39.6921	31.8942	32.5543	20.6095	23.7064	20.4894	23.2129	20.1078	21.931	27.709	34.7899	27.7095	27.0142	23.6125	33.8721	30.3977	35.9489	30.6765	25.2241	27.5395	24.7158	18.6715	23.7879	44.2111	49.0087	39.7222	32.3909	32.8279	37.2222	33.744	34.0426	36.4849	52.8963	28.6334	25.3551	27.2103	25.8955	24.4777	27.1546
evm.model.chr11.718	310.77	482.463	302.446	379.504	400.934	281.976	283.646	286.899	457.598	257.852	344.91	307.839	345.888	238.445	288.501	318.939	370.824	309.16	283	349.428	658.366	483.325	513.517	437.548	657.818	516.457	608.351	572.474	442.957	336.787	434.699	459.735	317.395	344.092	453.844	607.488	319.992	271.933	280.842	173.861	306.412	408.889	416.785	486.474	559.838	559.359	658.534	449.108	511.514
evm.model.chr1.1721	25.325	26.0428	50.9883	51.6443	98.0944	45.2714	45.0341	32.1047	22.9475	34.0347	32.0825	34.584	15.3585	17.768	29.0055	17.5799	13.6843	17.8172	19.6391	14.8262	22.4964	22.7055	29.4708	29.0114	20.1877	21.6476	22.0563	22.658	32.273	27.7956	34.1771	19.2692	25.5037	9.11501	12.5018	15.3324	16.5757	11.1795	26.5343	12.1855	20.5958	20.6675	9.52077	25.5626	33.0861	15.7478	18.2224	45.0469	18.4788
evm.model.chr11.725	0.0486785	0	0.0507489	0	0	0	0.0977261	0.0209119	0.0820048	0.044792	0	0.049115	0	0	0	0	0	0	0	0	0	0	0	0	0	0	0	0	0	0	0.182155	0	0	0	0	0	0	0	0	0	0	0	0	0	0	0	0	0	0
evm.model.chr1.1733	0.00944463	0.0104431	0.00738475	0	0.00695605	0.00191461	0	0	0.0371248	0.00434528	0.00239524	0.00476466	0.00900077	0	0	0.0107894	0	0	0.00897801	0	0.0139718	0	0	0	0	0	0	0	0	0	0	0	0	0	0	0	0	0	0	0	0	0	0	0	0	0	0	0	0
evm.model.chr11.733	104.488	38.2383	82.1071	76.5239	38.6501	90.9367	91.0404	92.3922	39.0238	115.769	90.5022	106.298	16.9494	17.5618	21.5998	16.7431	16.5848	16.042	21.9159	13.845	6.33396	7.81461	8.05066	9.25444	9.34724	8.18225	8.73071	13.3362	40.5486	30.6699	36.4345	22.9883	56.9452	163.585	125.349	60.0496	63.82	82.5297	85.7206	89.3698	123.517	93.1339	121.806	76.8851	108.583	38.7533	65.4347	59.0153	114.864
evm.model.chr11.735	33.212	23.6606	37.7223	36.2507	23.8138	30.1758	32.8087	41.691	23.1441	28.0908	26.4718	25.7005	25.8507	20.6083	15.9845	22.6659	18.8376	15.8555	19.2251	28.4922	17.1571	12.5957	17.1033	17.2816	16.0192	13.4468	15.0191	19.7109	10.8132	9.06581	4.7524	7.90856	13.1758	47.36	33.25	20.3975	15.253	18.2097	17.7331	33.0756	37.3276	20.7463	31.5962	11.602	17.7494	16.5029	12.1317	17.7652	17.1677
evm.model.chr11.736	93.7205	110.432	45.3421	39.6729	60.837	46.4799	40.0489	60.7958	116.603	92.3466	45.3028	39.5365	43.084	64.3925	60.681	33.8877	41.164	42.8563	50.6096	48.6189	15.522	17.9683	15.8318	14.1043	17.9731	15.9013	17.5507	16.1482	31.7054	40.3562	20.9041	19.9471	45.5331	33.4376	41.9359	20.3396	32.709	26.802	46.3742	28.3276	39.3148	39.3434	25.7376	41.9431	40.6976	34.1866	48.3297	36.4299	41.6965
evm.model.chr11.737	40.7773	4.9325	16.0388	10.6284	6.19659	17.4525	15.5767	18.6396	7.94315	48.6957	16.9409	19.3886	0.436027	1.24604	1.57173	0.958234	0.44736	1.05118	1.08731	1.48827	2.03052	3.52581	2.60952	2.32121	2.80537	2.95306	1.88664	1.94282	6.88212	3.79211	4.49421	5.99915	5.51313	17.3264	15.6147	8.1138	6.89039	5.82811	10.9993	7.41989	9.66383	14.9078	16.7349	6.52703	6.03221	3.80189	2.8921	3.71716	6.28271
evm.model.chr1.1739	151.39	106.205	197.593	198.643	151.898	119.544	319.762	154.968	103.914	142.452	153.367	167.225	42.7172	107.817	97.5289	68.252	56.7516	104.791	89.2391	84.5807	81.257	66.7632	84.9383	77.8579	74.4705	89.9281	73.1576	87.4529	46.6516	59.6031	42.867	33.7894	85.8961	72.6736	83.1242	73.929	77.9442	63.2444	136.442	108.256	124.36	74.652	88.9481	81.0133	123.045	90.4465	101.714	191.112	81.2611
evm.model.chr1.1740	4.74126	4.40925	14.4032	5.97914	0.693771	10.7063	9.58152	9.37471	11.0904	2.88922	5.57416	8.30033	0.478775	0.432064	1.29436	2.43914	1.53506	0.807963	1.67148	3.29977	4.45917	3.20925	2.83978	3.89669	3.36644	3.57906	3.1074	5.48562	0.184814	0.183701	0.0881219	0.120499	1.37401	20.9017	15.0409	1.58922	2.90027	2.63979	10.8634	1.88984	9.87121	4.25936	20.2756	0.298622	1.86289	0.751431	0.30464	2.25385	0.19282
evm.model.chr1.1741	3.04918	9.79632	5.93107	2.44073	5.93566	4.25943	3.71081	2.73572	18.3497	3.28163	2.44992	2.21891	0.22287	0.201126	0.421347	0.801472	0.527682	0.429836	0.513014	0.891243	1.99591	0.831771	0.945403	1.03201	1.11563	1.01212	1.03851	1.24404	0.132355	3.22756	0.0925595	0.0776664	2.36161	2.11324	1.74239	0.631142	0.803723	0.677632	1.11879	0.604527	1.07629	0.780532	1.86024	0.68435	0.355764	0.394636	0.134868	0.703458	0.092059
evm.model.chr11.741	24.9879	25.719	21.9003	27.3542	22.2264	23.4575	19.8288	19.1599	33.6012	20.4732	21.2178	19.2683	12.7493	10.6712	10.2996	9.60372	10.1563	7.2801	10.0661	9.52651	8.96855	5.95055	9.68181	6.00955	9.09143	7.23534	8.1902	7.90699	15.8001	12.2566	14.5381	14.4638	10.7656	14.8684	15.9141	12.4134	11.7881	10.8779	11.4064	8.33172	7.5842	15.9441	15.13	17.8741	19.0925	17.088	12.5127	10.1324	17.8083
evm.model.chr1.1742	505.66	429.69	353.93	272.497	430.139	325.376	256.237	268.426	622.771	516.289	308.52	318.663	125.709	127.325	150.801	101.409	129.98	130.528	123.438	99.1273	68.5906	67.664	74.0623	70.2599	72.7959	76.1198	71.2213	54.3392	253.332	308.32	220.24	199.475	626.861	263.234	290.875	311.656	416.605	545.895	264.251	272.001	259.769	315.39	264.1	134.408	97.934	75.5933	99.0681	96.7546	114.132
evm.model.chr1.1743	3.70438	3.24933	1.16505	1.48875	0.670645	1.98016	3.92616	2.88047	4.76461	5.5033	2.85513	2.63093	0.315556	0.498347	0.853103	0.756525	0.404697	0.760744	0.393448	0.497109	5.02079	5.2376	5.05857	4.74888	6.00378	4.77834	4.48623	7.00508	0.243618	0.928247	0.542083	0.55594	7.67792	5.03275	6.14407	1.04744	1.5791	1.35574	6.05676	3.19699	6.84371	5.82103	3.2147	0.823062	0.595303	0.385204	0.547597	0.576458	0.8896
evm.model.chr1.1745	28.4694	31.3599	28.2979	27.7346	23.3101	27.1935	26.1319	29.1191	36.3802	33.1397	24.364	28.3875	19.1492	18.3563	24.4406	19.1123	16.1475	15.9299	20.0435	19.0321	28.7681	26.128	31.8831	24.5851	31.0012	24.7009	28.8549	27.3078	10.3634	15.0731	11.335	11.8109	12.7569	12.1079	16.524	6.79523	10.325	10.8989	16.6084	7.61272	10.3661	16.0853	8.72303	14.0361	5.25212	10.2618	13.7105	13.6046	5.69302
evm.model.chr1.1746	1.02184	1.77893	2.03993	0.931512	0.427003	0.758068	1.15665	2.07345	4.60263	1.69046	1.23508	0.559373	0.828779	0.411356	0.611071	0.943797	0.637739	0.879129	0.909352	0.587524	3.28058	2.32795	2.07259	2.64722	3.10797	2.57352	2.92005	3.04658	0.341248	0.148397	0.20339	0.146012	0.3516	2.08352	1.09868	0.625228	0.589361	0.664666	0.5454	0.261711	0.733164	0.477084	1.13884	0.657907	0.762209	0.40468	0.172585	0.27951	0.400534
evm.model.chr1.1747	1.16276	1.81416	1.20478	0.724477	0.147109	1.94935	1.85459	1.39741	5.67216	2.41555	2.23608	0.834909	0.571055	0.564421	0.347531	0.619339	0.418498	0.603126	0.62386	0.342707	2.11057	1.90956	1.36008	1.50331	1.64961	2.25173	1.78173	2.07712	0.30791	0.208674	0.173509	0.109504	0.271444	3.16085	2.56847	0.820576	0.472696	0.981378	0.775456	0.257611	0.698397	1.56536	2.26776	0.518079	0.0256501	0.0948427	0.201341	0.12228	0.0146022
evm.model.chr11.747	103.533	0.452592	54.9576	36.9777	0.584665	83.4198	86.3953	86.1939	2.01989	134.187	52.0169	77.4295	5.72123	7.29653	5.15963	4.13755	4.56011	4.92435	5.28229	3.57536	0.660568	0.664062	0.485104	0.348525	0.469359	0.435029	0.642988	0.31602	3.45569	0.967571	1.29961	1.04722	13.4515	91.6942	63.1772	25.2259	29.6138	40.3307	49.8889	75.1028	68.5439	47.1618	88.2725	30.2849	34.2974	10.6203	14.835	1.88699	42.122
evm.model.chr1.1748	28.1612	27.2637	24.1717	27.7676	22.6015	16.9041	20.7976	26.3003	32.5444	22.1719	16.8594	20.656	23.02	16.473	21.1645	15.6239	18.1961	15.2889	15.7822	19.0516	18.0681	14.4886	14.9689	15.0563	14.4473	14.2938	12.0247	14.5808	11.1806	9.65359	12.4762	8.30707	7.83221	10.9906	11.6587	10.2338	10.7767	11.1996	7.96564	5.95533	10.307	7.49952	13.7959	11.8688	12.5696	9.36317	8.04201	5.44912	13.7193
evm.model.chr11.748	56.767	36.3614	50.2727	51.216	38.0828	60.2645	47.6918	48.0936	40.5882	57.8568	46.7615	56.9058	10.9552	9.08299	12.8953	10.2357	10.252	9.00507	10.8912	10.5037	13.0291	11.5285	10.7177	12.9898	10.7405	11.8958	10.2193	11.4835	13.6801	16.7392	12.4839	11.7697	18.6975	22.2866	18.9865	13.7606	15.1206	16.8183	16.9374	18.2151	20.7378	19.6425	21.1769	18.5921	18.525	12.749	14.0317	12.4382	17.3555
evm.model.chr11.750	78.8929	43.6496	74.6155	75.7795	32.809	103.544	64.4036	80.4416	61.0825	82.4383	54.5671	94.6461	10.0247	11.2055	16.3506	9.28568	8.06457	9.44732	10.113	13.2799	12.9087	9.45397	12.8562	11.7556	11.8107	15.2848	12.6747	11.2031	17.9412	21.6213	16.8856	18.9228	35.4785	95.0917	67.2646	32.9317	29.4631	34.8471	50.6646	46.3448	48.4369	61.0454	79.5631	19.2746	19.8789	15.8131	13.917	12.8704	23.0004
evm.model.chr11.751	19.5308	19.4833	12.447	18.2055	8.32837	19.1888	15.0095	16.5542	24.8569	14.3045	16.8058	20.2709	9.22801	7.42127	10.1828	7.29926	9.72548	7.38537	9.45515	7.71365	5.3595	5.20974	3.7033	5.55267	5.26215	5.39066	5.51005	5.87394	10.7591	9.66665	8.25746	8.02615	8.71018	21.5851	17.5107	10.6081	12.1027	10.6803	11.9802	8.72223	17.914	17.6084	16.7763	4.35682	5.06277	3.89723	4.85132	3.91671	4.28108
evm.model.chr11.752	10.341	12.6618	5.91952	9.66465	6.88419	10.9575	6.40006	9.70242	17.7413	9.31103	8.23775	12.354	9.67361	4.8014	6.89475	8.11714	8.31222	6.87974	9.76977	6.85766	4.88026	3.08774	2.94641	4.30799	4.00109	4.45013	3.5877	4.96455	3.85862	5.07261	3.62034	4.56502	4.7678	11.0482	10.4194	9.63302	7.57974	7.6888	6.43229	3.56385	8.00548	10.188	7.79225	3.89444	2.85148	5.90435	3.91696	1.97108	5.45427
evm.model.chr1.1753	0	0.10405	0	0.0497757	0.161716	0.0763052	0	0	0.105684	0	0.0954602	0	0.896794	1.53767	1.32244	2.365	2.94433	2.24847	2.14686	1.97786	12.8071	7.67149	5.63546	7.49169	9.79235	7.70094	6.31937	9.41886	0.0923134	0.183515	0	0	0	0	0.0495351	0	0	0	0	0	0.102365	0	0.169972	0	0.169182	0.375335	0.0829995	0.0504081	0
evm.model.chr11.753	14.1898	18.2256	10.4101	15.618	8.72667	17.2399	11.414	13.2589	25.8092	10.551	15.3155	18.2217	14.9344	11.9981	15.0399	12.2258	14.5751	9.48394	13.8066	21.2315	9.0468	5.11574	6.30635	7.38356	9.64214	7.68015	6.52947	7.82526	10.3112	6.42897	6.52555	7.51745	7.81743	18.216	14.7881	17.8065	10.457	13.9803	15.0815	8.72264	18.918	17.6323	18.2951	7.68324	4.81019	11.8149	4.7197	5.01623	3.32515
evm.model.chr1.1754	3.89738	3.21688	2.04588	1.39372	0.889437	2.57053	3.31983	3.17171	5.45593	3.9019	1.83761	2.36771	11.875	12.5576	13.4228	14.1721	11.5933	11.5522	13.2017	12.7737	83.9656	89.8347	87.2155	91.3233	83.2597	87.7186	90.1527	94.1529	3.15019	3.2918	2.7987	2.34359	2.1671	3.64843	3.8142	3.97805	3.49963	2.99672	5.45078	3.82699	3.10509	3.83267	2.92494	3.17982	2.3192	1.13122	0.702037	1.17619	1.65737
evm.model.chr1.1755	38.2082	30.7094	53.7569	41.418	32.5667	51.5114	44.1633	47.6676	29.1788	43.5011	38.5442	47.9005	37.5006	30.5079	33.4832	34.2756	36.7099	28.7934	32.8626	37.2316	31.5018	30.692	29.8551	36.1222	28.7466	32.4772	32.3457	31.5051	25.1096	27.1849	23.8955	21.4494	30.9672	53.2165	40.1137	31.4286	36.7082	29.9183	40.7141	27.4873	40.8991	38.084	49.1586	27.3184	27.1144	21.9576	23.8174	26.0569	24.5395
evm.model.chr11.755	24.336	41.8689	46.1489	61.6155	112.826	22.2681	25.758	46.8823	33.3157	23.0367	28.7942	46.3301	26.4973	6.9125	21.1406	17.4117	45.0578	21.9954	18.6767	12.5138	2.5542	3.6946	4.4387	3.41554	3.25422	1.91413	0.982019	3.41302	15.0395	9.46284	12.8104	9.22509	19.8233	4.07984	5.76665	16.8819	15.3026	10.791	9.05469	5.40501	5.79654	11.3723	7.25896	73.7648	35.6979	51.848	31.3241	47.297	27.8173
evm.model.chr1.1756	10.1311	52.717	29.2367	27.6931	17.6318	20.4271	46.1521	22.6892	53.4036	12.1208	24.5974	41.7976	9.11522	11.1843	10.0615	10.9266	12.2234	13.0308	12.2824	13.4778	17.0041	15.7215	13.6381	17.0919	15.6979	22.5602	19.3742	21.071	11.6052	21.1481	18.5236	17.3469	22.8271	14.5247	18.8145	23.6937	26.8715	20.749	32.9743	28.3211	32.8568	25.901	25.8009	11.0987	4.86466	36.9229	20.9056	2.8764	13.6107
evm.model.chr11.757	0.264689	4.04693	0.304493	0.231739	0.717042	0.310845	0.0732946	0.580304	6.57063	0.386331	0.240733	0.128927	0.0695861	0	0.205228	0.083414	0.285579	0.134207	0.0694102	0	0.162026	0.133268	0	0.0854872	0.0767506	0.186734	0.172052	0.0996614	0.035815	0.605188	0.239079	0.0700544	0.955097	0.0376209	0.422801	0.0839929	0.0916371	0.19931	0.648734	0.311297	0.397149	0.145662	0.197833	0.678655	0.492283	0.995066	1.35246	0.606264	0.298931
evm.model.chr1.1758	0.32475	1.4064	0.846406	1.74641	0.451787	0.394999	0.733458	0.69755	1.67164	0.572742	1.83936	0.955681	0.412651	0.279293	1.21701	1.73128	0.635064	0.696373	0.411607	0.812582	3.04262	3.16116	2.91062	2.91493	2.38947	2.92656	2.9333	3.25049	0.0530963	0.686096	0.405073	0.415428	0.360423	0.390416	0.512844	0.373563	0.163024	0.118192	0.282871	0.48865	0.58878	0.269933	0.0977637	1.2167	0.681164	3.16629	1.62313	1.04376	0.221585
evm.model.chr11.758	143.591	29.8862	95.4245	52.4926	20.0804	112.433	100.08	135.352	33.6044	159.446	70.1828	100.875	33.503	26.1702	32.2743	23.057	28.76	24.2713	24.1401	23.3393	61.937	68.5162	56.2444	60.9108	60.6279	57.054	59.0572	61.0036	22.7675	19.2498	20.4309	15.6142	20.3767	118.576	80.3693	35.7908	32.5687	27.3173	61.9741	34.2906	58.8288	95.9009	104.403	17.7749	11.9302	19.3184	22.6129	13.3431	22.6011
evm.model.chr1.1759	4.40275	4.66665	4.72158	3.38204	1.88639	4.72982	4.335	6.71021	9.07044	3.40614	10.7106	3.50852	2.61906	4.48589	4.51897	2.49879	3.94844	2.47407	2.50581	2.18926	18.2534	23.4758	26.1165	20.6185	20.3389	25.5312	33.5015	21.3324	1.48554	1.83207	0.682093	1.29144	2.37428	1.76273	3.83807	2.48388	1.04174	1.07165	1.61216	1.60346	1.76933	1.3706	1.57024	2.13363	2.69733	11.5208	6.97511	2.67391	3.47291
evm.model.chr11.759	15.3388	14.2089	14.7859	16.9728	9.88499	12.9637	13.3945	14.3901	24.415	12.7455	9.53919	11.8917	7.68515	3.58893	4.33233	4.18741	5.4312	3.65365	5.52146	4.65643	5.75621	4.63161	2.9981	3.40018	4.77168	3.85266	4.15243	4.10506	7.96619	4.74268	7.70229	5.76207	3.98322	7.19115	6.20416	4.88138	4.88331	4.32543	3.99347	2.89917	3.45064	8.88725	7.52487	8.27644	7.31245	6.44792	6.82671	3.60987	6.03144
evm.model.chr1.1762	33.3277	21.919	39.3096	43.4336	31.9794	42.0405	44.7252	34.6394	33.8748	34.3553	34.8166	35.1418	13.6513	12.9951	13.7668	8.86828	12.0634	13.4615	14.9346	10.059	11.0055	14.1686	14.0057	10.9281	15.9797	14.7884	15.5155	12.9502	18.3813	13.2017	15.4756	12.3689	16.9677	17.4274	17.9268	17.5939	16.6783	17.1033	17.436	15.76	15.9092	21.0862	20.4487	18.1379	19.0659	15.1438	12.553	13.0694	17.6169
evm.model.chr1.1764	87.3565	44.9426	110.136	95.3124	65.5389	124.843	120.741	134.438	42.9542	113.201	98.0761	121.181	121.9	97.0056	117.549	119.65	115.067	87.1025	108.34	117.966	156.682	129.533	144.05	131.632	162.426	137.25	172.67	137.56	132.274	184.572	121.228	141.263	100.282	207.273	162.827	128.394	113.609	110.502	123.291	99.0264	138.553	168.623	185.34	83.5895	77.7136	124.207	76.6108	44.4672	97.7934
evm.model.chr11.764	58.5082	44.5021	45.3783	48.2404	36.0709	49.9961	51.1189	51.5767	58.9617	65.4734	43.5431	46.1409	62.3095	47.9267	43.2624	44.9587	61.0558	38.6752	49.0831	51.364	29.9637	24.5177	25.2682	25.9255	28.24	25.9189	23.1214	22.9187	23.2673	20.1596	23.7102	21.799	14.1768	23.6836	25.7438	25.8345	23.1281	17.4744	25.3947	9.26429	23.3464	24.3903	24.0744	19.6899	17.5945	21.6971	18.8371	18.3832	18.6361
evm.model.chr1.1766	58.0647	63.7873	77.5872	44.6202	30.0949	62.8881	62.2167	61.3844	58.4193	64.3856	42.2461	67.9123	34.9993	33.8484	36.4037	31.2151	29.536	27.7607	26.4512	42.7161	28.1842	23.9444	20.2212	22.3056	22.0022	18.5002	14.9149	25.6618	27.9119	35.4436	20.7547	15.7535	21.5224	73.4275	55.0273	43.1105	27.8743	22.6494	36.3563	29.2961	49.222	61.0731	67.6371	31.8608	42.8724	41.5784	31.9501	76.4085	27.7098
evm.model.chr1.1767	73.0624	92.4666	60.1369	68.572	51.3972	65.0915	55.9789	67.8427	86.5003	76.9956	72.736	69.6476	107.158	84.3878	83.8987	113.36	94.561	59.7766	76.3069	121.271	39.3845	26.8724	30.936	23.4953	36.1463	32.2007	28.6335	35.7872	51.2945	53.6406	49.4819	41.0715	46.8157	56.427	62.6401	70.82	49.2574	56.5953	45.1148	22.7612	58.361	42.9006	53.3707	50.8755	46.5502	44.5137	45.0518	31.9261	50.0072
evm.model.chr1.1768	22.0183	16.6959	26.9339	29.8246	44.6482	23.9454	29.0468	23.6734	22.8669	22.779	23.8016	22.2311	46.2566	42.0575	37.3823	48.8475	41.0358	52.0406	61.3461	33.6955	4.7689	5.1066	3.41955	4.77116	4.47536	4.79985	4.15628	4.53835	22.1369	19.1568	15.6194	11.2627	26.3561	21.0594	24.4616	21.7246	22.0453	23.9078	19.5815	18.3654	22.6286	21.2947	19.1988	8.67706	14.462	7.96549	9.54934	25.5769	7.19021
evm.model.chr1.1769	10.9062	9.04436	10.5448	9.56519	7.85976	11.7106	6.8687	13.4209	15.4094	11.476	11.5097	12.2641	6.23618	7.01957	6.19663	4.90323	4.47191	7.50094	7.15682	6.44377	10.9294	10.1881	7.82561	9.72067	8.20952	10.591	9.69903	7.93909	12.5281	10.463	7.99766	10.3961	8.76858	9.28074	8.25964	4.49209	6.53456	6.41489	6.0308	7.19945	5.09001	9.82557	8.45168	10.494	8.697	7.10976	6.05095	9.27211	7.81366
evm.model.chr1.177	3.93863	5.26653	5.87276	9.56894	10.5465	7.13024	6.13723	7.90914	6.19791	5.09913	5.92354	5.40642	3.49166	8.5077	13.0439	4.91797	5.46318	10.3538	8.18465	5.50055	10.1626	9.47334	12.0903	11.3673	10.1093	8.83444	10.3598	10.9183	17.8812	14.4242	12.3391	14.4561	17.1656	10.6184	18.2257	14.7509	11.3574	6.60059	13.4516	10.8422	14.0492	15.3031	10.0509	37.2605	41.6221	34.342	31.7099	80.3699	25.7337
evm.model.chr1.1770	14.3213	14.5643	19.0224	20.9602	22.761	18.4854	14.6656	15.92	22.1042	12.238	16.6488	14.9966	8.43473	7.75523	8.29207	6.40943	6.53414	4.84962	8.49267	6.97463	8.21182	7.07317	6.56598	6.24796	6.68625	6.26683	5.17863	7.06713	7.64828	8.89733	6.42997	6.42291	8.26665	5.00817	6.33948	5.09051	4.20982	4.60418	4.35166	1.32638	3.49222	8.47161	5.75023	8.61521	10.0978	10.3023	5.94677	6.22787	7.55897
evm.model.chr11.772	0.0515992	0.456432	0	0	0	0	0	0.0886663	0.5795	0	0.209376	0	0	0	0	0	0	0	0	0	0	0	0	0	0	0	0	0	0	1.00627	0	0	0	0	0	0.23742	0	0	0	0	0	0	0	0	0	0	0	0	0
evm.model.chr1.1773	15.1001	13.2408	27.0999	33.5867	38.3474	23.3281	14.0726	16.9637	24.011	15.8026	16.0291	19.98	29.1705	33.3578	29.3339	28.8279	27.8725	33.2833	25.3208	33.5004	7.95009	7.67624	7.28205	7.79643	8.22766	8.70715	6.60679	9.6738	6.99108	9.51213	8.41558	5.88457	16.5596	12.46	16.174	18.8816	15.8349	14.6692	21.9806	20.216	23.2571	17.0133	19.1503	24.3432	31.6111	34.3273	24.5761	27.7239	30.9693
evm.model.chr1.1774	10.9269	12.5854	19.2392	23.1193	29.9257	18.8529	10.5418	14.8646	17.9645	12.8474	13.4247	14.8836	22.0995	28.1922	17.4033	15.1179	17.4506	28.1171	23.0823	15.4932	6.4658	6.5	6.52893	7.96003	3.57327	8.07278	5.14941	9.61127	9.34953	10.6547	8.80239	9.90103	18.1908	22.019	19.6843	15.6418	10.9096	14.3166	17.2589	23.3228	20.0088	18.831	21.1074	32.3308	31.5957	19.8545	19.3825	25.104	29.0151
evm.model.chr1.178	54.4844	44.9843	46.1869	44.3541	45.454	42.9957	58.1926	42.9719	49.2902	50.2747	37.9089	43.006	20.0298	16.0506	15.9326	19.1284	17.907	14.6667	15.4196	24.0909	23.6093	18.6761	17.9065	20.7269	20.0754	18.4158	18.8026	19.3626	17.4955	15.902	11.8706	14.1822	17.6295	31.4532	28.1411	22.2707	12.8711	18.2822	17.9122	10.9791	21.5351	26.6615	22.6046	20.019	23.1267	23.5376	20.384	17.7055	21.5559
evm.model.chr11.784	8.4756	246.786	0.429532	5.44836	1.27159	1.74204	1.00439	5.66385	16.3935	3.16831	2.47788	1.00956	1779.47	1338.08	1232.68	1154.49	2025.53	1333.77	1595.82	1399.16	296.564	276.584	196.528	252.761	262.936	266.383	205.12	203.516	10.8551	0.57392	1.10124	2.9929	3.07955	4.18493	17.9701	14.1504	11.7006	1.99219	3.19913	5.43192	1.72873	8.1604	9.78084	0	0	0	0	0	0
evm.model.chr11.785	35.1148	32.339	34.7279	28.598	28.7434	31.7693	36.3251	36.3493	27.6673	31.5549	34.2784	36.4663	36.9024	29.3749	37.2195	34.7416	34.379	32.0608	28.2145	45.3828	34.9913	28.1139	34.9361	27.9066	44.9256	34.9666	33.1395	41.3008	41.973	23.3758	50.3217	34.0841	36.1848	38.6312	46.1029	70.5956	46.1665	38.1904	38.3265	29.6364	31.741	35.8449	37.6517	35.8873	31.9352	29.566	30.6497	50.0952	18.0399
evm.model.chr11.786	40.4847	49.6142	48.0917	36.7373	33.0071	45.6733	44.0256	41.6554	82.1732	45.6183	36.5256	36.4954	33.5958	25.9869	28	26.4549	31.6437	23.6719	26.2515	30.4907	23.5714	21.5977	25.629	23.9227	21.7382	23.7978	22.0795	20.5085	16.0562	18.9179	10.9286	14.5743	21.7354	36.0711	29.2695	25.3564	19.1473	23.4142	25.6079	11.201	29.2776	25.8983	36.74	17.381	21.5036	19.9223	18.0225	18.4859	22.6243
evm.model.chr11.787	40.5588	71.0724	31.8665	21.8456	12.4253	42.9521	26.8433	36.5748	70.0324	39.7131	34.6728	38.299	32.0977	24.5458	25.5498	25.5586	25.5415	23.006	22.4173	21.3334	37.212	30.2394	55.7964	34.6183	45.4447	37.0692	40.7494	33.0679	10.6773	11.1142	7.41038	10.9646	13.2015	45.5484	38.9601	15.372	20.8234	24.1309	19.5616	20.0168	37.4605	29.4329	37.7357	7.08395	7.03914	7.23546	5.73337	6.15432	7.92168
evm.model.chr11.788	5.22594	15.0104	26.3039	30.0929	44.0778	15.4926	16.4867	16.1929	22.5355	7.07986	13.1684	22.4594	0.755037	1.10068	1.42744	1.25318	1.1322	1.68023	1.56419	1.46393	0.540938	0.519081	0.744845	0.570812	1.28119	1.24686	0.287205	0.610001	2.15228	1.96105	2.53709	1.14018	4.20325	4.77282	6.67281	5.81866	5.87401	3.42688	7.70789	3.30127	5.60199	3.16098	2.25665	15.6494	9.3955	16.2864	8.84247	8.78183	11.0405
evm.model.chr11.789	17.2401	11.7867	23.1294	19.9973	18.055	23.1219	15.9171	19.7699	18.5461	16.5064	15.1788	21.102	21.1964	13.4091	20.3667	17.7476	21.9112	13.4556	19.2304	17.6187	5.37358	4.14783	4.71269	5.16873	4.99294	5.4308	2.96277	3.81376	9.62117	13.2142	10.4559	7.58662	21.8761	28.1883	23.3277	18.9957	19.7497	15.3151	25.8182	23.4325	34.6509	15.2172	23.5948	18.8193	22.4803	15.1942	17.4241	7.93291	25.3951
evm.model.chr1.179	1.03809	2.27879	0.875343	1.42121	1.81396	1.37406	1.21059	1.07554	3.44614	0.730453	1.73448	0.462088	0.40736	0.0525167	0.0572101	0.139517	0.179121	0.168354	0.290236	0.458379	0.451671	0.371503	0.447788	0.428953	0.385115	0.356947	0.575542	0.333384	0.83865	1.2504	1.11395	0.703032	0.232361	0.0314621	0.642881	0.491698	0.122617	0.233354	0.127654	0.122511	0.597839	0.45681	0.275744	0.158387	0.741046	0.243561	0.457807	0.0654212	0.0624985
evm.model.chr11.79	9.81259	13.4609	5.71673	7.4942	4.83092	7.48877	8.03259	7.91234	16.8988	9.59649	6.58736	5.58562	11.9518	11.7335	10.1765	6.77378	11.852	6.55839	10.076	7.79913	33.4569	34.3503	31.7455	26.5399	30.7221	34.3157	32.1474	26.8818	4.68436	3.47932	3.4608	5.26097	3.44435	7.48899	7.3751	7.63566	4.53079	4.69805	5.42996	4.92165	5.53693	5.57417	8.12748	2.56332	2.12266	2.30227	1.85131	0.955703	1.36951
evm.model.chr11.791	0	0.184707	0.174153	0.0589072	0.0273405	0	0.0558937	0	0.250144	0.0512368	0.0564863	0.0561819	0	0	0	0	0	0	0	0	0	0	0	0	0	0	0	0	0	0	0.104182	0.0534228	0	0	0	0	0	0	0	0	0	0	0	0.192571	0	0.0740319	0	0.119311	0
evm.model.chr1.1792	11.8537	14.4013	27.445	21.8808	12.6305	29.5873	15.0488	24.1271	17.2207	16.0842	16.231	15.799	18.4713	18.0117	17.0621	14.1173	27.664	13.7477	9.6451	17.3811	15.0099	10.1299	12.4007	8.37631	16.4762	11.1207	8.96549	12.3692	4.49824	6.94456	5.6891	3.12007	7.14637	26.3062	17.9404	14.3275	9.40335	5.64567	15.5343	9.3626	17.016	16.2836	33.0415	11.1625	10.4656	17.4246	12.0758	10.3129	7.28928
evm.model.chr1.1793	41.2591	53.2212	53.7652	60.5929	38.5604	35.9041	88.5831	68.4646	54.5385	45.4097	61.8506	61.6352	7.64443	8.40349	12.6443	5.93747	7.30104	9.90321	8.97555	7.51686	13.6347	12.1001	11.7728	11.4804	12.2375	12.6843	11.2058	11.4134	16.6047	11.4705	13.363	10.8623	10.9517	15.737	19.0603	26.2564	15.7417	11.5483	12.5313	8.70692	13.786	35.693	14.9738	47.2212	43.6612	87.08	50.1822	38.6069	34.1071
evm.model.chr11.795	0.113266	0.500962	0.157445	0.679013	0.370763	0.306151	0.265291	0.194633	0.975257	0.521116	0.191502	0.266658	0	0.129883	0	0	0	0.555158	0	0.22673	0	0	0	0	0	0	0	0	0	0.0736298	0	0	0	0.0778111	0	0	0	0	0	0	0	0	0	0	0	0.100395	0.066602	0.0808989	0.0772847
evm.model.chr1.1800	0.230838	0.180171	0.155719	0.0574604	0.186683	0.165161	0.177193	0.0699997	0.53375	0.224903	0.220396	0.054802	0	0	0	0	0	0	0	0	0	0	0	0	0	0	0	0	0.0532826	0.0794427	0.152435	0.0521107	0.180844	0.0559694	0.0571826	0	0.0545321	0.0593036	0	0.136212	0.0295423	0	0	0	0	0	0	0	0
evm.model.chr1.1809	98.6082	101.157	120.376	115.621	108.958	113.445	129.424	128.661	116.184	117.504	118.175	127.951	183.362	134.981	138.918	141.181	163.428	134.928	147.089	157.689	148.169	120.638	104.152	118.969	121.185	121.157	102.488	124.897	126.08	117.851	116.236	123.611	128.588	138.44	139.375	166.449	150.109	136.664	149.989	108.952	136.056	125.984	126.68	149.055	119.659	96.3387	90.939	67.1171	122.049
evm.model.chr11.810	4.9813	5.74929	10.9036	7.72621	83.724	12.9706	6.31499	7.77535	7.51122	4.41924	9.18033	7.26864	4.38785	4.30111	6.09859	4.08087	5.20047	3.72062	5.35776	3.337	2.23125	2.02841	1.45531	1.48704	1.75227	1.56611	1.21583	1.80583	3.19286	2.05125	2.11651	2.85607	1.81241	1.43152	1.21183	2.92209	1.35491	0.823407	1.32761	0.557423	0.431772	2.53377	1.36217	1.23542	2.1408	0.474943	1.15529	0.637856	0.649984
evm.model.chr1.1812	3.91468	16.4978	1.51587	1.63289	0.0878687	2.21296	2.53735	3.24811	0.427088	2.6347	13.797	2.43758	3.75202	5.3098	6.45498	5.72422	5.33686	5.0983	5.0184	9.13473	43.5491	35.1663	39.5879	35.7228	39.5962	35.8283	33.1016	43.0706	0.0877777	0	0	0.257541	0.255362	2.53561	5.69926	1.02928	1.4823	3.07744	4.30225	2.91715	2.23873	0.981746	4.20215	0.154725	0.0804347	0.356894	0	0.0958628	0.27474
evm.model.chr11.812	3.68879	4.73427	8.06907	5.22645	65.4949	9.50763	4.26481	7.01784	5.73335	3.93979	7.01632	7.17789	5.6498	4.19217	5.92453	2.8595	3.34917	3.99536	3.88225	2.17564	2.53358	1.7633	1.61013	1.07968	2.63107	2.11776	1.39691	2.39753	2.45554	1.22037	1.91031	1.13756	0.689295	0.814533	1.66438	1.66699	0.992021	1.51035	1.03278	0.726853	0.644903	2.89093	1.18981	2.16417	1.83562	0.613047	1.22009	0.0705713	1.21353
evm.model.chr1.1813	0.519138	3.91377	0.393613	0.19971	0.324418	0.267882	0.28424	0.527132	0.583034	0.47769	0.909637	0.142853	0	0	0	0	0	0	0	0.283413	0	0	0	0	0.198428	0	0.222408	0	0	0	0.176602	0	0.0897918	0.0972638	0.0993722	0	0.0947662	0	0.197319	0	0	0	0	0	0	0.627466	0	0	0.0966058
evm.model.chr11.813	0	0.514773	0	0	0	0	0	0	0.653572	0	0.118069	0	0	0	0	0	0	0	0	0	0	0	0	0	0	0	0	0.105906	0	0	0	0	0	0	0	0.0669417	0	0	0	0	0	0	0	0	0	0	0	0	0
evm.model.chr1.1814	0.750403	6.21115	0.357632	0.612407	0.357925	0.538945	0.645642	0.349999	0.963159	0.572121	2.8927	0.454279	0	0	0	0	0.0838542	0	0	0	0	0	0	0	0	0	0	0	0	0.0418119	0	0	0	0	0.225721	0.0986509	0	0	0	0.0860289	0	0.0427706	0	0.037074	0.0385463	0	0.0756422	0	0.0877748
evm.model.chr1.1815	0	0.933127	0.0502746	0.0510162	0	0.0977586	0.121016	0.145015	0.541589	0.13312	0.929473	0.024328	0	0.0829469	0	0.220358	0	0.088635	0	0.144797	0	0	0.117876	0	0	0	0	0	0	0	0	0	0	0	0	0	0	0	0	0	0	0	0	0	0	0	0	0	0
evm.model.chr1.1816	0.307138	1.56219	0.256161	0	0	0	0.246642	0.105555	0.310447	0.254354	1.9629	0.123957	0	0	0	0	0	0	0	0	0	0	0	0	0	0	0	0	0	0	0	0	0	0	0	0	0	0	0	0	0	0	0	0	0	0	0	0	0
evm.model.chr11.823	0.316582	5.57665	0.557665	0.473501	0.943381	0.47801	0.416404	0.468968	8.3247	0.321441	0.3433	0.826087	0.208071	0.112663	0.0409104	0.299302	0.170783	0.160518	0.207545	0.19667	0.129194	0	0.0533683	0.0511235	0.0917976	0.0957187	0	0.0397334	0.0642548	0.319339	0.265526	0.0837887	0.290778	0.337474	0.436733	0.226034	0.109603	0.309901	0.38796	0.175213	0.45126	0.805764	0.33521	0.207646	0.314024	0.203196	0.134801	0.280693	0.268153
evm.model.chr11.824	46.961	37.4858	56.9519	59.2181	73.4302	55.4624	56.0723	48.4676	53.7666	57.0954	48.3741	53.5535	36.0795	28.6204	33.5682	24.3731	28.5707	26.0009	26.3436	28.4623	29.761	24.8315	19.3442	18.5984	31.3844	23.85	22.4724	23.1593	22.0674	19.3058	23.5932	17.6049	25.5634	34.2026	39.3082	23.2085	28.3475	26.6816	37.269	20.8497	28.0337	44.5279	37.7518	40.126	33.1984	34.7639	37.1762	44.8148	29.8176
evm.model.chr1.1825	0.120936	0	0.210132	0.0852927	0	0	0	0.277082	0	0	0	0.284713	0	0	0	0	0	0	0	0	0	0	0	0	0	0	0	0	0	0	0	0	0	0	0	0	0	0	0	0	0	0.160835	0	0	0	0	0	0	0
evm.model.chr11.825	13.9722	17.4771	15.3118	13.3673	11.8741	16.3456	14.774	12.4987	24.7859	17.8763	13.6536	16.1204	18.781	12.6714	13.3961	16.4764	17.6887	14.3402	13.2967	16.2399	13.6111	9.45543	11.2451	10.9176	13.4612	12.5372	11.2062	12.1056	7.68425	11.3357	10.1195	6.62057	7.30379	23.03	20.944	13.8733	10.6108	7.90774	14.0358	9.82206	13.6945	19.8118	21.4756	13.9481	7.90764	6.69498	11.323	13.7536	9.89415
evm.model.chr11.826	55.209	69.8051	59.9358	59.4203	61.6298	49.9005	53.2077	48.3467	106.614	60.9336	48.3954	50.8922	26.9678	26.0809	27.5508	24.0369	28.0405	24.2001	24.4295	24.3103	30.0485	28.3396	31.3704	28.1959	32.6089	28.2711	28.3736	28.517	15.7606	19.0955	17.3717	13.6202	23.2418	23.9677	27.2062	24.4589	19.5344	19.3926	29.7769	14.0342	26.1291	21.5562	28.3039	31.562	41.532	40.3402	26.2447	23.7985	36.5516
evm.model.chr11.827	2.70456	2.55284	17.4219	4.001	10.127	5.01018	3.53147	2.87158	5.70446	5.54377	3.5243	3.37219	0.167639	0.605135	2.38966	0.50238	0.343993	0.404145	0.75247	0.792267	4.03347	0.856147	1.50492	1.75054	2.40369	1.34958	14.818	1.12044	1.33736	1.84388	5.84191	1.68768	1.33871	2.35644	6.25029	1.41643	15.4092	3.69721	19.26	2.33806	9.56768	4.91279	3.17732	5.32306	3.91365	3.21576	4.18912	12.2026	2.11545
evm.model.chr11.828	1.35235	3.26337	0.177342	0.791817	3.35765	0.0896586	1.29772	1.36653	0.143283	0.133047	1.72563	0.892489	0.421493	0.321852	0.223119	0.310923	0.399183	0.375189	0.355746	0.102153	0.251645	0.331169	0.249482	0.438145	0.250325	0.248588	0.120247	0.185743	0	0	0	0.114243	0.0323645	0.0350577	0.0716354	0.0391351	0.0341575	0	0	0	0.0555136	0.0169672	0.0307257	0	0	0.0904654	0.0900225	0	0.0870514
evm.model.chr11.835	91.0696	44.3644	91.3567	193.252	147.208	75.5296	91.8912	71.7993	31.706	42.5678	88.4132	121.328	61.8351	68.3501	315.171	93.7714	70.1693	197.637	117.607	74.7949	229.348	296.168	385.775	307.61	411.703	319.561	430.433	326.826	293.122	46.092	210.507	51.5536	35.658	20.6572	52.6376	51.9185	32.6911	29.5938	68.0684	42.5985	55.9369	57.0873	32.2456	218.703	383.814	133.973	158.296	718.27	225.935
evm.model.chr1.1838	0	0.280594	0	0	0.0207668	0	0.0212274	0	0.783751	0.0778352	0	0	0	0	0	0	0	0	0	0	0	0	0	0	0	0	0	0	0	0	0	0.081156	0	0	0	0	0	0	0	0	0	0	0	0.0365675	0	0	0	0	0
[truncated: 16,519 more rows]
[truncated: 106 more columns]
