# Supplementary material for: Insights into genetic diversity and phenotypic variations in domestic geese through comprehensive population and pan-genome analysis
Source: J Anim Sci Biotechnol. 2023 Nov 24;14:150. doi: 10.1186/s40104-023-00944-y (PMC10675864; doi:10.1186/s40104-023-00944-y)
Supplement: Supplementary file 13 — Additional file 13: Table S10. Tissue specificity index of different organs. [file 40104_2023_944_MOESM13_ESM.xlsx]

## Sheet: Sheet1
Table S10 Tissue specificity index of different organs
Preferred sample	TAU index	Gene ID	Average fpkm
			Abdominal-adipose	Granulosa-cells	Hypothalamus	Liver	Ovarian-stroma	Ovary	Pituitary	Skin	Subcutaneous-adipose
Subcutaneous-adipose	0.960155	evm.model.chr10.1001	0.164506	0.0539988	0	0	0.0183065	0.0219669	0.0232756	0	0.884848
ovarian-stroma	0.756309	evm.model.chr10.1003	13.8801	3.19242	0	0.0559595	16.699	12.8798	0.396752	0.0630397	2.0872
granulosa-cells	0.844081	evm.model.chr10.1004	9.04198	84.9989	19.6723	7.4005	12.0098	15.1147	24.4062	10.4787	7.89983
granulosa-cells	0.897853	evm.model.chr10.1005	5.07354	47.5407	2.97907	2.23946	7.41268	5.41421	7.72025	5.26324	2.74653
ovary	0.625887	evm.model.chr10.1006	17.8499	57.8588	18.3056	7.88461	68.0755	89.7231	23.0954	59.2019	16.2614
granulosa-cells	0.617763	evm.model.chr10.1007	17.5482	120.076	43.8727	20.8876	55.8737	84.602	59.5042	72.6965	12.1957
hypothalamus	0.57293	evm.model.chr10.1008	12.0743	22.8384	45.6282	11.3808	12.5909	16.6933	29.7785	42.2826	8.25287
hypothalamus	0.631274	evm.model.chr10.1009	69.6518	63.0284	161.641	44.8799	45.5435	50.0712	75.0174	62.5493	66.0675
granulosa-cells	0.632648	evm.model.chr10.1010	28.2363	148.193	52.0063	25.4121	105.803	89.2554	52.0432	62.1129	20.6447
granulosa-cells	0.876794	evm.model.chr10.1011	4.74275	44.3973	2.68916	2.54615	5.83731	4.48428	12.3612	8.25213	2.84707
granulosa-cells	0.850558	evm.model.chr10.1012	7.78565	68.5415	5.49136	6.41135	7.2996	7.63781	26.5426	16.433	4.34241
granulosa-cells	0.532822	evm.model.chr10.1018	9.04765	27.7029	12.6291	2.92223	15.9454	16.8849	24.1423	14.6238	7.34215
granulosa-cells	0.705101	evm.model.chr10.1019	2.41813	30.149	21.5057	0.467027	12.9781	15.4757	9.1985	6.91079	2.17318
granulosa-cells	0.699311	evm.model.chr10.102	96.6311	388.456	99.5516	34.6403	150.253	174.378	75.7817	150.894	152.305
Subcutaneous-adipose	0.811867	evm.model.chr10.1021	0.353901	0.0710758	0.0269304	0.0669442	0.121094	0.0784967	0.160509	0.150046	0.683691
granulosa-cells	0.740115	evm.model.chr10.1022	41.5443	163.306	33.5872	8.13338	60.1592	74.4058	19.373	77.1295	25.1948
granulosa-cells	0.451214	evm.model.chr10.1023	124.153	273.176	236.882	45.6033	212.815	190.127	117.05	164.701	107.989
hypothalamus	0.776068	evm.model.chr10.1024	15.6274	27.608	90.3301	3.64884	24.8571	24.9598	22.9098	27.8455	14.3659
hypothalamus	0.624287	evm.model.chr10.1026	97.6622	73.7093	169.292	14.3063	54.9974	69.477	72.6155	60.0443	66.0289
hypothalamus	0.89231	evm.model.chr10.1028	34.9117	21.3908	369.253	8.26498	53.5001	53.6058	38.314	79.787	28.3441
hypothalamus	0.670644	evm.model.chr10.1030	14.8251	27.1548	52.5469	3.40829	19.8579	20.5108	20.2972	14.0027	18.3965
pituitary	0.866199	evm.model.chr10.1034	0.107701	0.293675	0.473449	0.00869439	2.28094	1.0841	4.8139	0	0.904272
granulosa-cells	0.469406	evm.model.chr10.1035	18.5046	60.287	50.9432	32.0799	36.2882	36.5676	32.5379	36.043	12.9388
Liver	0.81571	evm.model.chr10.1037	8.79378	40.801	39.941	266.16	84.3439	65.334	19.2146	128.265	5.71227
granulosa-cells	0.598347	evm.model.chr10.1039	40.8234	189.101	116.437	27.1596	61.4664	107.726	114.484	100.939	38.5887
ovarian-stroma	0.438555	evm.model.chr10.1040	15.7432	21.2897	15.3568	10.424	32.4281	30.2825	17.6027	22.6105	12.3432
Subcutaneous-adipose	0.363436	evm.model.chr10.1041	76.7611	31.4492	66.055	20.1287	49.035	57.7485	59.1454	40.1991	78.6492
Subcutaneous-adipose	0.921334	evm.model.chr10.1044	0.172977	0.0400603	0.220947	0.0058394	0.122186	0.198143	0.129596	0.055964	1.50274
hypothalamus	0.850305	evm.model.chr10.1045	2.83655	0.696956	15.9774	0.688741	2.26119	2.99352	5.0101	1.69282	2.95402
hypothalamus	0.772087	evm.model.chr10.1048	6.88155	0.678456	17.4373	0.888585	4.46986	4.16283	6.01752	1.96923	6.72537
Abdominal-adipose	0.744744	evm.model.chr10.1049	104	1.91529	15.3947	6.97794	39.3527	35.095	5.24372	20.305	88.0884
Subcutaneous-adipose	0.649339	evm.model.chr10.105	540.115	91.2341	229.004	401.795	113.677	161.428	191.614	269.059	712.2
Subcutaneous-adipose	0.648128	evm.model.chr10.1050	34.2773	6.27671	32.3147	10.819	30.4977	19.7926	12.7507	11.2315	56.1142
Abdominal-adipose	0.65781	evm.model.chr10.1056	8.76952	0.0940077	0.865965	5.14951	2.4347	4.22055	1.39512	1.83435	8.01254
hypothalamus	0.91756	evm.model.chr10.106	1.63557	5.47996	108.75	0.135298	1.24027	4.95846	41.4881	14.9681	1.81731
ovary	0.886773	evm.model.chr10.1063	1.21657	2.49673	2.02289	0.0977037	2.22145	15.2505	1.65319	2.29215	1.81339
skin	0.691494	evm.model.chr10.1064	2108.48	1158.94	2134.25	405.474	811.822	1047.47	4384.95	6447.33	3860.93
hypothalamus	0.649422	evm.model.chr10.1066	199.767	380.961	1063.22	125.168	312.16	531.757	604.901	639.664	187.564
Liver	0.38835	evm.model.chr10.1067	34.6452	56.5697	40.5937	80.4	46.9633	71.4625	60.1842	50.0492	32.9451
Subcutaneous-adipose	0.80687	evm.model.chr10.1070	1.16562	0.103373	0.089103	0.656821	0.605493	0.472512	0.107617	0.161128	2.17578
ovarian-stroma	0.825281	evm.model.chr10.1071	34.8249	137.035	58.2596	43.5948	473.881	283.604	29.3766	38.1875	37.4849
ovarian-stroma	0.701382	evm.model.chr10.1072	8.3574	27.8418	10.4732	5.62813	52.7906	36.0842	13.9501	13.364	10.4149
skin	0.834255	evm.model.chr10.1073	0.839616	4.00416	0.217743	0.725251	9.36266	5.04061	3.26297	18.056	0.488562
ovarian-stroma	0.662634	evm.model.chr10.1074	14.7274	19.0533	24.1922	7.51527	50.9235	26.4491	16.0284	14.5899	14.8832
hypothalamus	0.412135	evm.model.chr10.1075	16.1614	21.9592	35.4989	9.13102	33.8553	31.2509	20.7773	17.416	16.3973
granulosa-cells	0.634484	evm.model.chr10.1076	20.5078	120.662	8.86613	6.43986	103.269	100.569	28.5095	67.507	17.1622
ovarian-stroma	0.63053	evm.model.chr10.1077	4.33476	10.1268	18.5139	0.785991	22.9897	12.0854	10.0242	6.9446	5.13652
ovarian-stroma	0.518318	evm.model.chr10.1078	21.4038	26.104	22.6129	10.5592	48.9975	34.5981	27.5791	24.5722	21.3802
ovarian-stroma	0.480373	evm.model.chr10.1079	24.7877	63.8546	37.8771	16.9891	76.4611	67.6077	59.7838	26.6881	20.2619
hypothalamus	0.545502	evm.model.chr10.109	25.1391	49.5742	84.5562	15.7755	52.3152	50.3903	54.5662	33.5195	26.1648
Abdominal-adipose	0.653193	evm.model.chr10.110	74.2044	4.23014	14.4561	12.8899	42.5181	28.7789	10.6198	20.6092	71.7747
Subcutaneous-adipose	0.399727	evm.model.chr10.111	29.046	9.39135	26.4454	8.89424	26.9104	19.7587	18.0253	12.9124	31.524
Abdominal-adipose	0.448966	evm.model.chr10.1115	29.3383	6.64254	17.8912	7.45494	29.0169	17.88	12.0867	11.1948	27.1644
Subcutaneous-adipose	0.95689	evm.model.chr10.112	0.134319	0.00232682	0	0.00323446	0.0499149	0.0310409	0.0117978	0.0107357	0.705671
Abdominal-adipose	0.548423	evm.model.chr10.1122	37.2284	6.33423	13.4792	8.23942	33.3577	19.4963	10.27	10.2989	33.0162
Subcutaneous-adipose	0.916199	evm.model.chr10.113	0.247553	0.0605156	0.0153073	0.0124302	0.191302	0.123969	0.0420415	0.0310008	1.08012
ovarian-stroma	0.52117	evm.model.chr10.1130	30.0283	4.88139	12.2492	7.08299	31.9175	19.6908	9.0326	9.04217	30.2568
hypothalamus	0.436061	evm.model.chr10.1136	26.0375	7.5002	33.6377	12.0952	13.3957	19.4374	20.3901	25.3232	27.5776
skin	0.860305	evm.model.chr10.1137	2.78707	4.71154	1.38548	0.57219	1.41154	4.52455	2.41714	21.4343	6.1446
Subcutaneous-adipose	0.819428	evm.model.chr10.1139	0.063771	0.174859	0.0305455	0.0287366	0.0504345	0.110665	0.0366666	0.267062	0.528002
Abdominal-adipose	0.383214	evm.model.chr10.114	45.0291	16.4146	28.1182	19.0176	36.0325	28.396	30.2904	23.6552	40.262
hypothalamus	0.416625	evm.model.chr10.1140	36.7386	51.8497	78.0605	21.3971	63.9969	55.2936	52.8896	45.5566	36.586
skin	0.714127	evm.model.chr10.1144	8.90565	3.38464	7.60145	7.13531	5.59566	9.61489	5.40851	25.2313	10.0574
Subcutaneous-adipose	0.798372	evm.model.chr10.1149	3.21832	0.128214	0.565114	0.58407	1.73254	1.16268	0.372231	0.752092	5.27906
hypothalamus	0.589116	evm.model.chr10.115	8.20757	16.3572	37.3408	2.31165	24.3355	22.5852	10.4602	30.4642	8.02038
Subcutaneous-adipose	0.288652	evm.model.chr10.1153	35.6925	16.4756	22.3402	22.9108	28.23	33.4103	25.99	29.2214	37.6523
ovarian-stroma	0.694515	evm.model.chr10.1154	9.55358	17.6531	13.8075	2.34351	50.7426	39.9915	16.6866	16.9323	7.04064
ovary	0.327494	evm.model.chr10.1156	424.602	718.563	513.428	240.569	719.863	747.485	486.21	494.375	423.894
hypothalamus	0.532415	evm.model.chr10.1157	78.2789	97.8718	199.171	28.5086	83.3129	144.501	122.727	118.798	71.0383
Subcutaneous-adipose	0.440334	evm.model.chr10.116	50.0148	18.9714	30.7921	12.1815	32.2074	31.1698	20.1915	30.5149	50.4863
skin	0.377607	evm.model.chr10.117	16.0613	17.9927	9.55589	17.768	18.0145	16.4524	18.4992	25.9269	14.7499
Subcutaneous-adipose	0.390667	evm.model.chr10.1176	10.6922	3.99304	3.39989	11.3109	8.15855	8.74901	7.94093	9.5453	13.086
pituitary	0.438801	evm.model.chr10.118	44.7092	8.29894	21.9042	3.93961	49.0503	41.1335	51.0739	32.6285	27.637
pituitary	0.861033	evm.model.chr10.1184	1.07328	2.22667	23.6668	0.518494	9.64868	6.76681	49.9818	7.83887	3.82708
ovarian-stroma	0.576333	evm.model.chr10.1186	22.2831	8.8687	16.532	4.34737	37.2203	24.341	18.1456	12.2116	19.4228
Subcutaneous-adipose	0.96288	evm.model.chr10.119	0.524824	0	0	0	0.14348	0.0691191	0.0315322	0.0224112	2.66486
Liver	0.742374	evm.model.chr10.1195	29.1805	9.24109	8.05669	63.0687	15.1994	14.172	15.5407	11.6275	26.9672
ovarian-stroma	0.429912	evm.model.chr10.1198	67.2762	41.181	70.3008	32.3964	108.524	80.9827	52.0047	72.4603	78.3442
ovarian-stroma	0.547051	evm.model.chr10.1199	12.1956	12.8217	46.0551	7.11665	47.5672	32.7127	27.9717	21.9253	11.5654
skin	0.538576	evm.model.chr10.1200	53.0404	55.9168	55.9053	45.9145	67.7019	66.934	70.4889	127.969	56.481
hypothalamus	0.762678	evm.model.chr10.1201	147.422	65.8127	496.53	23.758	174.122	129.119	144.216	103.491	154.761
hypothalamus	0.870845	evm.model.chr10.1202	2.07646	2.52824	154.51	2.23615	54.3313	27.5445	66.7702	1.47338	2.68559
Abdominal-adipose	0.629081	evm.model.chr10.1203	25.777	1.99335	4.68268	12.0939	11.2705	12.2257	5.1467	9.24942	19.8272
ovarian-stroma	0.433197	evm.model.chr10.1204	15.3762	8.47347	16.6862	4.80903	23.3242	17.4804	13.1048	14.5545	15.2775
ovarian-stroma	0.786783	evm.model.chr10.1205	21.5121	6.83332	9.90824	5.40531	72.0755	30.4284	14.356	11.0018	23.4967
ovarian-stroma	0.735829	evm.model.chr10.1230	32.0732	9.12863	17.4712	8.9841	86.9721	45.5685	21.2242	14.3466	35.0076
pituitary	0.794965	evm.model.chr10.1232	2.43975	0.568865	11.2895	29.4591	1.01117	1.40244	34.3875	6.1903	4.04408
Subcutaneous-adipose	0.682425	evm.model.chr10.1233	0.116225	0.0407518	0	0.0363238	0.163538	0.245588	0.0891828	0.0296664	0.2839
hypothalamus	0.653419	evm.model.chr10.1234	0.0950924	0.0814124	0.544048	0.00944966	0.460297	0.280019	0.297634	0.159225	0.125324
Subcutaneous-adipose	0.752356	evm.model.chr10.1235	0.286733	0.12026	1.07899	0.0948684	1.00689	0.745319	0.466344	0.405958	2.12269
hypothalamus	0.924963	evm.model.chr10.1237	21.6144	5.6893	190.41	2.08501	12.1627	20.0267	18.7436	16.903	17.0777
granulosa-cells	0.401109	evm.model.chr10.1239	49.5097	150.994	91.1204	27.4915	132.595	131.003	112.49	118.082	61.1419
Subcutaneous-adipose	0.59524	evm.model.chr10.124	42.9242	6.95527	9.80186	13.4108	28.4149	21.2676	11.1831	23.0687	48.4937
Abdominal-adipose	0.774845	evm.model.chr10.125	2.28231	0.115227	0	0.196461	0.887845	0.457415	0.154177	0.220735	2.07913
Abdominal-adipose	0.625863	evm.model.chr10.1255	161.104	9.7648	44.3125	14.9025	85.8063	75.5029	44.2725	92.6373	115.002
Subcutaneous-adipose	0.810693	evm.model.chr10.1262	2.68594	0.0160132	0.0324358	0.351023	1.32097	1.2237	0.0767499	0.00773565	3.77334
Subcutaneous-adipose	0.911679	evm.model.chr10.1265	1.92853	0.00679644	0	0.157517	0.630216	0.539728	0.0933465	0.0246439	4.78478
skin	0.752629	evm.model.chr10.127	13.8257	7.29075	16.0274	1.88778	12.0223	15.193	13.7559	51.5667	22.0462
ovarian-stroma	0.394213	evm.model.chr10.1272	164.907	60.7642	106.889	60.8693	183.897	118.072	84.8584	124.888	169.971
hypothalamus	0.52616	evm.model.chr10.1274	31.5115	16.4953	61.726	27.8701	42.2766	30.1403	42.3744	20.1614	23.1562
ovarian-stroma	0.430506	evm.model.chr10.1275	19.146	14.8849	21.2393	13.6224	31.4038	20.6547	17.4136	16.9193	19.1944
Subcutaneous-adipose	0.257215	evm.model.chr10.1278	25.2747	15.3132	13.8175	13.7319	19.4742	23.7268	18.894	20.0982	25.2985
Subcutaneous-adipose	0.893604	evm.model.chr10.1279	0.283212	0.0569868	0	0.0599066	0.113377	0.112742	0.0688058	0.0258024	0.846878
hypothalamus	0.416699	evm.model.chr10.128	12.9257	2.3775	17.5402	3.46385	15.3266	10.6065	14.1836	7.983	14.9828
Abdominal-adipose	0.642755	evm.model.chr10.1280	48.7293	2.27691	1.98669	11.8642	36.2227	24.7104	4.30742	9.6855	48.2122
Subcutaneous-adipose	0.883063	evm.model.chr10.1281	0.248559	0.0415692	0	0.0608049	0.186675	0.138152	0.0335579	0.0785271	0.842169
skin	0.81642	evm.model.chr10.1286	0.333639	0.0689633	5.73248	0.0410923	1.67367	1.42627	1.80493	9.50091	2.87235
skin	0.84116	evm.model.chr10.1288	0.540333	0.410819	1.35858	0.0772758	3.84594	2.09858	11.6727	17.2008	1.85311
hypothalamus	0.623056	evm.model.chr10.129	10.4219	21.4553	67.881	1.04001	65.9164	34.8324	52.0351	8.13706	10.8605
Subcutaneous-adipose	0.490921	evm.model.chr10.1292	40.1602	9.23925	10.1238	19.6657	30.5199	25.2924	13.1065	18.6698	40.9508
ovarian-stroma	0.729329	evm.model.chr10.1293	10.3714	2.59217	8.77033	3.77452	45.8274	26.7242	12.5483	23.0807	11.3715
ovarian-stroma	0.671992	evm.model.chr10.1295	9.02055	2.83604	11.7064	5.85151	46.3087	29.258	18.5801	30.896	13.3686
ovarian-stroma	0.735963	evm.model.chr10.1296	6.77005	2.063	2.00618	2.20237	18.4645	8.65972	6.63917	3.20535	7.45664
hypothalamus	0.619338	evm.model.chr10.1298	51.1379	8.42023	78.6759	18.8153	26.6791	20.7202	35.4814	22.3895	55.9474
hypothalamus	0.984492	evm.model.chr10.13	0.634194	0.0306003	1499.03	0.1597	2.87469	2.71536	176.83	0.27346	2.45581
Subcutaneous-adipose	0.961061	evm.model.chr10.130	0.105187	0	0.0538626	0.0106845	0.0177792	0.00828863	0.0293371	0	0.722729
ovarian-stroma	0.603247	evm.model.chr10.1302	12.7913	12.6641	19.9711	10.857	45.0348	31.1763	27.3377	13.5778	14.5664
pituitary	0.893533	evm.model.chr10.1304	0.229981	0.0536962	0.89663	0.0109732	0.498527	0.489199	3.75555	0.0385857	0.98116
hypothalamus	0.853207	evm.model.chr10.1305	0.52677	0.773408	14.553	0.149694	2.01231	2.00456	4.20583	6.44187	0.975787
hypothalamus	0.764633	evm.model.chr10.1308	10.6165	1.12736	26.5703	2.06097	5.82869	4.18637	10.5457	5.20507	10.4596
Abdominal-adipose	0.803014	evm.model.chr10.1313	1.3055	0.0108753	0.0179197	0.118122	0.440429	0.340994	0.0552129	0	1.07377
hypothalamus	0.763158	evm.model.chr10.1314	5.94658	15.6846	46.6077	8.18006	14.2762	9.36863	17.466	9.04354	8.34377
hypothalamus	0.786966	evm.model.chr10.1328	9.70437	8.50525	52.8927	8.7236	20.6138	15.0199	11.4399	5.10244	11.0342
ovarian-stroma	0.596353	evm.model.chr10.1330	3.90789	2.07606	5.26281	1.59358	7.10724	3.44662	1.74852	1.39248	3.52254
pituitary	0.591754	evm.model.chr10.1331	27.0204	20.4486	22.8295	10.1729	35.3916	37.7962	64.0655	29.8307	25.746
Liver	0.99216	evm.model.chr10.1334	3.30858	0.0285276	0.463645	121.663	0.697924	0.479129	0.083161	0	2.56945
Subcutaneous-adipose	0.914455	evm.model.chr10.1347	0.157129	0.0848332	0	0.0153604	0.0931254	0.13774	0.0579037	0.0136509	0.817907
ovarian-stroma	0.725344	evm.model.chr10.135	8.03823	13.8162	3.23363	2.18298	38.4678	21.4021	3.37117	25.0432	7.43579
Abdominal-adipose	0.524805	evm.model.chr10.137	36.8864	35.2615	10.2229	7.23131	29.5829	24.392	2.48119	5.49722	25.557
granulosa-cells	0.562685	evm.model.chr10.139	40.5008	116.628	76.3018	16.4755	61.5234	73.5297	56.6875	40.8771	42.1279
Subcutaneous-adipose	0.330006	evm.model.chr10.140	32.9377	16.2769	27.0098	14.1517	20.2728	23.6645	21.7608	23.04	33.4172
pituitary	0.34257	evm.model.chr10.141	8.1944	6.51892	11.3292	7.83338	5.39973	8.07657	12.1977	10.0596	6.74113
skin	0.702784	evm.model.chr10.143	1.07711	16.9339	24.9123	0.540773	1.42464	5.11135	22.1419	30.8952	1.3182
Abdominal-adipose	0.681868	evm.model.chr10.147	4.85246	0.210994	0	0.653921	3.02832	2.43664	0.503956	0.838114	4.67786
granulosa-cells	0.410666	evm.model.chr10.148	8.30365	24.2216	18.8715	9.97363	18.5647	18.1032	17.8303	15.6127	6.93742
hypothalamus	0.944237	evm.model.chr10.149	1.80238	12.8663	383.626	3.70604	8.31931	8.63004	122.701	11.4283	1.68206
pituitary	0.37651	evm.model.chr10.150	117.455	169.128	226.863	81.728	139.011	187.578	238.918	155.024	114.918
ovarian-stroma	0.346055	evm.model.chr10.152	45.5436	54.5548	72.4291	20.3946	76.3389	62.1044	45.9641	56.3583	42.0229
granulosa-cells	0.394637	evm.model.chr10.153	16.2545	38.8014	33.9158	7.33551	29.7151	32.2438	33.8119	19.7041	14.9308
granulosa-cells	0.70048	evm.model.chr10.154	6.43953	33.4298	12.8838	5.05344	16.4466	12.0682	11.3053	9.6305	6.27578
pituitary	0.61925	evm.model.chr10.155	22.034	33.909	30.7128	7.17071	20.5338	24.6493	61.9454	31.2518	18.4242
ovarian-stroma	0.930463	evm.model.chr10.157	1.52333	11.1567	1.66119	0.791598	92.0367	28.6473	2.36844	2.84582	2.20502
Liver	0.909723	evm.model.chr10.159	8.80593	4.93129	1.02468	191.571	25.4577	15.0504	76.6358	2.31824	4.13257
hypothalamus	0.827797	evm.model.chr10.16	2.70204	2.94871	27.979	0.810654	7.51782	4.90971	15.1269	2.02265	2.50621
ovarian-stroma	0.830009	evm.model.chr10.17	0.781274	4.44296	1.5425	0.088236	14.1553	6.52694	2.77367	0.603236	2.49142
Subcutaneous-adipose	0.898578	evm.model.chr10.170	0.229219	0.412824	0.0186039	0.0220903	0.464853	0.176305	0.0609053	0.0190021	1.73015
Abdominal-adipose	0.624008	evm.model.chr10.188	148.28	142.503	17.1193	47.4909	15.6899	18.2719	63.7845	37.5199	103.638
Subcutaneous-adipose	0.89314	evm.model.chr10.192	0.240526	0.0416173	0.0050906	0.0510191	0.0668195	0.115093	0.0545427	0.0364337	0.714889
ovary	0.206877	evm.model.chr10.193	16.2548	15.8882	15.9869	10.6332	17.5258	19.0111	13.0852	18.3501	12.9006
hypothalamus	0.685315	evm.model.chr10.194	42.869	27.6403	100.15	9.12032	41.2903	40.7221	27.1823	27.1904	36.1097
ovary	0.349651	evm.model.chr10.195	68.3785	67.7702	71.7106	8.27512	49.2314	82.4318	32.145	80.1973	51.1674
Abdominal-adipose	0.654353	evm.model.chr10.198	64.0449	12.002	9.67797	3.61859	24.6032	28.6141	8.92649	48.051	41.6025
granulosa-cells	0.702599	evm.model.chr10.199	53.279	190.329	103.548	13.2772	21.7064	74.205	38.8301	106.449	41.5388
pituitary	0.474597	evm.model.chr10.2	8.50716	38.0872	40.3636	11.4328	15.3366	25.6632	40.703	24.2574	7.43599
pituitary	0.882222	evm.model.chr10.20	0.844945	1.08374	56.6538	0.110248	1.68326	1.54285	67.769	0.200762	1.73371
ovarian-stroma	0.894178	evm.model.chr10.201	1.14593	15.485	0.0529609	0.414302	61.3561	29.5048	0.118981	2.78076	2.44002
granulosa-cells	0.666652	evm.model.chr10.202	8.19088	50.5333	21.8944	7.62659	13.053	26.6881	35.7178	15.513	6.07766
skin	0.438185	evm.model.chr10.205	20.8704	26.8112	28.9629	6.64303	21.8151	31.7139	22.7857	38.9676	15.5385
pituitary	0.661708	evm.model.chr10.207	0.508541	0.240189	1.44523	0.0165589	0.190136	0.366088	1.47413	0.160014	1.06272
ovarian-stroma	0.411309	evm.model.chr10.208	12.9456	13.2742	15.5074	9.84288	24.3406	20.1334	19.3457	12.2592	11.3244
ovarian-stroma	0.512459	evm.model.chr10.210	9.19482	10.8043	12.4439	4.64234	21.5888	15.294	15.0527	8.88833	7.88322
ovarian-stroma	0.448652	evm.model.chr10.211	30.2961	18.2136	31.8295	10.9652	45.5421	37.6403	24.0381	20.4648	27.4288
pituitary	0.450158	evm.model.chr10.213	44.6969	130.138	68.3037	20.4878	120.622	137.843	149.219	84.346	49.9361
hypothalamus	0.897576	evm.model.chr10.219	0.571315	0.275572	9.34596	0.141921	1.34095	1.24995	2.52308	0.198696	1.35648
hypothalamus	0.795353	evm.model.chr10.22	0.612954	0.761501	7.10491	0.294298	5.18249	2.62567	0.63185	0.271999	1.25124
ovarian-stroma	0.942325	evm.model.chr10.220	1.36945	96.5092	1.54833	0.206042	694.955	186.238	25.411	7.99322	1.37837
Subcutaneous-adipose	0.531786	evm.model.chr10.221	50.0075	5.06689	32.4751	8.66473	40.4438	30.8936	13.625	10.584	51.1946
hypothalamus	0.423565	evm.model.chr10.224	159.535	157.135	358.228	141.696	335.437	252.195	248.236	180.252	177.472
hypothalamus	0.921505	evm.model.chr10.225	0.332291	0.339589	23.6386	0.914346	2.99999	3.11701	5.57342	0.0121885	1.55518
ovarian-stroma	0.558383	evm.model.chr10.228	20.7887	24.834	19.5506	7.8612	49.6737	23.0668	27.3967	38.7084	13.2873
ovarian-stroma	0.670875	evm.model.chr10.23	17.1042	32.1529	4.8665	6.80523	54.383	51.5921	1.39095	6.12656	23.152
ovary	0.816824	evm.model.chr10.232	0.160258	0.242559	0.152994	0.041218	2.30089	2.86446	0.0264667	0.00689289	1.26633
ovarian-stroma	0.623275	evm.model.chr10.233	28.9269	11.8836	2.29015	1.56551	30.1874	20.8805	2.8611	3.01149	19.5595
Subcutaneous-adipose	0.912019	evm.model.chr10.24	0.335106	0.00141388	0.0255474	0	0.095201	0.0301329	0.00801788	1.1661	2.36061
ovarian-stroma	0.745073	evm.model.chr10.241	0.604809	1.53933	6.10138	0.051239	7.77359	4.38134	1.20168	0.202029	1.77178
Subcutaneous-adipose	0.767201	evm.model.chr10.242	64.5509	0.662083	28.7282	7.71296	16.2938	10.1114	2.83937	15.4611	78.5869
Subcutaneous-adipose	0.716491	evm.model.chr10.244	81.4626	2.54536	48.9133	13.5872	28.4834	21.8745	7.09729	42.0515	108.469
Abdominal-adipose	0.534899	evm.model.chr10.245	65.4689	4.99094	55.7082	52.1546	14.4263	18.9082	22.8625	21.8932	52.6532
Abdominal-adipose	0.593038	evm.model.chr10.246	58.0238	2.66538	44.2193	34.9055	14.528	15.1439	15.3554	15.0868	47.0038
Subcutaneous-adipose	0.957971	evm.model.chr10.252	0.16067	0.00988303	0	0.0093879	0.0520734	0.0390781	0.00147069	0.00284332	0.819088
Abdominal-adipose	0.680116	evm.model.chr10.254	0.339795	0.0105222	0.175499	0.0103977	0.0132451	0.107538	0.0658492	0.158362	0.328145
hypothalamus	0.920736	evm.model.chr10.275	0.148518	0.0633848	8.49347	0.0021803	2.0853	1.65023	0.417833	0.139531	0.878808
ovarian-stroma	0.638598	evm.model.chr10.276	9.74592	6.09979	13.4278	4.80007	27.1213	21.2596	8.80747	6.4393	7.8337
ovarian-stroma	0.620686	evm.model.chr10.278	18.9623	14.8342	24.2215	6.7972	51.8751	30.6009	21.5891	17.981	22.4295
Subcutaneous-adipose	0.505953	evm.model.chr10.281	37.3661	16.6941	22.9865	16.4941	38.153	32.1216	36.8035	33.4691	59.2272
Abdominal-adipose	0.732624	evm.model.chr10.283	4.25037	0.146731	0.210533	0.107249	1.20184	1.10997	2.01499	1.0205	3.27976
skin	0.576744	evm.model.chr10.284	34.717	100.388	28.2362	19.626	31.8304	59.392	37.9172	103.763	39.2406
Liver	0.206696	evm.model.chr10.287	20.0267	31.8224	30.17	34.2987	26.9406	25.666	31.4151	27.0435	24.5897
skin	0.540948	evm.model.chr10.289	42.7519	14.5648	2.6355	3.51051	24.0931	29.7315	7.50547	45.1176	40.8978
Subcutaneous-adipose	0.687668	evm.model.chr10.290	3.30434	0.360657	0.742231	0.295486	6.65599	3.90067	0.395982	1.48744	6.86081
hypothalamus	0.450528	evm.model.chr10.297	143.663	119.766	281.938	30.5523	196.931	209.457	172.065	217.977	148.926
Subcutaneous-adipose	0.560435	evm.model.chr10.298	22.9795	2.64055	7.19482	9.10138	14.988	12.5626	17.3155	10.0437	27.5346
pituitary	0.458493	evm.model.chr10.304	293.496	182.371	231.84	379.312	246.839	201.301	457.971	159.584	289.213
ovarian-stroma	0.537071	evm.model.chr10.305	24.0927	9.47344	27.4767	5.26293	46.7749	33.0638	30.9367	21.3796	21.5418
ovarian-stroma	0.567167	evm.model.chr10.308	2.29069	0.122218	0.116269	0.222919	2.70883	1.81683	0.193774	1.93143	2.68563
pituitary	0.338751	evm.model.chr10.309	79.8468	122.134	164.426	44.6765	142	124.873	167.652	140.904	68.0155
Abdominal-adipose	0.435714	evm.model.chr10.31	42.2151	11.8705	15.9552	13.896	14.2919	28.9925	31.952	31.8216	41.7915
Abdominal-adipose	0.621741	evm.model.chr10.312	54.8306	3.98343	21.2656	5.27478	34.3041	24.3475	13.061	11.6848	52
Subcutaneous-adipose	0.757455	evm.model.chr10.313	2.77828	0.116502	0.23857	1.23252	0.750005	0.737799	0.281212	0.0149893	3.16945
Abdominal-adipose	0.571428	evm.model.chr10.322	355.674	18.7648	137.508	294.159	67.2985	74.4527	247.65	126.832	252.789
Abdominal-adipose	0.561503	evm.model.chr10.323	31.7417	3.52532	27.9262	4.03521	24.6814	15.3254	6.62719	5.06414	24.1642
Subcutaneous-adipose	0.419282	evm.model.chr10.324	16.9117	5.53202	9.86918	6.30286	21.2354	17.228	14.5547	8.87348	21.6343
ovarian-stroma	0.562488	evm.model.chr10.326	14.059	8.25938	13.3622	6.07528	32.005	20.8471	21.5954	10.6617	17.1604
Subcutaneous-adipose	0.919744	evm.model.chr10.338	0.240345	0.0230089	0.00699674	0.0486834	0.0921741	0.0843578	0.0170215	0.0304538	0.845798
Abdominal-adipose	0.33735	evm.model.chr10.339	16.3289	4.15582	13.066	10.9037	11.1732	9.90139	13.8438	8.96279	14.5562
pituitary	0.384972	evm.model.chr10.340	15.2923	5.88659	15.4116	11.8391	9.68325	8.60263	19.1068	12.6189	14.6752
granulosa-cells	0.55625	evm.model.chr10.342	2.95961	5.97393	1.49249	3.14177	2.39259	3.28601	2.2359	2.45758	3.24151
hypothalamus	0.349746	evm.model.chr10.348	123.01	77.2696	141.235	77.7819	77.8479	81.1541	88.6559	78.2194	130.771
ovarian-stroma	0.485942	evm.model.chr10.349	57.8684	25.1045	41.4742	36.0903	77.6551	50.1252	26.4781	23.9888	58.2241
Liver	0.987408	evm.model.chr10.35	1.13473	0.00565348	0.217539	34.8435	0.0890517	0.108223	0.160815	0.0132541	1.78085
ovarian-stroma	0.47175	evm.model.chr10.350	17.8303	4.04883	7.15666	5.8635	20.9775	14.9504	10.8941	7.31493	20.5921
Liver	0.980086	evm.model.chr10.351	2.32322	0.0530052	0.131621	39.115	0.343347	0.349551	0.579882	0.0923461	2.35845
Abdominal-adipose	0.677075	evm.model.chr10.352	26.8638	0.64722	2.33578	1.52704	9.98649	7.57786	6.56507	14.205	26.5555
ovarian-stroma	0.571279	evm.model.chr10.353	16.9055	1.36487	2.99438	3.6089	17.7516	11.7347	5.15537	3.68167	15.4384
ovarian-stroma	0.674123	evm.model.chr10.354	15.3652	4.52401	5.86613	4.00904	30.9053	15.5933	13.9321	6.42015	14.8606
pituitary	0.750428	evm.model.chr10.36	11.2289	75.5816	28.006	34.2731	26.6869	52.7592	186.418	137.502	6.16124
Abdominal-adipose	0.594821	evm.model.chr10.368	50.2551	6.30654	27.2647	1.78067	31.4025	22.8628	18.2426	7.94718	47.0917
ovarian-stroma	0.6336	evm.model.chr10.371	0.216573	0.0687809	0	0.0367019	0.434747	0.386874	0.0952644	0.0652061	0.40493
Liver	0.990729	evm.model.chr10.374	5.39264	0.106662	0.34369	174.031	1.19024	1.16421	0.337141	0.451514	3.92128
pituitary	0.784946	evm.model.chr10.376	0.366745	1.9213	9.38379	0.81126	8.36426	6.56203	19.9719	5.96635	0.984546
Liver	0.442338	evm.model.chr10.385	99.6128	112.531	201.563	221.601	118.983	129.559	118.789	116.614	90.9755
ovarian-stroma	0.482195	evm.model.chr10.389	45.677	23.5646	14.5642	7.97094	54.2525	49.0686	27.8616	22.5795	33.4511
Abdominal-adipose	0.752183	evm.model.chr10.391	9.63822	0.0806269	0.0188513	0.522014	6.16357	4.29179	0.0155596	0.0531416	7.96257
pituitary	0.692423	evm.model.chr10.393	2.81705	1.74223	4.98286	1.96452	17.6491	12.4978	23.5873	12.4126	3.97319
Subcutaneous-adipose	0.947177	evm.model.chr10.398	0.279632	0.00929232	0	0.0180195	0.0210419	0.0361308	0.00854411	0.0157843	0.919212
Subcutaneous-adipose	0.583643	evm.model.chr10.404	37.0283	4.01824	15.3836	9.52559	20.9134	17.7193	14.035	10.5417	38.7784
Subcutaneous-adipose	0.889488	evm.model.chr10.405	0.585841	0.0257366	0.203572	0.140639	0.152069	0.210751	0.0613135	0.0557501	1.62389
Abdominal-adipose	0.445482	evm.model.chr10.406	43.983	14.1584	16.7325	15.6381	35.3449	27.9607	16.6151	26.5115	42.1538
Abdominal-adipose	0.51759	evm.model.chr10.413	41.4001	9.60986	11.0235	11.0339	35.639	25.2708	10.5873	19.9866	36.6236
ovary	0.373408	evm.model.chr10.415	14.8402	16.8807	14.3087	6.88627	17.974	23.2725	16.271	16.4407	13.0575
ovarian-stroma	0.278713	evm.model.chr10.419	57.6577	52.1398	45.6691	36.5074	67.7736	59.7805	41.1651	44.3768	53.7774
hypothalamus	0.449322	evm.model.chr10.420	9.72535	21.8377	40.8032	5.84751	40.3271	39.0372	31.3858	20.0938	11.5011
hypothalamus	0.434115	evm.model.chr10.424	11.1132	29.7119	45.7738	7.29832	42.5965	35.9132	38.5852	29.0755	12.9278
skin	0.660526	evm.model.chr10.427	18.3309	5.31183	15.909	0.358614	6.25509	10.4081	7.89373	30.7408	19.0183
ovarian-stroma	0.621008	evm.model.chr10.429	7.61646	9.90762	6.0075	2.73954	19.6263	13.1518	8.07112	4.69976	7.31178
ovarian-stroma	0.401194	evm.model.chr10.43	8.12569	10.0925	6.68682	4.07898	13.3081	12.4889	9.01974	4.79578	8.46324
hypothalamus	0.614929	evm.model.chr10.431	55.1283	38.8468	129.742	19.4115	64.6993	60.2076	61.9571	36.4109	63.0185
hypothalamus	0.818081	evm.model.chr10.432	0.945035	0.272633	5.82273	0.1756	3.22305	1.49471	0.770147	0.0980666	1.49487
hypothalamus	0.509203	evm.model.chr10.438	31.7373	13.4174	43.9576	6.13128	22.3153	20.9437	29.0367	13.6261	35.3863
pituitary	0.499843	evm.model.chr10.439	7.26509	0.294757	6.41094	3.21837	10.9344	6.47195	11.2563	2.20701	8.23693
ovarian-stroma	0.509968	evm.model.chr10.440	38.7703	53.9804	26.3466	20.9068	97.0339	70.2783	65.9445	67.8214	36.3497
pituitary	0.664762	evm.model.chr10.441	27.2921	5.09647	25.3049	3.55856	43.7908	22.5866	63.2917	22.5022	19.6108
pituitary	0.608142	evm.model.chr10.444	6.51381	0.283817	1.56835	0.843958	3.94969	2.88069	7.8909	3.34503	5.35159
skin	0.475605	evm.model.chr10.445	36.6626	13.4368	17.3905	21.9822	31.358	24.2868	13.4309	45.1637	30.9213
ovarian-stroma	0.852973	evm.model.chr10.446	11.3138	35.1921	8.76863	3.55063	138.338	61.5961	19.5882	12.7737	9.93173
Liver	0.718605	evm.model.chr10.447	26.4514	3.18788	20.8651	65.9849	14.2782	11.5742	15.0848	23.0044	34.0967
ovarian-stroma	0.558283	evm.model.chr10.448	19.331	11.7544	15.6109	7.91369	39.057	27.7437	19.6228	15.2459	20.7947
ovarian-stroma	0.600828	evm.model.chr10.449	14.3916	8.88724	11.2496	4.79669	30.5753	21.2509	13.3724	11.5765	12.1137
ovarian-stroma	0.855149	evm.model.chr10.45	2.96628	7.22966	0.276894	0.717677	33.3568	21.4568	0.400394	2.6548	2.95177
ovarian-stroma	0.332968	evm.model.chr10.451	37.0323	25.012	13.2856	13.3795	39.5403	37.5218	27.3146	25.8106	31.6403
Abdominal-adipose	0.540945	evm.model.chr10.453	110.299	35.547	38.9404	35.5797	51.8482	51.5791	45.3332	57.2901	88.9485
ovarian-stroma	0.555468	evm.model.chr10.455	38.8628	61.4422	54.1018	11.8336	82.5117	57.6497	20.6892	17.1808	31.6726
pituitary	0.703287	evm.model.chr10.456	36.1798	35.8609	69.4952	27.2034	46.1401	56.0705	153.821	57.9161	36.2604
Liver	0.712959	evm.model.chr10.457	40.4613	21.9237	52.2831	148.085	61.3401	71.8498	35.7195	15.8689	40.6051
ovary	0.336964	evm.model.chr10.460	59.7669	91.3053	104.053	30.4715	112.216	120.523	87.0799	106.643	47.7515
Subcutaneous-adipose	0.637058	evm.model.chr10.462	0.857492	0.329978	0.630609	0.277698	0.778724	0.851623	0.394416	0.365405	1.54499
Liver	0.713424	evm.model.chr10.463	0.240367	0.263688	0.330744	1.47619	0.18776	0.371767	0.550262	0.611132	0.828601
ovarian-stroma	0.429456	evm.model.chr10.465	62.4465	22.7317	30.407	41.6319	71.5082	47.772	27.0212	40.2813	54.0971
Subcutaneous-adipose	0.794477	evm.model.chr10.467	0.243126	0.0191498	1.95232	0.0652725	0.202893	0.113078	0.919485	0.0414913	2.16327
ovarian-stroma	0.428709	evm.model.chr10.468	44.2111	20.1773	22.329	15.3849	56.42	41.6721	26.2924	40.4886	47.3028
ovarian-stroma	0.479399	evm.model.chr10.471	210.81	116.536	130.8	27.0489	266.563	203.669	101.933	124.491	194.896
Subcutaneous-adipose	0.307189	evm.model.chr10.476	38.2992	19.0398	39.6771	10.7901	38.3773	29.801	29.3075	33.3968	43.0653
ovarian-stroma	0.3378	evm.model.chr10.477	32.1251	35.4229	43.0543	13.6284	46.831	38.3351	25.0373	23.3113	37.1775
hypothalamus	0.544314	evm.model.chr10.478	27.7482	44.4617	79.4249	22.7884	50.8536	47.7788	32.8539	28.7363	34.3218
Subcutaneous-adipose	0.862155	evm.model.chr10.479	194.828	26.1732	12.0168	4.14412	16.893	20.3827	35.6912	70.6041	345.256
Subcutaneous-adipose	0.840897	evm.model.chr10.48	134.453	20.8386	10.8307	1.95049	12.474	17.1332	27.437	55.8099	220.711
hypothalamus	0.636536	evm.model.chr10.480	17.8423	42.878	102.964	22.1992	35.5486	46.5642	73.1469	42.3986	18.8116
pituitary	0.836378	evm.model.chr10.481	0.342948	1.9866	0.59174	0	0.672557	0.468594	4.83114	0.0200996	2.24132
pituitary	0.840302	evm.model.chr10.485	0.265621	5.00304	0.530449	0.0316022	0.731153	0.508498	8.30704	0	3.54258
pituitary	0.818145	evm.model.chr10.487	1.27849	5.10588	2.6013	1.07699	3.53334	2.85405	13.2209	0.452644	2.33152
ovarian-stroma	0.671097	evm.model.chr10.494	9.54598	12.5478	7.53863	6.03056	44.8506	31.5753	20.8333	15.5062	14.4344
granulosa-cells	0.344846	evm.model.chr10.495	89.4235	107.194	91.962	27.6176	51.7823	61.6774	70.5235	62.4209	106.423
Subcutaneous-adipose	0.381052	evm.model.chr10.496	56.0697	59.2389	64.2363	17.7096	41.412	46.434	43.026	40.4714	74.4404
hypothalamus	0.345143	evm.model.chr10.497	151.89	114.378	173.973	36.2273	76.4395	103.356	113.676	145.769	169.687
granulosa-cells	0.208267	evm.model.chr10.498	31.5541	44.2421	29.0795	32.2461	41.1894	41.0113	43.5616	30.2418	31.3396
ovarian-stroma	0.32397	evm.model.chr10.502	34.2102	21.55	12.5973	21.9106	36.7262	35.1185	23.5485	17.4359	32.2532
ovarian-stroma	0.404797	evm.model.chr10.503	22.0278	14.7589	8.67568	13.3563	28.3949	26.2085	14.9763	15.2537	19.9485
ovarian-stroma	0.499183	evm.model.chr10.505	25.8699	29.5364	28.587	12.8667	54.4205	39.921	34.3905	22.108	24.7581
granulosa-cells	0.964702	evm.model.chr10.506	7.49648	794.145	5.53318	5.48218	71.6466	118.852	5.41641	4.22282	5.60277
granulosa-cells	0.97188	evm.model.chr10.51	9.94405	1035.96	8.80865	8.54516	70.8311	101.615	14.0334	8.86734	10.4046
pituitary	0.827434	evm.model.chr10.516	1.03199	0.447699	12.2473	0.194952	1.5615	1.79991	15.424	0.847986	3.16183
Subcutaneous-adipose	0.963017	evm.model.chr10.517	0.332401	0.0441706	0	0.00808615	0.0985647	0.0482756	0.0119472	0	1.83682
Abdominal-adipose	0.733778	evm.model.chr10.52	215.688	31.2972	16.8037	10.4562	74.5253	59.6469	39.9617	24.3438	202.334
ovarian-stroma	0.836943	evm.model.chr10.522	0.730142	1.54477	1.38284	0.0449137	5.74115	1.63118	0.373462	0.407733	1.37404
Subcutaneous-adipose	0.885886	evm.model.chr10.530	0.331654	0.0406076	0	0.0198123	0.0907175	0.198578	0.0225064	0.0114157	0.783529
Abdominal-adipose	0.658978	evm.model.chr10.534	14.9693	1.98674	1.53249	6.01549	2.4049	2.94654	3.41985	13.6905	8.84236
Liver	0.537707	evm.model.chr10.538	191.809	24.7097	167.314	228.665	78.4736	58.884	53.3031	109.942	161.245
skin	0.594942	evm.model.chr10.539	13.4584	8.00783	10.2169	22.5777	19.2549	9.8352	12.367	31.9958	7.96312
ovarian-stroma	0.547415	evm.model.chr10.540	51.272	51.7656	63.913	19.8049	112.496	70.806	42.1276	57.8236	49.7986
ovarian-stroma	0.628162	evm.model.chr10.543	40.0293	22.4986	42.7427	11.879	88.4972	49.7055	23.077	29.9433	43.3773
Subcutaneous-adipose	0.500032	evm.model.chr10.545	44.9056	9.39986	23.9801	9.14727	35.2154	24.7058	18.5862	18.6647	46.1542
Subcutaneous-adipose	0.35087	evm.model.chr10.546	46.6081	18.8193	39.6421	14.9423	36.5933	31.0139	33.9275	30.5214	48.5396
hypothalamus	0.220721	evm.model.chr10.547	71.7009	50.14	80.1928	37.713	77.976	68.2236	65.0841	50.8965	78.2065
Subcutaneous-adipose	0.384604	evm.model.chr10.548	59.6985	22.5712	63.9865	26.5637	57.668	48.6205	40.7541	26.508	70.3552
ovarian-stroma	0.403154	evm.model.chr10.549	53.6522	25.9839	39.4723	19.3691	62.8866	44.6787	32.6104	30.1442	54.3578
hypothalamus	0.631672	evm.model.chr10.550	20.2808	30.3819	115.145	55.0767	31.4532	56.0248	76.4548	49.775	19.8421
Subcutaneous-adipose	0.282133	evm.model.chr10.551	83.7111	48.9628	59.41	49.7984	78.8892	79.3723	59.3715	66.0079	91.5077
Subcutaneous-adipose	0.65415	evm.model.chr10.552	0.594743	0.476195	0.573715	0.245519	0.32175	0.405037	0.567339	0.422958	1.30376
pituitary	0.791429	evm.model.chr10.56	2.75106	4.0616	13.429	20.9939	3.14861	1.69114	31.0209	3.67086	2.01435
ovarian-stroma	0.82312	evm.model.chr10.562	7.7002	6.2125	10.465	7.55951	48.1182	18.9107	4.30166	3.52305	9.4166
ovarian-stroma	0.639544	evm.model.chr10.564	3.77223	2.29399	21.5338	0.78085	27.384	18.2385	12.6199	11.2532	8.47312
skin	0.413385	evm.model.chr10.578	14.8229	29.3435	21.365	9.98197	26.2608	36.8522	27.4234	39.3337	18.5398
pituitary	0.53506	evm.model.chr10.58	0.514322	0.430767	1.74168	0.182361	1.2632	0.879909	1.82445	0.392656	1.38119
Subcutaneous-adipose	0.859967	evm.model.chr10.582	2.27422	0.0156855	0	0.235942	0.684351	0.571933	0.0799442	0.058335	3.49954
Subcutaneous-adipose	0.959653	evm.model.chr10.597	0.036627	0.00532472	0	0.0396422	0.0187236	0.0235717	0.0114677	0.0347529	0.527027
ovarian-stroma	0.362479	evm.model.chr10.600	11.1264	4.8265	11.2359	11.6791	14.6519	12.7725	5.94478	5.37417	11.7679
hypothalamus	0.518506	evm.model.chr10.601	8.39376	3.18484	14.0279	8.67098	7.26406	5.91587	6.64854	4.62346	9.33324
ovarian-stroma	0.930822	evm.model.chr10.603	0.0895631	0.362471	0.0470395	0.135932	7.48951	2.67458	0.00707808	0.00558618	0.82265
granulosa-cells	0.53056	evm.model.chr10.604	122.112	252.746	209.936	20.538	78.7323	124.27	133.997	120.947	138.662
hypothalamus	0.485999	evm.model.chr10.608	96.2874	115.265	149.229	10.5711	60.9922	77.5512	84.69	61.6734	106.599
granulosa-cells	0.820297	evm.model.chr10.61	3.53771	67.6919	16.3392	0.0747052	36.0114	26.1941	3.89354	4.32174	6.94341
ovarian-stroma	0.51749	evm.model.chr10.612	5.62286	1.71556	3.52022	3.76466	7.12293	3.04317	2.98776	2.09729	4.74356
granulosa-cells	0.742488	evm.model.chr10.613	2.49337	21.1024	3.14247	0.873806	9.71439	15.3413	3.0961	4.85213	3.95943
granulosa-cells	0.729975	evm.model.chr10.614	2.10744	16.2309	2.47961	0.403518	10.3804	11.5172	2.01385	3.6434	2.51653
ovarian-stroma	0.674862	evm.model.chr10.616	2.21802	7.41569	1.59573	0.419228	10.4897	9.3583	1.178	2.20985	2.88994
ovarian-stroma	0.812449	evm.model.chr10.619	2.05946	4.57064	0.701965	0.361932	16.6407	11.4793	0.715566	2.08778	2.99126
ovarian-stroma	0.651881	evm.model.chr10.62	23.1674	27.3422	4.14311	1.55677	55.4602	52.6427	4.12187	23.4122	18.0679
ovarian-stroma	0.330953	evm.model.chr10.620	27.3115	16.6895	41.0845	26.3616	43.4194	31.8578	38.8428	24.3348	25.9145
ovarian-stroma	0.404743	evm.model.chr10.624	45.7857	32.3854	44.6035	25.9472	79.194	64.38	57.8086	63.1041	43.112
Liver	0.764006	evm.model.chr10.638	1.88131	0.469214	5.99151	14.8721	2.3905	3.12281	9.61899	1.40025	3.20319
ovarian-stroma	0.340189	evm.model.chr10.639	28.9855	11.5112	34.3581	17.4728	35.7108	26.7956	20.6891	20.4908	28.1958
ovarian-stroma	0.62964	evm.model.chr10.64	44.4194	19.7683	17.5968	14.6866	87.5675	54.6892	31.4909	31.2538	45.5474
ovarian-stroma	0.454552	evm.model.chr10.640	20.5191	2.80605	11.2601	5.24569	20.6544	10.2982	12.4665	10.2752	17.2563
ovarian-stroma	0.737256	evm.model.chr10.641	3.44487	5.10343	7.34266	0.594516	26.594	17.3156	4.58916	13.2854	4.2236
granulosa-cells	0.60669	evm.model.chr10.643	7.63941	35.2749	27.1373	2.79845	11.4471	16.9687	27.8793	9.61512	7.50663
pituitary	0.593829	evm.model.chr10.644	39.6128	94.5336	71.7546	38.941	58.2438	56.7606	145.962	73.9384	40.5
ovarian-stroma	0.357364	evm.model.chr10.645	55.3441	48.0238	48.5644	14.7271	81.7183	68.905	60.1311	70.1106	54.3147
ovarian-stroma	0.7265	evm.model.chr10.646	12.6943	24.9705	6.24327	6.79117	57.3146	39.4217	19.8073	5.88668	9.58925
Subcutaneous-adipose	0.811601	evm.model.chr10.648	118.137	2.2874	6.80721	7.57995	25.2296	25.9313	15.4184	12.8869	142.17
granulosa-cells	0.653272	evm.model.chr10.651	34.9204	87.49	14.2173	9.68011	61.3212	45.1807	19.1866	31.1932	26.9822
Subcutaneous-adipose	0.822087	evm.model.chr10.652	0.116353	0.0388795	0	0.0643872	0.0375737	0.0537706	0.0292696	0.358832	0.491156
Abdominal-adipose	0.485534	evm.model.chr10.653	359.805	222.52	157.478	72.5018	211.674	203.698	138.658	167.011	307.319
Abdominal-adipose	0.392011	evm.model.chr10.654	169.506	155.486	67.3796	34.8506	143.313	109.577	68.3812	124.361	121.114
skin	0.492642	evm.model.chr10.656	685.591	934.852	313.4	253.638	519.647	668.185	536.509	1099.6	551.296
ovarian-stroma	0.564636	evm.model.chr10.658	35.528	63.2873	41.1331	16.286	110.116	87.558	51.6459	50.8501	37.2341
ovarian-stroma	0.282624	evm.model.chr10.659	57.1963	41.5923	63.0173	27.5378	71.3426	61.5444	56.8028	44.9968	56.7481
hypothalamus	0.723925	evm.model.chr10.661	1.20769	3.11688	10.4107	0.60039	3.78896	6.07513	3.74989	3.04618	1.40805
ovarian-stroma	0.442937	evm.model.chr10.662	20.6913	11.5734	14.9249	5.52968	27.1066	24.0169	11.8364	16.7934	15.4346
ovarian-stroma	0.633036	evm.model.chr10.664	45.7214	25.6538	28.6392	19.2576	90.0478	49.0653	35.4112	23.2551	37.3507
pituitary	0.702931	evm.model.chr10.667	1.64357	3.60168	1.25254	1.21675	0.927747	1.01525	6.32696	2.89557	2.48325
ovarian-stroma	0.601063	evm.model.chr10.669	56.2489	50.0218	37.5008	16.9655	106.33	77.9558	31.93	20.9286	47.7999
Abdominal-adipose	0.629611	evm.model.chr10.67	2.8643	0.234614	0.587093	0.550895	2.00519	1.38425	0.559733	0.806758	2.3587
hypothalamus	0.554672	evm.model.chr10.671	65.436	285.368	349.658	162.834	186.689	184.356	142.533	155.025	63.4563
Liver	0.84483	evm.model.chr10.672	23.0531	2.05544	15.8871	81.195	11.2685	11.101	13.4496	7.59935	16.3779
Liver	0.889579	evm.model.chr10.678	28.1732	5.00417	23.262	160.602	12.7067	14.5852	26.5405	13.6049	17.9939
Abdominal-adipose	0.409767	evm.model.chr10.679	575.988	516.653	228.331	126.365	525.567	479.654	114.969	157.697	570.5
Subcutaneous-adipose	0.815579	evm.model.chr10.68	0.326919	1.535	0	0.0132905	0.525342	0.383241	0.0541702	0	1.92356
granulosa-cells	0.414689	evm.model.chr10.680	7.19281	21.4909	14.2213	14.8102	16.777	13.4741	11.0804	14.0008	9.07428
granulosa-cells	0.736648	evm.model.chr10.683	14.622	33.3083	7.81596	0.0347893	22.6265	15.1317	1.10243	2.37185	6.4694
granulosa-cells	0.770286	evm.model.chr10.684	2.11132	3.03501	0.276098	0.171657	0.412214	0.624201	0.137592	0.260821	1.58357
Subcutaneous-adipose	0.73838	evm.model.chr10.69	227.209	37.8005	54.3893	69.7908	60.744	58.0283	47.7675	43.5403	286.326
ovarian-stroma	0.498066	evm.model.chr10.696	43.3252	10.4954	11.1164	13.7951	45.8393	29.8328	14.1468	18.7382	42.6163
ovary	0.581811	evm.model.chr10.698	61.9114	59.0326	91.1344	41.8799	198.919	215.325	100.378	83.8518	83.2655
hypothalamus	0.566072	evm.model.chr10.70	118.871	109.087	346.389	42.6826	217.043	168.244	240.43	167.649	138.455
skin	0.864175	evm.model.chr10.718	13.0161	0.129417	12.1798	0.0642424	0.720146	1.39309	1.15631	43.8805	19.0213
skin	0.583688	evm.model.chr10.719	7.27721	2.4122	16.6764	6.582	7.68824	6.20435	18.0853	21.532	6.78669
Subcutaneous-adipose	0.715316	evm.model.chr10.720	0.215272	0.0274612	0.783491	0.0271595	0.129048	0.176101	0.546086	0.0342186	0.851312
hypothalamus	0.848421	evm.model.chr10.721	0.366058	0.222504	5.37309	0.00180714	0.697292	0.449872	2.63851	0.393662	1.74589
hypothalamus	0.822534	evm.model.chr10.722	0.328246	0.116328	3.07657	0.0253352	0.653516	0.382406	1.6717	0.17215	1.01822
ovarian-stroma	0.649039	evm.model.chr10.723	52.8434	48.6847	33.3298	25.1477	138.994	94.729	34.1815	41.4084	59.9262
ovarian-stroma	0.35295	evm.model.chr10.726	25.8017	41.7046	40.1629	13.7363	50.4601	35.3056	45.5443	33.1833	25.7628
ovarian-stroma	0.699549	evm.model.chr10.728	15.3041	53.7735	26.4627	4.93831	126.292	75.4107	55.4372	56.9746	15.2539
ovarian-stroma	0.826119	evm.model.chr10.73	0.115034	16.3672	16.0458	0	48.9325	25.446	8.28064	1.0552	0.757428
skin	0.616813	evm.model.chr10.732	54.2686	18.9108	41.5822	16.82	24.5005	36.0441	61.8251	98.779	48.8555
ovarian-stroma	0.729095	evm.model.chr10.733	17.7534	19.0171	21.8773	3.51997	76.9924	49.2575	19.0301	15.1774	21.2282
ovarian-stroma	0.62933	evm.model.chr10.734	20.8718	31.1854	34.2172	5.77713	73.3	49.8051	30.8218	18.8159	25.8668
ovarian-stroma	0.468846	evm.model.chr10.74	38.8716	17.4424	45.2983	14.1043	66.9469	48.1972	43.8113	32.4785	44.2688
pituitary	0.434371	evm.model.chr10.740	37.3576	84.9601	64.7647	24.5939	78.6335	74.5686	111.469	100.303	39.2182
ovarian-stroma	0.614721	evm.model.chr10.741	24.0234	7.00596	12.365	23.3427	46.8889	32.1153	7.97671	10.0621	27.6315
ovarian-stroma	0.418075	evm.model.chr10.743	26.1166	23.3476	21.1361	12.3636	39.8781	29.0641	25.8543	22.2729	25.4932
ovarian-stroma	0.701745	evm.model.chr10.745	5.61183	9.61884	5.88905	2.07267	24.2956	18.8871	3.70638	6.31046	5.8739
ovarian-stroma	0.803966	evm.model.chr10.75	3.71893	4.56389	3.96923	1.38165	24.8391	15.2576	2.24644	3.2092	4.60762
ovarian-stroma	0.568183	evm.model.chr10.758	48.1609	30.2729	31.0049	9.61123	81.4537	47.5919	24.1074	43.8258	46.8093
Subcutaneous-adipose	0.867484	evm.model.chr10.76	0.330213	0.0846941	0.405967	0.0350528	0.238275	0.16772	0.492059	0.0575059	1.70874
Abdominal-adipose	0.420759	evm.model.chr10.763	33.7185	14.992	13.453	13.0248	28.1006	19.051	15.46	18.4609	33.7068
hypothalamus	0.921019	evm.model.chr10.766	0.751315	1.21627	122.342	4.5583	19.8507	17.2518	30.7503	0.530721	2.39212
hypothalamus	0.938081	evm.model.chr10.77	0.233405	0.824341	54.4558	3.0681	4.9561	3.10669	13.2318	0.103677	1.45082
pituitary	0.892851	evm.model.chr10.778	11.5086	5.7742	81.255	1.36353	11.1514	16.4725	177.025	16.1034	8.11604
hypothalamus	0.926253	evm.model.chr10.78	0.224739	2.35691	43.2883	2.26152	1.26711	2.27956	16.4879	0.0989716	0.56258
Abdominal-adipose	0.546531	evm.model.chr10.783	49.172	9.57988	16.3018	8.42093	27.8558	28.1811	23.657	18.8022	45.585
pituitary	0.490921	evm.model.chr10.784	22.6884	13.0204	2.45764	10.5876	10.5372	10.7239	27.2945	17.3044	23.8411
granulosa-cells	0.970178	evm.model.chr10.785	12.2959	575.087	1.23967	0.135281	15.4965	71.2094	3.23969	12.3413	21.2451
ovarian-stroma	0.391817	evm.model.chr10.786	164.561	193.469	216.667	76.729	277.527	233.807	152.154	136.038	176.871
granulosa-cells	0.299638	evm.model.chr10.787	191.557	301.28	253.744	93.5192	293.699	265.234	212.409	194.871	183.007
ovarian-stroma	0.473	evm.model.chr10.788	20.5585	23.0764	15.7955	11.0256	35.5656	27.3355	21.1275	11.2292	19.7963
granulosa-cells	0.406451	evm.model.chr10.79	13.2624	17.7845	6.26581	8.3432	14.8849	11.9093	12.8789	6.60631	10.297
hypothalamus	0.533742	evm.model.chr10.792	54.9834	62.6439	132.328	31.8444	56.2232	57.8047	113.545	66.8516	49.6955
ovarian-stroma	0.523559	evm.model.chr10.793	111.734	88.9385	60.6606	49.0195	174.682	108.12	66.6734	65.4737	115.185
Subcutaneous-adipose	0.442385	evm.model.chr10.794	24.8271	8.24522	9.8191	8.9641	19.9856	16.9901	11.9526	11.9283	25.2666
granulosa-cells	0.609188	evm.model.chr10.795	16.5739	86.3635	50.3873	8.32848	45.8112	53.5393	48.5896	32.327	14.4584
ovarian-stroma	0.483958	evm.model.chr10.796	2.38953	1.48166	4.05904	0.579375	4.50579	2.35975	3.23745	1.15954	3.33506
Subcutaneous-adipose	0.533447	evm.model.chr10.797	71.5579	26.7774	26.4462	31.6327	50.6212	36.545	24.9536	27.95	79.4346
ovarian-stroma	0.521768	evm.model.chr10.798	8.95718	4.33535	4.09772	2.64762	12.3536	8.71167	6.05477	4.21864	8.24013
Abdominal-adipose	0.548337	evm.model.chr10.799	33.2903	7.34889	5.25246	8.09491	18.7753	21.572	10.3551	15.9683	32.9213
ovarian-stroma	0.848824	evm.model.chr10.80	11.0777	17.1783	17.7476	5.2439	118.566	51.7928	18.6178	9.63903	12.0979
pituitary	0.356603	evm.model.chr10.800	20.6893	31.3286	32.6173	13.8034	31.0692	35.4137	43.1924	33.826	23.5714
Subcutaneous-adipose	0.829993	evm.model.chr10.801	0.240038	0.100016	0.721262	0.0692545	0.0431139	0.0961578	0.027407	0.623983	1.41262
granulosa-cells	0.712591	evm.model.chr10.811	0.390619	12.9038	7.21066	0.541819	3.81306	5.54474	5.79855	5.60555	0.764444
Subcutaneous-adipose	0.896692	evm.model.chr10.814	0.238575	0.0236578	0.0244655	0	0.224446	0.100354	0.0063168	0.105465	0.875153
hypothalamus	0.44125	evm.model.chr10.82	0.155965	1.16692	1.19716	0.0409786	0.726213	0.706561	0.857144	0.778909	0.91863
Subcutaneous-adipose	0.78553	evm.model.chr10.824	0.402712	0.307515	1.24325	0.0587034	0.853485	0.594006	0.266777	0.380658	2.39375
ovarian-stroma	0.69655	evm.model.chr10.833	7.39383	27.9095	8.03389	3.12839	47.6812	38.1813	12.816	10.6064	7.68177
ovarian-stroma	0.733071	evm.model.chr10.837	0.295559	0.303687	0	0.0347258	1.08594	0.726407	0.0356768	0.0262089	0.896681
Abdominal-adipose	0.610725	evm.model.chr10.838	28.7982	3.46879	18.651	2.84563	23.7972	13.7399	2.13187	5.13562	19.9134
Abdominal-adipose	0.742336	evm.model.chr10.844	43.9788	2.17681	17.585	1.84552	20.7881	13.8576	1.82963	3.5575	29.0139
Subcutaneous-adipose	0.401447	evm.model.chr10.846	120.917	18.6101	195.049	24.097	174.736	161.362	121.06	132.459	198.038
ovarian-stroma	0.358055	evm.model.chr10.847	35.0085	20.8528	22.288	39.5444	46.0108	33.1716	25.9712	22.2797	37.1749
Subcutaneous-adipose	0.549679	evm.model.chr10.848	116.007	30.7636	52.8193	32.8977	79.8917	59.3669	45.6708	55.7071	131.33
hypothalamus	0.69903	evm.model.chr10.852	37.5139	23.2897	133.006	2.33292	44.8937	40.2711	87.6778	31.5192	52.7488
skin	0.471473	evm.model.chr10.853	36.1428	61.4196	32.171	25.8959	69.1803	63.2475	80.8693	96.656	39.7563
ovarian-stroma	0.538501	evm.model.chr10.854	19.0939	16.1384	23.0931	11.9974	42.4019	33.776	16.2877	14.9566	21.2047
skin	0.614118	evm.model.chr10.855	1137.74	1710.04	731.908	620.113	1788.87	1652.39	1240.4	3255.27	1167.74
Subcutaneous-adipose	0.852345	evm.model.chr10.856	0.54401	0.129102	0.216437	0.104	0.274555	0.281785	0.241145	0.0726669	1.57775
hypothalamus	0.944214	evm.model.chr10.857	12.3056	1.73285	153.806	0.416748	28.097	11.7122	1.91424	1.44761	11.0153
hypothalamus	0.807437	evm.model.chr10.858	241.705	32.397	752.463	167.147	95.2388	84.1618	109.659	119.592	309.273
ovarian-stroma	0.630396	evm.model.chr10.860	2.81276	0.972896	3.79207	0.529486	7.92523	3.72177	7.36441	0.463841	3.77632
Subcutaneous-adipose	0.749965	evm.model.chr10.861	640.855	35.6118	191.887	86.7593	160.503	122.807	75.669	117.991	715.941
Subcutaneous-adipose	0.785665	evm.model.chr10.868	551.859	13.0872	106.258	76.0332	132.308	94.8509	35.9242	61.1274	624.868
pituitary	0.5536	evm.model.chr10.869	47.7032	66.8916	114.43	30.7757	72.1258	50.8005	130.68	29.9301	54.0272
Abdominal-adipose	0.56567	evm.model.chr10.871	71.1067	17.4923	12.8564	44.7771	38.5864	29.1124	21.9211	17.8631	64.4614
ovary	0.582036	evm.model.chr10.872	2.1401	0.42229	0.394941	0.186822	1.64022	2.19272	0.316417	0.221407	2.00962
pituitary	0.33059	evm.model.chr10.873	94.7598	162.421	92.5809	98.6964	137.922	135	168.664	86.5565	95.3046
ovary	0.337662	evm.model.chr10.874	13.5472	13.1744	11.6567	7.84442	13.8643	18.9788	18.41	8.47773	13.5884
ovarian-stroma	0.381303	evm.model.chr10.875	23.0035	16.0173	29.0384	5.10225	33.3064	28.6482	24.5404	16.8023	21.7001
pituitary	0.50739	evm.model.chr10.876	25.871	15.5294	26.5687	2.66324	8.16117	16.1146	32.542	17.1117	16.2243
pituitary	0.540208	evm.model.chr10.877	9.81324	5.5377	14.3252	2.39585	8.94855	8.26663	18.328	6.73802	11.3912
ovarian-stroma	0.808652	evm.model.chr10.878	12.3892	17.9522	15.7434	5.91572	90.9487	47.0939	20.2578	7.42879	12.442
ovarian-stroma	0.762264	evm.model.chr10.880	2.90964	26.7758	0.659674	1.62742	33.7189	19.6648	0.67191	7.61952	4.20072
ovarian-stroma	0.678687	evm.model.chr10.886	9.90936	3.75168	1.95829	2.45142	17.264	8.67708	3.59101	7.65738	6.38094
ovarian-stroma	0.461812	evm.model.chr10.887	29.5457	32.5932	25.8624	8.66398	47.5365	38.7167	22.7114	20.6585	25.9166
ovarian-stroma	0.725929	evm.model.chr10.888	13.0978	10.1037	7.48344	10.1825	45.7186	28.5526	7.07491	11.0014	12.7449
granulosa-cells	0.839584	evm.model.chr10.890	2.43952	19.5493	3.19962	0.773344	0.70101	1.89912	1.47939	8.82289	5.7733
ovarian-stroma	0.467136	evm.model.chr10.891	16.7654	10.9475	16.9446	11.4326	31.2423	22.8469	20.5472	14.8349	18.8641
Subcutaneous-adipose	0.80048	evm.model.chr10.892	0.19742	0.0155034	0.424265	0.175752	0.0641525	0.0778623	0.396297	0.0185574	0.858191
hypothalamus	0.978319	evm.model.chr10.894	11.6991	11.7001	847.938	5.59574	11.2586	10.3942	72.6589	10.9193	12.8501
Subcutaneous-adipose	0.389127	evm.model.chr10.895	26.9069	9.23423	14.9994	6.14294	25.4048	22.6288	16.8361	19.8369	29.0548
Subcutaneous-adipose	0.607749	evm.model.chr10.898	8.16175	0.748599	3.44125	0.851266	6.4775	6.43047	3.29985	4.31962	10.749
Abdominal-adipose	0.745847	evm.model.chr10.9	43.5537	4.47692	6.10578	9.01298	6.74862	12.8715	3.82218	26.5631	18.9535
Subcutaneous-adipose	0.938707	evm.model.chr10.900	0.256612	0.048975	0	0	0.106491	0.229058	0.144913	0.01686	1.63745
hypothalamus	0.994299	evm.model.chr10.904	0.229958	0.0314497	27.5433	0.0645643	0.144008	0.206315	0.217734	0.0254472	0.336787
Liver	0.987283	evm.model.chr10.913	1.59364	0.00548224	1.96705	42.1683	0.0659287	0.20956	0.0694569	0.00594831	0.372804
skin	0.725379	evm.model.chr10.917	0.159633	0.0490473	0.0411283	0.0442717	0.0761951	0.265644	0.0891508	0.469861	0.307199
pituitary	0.889892	evm.model.chr10.919	0.0836793	0.597216	36.3437	0.0309109	2.80656	1.00306	46.7741	0.020005	0.316585
hypothalamus	0.992814	evm.model.chr10.920	0	0.117239	13.932	0	0.279767	0.0388644	0.294617	0.0177322	0.0527395
Abdominal-adipose	0.397425	evm.model.chr10.921	73.9652	28.272	52.3113	16.4611	54.2385	49.2109	57.5433	34.9804	63.5394
pituitary	0.64855	evm.model.chr10.924	9.50222	12.8571	30.1035	5.17125	31.8011	21.6251	47.8951	13.4181	10.1836
Abdominal-adipose	0.640325	evm.model.chr10.929	23.3461	2.40731	6.491	5.01581	12.0088	8.68982	8.95902	4.68048	18.924
pituitary	0.959141	evm.model.chr10.930	0.342036	1.59573	13.2787	0.21806	5.85735	1.21232	74.5975	0.435542	1.44404
ovarian-stroma	0.462418	evm.model.chr10.934	41.3805	29.3332	31.0574	18.0761	69.2614	49.6736	50.6798	31.4686	46.2003
ovarian-stroma	0.632543	evm.model.chr10.937	8.24052	4.66809	6.57514	4.54738	18.6881	12.8567	4.38321	4.92881	8.73681
Abdominal-adipose	0.728704	evm.model.chr10.943	15.1405	0.109658	0.053016	2.77589	10.1894	6.57561	0.335985	0.443276	12.3776
Abdominal-adipose	0.535417	evm.model.chr10.947	84.0834	10.8315	31.9065	23.6518	40.9838	42.6343	40.5243	38.585	83.3928
ovarian-stroma	0.480952	evm.model.chr10.953	6.0327	5.57172	8.40505	2.87337	13.0068	9.00297	11.3338	4.77581	6.01373
ovarian-stroma	0.652652	evm.model.chr10.954	36.0094	30.1621	56.3244	28.908	126.702	57.4119	71.0187	31.3496	40.8937
ovarian-stroma	0.52104	evm.model.chr10.955	70.3753	62.6156	70.7815	34.5236	148.43	96.2251	88.6969	76.7135	68.8062
ovarian-stroma	0.806739	evm.model.chr10.956	0.967579	6.11802	1.1625	0.302732	12.8042	7.33986	1.23529	0.783666	1.88668
pituitary	0.417425	evm.model.chr10.957	8.77445	13.339	21.8917	6.5917	22.1598	20.5224	26.0681	18.1901	10.0241
pituitary	0.948	evm.model.chr10.961	1.71399	17.0715	631.051	6.07666	32.2448	109.735	1950.93	9.81538	3.88223
ovarian-stroma	0.706662	evm.model.chr10.963	4.69522	10.2528	3.18809	1.23209	17.4617	10.3848	4.30796	2.11603	4.80054
Abdominal-adipose	0.544803	evm.model.chr10.964	135.969	57.884	61.9554	41.4448	36.6559	53.563	57.0192	58.984	127.635
Subcutaneous-adipose	0.523743	evm.model.chr10.965	1.34031	1.5326	0.34284	0.430389	2.3668	2.1966	0.958197	1.02301	2.6747
ovarian-stroma	0.779991	evm.model.chr10.966	10.9899	20.1482	10.9504	6.27292	67.9481	35.2562	14.5248	11.5605	9.89095
hypothalamus	0.281417	evm.model.chr10.967	28.9082	6.20997	28.9816	28.5247	18.0622	19.0741	22.2942	17.8959	25.6364
Abdominal-adipose	0.255817	evm.model.chr10.969	21.9572	9.5913	17.9225	12.6759	15.4852	15.6826	18.3305	20.9215	20.1117
Subcutaneous-adipose	0.892982	evm.model.chr10.970	0.32536	0.196651	0.0655468	0.0575441	0.139229	0.138642	0.114549	0.239249	1.49131
Subcutaneous-adipose	0.469253	evm.model.chr10.971	20.4245	6.51201	10.5812	3.95037	20.2303	13.9362	9.78498	6.70319	21.6965
Subcutaneous-adipose	0.409914	evm.model.chr10.972	24.0586	11.4852	16.9419	5.52657	20.8156	17.1534	15.8115	9.42813	25.6786
Subcutaneous-adipose	0.275443	evm.model.chr10.973	24.3958	19.4808	15.925	6.55883	24.5202	20.199	21.498	14.5431	25.3812
skin	0.514821	evm.model.chr10.974	96.3704	289.847	168.559	85.7009	212.003	270.398	388.812	408.502	73.8821
skin	0.645908	evm.model.chr10.975	41.7276	312.928	70.849	71.5046	140.379	250.73	301.366	431.879	33.9137
ovarian-stroma	0.739584	evm.model.chr10.976	20.9339	47.0814	26.2032	17.5342	121.897	77.5453	20.2206	22.4907	21.9425
skin	0.569016	evm.model.chr10.977	40.1182	155.064	77.9171	67.1694	57.0119	94.0719	170.151	200.291	29.0744
Liver	0.755522	evm.model.chr10.980	16.5096	10.195	22.8732	60.6259	11.3628	16.3817	9.61874	17.5105	14.1219
hypothalamus	0.500098	evm.model.chr10.983	57.5273	27.4237	108.782	19.0232	63.6127	54.1428	92.5707	50.8791	69.8616
ovary	0.303142	evm.model.chr10.984	96.8021	203.983	198.092	70.4205	156.122	220.79	197.655	206.327	101.47
pituitary	0.424512	evm.model.chr10.985	16.3013	12.6675	12.4772	6.3788	11.1779	10.5498	20.8027	14.1	12.1212
pituitary	0.621882	evm.model.chr10.987	8.22061	42.6019	7.72159	4.60501	23.0968	29.8274	47.136	17.8936	8.61697
hypothalamus	0.751095	evm.model.chr10.991	8.64883	1.0847	35.8758	2.23812	8.3521	11.3901	11.5167	18.7139	9.49277
Subcutaneous-adipose	0.964585	evm.model.chr1.100	0.0705409	0	0	0.0465234	0.123858	0.0807291	0.0636688	0	1.36001
hypothalamus	0.589205	evm.model.chr1.1002	5.19771	40.6841	53.7883	0.362488	42.9939	31.4399	12.8861	37.412	5.79147
hypothalamus	0.908962	evm.model.chr1.1004	0.0920424	0.0760536	7.54569	0.00364875	0.933305	1.21478	1.9623	0.0601614	1.15327
pituitary	0.999802	evm.model.chr1.1009	0.316092	0.099143	46.1734	0.00771014	0.289516	0.335981	30748.7	0.154555	1.22511
ovarian-stroma	0.486089	evm.model.chr1.1011	19.0362	7.72913	10.7954	5.90576	26.4798	17.1721	19.8089	8.52395	19.8948
ovarian-stroma	0.262284	evm.model.chr1.1012	28.9544	33.1067	22.8455	30.0864	42.0748	37.917	28.4786	32.2184	34.7074
pituitary	0.786958	evm.model.chr1.1016	2.08659	0.591987	7.24819	0.760601	2.0015	1.74109	11.3047	1.03578	3.80122
pituitary	0.902264	evm.model.chr1.1017	1.02497	2.50537	7.05762	0.697225	2.06159	2.97122	24.342	0.619143	2.09554
pituitary	0.732708	evm.model.chr1.1018	39.0479	140.194	52.6797	11.9424	50.6851	44.5856	189.686	31.9249	34.5533
ovarian-stroma	0.342522	evm.model.chr1.102	11.5871	11.9136	6.90049	5.35876	15.5553	13.6899	15.098	5.47472	11.7955
pituitary	0.999576	evm.model.chr1.1020	0.0521391	0.764896	154.965	0.0108035	1.78111	0.840922	54451.4	25.6761	0.542975
hypothalamus	0.388232	evm.model.chr1.1024	124.755	250.955	253.426	70.2475	168.583	189.314	183.727	108.012	144.71
hypothalamus	0.97016	evm.model.chr1.1026	2.50425	0.822804	85.2985	0.533093	0.832871	1.63241	9.79417	1.21785	3.02517
Subcutaneous-adipose	0.562657	evm.model.chr1.1030	30.7395	9.6056	16.3292	7.0278	32.9744	25.5988	13.9081	11.1087	42.0985
pituitary	0.595801	evm.model.chr1.1034	121.652	120.61	131.594	113.497	186.67	225.47	368.532	192.062	100.128
Abdominal-adipose	0.513851	evm.model.chr1.1036	47.6289	9.21119	34.3919	6.98824	28.9209	28.1799	26.5739	14.9842	35.9875
hypothalamus	0.797745	evm.model.chr1.1039	2.75503	0.0677968	6.48741	0.218554	2.15765	1.6636	0.669849	0.107981	2.85645
Subcutaneous-adipose	0.729168	evm.model.chr1.1041	0.318931	0.14837	1.3032	0.124728	0.627421	0.750201	0.43354	0.154875	1.78213
ovarian-stroma	0.742234	evm.model.chr1.1044	29.4789	41.004	20.4912	8.59563	122.112	76.8434	18.0832	28.0836	29.2314
pituitary	0.756084	evm.model.chr1.1046	2.68896	5.28623	17.1085	1.84713	13.1865	10.2117	31.2362	7.04871	3.57442
hypothalamus	0.519396	evm.model.chr1.1048	22.8023	23.4977	73.7841	13.6984	39.0141	44.5124	62.7525	51.3609	26.0489
ovarian-stroma	0.484984	evm.model.chr1.105	18.6565	6.93261	3.87154	5.48911	19.8726	16.2185	4.2625	7.35486	19.092
hypothalamus	0.851902	evm.model.chr1.1050	8.25106	15.7269	75.9575	4.82168	16.0915	14.7805	14.7998	8.51954	7.00247
Subcutaneous-adipose	0.422138	evm.model.chr1.1051	0.616518	0.350323	0.746649	0.689665	1.05195	0.67832	0.316911	0.845051	1.14547
skin	0.482909	evm.model.chr1.106	4.76959	2.54867	2.54035	5.81487	5.18081	3.90188	2.24763	7.83816	5.42055
hypothalamus	0.786661	evm.model.chr1.1064	6.75381	6.71681	48.4076	2.39698	20.6899	12.6739	18.7287	9.30679	5.35092
Subcutaneous-adipose	0.759433	evm.model.chr1.107	1.97094	0.0139473	0	0.368944	1.66609	0.893653	0.0455239	0.0875109	2.62225
hypothalamus	0.96056	evm.model.chr1.1077	0.542312	0.329184	50.641	2.36637	1.22376	1.50958	6.60991	2.6215	0.775712
hypothalamus	0.242342	evm.model.chr1.108	72.4087	55.247	90.8851	35.0077	85.5836	83.4094	75.6456	61.9198	81.6568
ovarian-stroma	0.771436	evm.model.chr1.1082	4.30443	17.29	1.16113	2.27183	37.805	29.4155	4.40461	5.88425	4.39519
Subcutaneous-adipose	0.97351	evm.model.chr1.109	0.0848792	0.00982354	0	0	0.010536	0.0318323	0.191766	0.00650243	1.58237
skin	0.435113	evm.model.chr1.11	31.927	44.4056	41.4562	21.9747	47.7565	44.6309	21.8962	63.4507	32.6926
Subcutaneous-adipose	0.858267	evm.model.chr11.1	0.467469	0.0357436	0.0479269	0.0782686	0.315545	0.191332	0.0838793	0.0724871	1.14004
granulosa-cells	0.526897	evm.model.chr1.110	14.7727	29.2866	10.0294	8.38819	16.9892	18.554	13.3182	19.3056	9.48728
skin	0.365864	evm.model.chr11.1004	7.26292	19.9995	17.3917	11.6959	16.2247	14.2536	12.0677	20.4655	4.92738
Subcutaneous-adipose	0.916921	evm.model.chr11.1010	0.0651504	0.0289345	0.0371707	0.00642424	0.0333363	0.0214417	0.0204603	0.00243469	0.324018
Subcutaneous-adipose	0.948296	evm.model.chr11.1031	0.0517029	0.0154891	0.107609	0.00251354	0.0458556	0.0937857	0.0168907	0	0.807117
Subcutaneous-adipose	0.975369	evm.model.chr11.1033	0.088566	0	0	0	0.0214652	0.055659	0.0287678	0	0.98684
granulosa-cells	0.869245	evm.model.chr11.1035	0.265545	2.60705	0	0.0696651	0.649405	1.07956	0.134615	0.0567616	0.471517
Liver	0.951253	evm.model.chr11.1036	0.96488	1.64251	0.649998	17.3969	0.214698	0.688506	0.965887	0	1.65788
Subcutaneous-adipose	0.868571	evm.model.chr11.1043	0.350323	0	0	0.494158	0.0172154	0.0882128	0.0139427	0.012628	0.928715
Subcutaneous-adipose	0.958548	evm.model.chr11.1046	0	0	0	0	0.0642385	0.0895246	0.0167974	0	0.514334
Subcutaneous-adipose	0.90999	evm.model.chr11.1051	0.146176	0.0263678	0	0.0123245	0.048773	0.157686	0.0364421	0.014113	0.613656
Abdominal-adipose	0.471452	evm.model.chr11.1053	30.823	6.82409	7.88304	5.81857	25.6876	30.1696	17.6207	19.3187	17.0093
Subcutaneous-adipose	0.985985	evm.model.chr11.1057	0.0724232	0	0	0	0	0.00829515	0	0	0.719946
ovary	0.797165	evm.model.chr11.1065	0.842561	0.298209	0.92413	0.142043	24.2635	26.2082	1.36942	12.9985	1.68929
hypothalamus	0.913896	evm.model.chr11.1066	4.27913	4.56499	88.3915	0.127597	15.3365	12.213	14.9312	4.58356	4.85095
ovarian-stroma	0.638964	evm.model.chr11.1072	1.18754	5.10203	8.14329	15.6226	20.0102	16.4978	8.38099	1.11119	1.7498
Subcutaneous-adipose	0.626948	evm.model.chr11.1074	27.5483	2.05604	3.16249	16.7475	8.58126	17.5683	4.43909	9.35315	29.9744
hypothalamus	0.267794	evm.model.chr11.1076	103.245	121.365	167.299	95.8802	157.991	115.474	128.778	164.886	92.3604
ovarian-stroma	0.554002	evm.model.chr11.1080	44.7195	44.8151	20.3631	50.9265	97.6696	65.339	47.1914	28.8089	46.3202
hypothalamus	0.491275	evm.model.chr11.1082	71.7612	16.3724	91.4256	29.7774	44.7699	43.0495	56.3664	31.1052	78.882
pituitary	0.623389	evm.model.chr11.1083	16.4107	33.6645	30.6125	63.3748	76.6394	61.8035	103.274	14.464	14.1832
skin	0.401434	evm.model.chr11.1087	1946.99	1358.47	1107.61	811.791	1553.74	1466.67	1530.34	2493.03	2162.37
pituitary	0.493551	evm.model.chr11.1088	26.0697	56.1322	61.3666	18.1844	33.948	39.9231	75.9415	45.1739	26.886
granulosa-cells	0.412782	evm.model.chr11.1089	29.0068	51.1839	41.5509	9.61818	36.8292	35.334	37.8747	25.7531	24.4823
hypothalamus	0.734301	evm.model.chr11.1092	0.202258	0.289998	5.48071	0.00142837	3.18903	4.20215	2.57892	0.303255	0.882733
ovary	0.700588	evm.model.chr11.1096	0.0780829	0.233252	3.68801	0	3.30007	4.37201	1.81466	0.192318	1.16586
Abdominal-adipose	0.896428	evm.model.chr11.1099	10.8253	0.159935	4.12483	0.266608	0.640309	1.04195	0.879241	0.113395	1.74328
ovary	0.704786	evm.model.chr11.110	4.53564	0.342489	0.586578	5.00058	5.59984	10.7916	0.384459	1.69117	7.34581
hypothalamus	0.438391	evm.model.chr11.1100	41.8981	24.137	81.061	49.6849	43.9351	60.0555	19.094	78.951	46.4412
Subcutaneous-adipose	0.958744	evm.model.chr11.1104	0.0916647	0	0	0.0481285	0.0232684	0.186795	0.0170436	0	1.11167
pituitary	0.986426	evm.model.chr11.1107	1.26123	0.100037	1.14356	0.107187	0.537716	0.582093	65.842	1.00907	2.40899
Subcutaneous-adipose	0.966653	evm.model.chr11.1110	0.0873035	0.0203902	0.00786982	0.0103804	0.0211131	0.0626561	0.0246782	0.00787863	0.908151
Liver	0.590375	evm.model.chr11.1111	28.5449	29.5028	20.4009	66.8057	26.9213	24.9731	32.9275	23.7862	31.8653
Subcutaneous-adipose	0.46653	evm.model.chr11.1118	202.788	117.495	54.8893	166.643	151.646	159.675	95.7485	102.517	246.359
ovarian-stroma	0.539557	evm.model.chr11.1119	0.693299	1.39589	1.43066	0.0127834	2.90773	2.71831	2.50333	0.505695	1.45079
Abdominal-adipose	0.84009	evm.model.chr11.1120	215.463	47.5775	14.946	0.275806	4.69356	9.8486	1.71997	29.4752	167.1
Abdominal-adipose	0.846796	evm.model.chr11.1132	164.328	26.8517	9.47899	0.212869	3.80824	8.11663	0.917806	16.3785	135.641
Subcutaneous-adipose	0.549284	evm.model.chr11.1133	0.151948	0.851732	0.914186	0.00373051	0.464893	0.354374	0.261712	0.829005	1.06264
Abdominal-adipose	0.345085	evm.model.chr11.1134	43.675	23.3629	32.1716	11.1808	43.0602	32.6614	22.7852	20.3904	43.2145
pituitary	0.518612	evm.model.chr11.1135	15.3151	11.4151	17.5146	5.56681	10.6633	11.7483	25.8465	13.6592	13.6552
pituitary	0.352552	evm.model.chr11.1137	15.296	5.98218	11.9949	4.053	16.017	13.8373	17.7338	9.46219	15.211
ovarian-stroma	0.917589	evm.model.chr11.1139	0.188264	3.12343	0.615144	0.00472483	31.2071	9.86316	5.75497	0.356133	0.668527
Subcutaneous-adipose	0.51329	evm.model.chr11.1140	5.05981	1.50858	2.78614	2.68064	3.13982	2.73935	3.5068	1.65695	5.92706
ovarian-stroma	0.569651	evm.model.chr11.1143	59.332	29.8137	53.717	17.318	95.2635	57.5579	34.0782	25.8121	50.3438
Subcutaneous-adipose	0.979851	evm.model.chr11.1144	0.0356304	0	0	0	0.0877426	0.0138886	0.04541	0.0210009	1.26351
ovarian-stroma	0.510319	evm.model.chr11.1145	27.7264	12.9342	17.1682	7.35784	35.5865	23.1969	9.7181	16.2335	25.0731
ovarian-stroma	0.829215	evm.model.chr11.1147	1.19336	33.4206	0.510792	0.225274	50.8039	28.9965	0.493917	2.48181	2.08991
hypothalamus	0.416821	evm.model.chr11.1148	15.2914	19.196	29.9109	6.8832	13.2552	22.4887	22.0706	19.3023	21.0597
ovarian-stroma	0.681649	evm.model.chr11.1149	13.2491	103.569	12.9017	10.2901	109.898	60.1458	21.9543	47.6642	10.1148
Subcutaneous-adipose	0.916717	evm.model.chr11.1151	0.149213	0.011109	0.00633611	0	0.0323241	0.0420668	0.0133595	0.0021267	0.385036
hypothalamus	0.990319	evm.model.chr11.1152	0.138851	0.19553	73.9228	0	0.45642	0.482398	0.154318	3.53093	0.766746
ovarian-stroma	0.89111	evm.model.chr11.1154	0.188982	0.216929	0.278486	0.0611959	6.55336	3.96983	0.0320265	0.0647117	0.896588
Subcutaneous-adipose	0.946081	evm.model.chr11.1161	0.268474	0.00706364	0.0229991	0	0.0876814	0.0939845	0.0121773	0.176714	1.55117
hypothalamus	0.460278	evm.model.chr11.1162	8.68894	6.3264	14.5291	2.01437	11.5607	8.32561	9.58626	6.98901	9.24187
Abdominal-adipose	0.522429	evm.model.chr11.1165	116.958	33.4045	37.7982	57.5081	54.5648	48.9125	37.1872	63.2023	114.267
Subcutaneous-adipose	0.91155	evm.model.chr1.1117	0.0681322	0.0044712	0.0420837	0.0789794	0.0904318	0.0862649	0.0160073	0.00652864	0.555253
hypothalamus	0.64442	evm.model.chr11.1178	9.62499	4.3721	25.1635	4.7768	19.6337	10.6292	7.90875	3.27132	11.3642
Liver	0.885611	evm.model.chr11.1179	18.223	1.38059	13.0009	105.825	24.9142	17.9987	8.08066	4.81011	8.4341
hypothalamus	0.792961	evm.model.chr11.1187	0.0719985	3.33958	5.14044	0.0397143	1.50446	0.948546	1.96099	0.490249	0.158643
ovarian-stroma	0.282769	evm.model.chr11.119	42.1565	46.8382	57.1477	24.8558	63.7776	63.1013	51.1351	40.1045	40.607
skin	0.526985	evm.model.chr11.1191	1.2776	0.163617	0.331866	0.195083	1.46677	1.96454	0.420765	2.03378	1.87582
Subcutaneous-adipose	0.798502	evm.model.chr11.1195	263.566	2.621	22.9155	233.394	28.5397	14.9846	14.3094	17.7568	371.026
Subcutaneous-adipose	0.908004	evm.model.chr11.1196	0.099765	0.122709	0	0.00271795	0.0857263	0.0522992	0.0478038	0	0.558479
hypothalamus	0.838509	evm.model.chr11.1204	0.586258	17.8645	29.035	0.534183	4.77254	6.71379	3.68306	1.29646	2.06027
Subcutaneous-adipose	0.871535	evm.model.chr11.1206	0.0169893	0.0465717	0	0.0178276	0.272692	0.113762	0.0210211	0	0.475679
Subcutaneous-adipose	0.789907	evm.model.chr11.1207	0.984212	0.0498357	0	0.0722644	0.523986	0.478847	0.0631034	0.038707	1.31546
Subcutaneous-adipose	0.628967	evm.model.chr11.1211	90.2161	20.607	25.0215	19.0446	55.8742	57.6425	21.0939	44.8694	112.648
hypothalamus	0.986792	evm.model.chr11.1217	0.0760571	0.00332091	31.2411	0	0.232147	0.682979	1.06357	0	1.24287
hypothalamus	0.566687	evm.model.chr11.1220	199.201	292.907	612.794	209.503	282.924	337.027	365.739	239.722	197.228
hypothalamus	0.792096	evm.model.chr11.1229	24.6654	1.78352	60.0682	13.2506	2.38366	4.05618	27.8477	14.5567	11.3636
ovary	0.349852	evm.model.chr11.1231	339.595	136.02	214.141	147.248	295.426	347.704	204.649	190.985	280.411
Liver	0.976919	evm.model.chr11.1234	0.258454	0.0103451	0	8.91144	0.0836765	0.0926988	0.0144681	0.0591007	1.12677
hypothalamus	0.532339	evm.model.chr11.1236	22.8171	7.00418	38.6681	12.2574	26.6418	23.3601	18.3136	11.9904	22.2838
hypothalamus	0.645434	evm.model.chr11.1252	45.3359	42.4595	95.968	6.18068	54.449	50.5139	15.1142	23.3758	34.7869
ovarian-stroma	0.585995	evm.model.chr11.1257	26.6453	30.8318	68.3775	23.5609	95.9039	62.8391	47.0171	30.8767	27.4892
ovarian-stroma	0.649901	evm.model.chr11.1259	39.8015	23.2354	22.5641	92.5789	147.675	92.0184	27.158	73.1129	43.1375
ovarian-stroma	0.869988	evm.model.chr11.1261	30.2046	65.629	23.8244	15.972	322.888	93.9947	36.4925	38.0507	31.6682
ovarian-stroma	0.498554	evm.model.chr11.1262	6.06576	3.09644	2.54639	1.62768	8.03918	4.98991	5.45749	1.90973	6.5563
ovarian-stroma	0.928119	evm.model.chr11.1265	0.0665938	14.9732	0.0428073	0.249599	200.109	98.4995	0.310389	0.0820427	0.847262
skin	0.53563	evm.model.chr11.1266	577.365	657.157	830.28	257.762	499.523	851.962	871.045	1370.96	547.97
ovarian-stroma	0.937937	evm.model.chr11.1267	0.332353	2.97223	0.132672	0.154473	62.6658	25.2579	0.319086	0.0895034	1.85554
ovary	0.453431	evm.model.chr11.127	35.7456	2.84016	17.4809	12.9717	23.294	35.7627	10.4354	20.51	33.0964
ovarian-stroma	0.765932	evm.model.chr11.1272	9.9964	4.82823	7.11116	3.01604	34.1892	19.6516	8.63041	3.29117	7.49567
granulosa-cells	0.615931	evm.model.chr11.1274	10.77	49.0594	14.6921	5.48261	30.4058	40.6736	18.5656	18.4713	11.6768
granulosa-cells	0.704649	evm.model.chr11.1275	6.27921	58.7243	3.98259	3.25039	37.5099	45.6033	16.1015	20.3445	5.68304
Subcutaneous-adipose	0.943392	evm.model.chr11.1276	0.0431083	0.013744	0	0	0.167249	0.101755	0.0192737	0	0.762109
Subcutaneous-adipose	0.981742	evm.model.chr11.1277	0.0215451	0.0206621	0	0	0.0107129	0.0095969	0.00637382	0	0.471639
skin	0.941402	evm.model.chr11.1278	0.190843	1.17091	1.0078	0.0139329	6.26447	2.39478	0.0635089	26.4026	1.27094
ovarian-stroma	0.631879	evm.model.chr11.128	8.53532	2.79928	4.51387	1.80882	19.4651	10.6933	6.52057	13.4317	9.02117
Abdominal-adipose	0.622258	evm.model.chr11.1282	18.9918	10.4697	6.36296	2.4106	7.55317	6.57213	4.46692	4.03515	15.5213
granulosa-cells	0.802729	evm.model.chr11.1287	0.245838	1.96337	1.35091	0.00495635	0.659215	0.0884268	0.382144	0.0821895	0.284853
ovarian-stroma	0.832144	evm.model.chr11.1288	0.825295	0.116191	0.12872	0.0366993	3.23854	1.68715	0.0564999	0.040443	1.45788
Subcutaneous-adipose	0.910534	evm.model.chr11.129	0.302145	0.000480922	0.00613646	0.00962188	0.0322116	0.27952	0.00834204	0.00312087	0.896401
Abdominal-adipose	0.688251	evm.model.chr11.1291	22.0618	7.97164	3.89724	1.89862	9.94613	6.84963	2.76102	3.70089	17.9968
skin	0.66983	evm.model.chr11.1294	13.2641	2.24129	2.74738	0.7984	8.97113	2.54941	1.57269	14.3469	5.75087
granulosa-cells	0.339415	evm.model.chr11.1295	83.0139	148.499	104.896	74.6653	128.025	142.138	78.3397	83.9333	89.7574
Abdominal-adipose	0.266598	evm.model.chr11.1296	118.397	77.9831	58.3196	92.6798	104.527	89.6771	95.6732	59.7184	116.082
skin	0.322369	evm.model.chr11.1297	55.6596	55.1856	59.2765	26.4418	73.4011	52.952	67.4698	82.416	56.3947
hypothalamus	0.209719	evm.model.chr11.1298	101.77	73.4104	116.397	46.5396	101.223	81.6465	116.159	107.543	107.598
hypothalamus	0.888359	evm.model.chr11.1299	2.82061	0.135084	13.5238	0.390532	1.97952	1.29739	1.69205	0.283767	3.47954
hypothalamus	0.708361	evm.model.chr11.13	68.7784	63.5487	209.962	35.3533	96.4671	77.8186	50.5991	33.0387	64.2592
hypothalamus	0.559446	evm.model.chr11.130	15.6368	1.5553	30.3739	7.44353	15.2027	10.9101	25.7092	19.5512	11.0421
Subcutaneous-adipose	0.596601	evm.model.chr11.1300	0.652497	0.964352	0.44099	0.656362	0.667873	1.25071	1.63498	0.710142	2.16222
hypothalamus	0.83739	evm.model.chr11.1304	113.505	154.116	772.426	81.1098	196.347	130.215	165.3	66.2555	97.9886
hypothalamus	0.947017	evm.model.chr11.1306	0.055292	0.179785	5.59919	0	1.16904	0.517871	0.0437472	0.00833643	0.399216
Subcutaneous-adipose	0.986791	evm.model.chr11.1311	0.205399	0	0	0	0.0103131	0	0	0	2.04136
hypothalamus	0.933524	evm.model.chr11.1317	0.158206	4.63906	18.352	0.00315482	0.997405	2.50083	0.0557395	0.0546776	1.35067
ovarian-stroma	0.528394	evm.model.chr11.1318	43.8538	12.4924	18.2662	9.67297	51.2088	31.7426	12.8854	17.4571	46.8326
ovarian-stroma	0.495503	evm.model.chr1.1132	57.9718	26.1387	28.4399	15.3255	71.7261	40.5787	26.6225	29.9417	64.4663
Subcutaneous-adipose	0.86138	evm.model.chr11.1321	0.426427	0.429739	0.0190417	0.0379755	0.157895	0.178195	0.0324395	0.00919422	1.16407
Subcutaneous-adipose	0.945885	evm.model.chr11.1328	0.126095	0.0397903	0.0194029	0.00689955	0.0256916	0.0318506	0.0187981	0.00743467	0.637443
Subcutaneous-adipose	0.932538	evm.model.chr1.1133	0.0865812	0.00141816	0	0	0.0160683	0.0378621	0.038271	0	0.333894
Subcutaneous-adipose	0.580188	evm.model.chr11.1331	81.0474	21.5088	25.2642	34.3452	47.0622	46.3363	41.701	38.7294	100.043
Subcutaneous-adipose	0.976727	evm.model.chr11.1332	0.0897437	0.0129736	0.014755	0.00242149	0.0101281	0.0125905	0.00195035	0.00703784	0.814237
Subcutaneous-adipose	0.880954	evm.model.chr11.1334	0.208018	0.0218648	0.00770488	0.0402917	0.112125	0.088382	0.0325965	0.0205906	0.55816
Subcutaneous-adipose	0.982809	evm.model.chr11.1336	0	0.00951668	0	0.0415971	0.0246299	0.0241296	0.0194491	0	0.867605
pituitary	0.907222	evm.model.chr11.1339	0.269409	0.0941294	13.6455	0.00301789	1.5617	0.746031	24.2576	0.00384589	1.68104
Subcutaneous-adipose	0.633122	evm.model.chr1.1134	256.983	30.9892	43.1492	40.0024	157.478	97.2982	119.863	83.053	282.388
Subcutaneous-adipose	0.594545	evm.model.chr11.134	100.692	30.7062	32.0737	49.449	55.9311	57.7927	63.1939	54.9575	137.129
Subcutaneous-adipose	0.816579	evm.model.chr11.1344	3.0461	0.0961871	0	0.144957	0.727128	0.685435	0.110431	0.0463808	3.30975
Subcutaneous-adipose	0.992388	evm.model.chr1.1136	0.0177799	0	0.0228583	0	0	0	0	0	0.667306
ovary	0.665198	evm.model.chr11.136	59.6403	11.1785	11.5056	14.384	104.096	119.229	15.381	45.856	57.305
Abdominal-adipose	0.568287	evm.model.chr11.137	134.231	54.5082	67.2879	28.3924	58.2234	62.7967	53.5282	44.5962	94.2628
skin	0.554346	evm.model.chr11.138	2555.59	2205.98	1679.71	1165.25	3310.24	3561.17	2919.52	5618.56	2634
Abdominal-adipose	0.596169	evm.model.chr1.1139	26.9918	2.10151	1.25004	3.42723	26.623	16.3971	3.46919	7.93475	25.9982
ovarian-stroma	0.455862	evm.model.chr11.139	6.4476	9.0139	8.39673	1.32386	13.9879	13.045	9.36149	3.93606	9.36628
Abdominal-adipose	0.431981	evm.model.chr1.114	27.1449	13.4599	3.33333	8.75458	18.7148	15.7163	15.3697	24.3946	23.6076
Subcutaneous-adipose	0.797872	evm.model.chr11.140	1.31521	0.0846261	0.0131997	0.152417	0.754922	0.316348	0.0993061	0.0626803	1.73077
ovarian-stroma	0.641967	evm.model.chr1.1142	36.7113	68.3687	36.6314	13.9444	147.614	112.888	50.4607	63.6931	40.1079
ovarian-stroma	0.694637	evm.model.chr1.1147	24.5824	57.2849	39.1864	19.8919	117.906	58.8955	37.5067	27.9086	22.7763
ovarian-stroma	0.835241	evm.model.chr1.1148	0.381319	1.18303	8.05589	0.343147	17.4651	6.82796	4.68386	0.123498	1.42154
ovarian-stroma	0.590069	evm.model.chr11.153	3.54142	6.30258	3.06933	1.19592	10.5268	9.37043	4.56253	2.28964	4.19025
Abdominal-adipose	0.790086	evm.model.chr11.156	5.15071	0.00889016	0	0.426523	1.89263	1.40703	0.0588131	0.0187099	4.83707
Subcutaneous-adipose	0.883658	evm.model.chr11.16	0.670861	0.0310616	0	0.11233	0.409317	0.307248	0.0207603	0.0184582	1.68688
ovarian-stroma	0.370385	evm.model.chr11.160	64.7754	56.6373	80.8092	27.0444	103.957	88.3224	82.3466	64.9145	58.7721
Subcutaneous-adipose	0.491231	evm.model.chr11.162	31.9524	10.34	28.5156	7.28461	23.1306	20.4342	21.8247	6.37993	36.8198
pituitary	0.89982	evm.model.chr1.1166	0.0706702	0.0111813	2.98041	0	0.784756	0.549187	6.64539	0	0.929676
Subcutaneous-adipose	0.904103	evm.model.chr1.1167	0.0886367	0.0391286	0.115038	0.0189182	0.108582	0.0884762	0.0579391	0.0802833	0.778185
hypothalamus	0.973071	evm.model.chr11.167	0.0627229	0.173613	12.2057	0.0252646	0.783856	0.369159	0.360381	0.480384	0.374155
pituitary	0.866074	evm.model.chr1.1168	0.141498	0.0141363	1.37064	0.00826369	0.650824	0.328115	3.6563	0	1.4039
Abdominal-adipose	0.580428	evm.model.chr1.1175	34.1879	4.21408	17.4322	5.02572	24.2286	16.4006	7.14602	9.07541	31.2315
granulosa-cells	0.873414	evm.model.chr11.175	0.119513	1.51295	0	0.052306	0.323993	0.48994	0.0985334	0.0531942	0.394672
Subcutaneous-adipose	0.90315	evm.model.chr1.1177	0.170373	0	0	0	0.017253	0.162402	0.0215868	0	0.479626
hypothalamus	0.853374	evm.model.chr1.1178	1.53348	4.19453	28.9396	0.196079	5.32521	3.71978	13.4226	3.76179	1.79281
ovarian-stroma	0.656931	evm.model.chr1.1179	16.0724	53.3106	16.1215	11.0599	79.912	56.7969	28.0471	22.4841	15.4299
pituitary	0.507016	evm.model.chr11.18	55.8277	83.8092	64.2441	66.3764	54.9304	62.9756	137.282	108.856	44.4025
Abdominal-adipose	0.608945	evm.model.chr1.1181	84.197	14.4083	17.8776	13.9674	49.4699	37.8335	26.5681	35.2948	67.9854
Abdominal-adipose	0.327078	evm.model.chr11.183	42.0842	19.7179	30.5768	10.9515	38.6687	27.672	33.773	23.1406	42.0546
pituitary	0.805833	evm.model.chr1.1184	0.104909	0.0231752	4.89279	0.00325241	0.246648	0.303939	6.53461	3.59687	0.978836
Abdominal-adipose	0.413056	evm.model.chr11.184	61.4159	19.8379	38.6527	22.3079	48.3662	31.6696	38.8138	29.0635	59.6701
pituitary	0.836207	evm.model.chr11.185	0.15705	0.0108165	6.22745	0.0220656	0.167403	0.272136	10.6533	6.35175	0.750827
Subcutaneous-adipose	0.783861	evm.model.chr11.188	0.173322	0.260046	0	0.0680916	0.140445	0.190202	0.077496	0.112293	0.590993
Subcutaneous-adipose	0.980642	evm.model.chr1.119	0.0853168	0.0113631	0	0.00343246	0.0255832	0.0163097	0	0	0.916977
skin	0.769363	evm.model.chr1.1195	0.622143	0.403712	0.502217	1.79495	1.8108	0.962738	0.203865	3.78227	0.678235
Abdominal-adipose	0.755135	evm.model.chr1.1196	13.8936	0.409851	3.39327	0.958919	1.99853	3.00277	3.69721	4.22865	9.52716
skin	0.342553	evm.model.chr11.199	187.595	114.278	178.243	189.516	150.099	170.935	209.757	269.473	216.895
Subcutaneous-adipose	0.907646	evm.model.chr11.2	0.170389	0.0533634	0	0.0469123	0.0723896	0.133035	0.0446544	0.0184341	0.72977
skin	0.601141	evm.model.chr1.120	5.47479	0.267899	7.66548	0.768274	7.85305	2.74153	5.26051	10.5442	3.61352
skin	0.6104	evm.model.chr11.206	6.30034	20.7123	7.14309	7.6514	15.6549	12.7905	7.16402	26.335	4.66442
Subcutaneous-adipose	0.432074	evm.model.chr1.1207	8.00515	1.9719	4.8667	2.52237	6.77666	5.43826	6.43156	2.64312	8.50808
ovarian-stroma	0.808875	evm.model.chr1.1208	42.8138	66.7193	55.0661	27.8537	317.209	163.678	57.4327	32.9264	38.5229
ovarian-stroma	0.580756	evm.model.chr1.121	25.2942	22.0613	25.9169	0.28762	48.658	37.0447	20.8599	12.7203	19.0116
hypothalamus	0.921173	evm.model.chr1.1212	0.141125	0.0197611	88.8431	0.0247228	0.212755	0.0586029	50.2003	4.44095	0.927956
Subcutaneous-adipose	0.679109	evm.model.chr11.213	0.422006	0.140588	0	0.158046	0.225371	0.190233	0.10127	0	0.482061
Subcutaneous-adipose	0.827867	evm.model.chr11.217	0.0954962	0.00504697	0	0	0.0337386	0.0422126	0.0128796	0.00525131	0.141333
Subcutaneous-adipose	0.955222	evm.model.chr1.1218	0.28898	0.0209505	0	0.0119229	0.126211	0.0829226	0.0250412	0.00797196	1.57442
hypothalamus	0.85806	evm.model.chr11.22	0.166357	0.433167	6.99052	0.256732	1.45004	1.10987	3.25525	0.185193	1.08127
hypothalamus	0.830383	evm.model.chr1.1220	0.178222	0.0460324	1.42763	0.0138641	0.174876	0.215093	0.234205	0.0479414	1.02696
ovarian-stroma	0.452762	evm.model.chr1.1222	50.1668	13.5216	30.6471	24.1583	62.719	39.6341	21.1595	41.9264	53.3642
ovarian-stroma	0.724462	evm.model.chr1.1225	41.9562	9.57763	8.12269	1.49515	70.4982	42.7798	5.95868	10.5804	34.9287
hypothalamus	0.737021	evm.model.chr11.225	0.810635	2.60917	20.6948	0.305764	10.5198	5.51004	8.80356	13.5665	1.41294
ovarian-stroma	0.593359	evm.model.chr1.1226	19.8123	5.25098	9.44858	13.823	37.3573	35.1641	15.7811	9.23089	13.0173
Subcutaneous-adipose	0.59761	evm.model.chr11.226	0.223342	0.0333635	0.852267	0.313148	1.13893	0.617303	0.58675	0.948452	1.46424
ovary	0.572834	evm.model.chr1.123	12.5183	8.09291	7.79725	13.9981	28.0359	31.5333	17.1704	9.83624	10.3105
ovary	0.76027	evm.model.chr11.234	0.353173	24.6147	0.46682	1.04719	28.7096	31.1173	0.224543	3.33106	0.930937
ovary	0.70169	evm.model.chr1.1236	2.8405	1.26879	7.38615	1.12367	7.43224	14.4062	3.35971	6.77552	4.1935
Subcutaneous-adipose	0.987308	evm.model.chr11.236	0.0746379	0.0140532	0	0	0.00306862	0.0212843	0	0	1.11337
Subcutaneous-adipose	0.265354	evm.model.chr11.237	4.84289	3.3856	3.65198	2.35204	4.8481	4.4257	4.57035	4.14926	5.48324
ovarian-stroma	0.310212	evm.model.chr1.1238	18.1592	11.4319	13.2671	7.72611	21.5868	19.685	16.5384	14.82	17.4944
Subcutaneous-adipose	0.943754	evm.model.chr11.239	0.277755	0	0.452855	0.0131367	0.0377037	0.0146338	0.111719	0.0162155	2.05353
hypothalamus	0.63996	evm.model.chr11.24	5.39428	0.240085	7.88886	2.00978	2.44396	3.55882	2.65226	0.983648	5.43958
skin	0.85958	evm.model.chr11.242	2.93648	1.08253	2.49763	2.64391	7.26049	11.0024	6.43985	32.0391	2.12824
hypothalamus	0.914443	evm.model.chr11.246	0.327826	0.75764	7.65216	0	0.53421	0.889727	1.37734	0	1.35083
pituitary	0.944287	evm.model.chr11.247	0.435651	0.0509509	0.689172	0.0172818	0.538577	0.476612	8.90936	0.0068038	1.75591
ovarian-stroma	0.371739	evm.model.chr1.125	51.391	40.3047	29.5156	14.298	61.2114	47.7518	58.836	17.0235	48.5335
ovary	0.373527	evm.model.chr11.250	18.868	24.5727	26.0908	7.67034	32.9344	33.4665	22.8689	15.858	18.8637
Subcutaneous-adipose	0.968069	evm.model.chr11.252	0.203424	0	0	0	0.00756792	0.0368435	0	0	0.970205
Subcutaneous-adipose	0.926081	evm.model.chr11.26	0.101893	0.0745355	0	0.0284661	0.0656995	0.0761184	0.0420385	0.037765	0.721253
pituitary	0.386856	evm.model.chr11.263	12.0914	10.7249	15.6702	5.78193	14.7828	18.6255	19.8007	6.83546	12.6134
hypothalamus	0.833467	evm.model.chr11.269	0.131895	0.127271	11.4606	0.00218148	1.13958	1.08613	11.4114	0.151764	1.2183
Subcutaneous-adipose	0.963297	evm.model.chr1.1270	0.29861	0.0110815	0.0469256	0.0379146	0.0581203	0.108215	0.0183046	0.248926	2.82027
Subcutaneous-adipose	0.884981	evm.model.chr11.274	0.143744	0.00593649	0.0125724	0.00532702	0.0434073	0.0759418	0.0315997	0.00275549	0.349165
ovarian-stroma	0.586421	evm.model.chr11.275	4.91771	0.213694	2.28085	1.32389	5.55364	3.3915	1.19553	0.487748	4.56403
hypothalamus	0.526717	evm.model.chr1.128	14.2757	3.43462	25.844	5.79266	20.2428	20.2956	13.6913	8.05526	12.0643
hypothalamus	0.952587	evm.model.chr11.28	0.150462	0.0240193	19.5087	1.6955	0.0855316	0.131699	4.38407	0.0966283	0.83185
Abdominal-adipose	0.945642	evm.model.chr1.1282	37.234	0.016459	2.26809	0.0249547	0.896223	2.05636	3.3378	4.23515	3.35661
ovarian-stroma	0.706791	evm.model.chr11.282	6.34271	4.17386	1.59072	1.40056	15.1602	9.38452	2.98891	2.54275	7.13686
granulosa-cells	0.337793	evm.model.chr1.1283	26.1766	52.1476	45.5545	14.1274	38.6122	49.3151	31.2102	47.6464	23.6179
ovarian-stroma	0.727469	evm.model.chr1.1284	5.7908	3.76157	1.4677	1.57988	15.1649	8.01167	2.36925	2.88293	7.19931
ovary	0.591389	evm.model.chr1.1286	69.4131	7.94581	22.6496	9.62418	38.7834	70.79	15.2395	17.2269	50.5222
Subcutaneous-adipose	0.590935	evm.model.chr1.1288	2.00864	1.65561	0.465447	0.564593	3.56699	2.27344	1.22539	1.02688	3.90739
ovarian-stroma	0.641965	evm.model.chr1.129	71.5709	152.683	80.219	27.5265	236.761	187.512	41.5307	52.0511	65.057
hypothalamus	0.832116	evm.model.chr1.1293	0.871425	2.84414	38.5967	9.97133	10.3786	8.10708	8.40566	9.82826	1.43171
hypothalamus	0.678499	evm.model.chr1.1294	48.1096	60.5418	216.685	50.6054	80.0603	96.7169	86.0813	87.0351	48.164
Liver	0.70944	evm.model.chr1.1295	68.4808	47.8502	657.26	685.325	226.591	213.655	160.239	151.65	67.301
Liver	0.752219	evm.model.chr1.1297	61.48	43.2151	157.336	356.201	109.053	126.161	81.4785	71.0358	56.3175
Subcutaneous-adipose	0.468562	evm.model.chr1.1298	57.775	10.3781	17.5152	19.691	33.6946	38.2821	39.9254	32.6172	58.7741
hypothalamus	0.668713	evm.model.chr1.13	69.8578	32.8423	205.95	71.9886	58.7849	57.7586	114.126	66.705	73.7649
granulosa-cells	0.870674	evm.model.chr11.30	8.79844	147.614	39.8919	5.28948	37.8085	31.2193	9.65576	11.165	8.89491
skin	0.997082	evm.model.chr1.1300	0.276443	0.0312884	0.049147	0.00708401	0.0821664	0.0604762	0.143996	82.5286	1.27612
Subcutaneous-adipose	0.958702	evm.model.chr1.1305	0.205363	0.0511586	0.0671568	0.0138533	0.348547	0.289367	0.0250496	0.0108928	3.06127
Liver	0.641627	evm.model.chr1.1309	28.4201	12.3695	35.632	80.1743	51.0057	34.6473	23.3582	20.3755	24.0499
Subcutaneous-adipose	0.897209	evm.model.chr1.1310	0.0290139	0.00149726	0.015809	0.0499776	0.082003	0.201412	0.127718	0.00773248	0.626472
ovarian-stroma	0.907619	evm.model.chr1.1315	0.354944	3.02822	0.200241	0.0696706	33.0679	18.0982	0.549489	0.727162	1.41085
skin	0.870371	evm.model.chr1.1316	0.145743	0.195406	0.0968969	0.0370148	3.20602	1.7209	0.737082	10.1753	4.41302
Liver	0.987788	evm.model.chr1.1318	2.30731	0.220797	0.0940522	83.1842	2.06409	0.949323	0.0277164	0.0780705	2.38523
Subcutaneous-adipose	0.875781	evm.model.chr1.132	0.0499533	0.114309	0.0166393	0.0110543	0.0836459	0.115011	0.0469782	0.0284087	0.468929
Subcutaneous-adipose	0.723228	evm.model.chr1.1320	4.08415	0.196943	0.221989	0.515782	1.9975	1.09384	0.470883	1.05707	4.35294
skin	0.912836	evm.model.chr1.1329	0.186295	0.642409	0.400567	0.0625158	2.10815	1.97645	1.84913	12.3386	1.37839
hypothalamus	0.927804	evm.model.chr1.133	0.30982	0.513519	6.15112	0.0879918	0.790157	0.415902	0.156259	0.09218	1.18685
Abdominal-adipose	0.716873	evm.model.chr1.1330	4.19843	0.232212	0.412389	0.312706	1.70666	1.58584	0.57654	0.827976	3.85518
hypothalamus	0.861279	evm.model.chr1.1331	1.20615	0.110838	13.775	0.0873919	0.0952955	0.0754499	9.92698	0.472446	3.31254
Subcutaneous-adipose	0.756188	evm.model.chr1.1333	14.0461	2.38794	22.6344	1.23724	4.50255	2.81031	2.42909	5.94171	28.7052
Subcutaneous-adipose	0.946538	evm.model.chr1.1334	18.1904	0.891325	1.19542	3.0927	3.95191	4.58799	1.04277	6.92206	93.2312
skin	0.641083	evm.model.chr11.337	1.57671	11.5751	2.98609	0.148422	11.9825	9.96787	3.35607	15.7427	3.6097
skin	0.398855	evm.model.chr1.1341	16.8711	4.32397	5.4595	15.6073	20.2385	14.123	2.8136	20.4534	18.9268
Subcutaneous-adipose	0.765463	evm.model.chr1.1343	80.5346	3.11698	3.98818	7.90339	20.392	19.4683	6.9875	14.1782	83.446
skin	0.926176	evm.model.chr1.1344	12.6797	12.201	44.656	1.08592	46.4509	61.6932	64.5917	452.135	23.6696
ovary	0.625269	evm.model.chr1.1346	27.468	7.93013	35.4448	9.45788	35.327	70.2797	21.5119	26.7255	46.8225
ovarian-stroma	0.57299	evm.model.chr1.1348	6.82081	19.8995	15.3625	5.51482	34.127	33.473	15.3879	12.5631	7.55882
Subcutaneous-adipose	0.915583	evm.model.chr1.1350	0.0816495	0.0355953	0.0199475	0.00580399	0.0567463	0.0646266	0.0232004	0.00951458	0.439908
Subcutaneous-adipose	0.677436	evm.model.chr11.351	0.202611	0.0647758	0.916664	0	0.133186	0.215415	0.897527	0.0160562	0.947965
Subcutaneous-adipose	0.987122	evm.model.chr11.353	0	0	0	0.0264669	0.00837874	0.0968486	0	0	1.2783
granulosa-cells	0.822946	evm.model.chr11.354	0.197154	0.930666	0.0126722	0.00899612	0.132594	0.2523	0.0215432	0	0.692969
Subcutaneous-adipose	0.967675	evm.model.chr11.36	0.0836939	0.00276316	0.0492808	0.0446116	0.0110328	0.0166053	0	0	0.804289
Abdominal-adipose	0.459223	evm.model.chr1.1360	1820.62	589.479	1287.02	215.847	511.253	1006.74	1044.83	1522.79	1698.42
Subcutaneous-adipose	0.903723	evm.model.chr1.1361	0.210297	0.310019	0	0.0892356	0.0387607	0.110756	0.0711636	0.0400674	1.12994
ovarian-stroma	0.524879	evm.model.chr11.363	54.6999	16.2718	16.3974	11.5778	59.8314	38.9884	16.1668	16.9884	56.3267
Liver	0.727021	evm.model.chr11.364	13.7452	12.8694	8.63091	66.2029	25.3523	25.1675	13.048	31.4708	14.2921
ovarian-stroma	0.628679	evm.model.chr11.365	44.4453	93.3707	25.1196	19.2598	143.5	93.6453	30.4192	67.3667	52.6513
ovarian-stroma	0.428851	evm.model.chr1.1366	44.4145	25.48	29.8306	15.4601	53.7962	41.3795	18.8348	20.3334	50.072
Subcutaneous-adipose	0.83333	evm.model.chr11.367	0.140269	0.723581	0.070944	0.0341344	0.236822	0.314308	0.209417	0.0354486	1.32366
granulosa-cells	0.617358	evm.model.chr11.368	23.2495	112.852	57.0868	61.5855	40.4363	47.934	54.4278	40.916	19.8204
granulosa-cells	0.708806	evm.model.chr11.37	18.4063	120.561	45.1236	39.4515	30.5065	47.5428	46.5288	39.7421	13.5514
skin	0.977902	evm.model.chr1.1370	2.41335	0.00622304	0.0392735	0.36475	0.073542	0.284683	0.0366243	35.3155	3.02483
Subcutaneous-adipose	0.899275	evm.model.chr1.1371	0.208556	0.013956	0.0969482	0	0.0478288	0.034262	0.212583	0.00947672	0.773902
Subcutaneous-adipose	0.750122	evm.model.chr1.1372	0.591348	0.063324	0.652248	0.00203886	0.0518497	0.0557387	1.43134	0.0259507	1.43762
Subcutaneous-adipose	0.947242	evm.model.chr11.372	0.300316	0.00410108	0	0.0190505	0.0324233	0.0337358	0.0290974	0	0.992086
hypothalamus	0.281759	evm.model.chr11.373	36.4246	18.2513	46.9658	32.8687	45.4938	40.4602	24.8472	33.3629	38.1532
hypothalamus	0.376719	evm.model.chr11.374	24.5412	40.018	64.7532	61.2919	35.9698	39.6427	42.6824	55.044	23.6856
hypothalamus	0.389695	evm.model.chr1.1375	363.27	280.715	437.228	223.446	215.849	224.45	249.756	241.896	335.357
hypothalamus	0.807618	evm.model.chr1.1378	1025.69	214.823	1667.82	72.7649	103.866	162.153	446.437	136.718	404.41
Abdominal-adipose	0.523816	evm.model.chr11.38	70.5002	13.7152	20.4202	19.5568	48.6212	38.8735	27.5253	30.5133	69.3425
Subcutaneous-adipose	0.864386	evm.model.chr11.380	2.3871	0.0165407	0.0204905	0.207313	0.0635669	0.136774	0.023506	1.05397	3.60331
Abdominal-adipose	0.620766	evm.model.chr1.1381	141.967	20.0114	93.7806	6.56449	68.177	45.8965	22.9014	43.9218	129.455
hypothalamus	0.718477	evm.model.chr1.1383	0.100238	0.0624156	1.09427	0.00203636	0.165937	0.328726	0.926432	0.0130892	0.865617
Subcutaneous-adipose	0.741538	evm.model.chr11.386	0.138746	0.108985	0.676843	0.0082873	0.266844	0.548912	0.738988	0	1.20308
Subcutaneous-adipose	0.779753	evm.model.chr1.1389	0.627281	0.642427	0.470307	0.0104697	0.406485	0.934693	0.0939506	0.119583	1.87584
Subcutaneous-adipose	0.921041	evm.model.chr11.389	0.246498	0.0172159	0	0.0155628	0.0477538	0.0726598	0.0219827	0.0115833	0.685886
ovarian-stroma	0.598438	evm.model.chr11.39	51.3899	48.2261	37.1832	17.2285	106.958	80.8483	35.02	24.7728	48.9318
Subcutaneous-adipose	0.807934	evm.model.chr11.391	908.398	4.71422	20.9827	97.7844	10.2353	69.8584	9.82109	891.052	1310
Subcutaneous-adipose	0.93319	evm.model.chr1.1392	0.381344	0.0318001	0	0.0266983	0.0469232	0.167722	0.00344695	0.00696818	1.24401
Subcutaneous-adipose	0.956614	evm.model.chr11.393	0.519757	0.143684	0	0.033191	0.144159	0.140612	0.245654	0.0456917	3.66696
Liver	0.92042	evm.model.chr11.394	0.37931	0.140116	0.0416296	6.81598	0.502295	0.739168	0.0522837	0.39182	2.09269
ovarian-stroma	0.754813	evm.model.chr11.396	0.38781	0.275511	0.0118683	0.170827	1.53692	1.0589	0.0847509	0.073178	0.951825
Subcutaneous-adipose	0.859618	evm.model.chr11.397	0.225412	0.018276	0	0.0226265	0.112861	0.122027	0.0146979	0.0237642	0.480531
ovarian-stroma	0.741892	evm.model.chr11.398	22.0428	2.8119	11.2999	3.33529	62.2317	48.8677	3.6767	18.977	17.4887
ovarian-stroma	0.422984	evm.model.chr11.399	13.6055	36.0282	28.6054	7.42217	44.1714	40.926	29.088	34.724	13.5015
ovarian-stroma	0.566425	evm.model.chr1.14	26.0875	17.1143	6.0842	8.60468	39.2513	28.9719	10.7372	11.1798	27.3673
ovarian-stroma	0.454341	evm.model.chr11.4	7.89897	16.5212	17.1741	1.62471	18.5334	11.5508	12.2618	6.9166	6.95531
skin	0.652058	evm.model.chr11.403	39.877	4.86813	28.6369	5.30168	50.1171	38.5307	19.2832	81.6559	40.6773
Subcutaneous-adipose	0.802817	evm.model.chr1.1404	220.488	11.5697	27.9846	15.8375	47.7059	41.2427	36.6661	42.6695	281.569
Subcutaneous-adipose	0.968227	evm.model.chr11.406	0.183337	0.00316113	0.0213617	0.002431	0.00791725	0.00732421	0.0226814	0	0.97651
ovarian-stroma	0.378511	evm.model.chr11.407	17.4871	27.8296	15.2776	6.00945	31.2994	26.098	26.129	21.9213	14.8658
skin	0.993121	evm.model.chr1.1408	0.175661	0.00253738	0.238096	0	0.0528479	0.163813	0.287688	34.4644	0.975886
Subcutaneous-adipose	0.98681	evm.model.chr11.408	0.0710379	0	0	0.0131772	0.00817619	0.00680165	0	0	0.940059
skin	0.994395	evm.model.chr11.409	0.168897	0.00894826	0.0768199	0.00678779	0.060282	0.211568	0.259915	50.2712	1.46098
Subcutaneous-adipose	0.345203	evm.model.chr11.41	28.0936	13.204	15.5106	12.0753	29.6124	22.3747	22.6856	15.1567	30.2981
skin	0.998963	evm.model.chr11.410	3.54747	0.574913	1.96158	0.247742	1.7605	7.51967	0.52585	2394.25	3.73032
ovarian-stroma	0.295427	evm.model.chr1.1418	79.6136	47.6916	87.0916	46.0273	104.233	85.958	92.1705	82.885	66.0814
Subcutaneous-adipose	0.979206	evm.model.chr1.142	0.227643	0	0	0	0	0	0	0	1.36842
Subcutaneous-adipose	0.778437	evm.model.chr1.1428	1.2214	0.131256	0.0145219	0.0689929	0.455698	0.590261	0.182216	0.140398	1.58236
Subcutaneous-adipose	0.935239	evm.model.chr1.143	0.163114	0.0584315	0.0116248	0.00571137	0.0945864	0.0729955	0.0632596	0.0217062	0.948539
hypothalamus	0.422415	evm.model.chr11.43	36.0418	33.8177	53.4357	10.4879	19.6138	35.4191	27.8729	48.6458	35.0104
granulosa-cells	0.200297	evm.model.chr1.1431	9.19206	15.6334	14.9211	11.7451	15.2234	14.6714	9.91658	15.503	8.84412
hypothalamus	0.837308	evm.model.chr1.1434	0.188009	0.652242	10.2929	0.0403825	1.90436	1.40109	7.26632	0.531077	1.41313
Subcutaneous-adipose	0.834067	evm.model.chr11.436	0.266216	0.0207076	0.00800744	0.0177143	0.337972	0.364135	0.13644	0.00953335	0.874395
Subcutaneous-adipose	0.883789	evm.model.chr1.1439	14.3598	1.14929	1.191	0.201718	14.1882	13.2181	1.07286	15.4609	65.4435
hypothalamus	0.881847	evm.model.chr1.1446	0.305858	0.564483	16.9805	0.0444562	2.44927	1.28167	8.79911	0.560739	2.04482
granulosa-cells	0.792899	evm.model.chr11.446	56.6742	330.897	65.2724	20.5159	163.845	120.142	39.8042	23.6355	58.3454
hypothalamus	0.533882	evm.model.chr11.447	43.0062	1.09721	54.7656	11.1728	23.9113	16.9517	12.2267	43.0904	52.7616
ovarian-stroma	0.759793	evm.model.chr1.1448	7.54993	7.43622	4.37188	2.27652	31.2722	17.0299	7.28569	5.21584	8.92846
granulosa-cells	0.843235	evm.model.chr1.1449	3.80277	14.1133	0.393256	0.13215	3.25271	3.87665	0.657399	0.706792	4.87812
Subcutaneous-adipose	0.71989	evm.model.chr11.449	63.2624	7.45837	12.5543	7.49573	23.5812	22.6972	9.26045	14.2649	71.6569
hypothalamus	0.321307	evm.model.chr1.145	48.8579	45.4026	77.8487	29.4535	71.6719	63.8384	56.5247	51.9888	54.9454
hypothalamus	0.574079	evm.model.chr11.45	11.1877	15.0445	28.0927	3.95404	8.87836	16.316	18.6469	8.96672	12.728
pituitary	0.725868	evm.model.chr1.1450	1.22046	2.16926	21.1679	0.238487	12.6357	7.52597	25.3102	8.46663	2.08218
Subcutaneous-adipose	0.615842	evm.model.chr11.450	54.3441	14.2092	17.5431	9.05891	23.3657	20.3378	16.8845	21.0157	57.515
ovarian-stroma	0.707092	evm.model.chr1.1451	3.64524	0.982017	0.432496	1.00229	7.77198	5.21266	1.49442	1.15171	4.291
ovarian-stroma	0.404965	evm.model.chr11.451	13.8408	41.4631	42.1264	10.0346	46.6013	43.0965	34.6745	24.9301	11.6696
ovary	0.540032	evm.model.chr1.1452	1.9754	30.4623	30.6054	14.6848	34.5945	38.7953	8.82415	19.0173	2.5929
hypothalamus	0.62366	evm.model.chr1.1453	54.3583	71.3161	185.455	35.1067	94.2954	115.582	42.8959	86.9223	57.8782
hypothalamus	0.970775	evm.model.chr11.453	3.0021	6.08407	187.939	1.51128	12.3593	10.6791	4.25563	2.84673	3.20142
granulosa-cells	0.720478	evm.model.chr11.454	45.6772	109.939	12.4924	8.59345	38.8935	41.4577	21.4232	40.6883	36.6176
ovarian-stroma	0.693483	evm.model.chr11.455	15.3148	78.6499	14.33	7.792	100.94	70.419	31.6016	12.148	17.2635
ovarian-stroma	0.365909	evm.model.chr11.459	52.7957	17.4235	37.6774	14.6641	54.9057	44.0469	31.6097	30.2105	50.0935
hypothalamus	0.671832	evm.model.chr11.460	90.8777	2.49541	163.36	26.0283	61.9958	46.7252	85.1462	62.5767	53.03
ovary	0.77905	evm.model.chr1.1464	102.985	55.1539	22.8448	0.547845	53.9308	220.229	19.5304	40.2236	94.0613
Abdominal-adipose	0.596036	evm.model.chr11.464	21.7646	0.440273	21.4485	2.47581	12.9495	5.65549	5.18494	5.45863	16.7237
ovary	0.557674	evm.model.chr11.465	24.953	6.47547	8.47593	53.1818	53.1066	60.7145	17.4187	36.8901	14.3436
ovary	0.645058	evm.model.chr1.147	4.06221	3.26086	25.6376	2.23262	44.7563	47.7478	19.5328	25.5516	10.5479
Subcutaneous-adipose	0.716555	evm.model.chr11.471	62.9277	6.371	7.28084	5.53141	29.566	27.6652	4.09617	5.06731	65.4914
hypothalamus	0.757225	evm.model.chr1.1472	4.84266	6.23456	30.5802	1.91244	11.2427	9.86855	11.7781	8.19139	5.32253
hypothalamus	0.622454	evm.model.chr1.1473	21.3485	13.7021	54.7456	15.0141	25.3275	21.8418	28.1474	15.0596	24.9106
Subcutaneous-adipose	0.968601	evm.model.chr11.478	0.104753	0	0.0141384	0	0.00510832	0.0690688	0	0	0.768605
Subcutaneous-adipose	0.489284	evm.model.chr11.483	71.8645	28.1104	16.873	65.5061	26.834	40.568	25.2109	50.2588	79.6005
ovarian-stroma	0.423731	evm.model.chr1.1485	27.6498	93.3635	66.5598	14.3966	101.457	88.0282	70.1702	79.3189	28.246
pituitary	0.500105	evm.model.chr1.1487	1.67807	0.0672454	1.42473	0.467103	1.90804	0.876396	2.0585	0.589844	1.22085
Abdominal-adipose	0.633209	evm.model.chr11.488	5.30862	0.0134118	0.2306	1.50257	3.12861	3.35456	1.01183	2.71525	3.62041
Subcutaneous-adipose	0.932417	evm.model.chr11.490	0.137611	0.0247292	0.512469	0.00771106	0.0447281	0.0534234	0.043937	0.0714028	1.65724
Subcutaneous-adipose	0.964085	evm.model.chr11.493	0.17042	0.00897178	0	0.00434174	0.0139947	0.019072	0.0176155	0	0.815861
ovarian-stroma	0.527398	evm.model.chr1.1494	103.292	137.063	113.717	35.8713	220.636	171.783	104.419	69.3602	98.6784
Subcutaneous-adipose	0.82174	evm.model.chr11.494	1.01501	0	0	0.171895	1.15067	0.674379	0.201375	0	2.25326
ovarian-stroma	0.759775	evm.model.chr11.499	18.6584	34.2562	16.8131	10.9291	107.599	56.7904	29.2492	19.9841	20.1034
Subcutaneous-adipose	0.379916	evm.model.chr1.15	779.007	453.998	648.881	366.965	577.956	567.526	659.477	926	1003.86
pituitary	0.472361	evm.model.chr11.5	9.65419	7.24483	7.31848	1.15218	11.5211	9.81758	14.6165	5.86021	9.12931
skin	0.751417	evm.model.chr1.1502	36.6723	7.47825	34.1645	10.8448	40.8774	53.9085	38.3011	132.379	41.0117
ovarian-stroma	0.397379	evm.model.chr1.1503	4.44133	4.83491	2.96948	1.85029	6.79474	5.53673	5.45544	3.57285	4.09618
hypothalamus	0.551603	evm.model.chr1.1504	37.6715	36.9119	80.5584	26.8297	32.932	36.4109	50.227	34.9427	33.0516
Subcutaneous-adipose	0.370844	evm.model.chr1.1506	9061.29	5809.58	3182.72	7029.98	7773.72	7331.17	6107.81	9094.19	11004.9
pituitary	0.473202	evm.model.chr1.1508	21.5202	23.8401	14.139	8.86192	33.9967	36.9319	40.6495	10.3364	21.6862
Subcutaneous-adipose	0.703706	evm.model.chr1.151	11.9116	22.8901	4.34372	0.364184	15.0264	16.4946	5.78185	28.8901	44.5936
ovarian-stroma	0.626406	evm.model.chr11.511	15.7353	8.09545	6.01149	11.6685	35.9941	24.1509	14.3672	11.0681	16.4804
skin	0.74363	evm.model.chr1.1515	8.019	4.09824	6.19682	0.837466	12.7826	13.4018	1.95358	27.8911	9.91393
Subcutaneous-adipose	0.801953	evm.model.chr11.520	0.195207	0.0922219	0	0.0113468	0.109257	0.115546	0.0515758	0.044076	0.390837
Subcutaneous-adipose	0.988928	evm.model.chr1.1521	0.0777372	0.039914	0.0352137	0	0.0289516	0.0286573	0.013313	0.0165843	2.71367
Subcutaneous-adipose	0.945931	evm.model.chr1.1525	0.136814	0.0506741	0	0.0100923	0.0537431	0.113722	0.0115934	0.0266848	0.93243
Subcutaneous-adipose	0.897552	evm.model.chr11.528	0.129707	0.187469	0	0.0221537	0.0573965	0.0566049	0.0734262	0.0442966	0.696761
hypothalamus	0.782793	evm.model.chr1.1530	0.158484	0.150082	3.48833	0.0224382	1.75241	1.18806	1.93297	0.0742017	0.782881
ovary	0.824296	evm.model.chr1.1531	19.3364	7.86426	3.8215	6.3966	43.0434	114.95	1.70335	22.7843	56.6276
hypothalamus	0.494117	evm.model.chr1.1532	328.886	659.327	931.27	306.66	577.684	395.761	628.504	621.502	250.585
hypothalamus	0.721736	evm.model.chr1.1533	38.9496	98.4808	323.631	32.8766	148.603	146.103	168.498	51.4884	35.4392
Subcutaneous-adipose	0.781079	evm.model.chr11.534	72.0062	4.27429	5.27529	2.45822	66.116	62.4361	4.97378	24.504	138.203
Subcutaneous-adipose	0.955747	evm.model.chr1.1537	0.153324	0.0083191	0	0.000939378	0.0641609	0.0678978	0.034143	0.00296677	0.937086
ovarian-stroma	0.633393	evm.model.chr1.1538	7.49908	1.34465	1.06131	1.00623	8.8422	5.23757	2.0745	1.45655	6.25303
ovarian-stroma	0.453744	evm.model.chr1.1541	57.4817	18.523	65.0073	15.319	78.6074	50.3414	51.706	20.9332	64.2068
Subcutaneous-adipose	0.33816	evm.model.chr1.1542	41.4721	38.154	22.5734	10.937	44.1894	36.2955	19.6931	24.8185	44.9756
Subcutaneous-adipose	0.820554	evm.model.chr1.1555	0.442418	0.0547795	0.625082	0.466792	0.173843	0.152353	0.0853863	0.0319254	1.41587
Subcutaneous-adipose	0.928042	evm.model.chr11.560	0.0973761	0.0878257	0	0	0.0788329	0.084259	0.0236193	0.00192313	0.649396
pituitary	0.937773	evm.model.chr1.1561	0.850393	3.45185	9.93906	0.222195	14.051	6.78014	73.5076	0.108913	1.18968
Subcutaneous-adipose	0.954759	evm.model.chr11.563	0.299125	0.0165043	0	0	0.0352146	0.0738071	0.0155515	0	1.21628
hypothalamus	0.773902	evm.model.chr1.1564	20.067	27.9497	83.0126	0.290525	10.1083	17.1602	39.0708	16.6541	18.8509
hypothalamus	0.933181	evm.model.chr11.564	4.85279	101.827	326.312	12.6206	16.7067	23.055	7.87872	3.99481	3.49505
ovarian-stroma	0.27397	evm.model.chr11.565	43.2891	71.6197	78.9093	48.0536	87.8827	75.9508	69.8058	70.4565	52.3585
Subcutaneous-adipose	0.346258	evm.model.chr1.1568	32.0906	12.5188	29.9757	14.7952	23.4963	19.7386	31.2987	16.2636	34.4512
ovarian-stroma	0.942014	evm.model.chr11.568	0.378212	0.692887	0.125625	0.01591	14.6964	4.5033	0.0292991	0.0023192	1.06997
pituitary	0.965199	evm.model.chr1.1570	0.234042	0.0321121	2.09666	0.0470624	0.109062	0.160421	12.4286	0.0143673	0.766505
Subcutaneous-adipose	0.945688	evm.model.chr11.573	0.134849	0.0175499	0.0214376	0.00591499	0.105289	0.0887582	0.018386	0	0.902612
hypothalamus	0.454493	evm.model.chr11.574	83.0643	38.9833	127.227	42.2953	70.6326	69.2496	77.0892	73.2583	100.652
Subcutaneous-adipose	0.950867	evm.model.chr1.1578	0.0586751	0.0169687	0	0.0169751	0.0598584	0.0285528	0.0310958	0.00466327	0.551532
skin	0.65588	evm.model.chr11.578	0.0738686	0.211447	3.03156	0.00384246	3.17046	1.50386	0.0545735	3.88283	2.63965
ovarian-stroma	0.299691	evm.model.chr1.1581	229.609	141.504	181.526	110.767	291.127	243.804	202.088	266.859	254.874
ovarian-stroma	0.310596	evm.model.chr1.1582	16.2709	16.62	10.744	10.9896	21.7508	18.4673	17.215	10.7079	18.946
ovarian-stroma	0.45143	evm.model.chr1.1584	11.5735	5.89254	4.43577	5.43837	14.1255	10.5062	6.0388	4.73674	13.3688
ovarian-stroma	0.621425	evm.model.chr1.1586	24.7832	5.87622	4.32351	8.67601	33.5937	20.098	6.20482	6.27629	25.504
Subcutaneous-adipose	0.916855	evm.model.chr11.591	0.169302	0	0	0	0.00279402	0.203805	0.0451407	0	0.632996
Subcutaneous-adipose	0.97334	evm.model.chr11.593	0.1328	0	0	0.0131247	0.0282529	0.0169187	0	0	0.896
Subcutaneous-adipose	0.662154	evm.model.chr11.595	1.00258	0.382232	0.202337	0.254798	0.679516	0.562462	0.350838	0.401415	1.41935
Subcutaneous-adipose	0.650005	evm.model.chr11.596	2.67316	0.0972959	0.391098	0.498916	1.97832	1.27319	0.411937	0.449343	2.77621
hypothalamus	0.61977	evm.model.chr1.16	49.4688	25.9952	136.797	20.4559	118.077	78.6522	36.6918	43.7495	43.0239
pituitary	0.496799	evm.model.chr11.6	13.5479	11.4382	17.3881	1.77944	18.0147	15.9979	25.0902	8.79266	14.0443
hypothalamus	0.759477	evm.model.chr1.1605	0.876965	0.575167	9.69504	0.35095	2.65849	2.27788	2.73253	8.22141	0.961631
hypothalamus	0.88943	evm.model.chr1.1607	0.238484	0.47187	30.875	0.0153121	12.232	5.01315	7.45905	0.0224895	1.85845
Subcutaneous-adipose	0.958362	evm.model.chr11.608	0.0629698	0	0.106945	0	0.0100163	0.0125277	0.1712	0	1.09173
Abdominal-adipose	0.40555	evm.model.chr11.610	11.3865	9.72192	10.1025	1.25417	5.57969	8.56653	6.14643	2.24751	10.5309
Abdominal-adipose	0.710876	evm.model.chr11.613	44.8437	20.7151	8.18524	1.73506	13.6528	19.7438	8.28425	4.59936	26.8076
Abdominal-adipose	0.81577	evm.model.chr1.1619	2.60152	0.0165481	0	0.0337998	1.03688	0.679959	0.0149442	0	2.0521
Subcutaneous-adipose	0.870729	evm.model.chr11.622	0.259048	0.0297654	0	0.033159	0.163179	0.151534	0.0379169	0.0172429	0.668989
Abdominal-adipose	0.384633	evm.model.chr11.623	55.4307	17.4075	46.1113	14.3545	45.34	39.1023	29.0822	27.0439	54.4399
Liver	0.992763	evm.model.chr1.1624	5.51704	0.018406	0.0593861	160.24	0.443582	0.518185	0.0188354	0.0109617	2.69111
Subcutaneous-adipose	0.990699	evm.model.chr11.624	0	0	0	0.0190967	0.0226198	0.0212605	0	0	0.84633
Abdominal-adipose	0.820094	evm.model.chr11.626	2.95446	0.0529505	0.0251328	0.474612	0.32224	1.06837	0.146141	0.363468	1.7993
hypothalamus	0.879013	evm.model.chr11.630	0.291781	1.91536	29.0562	0.0847293	6.40667	4.06158	13.1843	0.899182	1.2799
ovarian-stroma	0.419339	evm.model.chr11.631	50.8705	52.8514	54.542	36.1515	90.7749	71.3247	48.0317	51.6541	56.2497
ovarian-stroma	0.608977	evm.model.chr11.632	4.12921	1.96669	4.52604	2.10143	10.055	4.43234	2.47819	7.83125	3.98868
hypothalamus	0.514735	evm.model.chr11.633	11.6107	3.99387	21.8575	6.25931	18.4526	13.1137	8.92467	9.79042	12.7083
ovary	0.741208	evm.model.chr11.634	2.13539	7.68304	30.0865	0.572212	21.7802	43.4939	6.08203	16.4722	5.23528
skin	0.543632	evm.model.chr11.635	84.6719	25.649	50.9677	18.0801	47.7077	35.8561	43.7583	103.576	71.4596
skin	0.590833	evm.model.chr11.639	57.7065	20.9567	38.2743	10.7436	31.5207	29.1179	30.4681	79.7957	42.4104
hypothalamus	0.870443	evm.model.chr11.64	91.4656	69.6535	653.377	41.2988	118.334	86.446	118.627	61.6413	89.7291
hypothalamus	0.939623	evm.model.chr11.640	0.183597	0.068783	33.6576	0.0265913	0.885665	0.703852	12.9674	0.238276	1.18309
Subcutaneous-adipose	0.859402	evm.model.chr11.642	0.0528911	0.0731276	0.0252201	0.0290096	0.0612569	0.100142	0.0513436	0.0543264	0.397691
hypothalamus	0.630955	evm.model.chr11.643	59.0252	48.5397	186.193	48.4463	68.2988	72.0093	103.549	92.68	57.1584
ovarian-stroma	0.430082	evm.model.chr11.645	30.2431	18.5174	7.7598	18.8267	41.2509	33.2825	16.907	40.036	22.5043
ovarian-stroma	0.887961	evm.model.chr11.647	0.0895708	0.0312211	0.521845	0.0157906	2.84528	0.758278	0.0743815	0.323724	0.735445
ovarian-stroma	0.518603	evm.model.chr11.648	53.0118	19.6902	16.4216	13.1689	62.6659	43.3122	20.4355	25.2919	50.0055
hypothalamus	0.662803	evm.model.chr1.165	17.2195	15.4035	68.1194	7.45585	30.5208	26.1671	55.1017	14.1274	17.7615
hypothalamus	0.696148	evm.model.chr11.660	8.70804	7.00032	39.6344	20.3943	9.31476	11.4214	24.8751	6.64277	7.98714
hypothalamus	0.865854	evm.model.chr11.661	8.32883	16.9331	87.5064	8.3531	5.85399	12.0657	28.4912	6.09321	7.78973
pituitary	0.706067	evm.model.chr11.664	3.20425	0.0251012	0.0688821	0.226938	0.31719	0.683567	4.12423	2.64889	2.52315
Subcutaneous-adipose	0.512906	evm.model.chr11.665	571.129	494.283	208.899	93.3238	164.898	206.974	289.386	420.67	628.616
Subcutaneous-adipose	0.901106	evm.model.chr11.668	0.851198	0.0614047	0	0.0764074	0.292255	0.278954	0	0.0875136	2.0827
hypothalamus	0.739227	evm.model.chr11.669	344.298	182.434	1050.97	69.0817	220.563	338.54	311.998	418.71	306.896
Abdominal-adipose	0.740959	evm.model.chr11.670	3.9781	0.366635	0.388232	0.416169	0.758451	0.995974	0.960547	0.681113	3.67683
skin	0.65144	evm.model.chr1.1671	369.305	695.361	476.356	304.987	233.605	662.715	583.275	1331.66	387.698
Subcutaneous-adipose	0.515073	evm.model.chr11.671	50.4539	19.0518	20.0903	8.19369	40.3963	27.8482	24.3233	22.9216	54.9771
ovarian-stroma	0.914722	evm.model.chr11.672	0.806579	2.99879	0.144966	0.0824978	37.9661	17.3132	0.63987	1.40611	2.50937
hypothalamus	0.796346	evm.model.chr1.1675	47.6393	24.6576	219.416	16.4818	41.3702	42.2961	100.808	35.7297	48.496
skin	0.971223	evm.model.chr1.1678	0.205365	0.282444	8.8192	0.0920127	0.939632	1.40252	0.766706	61.1239	1.56375
hypothalamus	0.381412	evm.model.chr11.678	31.6143	23.1618	54.0935	21.8491	31.4578	41.7021	36.181	51.0109	30.7161
Abdominal-adipose	0.850544	evm.model.chr11.679	3.2805	0.109858	0	0.167127	0.490893	0.366952	0.0307129	0.0774707	2.67932
Subcutaneous-adipose	0.758775	evm.model.chr11.680	198.755	34.7859	17.3952	23.6688	77.3117	60.1526	25.48	37.8128	246.327
skin	0.581995	evm.model.chr1.1681	10.6678	13.7153	17.192	4.26235	18.7343	14.6368	27.5723	35.6166	12.3224
Subcutaneous-adipose	0.961788	evm.model.chr11.681	0.20174	0	0.0212973	0.0474391	0.031378	0.0843812	0.0472985	0.0872655	1.70367
ovarian-stroma	0.913872	evm.model.chr11.683	0.374177	0.475995	0.839923	0.0123679	16.9824	6.74594	0.0991537	1.2005	1.95323
granulosa-cells	0.49605	evm.model.chr11.684	393.91	986.27	547.825	317.327	390.887	515.781	544.795	875.302	390.415
granulosa-cells	0.435317	evm.model.chr11.686	21.0627	26.6177	12.9164	6.35459	13.9519	15.9107	10.0968	16.7076	23.2435
Abdominal-adipose	0.580295	evm.model.chr1.1687	27.2968	11.4603	6.18589	4.94813	16.5109	13.9287	4.4364	8.16507	26.0174
skin	0.87224	evm.model.chr11.687	2.73327	0.241372	1.28035	2.97255	2.38604	3.78855	1.97434	18.5009	3.53293
Subcutaneous-adipose	0.616465	evm.model.chr1.1688	34.0052	9.85059	4.6501	5.70424	21.9043	18.6475	3.7742	7.82196	34.6638
skin	0.886286	evm.model.chr1.1689	1.89569	0.218693	1.32097	3.8888	1.65214	3.14455	2.3452	18.5122	2.37474
Subcutaneous-adipose	0.880438	evm.model.chr11.689	0.274158	0.0546764	0.140051	0.0409956	0.526073	0.286169	0.0657576	0.232449	1.69403
skin	0.958493	evm.model.chr11.69	1.81763	1.61108	0.225025	0.0364684	1.26562	3.18491	0.213804	41.4114	5.39646
Subcutaneous-adipose	0.803217	evm.model.chr1.1690	0.17207	0.0681987	0.0295305	0.032568	0.0636083	0.283608	0.0651233	0.0595336	0.49181
ovarian-stroma	0.504618	evm.model.chr1.1691	44.4268	28.6821	48.0043	23.7357	81.2508	58.3964	30.4371	39.0879	49.2316
skin	0.902311	evm.model.chr1.1692	1.98826	4.09078	0.670664	0.522838	29.3641	17.521	7.92327	81.6575	1.73518
granulosa-cells	0.483718	evm.model.chr1.1693	16.0428	54.4725	36.063	21.3562	39.4652	40.4398	33.7158	21.036	16.8665
pituitary	0.514942	evm.model.chr11.693	20.2781	48.9444	34.5692	11.5459	37.7681	33.6221	59.7903	23.9636	21.3225
ovarian-stroma	0.546294	evm.model.chr11.694	65.9118	23.9451	33.1026	18.0844	94.8855	67.6502	32.6197	28.4865	74.6005
hypothalamus	0.982931	evm.model.chr1.1696	0.171181	0.00476375	17.4919	0.208417	0.0559778	0.235058	0.100508	0.114942	1.49768
pituitary	0.352493	evm.model.chr1.1697	56.0752	37.8678	33.6738	49.2206	67.2278	51.1848	79.0057	49.3342	64.6698
Subcutaneous-adipose	0.237487	evm.model.chr11.698	9.20762	8.21653	5.9303	8.46272	5.86257	7.14	7.8235	6.39607	9.6784
skin	0.680769	evm.model.chr1.17	1.41461	0.126252	0.106446	0.804062	0.740556	0.822786	2.06233	3.4408	2.71026
pituitary	0.626703	evm.model.chr1.170	12.0596	20.6053	28.6794	2.48172	15.3237	15.4884	39.8876	12.8784	11.6029
hypothalamus	0.619299	evm.model.chr11.700	7.69955	7.04711	25.2924	17.0332	6.0199	7.70384	17.2407	6.83113	7.45537
ovarian-stroma	0.708554	evm.model.chr11.701	4.37846	2.43719	2.11564	1.39543	10.7696	5.8697	1.87088	2.74358	4.29922
Liver	0.837337	evm.model.chr1.1702	47.0282	72.2366	85.777	558.419	189.755	106.559	106.412	67.8328	51.0709
hypothalamus	0.811567	evm.model.chr11.703	2.70779	5.96137	33.7433	0.396741	5.29266	5.55646	21.9559	6.29274	2.70322
skin	0.567916	evm.model.chr1.1704	1341.89	1090.2	752.27	761.282	1340.51	1160.26	1073.74	2556.75	1317.7
pituitary	0.859175	evm.model.chr11.704	0.133528	0.0107392	1.26418	0.0086137	0.108769	0.0796179	2.10061	0	0.761108
skin	0.610904	evm.model.chr1.1705	35.4156	4.47781	4.60206	0.443605	19.9943	16.9347	6.88603	38.3458	30.6074
ovarian-stroma	0.225242	evm.model.chr1.1706	84.6249	63.1514	67.9839	90.0399	107.388	101.834	88.5156	75.4029	94.0424
ovary	0.883042	evm.model.chr11.706	0.666323	10.612	0	4.85568	32.2888	54.0396	0.452058	0.319438	1.36851
hypothalamus	0.944055	evm.model.chr1.1707	0.96256	4.43605	65.3726	0.476574	4.51501	8.46555	6.0333	2.22797	2.14094
hypothalamus	0.518904	evm.model.chr1.1708	23.2409	30.0069	49.5364	11.9544	38.3414	32.5668	21.3295	11.8898	21.3243
hypothalamus	0.9803	evm.model.chr11.708	0.210903	0.106091	22.4713	0.10823	0.489153	0.312833	0.971081	0.0395578	1.30368
Subcutaneous-adipose	0.321375	evm.model.chr1.1709	120.9	43.1889	72.5038	52.7084	120.126	103.466	71.4323	91.2401	124.437
ovarian-stroma	0.55108	evm.model.chr1.171	87.449	195.574	158.986	58.4503	276.729	211.421	75.8795	106.226	99.8469
Subcutaneous-adipose	0.968651	evm.model.chr1.1711	0.194528	0	0	0.0083255	0.0241989	0.0468869	0.0142073	0	1.14895
ovarian-stroma	0.766489	evm.model.chr1.1712	16.4738	6.03751	6.92683	5.43212	42.8881	18.0001	5.42467	4.45687	17.3668
Abdominal-adipose	0.731296	evm.model.chr11.713	25.7386	3.54964	3.69337	1.88849	14.7822	7.33622	4.80222	9.88092	9.39532
Subcutaneous-adipose	0.679948	evm.model.chr11.716	429.763	92.4504	141.814	284.536	85.6932	141.746	48.2165	125.241	527.048
hypothalamus	0.73769	evm.model.chr11.717	25.5541	11.7799	93.6468	11.3146	38.582	32.8145	33.0356	18.1141	25.3209
ovarian-stroma	0.461283	evm.model.chr11.718	24.3612	22.0916	30.5027	17.8272	47.4694	34.6268	24.1257	25.3698	25.6753
skin	0.248565	evm.model.chr1.1721	456.965	362.754	555.982	412.076	402.112	358.242	320.838	560.984	503.379
Abdominal-adipose	0.571306	evm.model.chr11.725	48.5974	3.77243	23.7792	7.54008	25.2424	29.3104	16.7462	24.9553	35.3213
Subcutaneous-adipose	0.964534	evm.model.chr1.1733	0.114687	0.00407309	0	0	0.0305192	0.0213382	0	0	0.601345
Subcutaneous-adipose	0.860232	evm.model.chr11.733	0.00900062	0.000225287	0.00174647	0.000392766	0.00313534	0.00313974	0.0104608	0	0.0251318
ovarian-stroma	0.483584	evm.model.chr11.735	92.7868	64.1441	8.88127	14.6654	111.908	80.0903	20.9263	85.3731	95.4626
ovarian-stroma	0.477808	evm.model.chr11.736	12.5447	17.9169	16.0417	8.34537	31.442	25.3114	24.9025	15.7243	10.5634
Subcutaneous-adipose	0.494723	evm.model.chr11.737	72.9154	19.4929	16.375	37.6484	44.2852	47.5513	43.3828	39.0161	79.3296
ovarian-stroma	0.780964	evm.model.chr1.1739	4.45915	7.26489	2.50937	2.72372	23.3907	13.4589	1.18613	4.98539	4.3998
Subcutaneous-adipose	0.650172	evm.model.chr1.1740	228.825	30.6118	79.4782	47.8026	106.458	116.272	56.4042	99.9725	273.644
ovarian-stroma	0.790225	evm.model.chr1.1741	3.92615	0.947059	3.74293	0.491215	17.8387	6.66391	2.81667	0.9133	10.4357
Subcutaneous-adipose	0.581848	evm.model.chr11.741	2.26566	0.128317	1.15192	0.367167	2.25101	3.01701	0.815655	0.339889	3.08998
Subcutaneous-adipose	0.447724	evm.model.chr1.1742	26.5482	12.4287	7.8793	4.09657	24.0396	17.4547	14.097	17.4159	28.0566
ovary	0.552294	evm.model.chr1.1743	172.422	292.317	69.3816	106.291	211.685	348.896	89.981	92.7901	214.756
ovarian-stroma	0.684769	evm.model.chr1.1745	0.55435	0.932945	5.29241	1.31875	5.67682	3.15033	0.804364	0.6451	1.61782
hypothalamus	0.456628	evm.model.chr1.1746	20.5993	8.50627	27.9036	6.92491	21.1734	19.3064	14.216	10.4972	20.0729
hypothalamus	0.626338	evm.model.chr1.1747	0.590983	0.52001	2.74706	0.200363	1.9749	1.0253	1.57291	0.409997	1.91729
ovarian-stroma	0.632378	evm.model.chr11.747	0.383259	0.439943	1.83046	0.0424128	2.40564	1.33529	1.02143	0.142239	1.8799
ovarian-stroma	0.841946	evm.model.chr1.1748	0.779722	20.2986	0.502707	0.219178	86.7576	48.7926	7.10541	29.6481	2.35257
Subcutaneous-adipose	0.38424	evm.model.chr11.748	18.8859	4.85719	14.7411	4.629	21.2854	16.1493	14.9729	10.5344	21.5293
ovarian-stroma	0.52566	evm.model.chr11.750	34.9009	13.8595	11.5755	7.29606	43.9154	31.4042	13.4199	16.3968	37.7937
ovarian-stroma	0.788327	evm.model.chr11.751	22.5205	19.7386	12.2435	6.55958	97.5148	55.6804	11.1091	17.0752	20.203
ovarian-stroma	0.653992	evm.model.chr11.752	5.12391	10.0271	5.23275	1.89126	20.3962	14.6627	10.309	4.30595	4.90521
ovarian-stroma	0.45013	evm.model.chr1.1753	3.54075	9.11298	4.02824	1.94546	10.1496	8.3115	9.4466	3.72786	4.53432
hypothalamus	0.966348	evm.model.chr11.753	0.0956938	0.212036	8.35466	0.116644	0.0295612	0.0440997	1.23974	0.0866173	0.42479
granulosa-cells	0.503446	evm.model.chr1.1754	4.04416	16.8142	7.44118	3.13556	11.7549	13.7585	15.3006	6.3123	5.04602
hypothalamus	0.96967	evm.model.chr1.1755	0.606856	2.97611	88.4529	0.158848	2.70967	3.14435	8.79747	1.70971	1.35902
ovarian-stroma	0.388864	evm.model.chr11.755	19.1036	15.9102	31.6557	10.8467	38.2805	37.6097	26.8971	25.1486	19.9851
Abdominal-adipose	0.699887	evm.model.chr1.1756	75.1642	1.70076	2.9583	8.33098	15.1076	24.8611	16.9763	38.4146	72.1125
ovary	0.6653	evm.model.chr11.757	3.79232	2.72303	17.7699	1.84001	20.458	25.9465	8.13392	13.2023	1.55486
Liver	0.798505	evm.model.chr1.1758	1.02413	0.0278556	0.114497	3.07649	0.148603	0.677675	0.0989886	0.740706	2.12673
Subcutaneous-adipose	0.60368	evm.model.chr11.758	3.22935	0.0619004	2.94114	1.67723	0.604539	0.623975	0.583725	1.10161	3.41374
ovarian-stroma	0.815394	evm.model.chr1.1759	15.8357	18.7659	60.6689	3.57839	150.597	66.7372	25.1271	17.5767	14.1193
hypothalamus	0.887451	evm.model.chr11.759	1.27082	0.756447	23.646	0.388926	4.32831	3.23405	2.67644	4.33705	4.29859
ovarian-stroma	0.483961	evm.model.chr1.1762	10.4137	2.71344	4.20849	2.51061	12.9877	9.4418	6.31415	6.33574	11.6795
ovarian-stroma	0.625609	evm.model.chr1.1764	30.7544	7.24014	13.6677	3.93988	45.7251	25.3084	11.6184	16.4555	27.9679
hypothalamus	0.47485	evm.model.chr11.764	60.8402	82.8239	146.475	14.6489	110.381	121.325	90.1463	89.3645	45.8429
pituitary	0.515301	evm.model.chr1.1766	25.6082	15.8695	25.7343	5.10356	47.7827	34.2577	51.1724	19.0221	25.0476
ovarian-stroma	0.474252	evm.model.chr1.1767	16.1131	21.0282	21.9668	18.499	52.0245	47.4321	36.6843	40.1333	16.9574
pituitary	0.493635	evm.model.chr1.1768	41.8773	42.5152	31.682	20.5535	68.6355	59.2956	87.3022	46.6608	42.4346
Abdominal-adipose	0.482998	evm.model.chr1.1769	47.4894	29.0386	4.50451	13.8067	28.7455	22.8617	42.3102	10.4105	44.7393
ovarian-stroma	0.367187	evm.model.chr1.177	14.0805	8.55259	9.38781	2.36714	14.3904	9.34491	9.06262	8.78999	11.266
Abdominal-adipose	0.80585	evm.model.chr1.1770	84.6819	11.1123	10.4144	3.74326	8.36374	10.3894	7.8011	36.8396	42.8642
Subcutaneous-adipose	0.562372	evm.model.chr11.772	22.8775	4.46543	6.66222	7.72861	13.6905	10.8517	7.86646	7.92139	23.4399
Subcutaneous-adipose	0.968336	evm.model.chr1.1773	0.229067	0	0	0	0.028113	0.0973803	0.0158654	0	1.46231
Abdominal-adipose	0.406552	evm.model.chr1.1774	30.1687	6.63343	7.99003	5.31062	18.6391	17.9467	29.0165	29.6334	28.0588
skin	0.467521	evm.model.chr1.178	25.0983	5.47787	6.73268	4.486	17.3603	16.2657	18.8593	26.5899	18.9885
ovarian-stroma	0.464655	evm.model.chr11.784	28.2104	14.6084	19.6969	9.48311	38.7953	31.4776	16.5321	20.1357	26.0066
pituitary	0.971416	evm.model.chr11.785	0.227824	0.390595	245.049	0.0086212	7.39059	14.473	1177.96	0	1.8218
Liver	0.412712	evm.model.chr11.786	67.9398	36.6019	35.035	71.2074	35.1138	36.7689	33.2193	29.7392	60.1357
ovarian-stroma	0.495801	evm.model.chr11.787	27.3813	13.4691	22.8556	8.26679	45.2558	32.7518	27.2229	19.7958	30.7999
hypothalamus	0.503725	evm.model.chr11.788	7.30758	38.7474	39.2747	3.85318	38.5368	29.9728	23.2942	6.74648	7.4699
Subcutaneous-adipose	0.718099	evm.model.chr11.789	15.8622	0.397741	0.725116	1.67403	11.0204	10.9153	1.05485	10.0451	22.9224
ovarian-stroma	0.518889	evm.model.chr1.179	12.5792	6.40417	4.57539	10.9936	27.591	18.9405	17.6888	21.0324	13.9806
ovarian-stroma	0.571999	evm.model.chr11.79	0.56798	0.357689	0.418863	0.0862349	1.16943	0.914878	0.432992	0.227439	0.998053
hypothalamus	0.864277	evm.model.chr11.791	2.95338	3.03808	31.2699	1.25026	6.62954	6.85429	7.74071	1.87993	3.60614
Subcutaneous-adipose	0.92838	evm.model.chr1.1792	0.245166	0.0441316	0	0.385944	0.0722719	0.039728	0.0550545	0.0534073	1.5633
ovarian-stroma	0.454208	evm.model.chr1.1793	7.87893	10.1888	11.856	4.68708	20.3437	15.3544	19.2414	10.933	8.68792
Abdominal-adipose	0.71804	evm.model.chr11.795	101.164	2.46832	12.0661	3.50443	39.913	33.373	6.70755	47.0327	83.1284
Subcutaneous-adipose	0.795359	evm.model.chr1.1800	0.344988	0.0654183	0	0.446334	0.20233	0.173833	0.332305	0.0469823	0.984766
Subcutaneous-adipose	0.788939	evm.model.chr1.1809	0.187892	0.0348508	0	0.0317903	0.0715508	0.117331	0.0279013	0.00500688	0.2821
granulosa-cells	0.448245	evm.model.chr11.810	46.2748	165.475	120.207	32.4627	100.49	125.449	129.755	120.02	55.7567
ovary	0.61782	evm.model.chr1.1812	2.29951	0.322557	1.69276	0.419682	6.06101	7.20409	3.92864	1.25104	6.05091
hypothalamus	0.952163	evm.model.chr11.812	0.19102	1.29787	38.2028	0.0462733	3.10464	2.96335	5.36035	0.142098	1.51452
ovary	0.595724	evm.model.chr1.1813	1.93925	0.182301	1.94125	0.294888	5.44747	5.6451	3.05712	1.09011	4.30506
Subcutaneous-adipose	0.92403	evm.model.chr11.813	0.443553	0.0410208	0.0526046	0.0131992	0.211278	0.344379	0.119549	0.0891502	2.16325
Subcutaneous-adipose	0.974575	evm.model.chr1.1814	0.132608	0	0.0132382	0	0.0140523	0.0501243	0	0	1.03255
Subcutaneous-adipose	0.838568	evm.model.chr1.1815	0.180773	0.14115	0	0.034049	0.387416	0.563012	0.0997963	0.0608526	1.13596
Subcutaneous-adipose	0.943097	evm.model.chr1.1816	0.104455	0.0394245	0.0147345	0.00414889	0.113889	0.112101	0.0885682	0	1.04854
Subcutaneous-adipose	0.953458	evm.model.chr11.823	0.181857	0.0103015	0	0.0066101	0.105201	0.189976	0.14795	0	1.72397
Subcutaneous-adipose	0.836051	evm.model.chr11.824	1.21008	0.830576	0.057617	0.42468	0.518198	0.87576	0.220101	0.217136	3.31974
Subcutaneous-adipose	0.661018	evm.model.chr1.1825	86.299	11.1113	24.1751	17.6985	52.8424	39.8205	23.7505	32.7384	106.361
Subcutaneous-adipose	0.95956	evm.model.chr11.825	0.149024	0	0	0	0.0139783	0.0421849	0.0341927	0	0.739927
ovarian-stroma	0.367916	evm.model.chr11.826	13.014	8.643	11.8174	11.5288	20.5642	14.3084	20.529	10.6251	13.5205
Subcutaneous-adipose	0.504264	evm.model.chr11.827	68.2061	8.82699	29.4656	56.66	47.4576	38.8052	23.7973	33.6464	77.3762
Subcutaneous-adipose	0.760521	evm.model.chr11.828	20.9805	0.183998	3.47959	2.0262	4.91288	5.43704	0.410263	4.46676	21.869
Subcutaneous-adipose	0.780934	evm.model.chr11.835	2.2157	0.0550793	0.259418	0.222983	0.962408	0.556321	0.152683	0.0377934	2.54625
skin	0.662392	evm.model.chr1.1838	234.482	3.15555	338.428	36.642	34.8013	80.4019	130.925	353.243	95.2266
Subcutaneous-adipose	0.983719	evm.model.chr11.838	0.0806408	0.00107146	0	0	0.00798361	0.0468641	0.00213989	0.00365675	1.09297
ovarian-stroma	0.846559	evm.model.chr1.1842	0.124625	0.56644	0.0290302	0.0160203	2.79893	1.9309	0.0479123	0.0418295	0.679
Subcutaneous-adipose	0.776546	evm.model.chr11.842	1.2028	0.0226572	0.0833989	0.670981	0.331524	0.597365	0.307645	0.03827	1.82064
skin	0.789272	evm.model.chr11.843	11.7743	0.220701	1.51577	2.85572	1.95224	2.86846	2.86679	18.3055	6.80581
skin	0.564733	evm.model.chr1.1844	114.622	139.756	64.8937	45.7089	147.449	112.841	138.746	251.281	110.978
Abdominal-adipose	0.634713	evm.model.chr11.844	5.63287	1.43894	0.128744	0.0915722	3.79693	1.87861	2.14983	2.21058	4.76571
ovarian-stroma	0.601803	evm.model.chr11.845	12.3887	38.195	45.5403	11.982	82.6512	77.8001	46.0854	14.8644	16.4359
ovarian-stroma	0.792693	evm.model.chr11.846	9.5668	38.0981	26.3465	5.89074	121.713	68.0082	30.5829	12.413	10.9504
ovarian-stroma	0.721578	evm.model.chr11.847	7.82542	12.8568	3.51176	3.70061	34.4859	22.9904	9.99553	7.08438	8.84811
ovarian-stroma	0.766086	evm.model.chr1.1849	6.39267	7.39655	1.44639	1.8792	23.4155	11.7248	4.45095	4.61556	5.91164
Abdominal-adipose	0.635494	evm.model.chr1.185	26.8842	6.28833	15.1393	1.8262	6.48471	10.3601	11.2305	7.33363	19.7331
Subcutaneous-adipose	0.780752	evm.model.chr1.1851	0.425361	0.141723	0	0.0537886	0.229916	0.139657	0.0856362	0.0935747	0.666856
ovary	0.587857	evm.model.chr1.1853	8.69783	2.12387	1.63978	8.34486	16.2118	21.3068	9.32188	10.8243	13.0875
Abdominal-adipose	0.763034	evm.model.chr1.1855	16.699	0.275495	6.01748	4.45965	3.20627	4.99209	2.18479	2.01428	8.50667
Abdominal-adipose	0.712146	evm.model.chr11.855	10.6283	0.150496	0.60943	3.40444	1.62136	3.59622	0.89136	6.00584	8.19598
Subcutaneous-adipose	0.976828	evm.model.chr11.857	0.0773035	0.015615	0.0192776	0.00459169	0.0310997	0.0176465	0.0120303	0.00768248	0.99929
Subcutaneous-adipose	0.980048	evm.model.chr1.1858	0.117217	0.0105208	0	0.00916627	0.0100992	0.0193683	0.0114443	0.0065174	1.15488
ovarian-stroma	0.933589	evm.model.chr1.1859	0.0787762	9.28776	0.0293207	0.0354182	123.72	55.4076	0.015055	0.0870583	0.789763
Liver	0.331511	evm.model.chr1.1860	25.0712	39.6268	33.675	54.8343	28.0588	45.5742	44.9501	47.1364	29.1562
Liver	0.939756	evm.model.chr1.1861	10.9813	6.87543	8.42561	186	21.2066	14.3301	8.64236	9.0139	10.1679
ovarian-stroma	0.577101	evm.model.chr11.861	70.8277	20.6432	21.8681	16.4979	91.7151	50.7566	34.5012	28.6432	66.5518
Subcutaneous-adipose	0.986582	evm.model.chr1.1862	0.0542118	0.0165262	0	0.00625887	0.016332	0.00371337	0.00545313	0	0.954803
Subcutaneous-adipose	0.779945	evm.model.chr1.1863	3.06001	0.0500795	0.528601	0.0362913	1.2038	0.471219	0.542244	0.524807	3.64514
pituitary	0.984463	evm.model.chr1.1865	0.143636	0.0400551	0.773465	0.00543825	0.320482	0.127044	28.0761	0.0203615	2.05926
hypothalamus	0.920919	evm.model.chr1.1866	0.117808	0.165454	1.44979	0.0136769	0.0498773	0.0168318	0.112791	0.122281	0.318486
granulosa-cells	0.759365	evm.model.chr1.1868	2.63657	3.75517	0.0155231	0.119489	1.77794	1.20743	0.0302594	0.0659307	1.37586
Subcutaneous-adipose	0.891172	evm.model.chr1.187	2.45751	0.242905	0	0.0729477	0.326546	0.223277	0.128881	0.139097	4.1248
Subcutaneous-adipose	0.678012	evm.model.chr1.1870	1.70824	0.651001	0	0.270474	2.07603	1.48767	0.296472	0.42751	2.68543
granulosa-cells	0.783861	evm.model.chr1.1871	27.5984	74.9671	3.47271	19.0297	5.66931	9.99088	2.85181	36.0132	25.0005
Subcutaneous-adipose	0.638695	evm.model.chr1.1873	148.035	20.4261	63.7969	23.5196	67.6485	60.6867	55.559	67.9085	175.607
Subcutaneous-adipose	0.915779	evm.model.chr1.1874	0.195947	0.036705	0.200021	0.00483712	0.144991	0.283803	0.0365358	0.0558116	1.42283
granulosa-cells	0.399231	evm.model.chr11.874	90.4496	158.021	71.9449	69.7062	124.779	125.055	73.7573	127.316	76.4634
Subcutaneous-adipose	0.986543	evm.model.chr11.882	0.063275	0	0	0	0.0114401	0.00501732	0	0	0.740641
Subcutaneous-adipose	0.732142	evm.model.chr1.1883	0.147408	0.337048	0.00811248	0.103382	0.088464	0.110685	0.12802	0.0665412	0.46184
Abdominal-adipose	0.586509	evm.model.chr11.886	33.8416	2.86615	6.55402	4.0255	32.1791	24.8478	7.18186	6.56672	27.7245
Subcutaneous-adipose	0.909676	evm.model.chr11.89	0.136453	0.284589	0.00468099	0.0305708	0.040139	0.0474445	0.0631465	0.0112274	0.855598
Subcutaneous-adipose	0.962782	evm.model.chr1.1891	0.107573	0.0213489	0.00450269	0.0069085	0.0282994	0.0394724	0.0152314	0.00443159	0.764977
granulosa-cells	0.680565	evm.model.chr1.1893	9.6341	32.6805	14.6571	0.392972	15.2897	11.638	20.7395	1.65891	9.50407
Liver	0.615693	evm.model.chr11.895	25.9539	6.94791	13.3283	61.7539	18.0947	17.5735	61.4303	18.4831	28.0484
ovarian-stroma	0.610885	evm.model.chr11.896	10.8151	4.90683	3.52175	3.85754	26.2935	17.1994	12.1893	18.2649	11.095
ovarian-stroma	0.649592	evm.model.chr11.897	27.28	6.11974	6.0958	3.44868	45.4915	17.425	15.1785	32.3525	19.6248
ovarian-stroma	0.576585	evm.model.chr11.898	16.3882	7.94387	10.9047	7.36995	36.0082	22.4589	16.7165	16.9442	23.245
hypothalamus	0.520911	evm.model.chr1.19	34.1822	53.5857	89.1986	23.8001	44.1397	54.0111	76.8366	21.635	33.6821
granulosa-cells	0.499988	evm.model.chr11.901	13.4413	31.8157	19.5965	7.58425	23.3833	25.5891	20.0905	7.82881	9.75204
hypothalamus	0.94821	evm.model.chr11.902	4.566	0.00431955	64.7076	0.0777497	0.0611175	0.184288	4.73172	1.12267	16.0619
skin	0.877178	evm.model.chr11.903	150.65	6.42027	569.675	61.2772	29.4055	70.0703	184.357	1188.65	96.0774
ovarian-stroma	0.471008	evm.model.chr1.1907	78.054	105.881	93.1518	47.2698	180.411	153.99	78.4255	114.408	92.3093
Subcutaneous-adipose	0.956271	evm.model.chr11.910	0.0799199	0	0	0	0.0031927	0.0351957	0	0	0.338185
Abdominal-adipose	0.514855	evm.model.chr11.912	26.1629	7.78552	11.4917	4.27702	24.0219	20.7287	6.29871	6.92632	20.0127
Subcutaneous-adipose	0.601941	evm.model.chr1.1915	58.3402	11.7582	14.4129	12.4046	38.9863	40.9664	12.7135	19.3217	65.6007
skin	0.806004	evm.model.chr11.915	96.2209	334.619	490.247	9.00014	227.008	313.295	44.0637	1029.08	82.6477
ovarian-stroma	0.616999	evm.model.chr1.1918	16.4828	32.2433	9.27745	7.99227	46.2588	35.334	15.2031	10.0591	15.1452
Subcutaneous-adipose	0.915866	evm.model.chr1.192	0.358567	0.048497	0	0.0544028	0.0544292	0.0450862	0.0537239	0.0676172	1.01374
skin	0.589153	evm.model.chr11.923	1.4269	9.0826	0.936117	1.17344	7.88657	10.8116	7.42331	12.1517	1.19933
ovarian-stroma	0.627225	evm.model.chr11.926	39.7455	148.325	122.942	45.9974	274.05	219.625	158.808	58.0995	23.73
ovarian-stroma	0.447442	evm.model.chr1.1927	41.5111	121.371	106.565	24.7115	143.183	126.7	80.9456	93.0898	38.0413
ovarian-stroma	0.427558	evm.model.chr1.1928	22.1828	23.4526	43.9868	8.02689	52.4187	38.7072	51.1958	28.3018	24.1995
hypothalamus	0.748898	evm.model.chr1.1930	320.788	157.214	1084.53	102.361	373.449	318.508	374.569	188.976	342.769
Subcutaneous-adipose	0.834566	evm.model.chr1.1932	1.0471	0	0.607704	0.229698	0.417914	0.389738	0.0490722	0.116896	2.15956
hypothalamus	0.891933	evm.model.chr1.1933	28.8252	0.954704	145.189	9.73632	10.0456	16.3748	17.8378	23.9788	17.7684
hypothalamus	0.85274	evm.model.chr11.933	9.26289	114.186	925.511	27.9838	426.857	353.63	98.0308	42.0191	18.3572
granulosa-cells	0.699877	evm.model.chr1.1934	115.79	182.374	58.3379	6.04591	56.7998	45.5079	51.977	47.6911	55.7272
Liver	0.637014	evm.model.chr11.934	24.7464	23.4776	7.01263	67.1332	43.3194	42.8975	11.0675	13.7421	28.6843
hypothalamus	0.974005	evm.model.chr1.1937	0.799961	0.0308575	2222.27	0.122451	15.2524	8.81041	432.098	1.64541	3.38493
hypothalamus	0.723915	evm.model.chr1.1940	0.193486	2.29658	18.2973	0.00979851	11.5359	10.4615	13.82	0.088534	2.00709
hypothalamus	0.799775	evm.model.chr11.940	0.412202	1.43653	32.1363	0.00981518	16.8803	10.4952	20.654	0	1.58803
Subcutaneous-adipose	0.940461	evm.model.chr1.1941	0.15698	0.0107842	0.283968	0	0.0303337	0.0522723	0.0294762	0	1.1837
hypothalamus	0.800744	evm.model.chr11.947	0.153879	0.191076	3.2914	0.0142909	1.03	0.948681	1.92016	0.0255007	0.96307
Subcutaneous-adipose	0.879355	evm.model.chr11.949	1.14318	0.00698166	0.0122411	0.231389	0.733966	0.55298	0.0230374	0.102534	2.90759
skin	0.739026	evm.model.chr1.1950	1.36199	0.255986	0.278098	1.09874	1.417	2.05238	0.528782	4.74385	2.91118
Subcutaneous-adipose	0.863301	evm.model.chr11.950	0.168851	0.00446129	0	0	0.430074	0.230295	0.0411134	0	0.799928
ovarian-stroma	0.475175	evm.model.chr1.1952	36.2969	22.4804	28.8353	9.04222	55.0974	46.5996	20.4586	19.3996	48.2191
Subcutaneous-adipose	0.890259	evm.model.chr1.1953	0.0660048	0.0263264	0.0412165	0.00822313	0.393733	0.257871	0.0684778	0	0.981688
Subcutaneous-adipose	0.862886	evm.model.chr1.1955	0.167287	0.0501025	0	0.0528665	0.13703	0.123577	0.0665739	0.0419958	0.582938
hypothalamus	0.922951	evm.model.chr11.955	0.172697	4.72259	47.1007	0.180518	12.2851	6.89288	2.00141	0.493461	2.28375
hypothalamus	0.883443	evm.model.chr1.1967	2.72609	29.4869	206.118	1.11269	20.2384	31.5655	47.0666	51.8995	8.10021
hypothalamus	0.976078	evm.model.chr11.969	0.240419	2.38289	71.2157	0.129541	4.16994	2.61344	2.65047	0.35225	1.09007
Subcutaneous-adipose	0.94983	evm.model.chr1.1971	0.111884	0.00546737	0	0.0117142	0.0269718	0.031702	0.00855633	0.0199576	0.538799
hypothalamus	0.847516	evm.model.chr11.974	0.29941	7.52837	78.4927	0.182298	56.22	20.8898	3.48439	0.406387	6.74033
Subcutaneous-adipose	0.89513	evm.model.chr1.1976	0.179713	0.0506539	0	0.0269066	0.0802982	0.088264	0.0274184	0.0396696	0.587541
ovarian-stroma	0.595058	evm.model.chr11.979	26.4797	67.8003	51.2934	7.91967	124.016	84.4774	75.5792	59.6941	28.5093
Subcutaneous-adipose	0.938901	evm.model.chr1.198	0.108004	0.00979696	0.0378441	0.00240408	0.0245073	0.0307935	0.0175292	0	0.472344
ovarian-stroma	0.697459	evm.model.chr1.1985	24.245	68.9827	96.1238	7.4631	149.7	111.269	13.7057	20.0218	20.512
Abdominal-adipose	0.753331	evm.model.chr1.1986	80.3822	1.93573	5.92185	6.74965	39.2897	36.8622	5.70544	18.6653	43.4921
Subcutaneous-adipose	0.919947	evm.model.chr1.1990	0.129076	0.1349	0.00628376	0.0179259	0.0533472	0.117733	0.0193589	0.00751598	0.759091
ovarian-stroma	0.41934	evm.model.chr1.1992	26.5545	38.6245	67.4108	15.0467	68.1546	48.4847	55.8856	39.135	25.4551
ovarian-stroma	0.391446	evm.model.chr11.993	16.9647	17.3816	24.4982	14.7825	33.7932	26.0383	33.1211	14.7663	16.9671
ovarian-stroma	0.670877	evm.model.chr11.994	16.1967	7.94901	15.8092	5.73886	39.3394	21.7067	13.1554	8.11547	14.9086
Subcutaneous-adipose	0.90211	evm.model.chr1.1995	0.594348	0.0938486	0	0.257483	0.125794	0.0753775	0.232045	0.0938875	1.88065
hypothalamus	0.776496	evm.model.chr1.1996	41.5535	1.69895	84.4932	1.49461	5.34221	5.89694	40.9679	8.5535	45.5689
hypothalamus	0.909591	evm.model.chr1.1997	0.741308	1.21128	42.9949	0.670659	2.5286	2.88963	20.8998	1.02744	1.12834
skin	0.904083	evm.model.chr11.997	0.133188	0.00238809	0.802564	1.94541	0.187731	0.0387317	1.43342	7.64271	1.32107
Subcutaneous-adipose	0.61634	evm.model.chr1.1998	11.0506	0.451278	10.5136	0.717094	2.0147	1.84179	9.3804	3.05272	12.7138
Subcutaneous-adipose	0.784435	evm.model.chr1.1999	1.14761	0.0228176	0.108125	0.631972	0.581667	0.412175	0.105563	0.198106	1.86025
ovarian-stroma	0.561036	evm.model.chr1.2000	6.73998	8.3835	14.0985	12.1815	25.5641	22.1191	16.021	4.02653	6.20365
ovarian-stroma	0.640184	evm.model.chr1.2003	7.12804	6.304	10.0185	7.67361	22.799	13.9309	12.8459	3.95573	3.77088
Subcutaneous-adipose	0.96636	evm.model.chr1.2004	0.0683694	0	0	0	0.00910367	0.0390932	0	0	0.433142
Subcutaneous-adipose	0.865915	evm.model.chr1.2006	0.154102	0.0830419	0.0197693	0.0301505	0.116868	0.108515	0.134118	0.054721	0.653767
Subcutaneous-adipose	0.83275	evm.model.chr1.2009	10.0408	0.724126	0.708815	0.274593	20.0377	17.2277	4.0069	8.68253	46.116
Abdominal-adipose	0.593667	evm.model.chr1.201	55.4402	13.445	27.067	3.73853	29.4442	27.1797	10.2935	14.7256	54.3241
Liver	0.844088	evm.model.chr1.2010	1.8085	67.3667	18.8861	156.407	53.2433	44.5825	0.313669	6.69882	2.18684
ovarian-stroma	0.410176	evm.model.chr1.2011	11.0328	3.11656	8.8467	1.4664	13.8026	11.2884	8.38357	7.97352	13.021
ovarian-stroma	0.761804	evm.model.chr1.2015	0.270887	0.0518353	0.254507	0.00272792	1.08209	0.539095	0.0142845	0.0551586	0.873507
hypothalamus	0.691484	evm.model.chr1.2017	1.92425	5.06509	23.8367	0.249519	6.06229	23.1856	15.1629	4.84068	2.34166
Subcutaneous-adipose	0.953735	evm.model.chr1.2021	0.0323972	0.00528043	0	0.0229908	0.0429653	0.0312829	0.0111049	0	0.394526
ovarian-stroma	0.477488	evm.model.chr1.2025	31.7832	10.34	32.5699	20.0751	72.8709	69.0146	36.3685	58.9686	45.4874
Abdominal-adipose	0.714883	evm.model.chr1.2026	49.1465	2.76514	14.3581	5.73567	13.0122	12.0441	5.12559	10.6292	48.4301
Abdominal-adipose	0.811025	evm.model.chr1.2029	441.254	11.2815	71.5802	17.6028	51.4027	42.8582	12.3023	55.7107	404.349
ovarian-stroma	0.308792	evm.model.chr1.203	30.6412	21.4928	19.4406	12.1143	34.3198	26.9674	26.7791	23.5742	28.7671
hypothalamus	0.962871	evm.model.chr1.2030	1.6035	0.530143	43.475	0.15756	1.40874	2.103	4.2406	1.85389	1.01619
ovarian-stroma	0.497678	evm.model.chr1.2031	29.0081	12.3835	11.6259	8.89919	36.7057	25.7157	16.5847	14.0692	29.2184
Abdominal-adipose	0.661298	evm.model.chr1.2034	50.8408	20.1186	2.40669	19.1828	21.8787	20.6409	4.96839	12.2267	36.3363
Liver	0.737686	evm.model.chr1.2035	8.23772	0.812068	3.62327	22.2507	5.88492	5.12378	2.46363	11.8889	8.65905
ovary	0.626109	evm.model.chr1.2038	114.458	402.213	66.6718	96.462	175.805	428.743	177.273	150.315	99.2253
Subcutaneous-adipose	0.881598	evm.model.chr1.2042	0.585726	0.0929898	0	0.274695	0.987828	0.670581	0.0665232	0.116901	2.95101
skin	0.803059	evm.model.chr1.2043	7.35834	2.62051	9.23239	0.202524	18.3543	13.2441	1.64982	38.3709	7.7926
ovarian-stroma	0.310091	evm.model.chr1.2050	48.874	29.5557	51.1246	17.6474	54.015	46.9507	21.2649	37.3848	45.3216
Subcutaneous-adipose	0.939859	evm.model.chr1.2052	0.242664	0	0	0.0072986	0.0448619	0.0387592	0.0523131	0	0.802066
pituitary	0.970729	evm.model.chr1.2059	0.985842	0.151177	2.63913	0.416672	0.728913	1.89473	37.2014	0.0747145	1.82023
Liver	0.991207	evm.model.chr1.206	3.72535	0.163118	0.727099	135.925	0.414534	0.476754	0.170958	0.118613	3.76461
Subcutaneous-adipose	0.793452	evm.model.chr1.2060	0.777203	0.0862009	0.278721	0.172576	0.335528	0.45856	0.141455	0.483192	1.65424
Subcutaneous-adipose	0.244798	evm.model.chr1.2061	48.0282	23.2694	48.8946	23.1185	49.8988	42.8141	29.3372	39.2764	50.4231
skin	0.684761	evm.model.chr1.2062	1.44322	0.320607	1.74094	0.427319	0.506176	1.07005	0.616876	3.47384	2.63553
ovarian-stroma	0.442888	evm.model.chr1.207	8.0702	4.74594	3.83806	1.59823	10.9204	7.88136	6.43385	6.15837	9.94509
skin	0.475055	evm.model.chr1.2076	1.42334	0.091649	0.460107	0.632988	1.49141	1.42938	0.428163	1.73547	1.33118
Abdominal-adipose	0.779496	evm.model.chr1.2080	201.723	13.4982	28.0353	8.30147	55.1307	44.8547	10.8624	24.8065	170.357
ovarian-stroma	0.765342	evm.model.chr1.2081	5.40598	52.3084	23.7716	3.07738	89.8268	51.7564	20.395	6.22394	5.68969
ovarian-stroma	0.326489	evm.model.chr1.2082	73.9755	44.6173	94.0823	32.5587	98.0517	83.6492	83.0526	47.2862	69.089
skin	0.87829	evm.model.chr1.2087	0.499352	0.0360259	0.105861	0.654756	1.0795	0.993097	1.26768	6.12981	1.33222
Abdominal-adipose	0.626888	evm.model.chr1.2090	64.6037	15.8775	20.7102	6.02209	40.5858	33.0322	10.7644	18.683	47.1604
hypothalamus	0.3048	evm.model.chr1.2091	35.8893	13.951	38.9835	9.38122	38.9153	30.1975	36.3233	22.2848	29.8683
hypothalamus	0.890342	evm.model.chr1.2092	0.0857126	0.0986488	3.97841	0.0300389	0.562811	0.809746	0.230956	1.09478	0.577441
skin	0.866552	evm.model.chr1.2093	4.48374	0.398236	0.939322	0.818955	1.95614	3.85158	0.542311	17.0024	5.16118
skin	0.841027	evm.model.chr1.2094	5.6881	0.0309955	0.0475145	0.550371	1.50672	0.827463	0.0182498	8.0298	1.54274
Abdominal-adipose	0.650534	evm.model.chr1.21	153.798	13.372	30.3937	45.1156	77.1369	65.9166	19.7835	42.5428	135.715
ovary	0.371285	evm.model.chr12.10	32.9043	57.5421	70.1092	14.5244	63.2935	72.4905	56.0307	41.7754	28.4271
Liver	0.77751	evm.model.chr12.1002	2.57821	0.56478	6.35534	11.9965	1.35503	2.72229	2.56303	2.54151	2.67266
Abdominal-adipose	0.327086	evm.model.chr12.1003	17.042	7.91513	15.4791	8.04511	9.24735	9.92791	15.1112	11.3073	14.7094
pituitary	0.277997	evm.model.chr12.1004	6.42922	6.3989	8.52035	2.1661	4.68226	6.81264	8.65534	8.22411	6.7599
Abdominal-adipose	0.565491	evm.model.chr12.1009	86.5698	12.4251	67.1167	2.07262	37.5885	34.9335	35.6747	34.7411	76.3708
Subcutaneous-adipose	0.871913	evm.model.chr12.1013	0.58124	0.00283384	0	0.0686891	0.229021	0.300487	0.014014	0.0153428	1.18243
hypothalamus	0.91695	evm.model.chr12.1016	0.167573	1.51428	78.1348	0.100285	9.6868	4.87811	34.4079	0.0444962	1.11314
Liver	0.992564	evm.model.chr12.1017	11.3773	0.381634	0.343739	476.641	5.19232	4.07045	2.08426	0.00838777	4.8965
ovary	0.758602	evm.model.chr12.1018	20.5959	174.307	2.85596	55.4362	314.189	357.645	90.592	6.68853	26.0133
skin	0.639138	evm.model.chr1.2102	1856.06	1416.38	1301.16	859.943	1448.77	1551.89	1875.64	4237.47	1923.28
Subcutaneous-adipose	0.551489	evm.model.chr12.1020	21.2999	2.22611	3.84068	2.50006	22.9526	16.0588	6.09993	9.1447	23.445
ovarian-stroma	0.33842	evm.model.chr12.1021	38.9978	10.3408	29.3692	29.6365	41.6985	31.4712	21.0928	19.1967	40.5903
skin	0.374129	evm.model.chr12.1023	5.64846	1.17724	5.49999	2.05247	4.96845	5.64398	1.18213	6.33005	5.52167
ovarian-stroma	0.788561	evm.model.chr12.1024	54.8038	320.673	12.1348	14.0045	556.789	453.571	8.19202	17.4588	60.9764
Liver	0.995865	evm.model.chr12.1028	24.2946	1.40973	3.10542	1472.04	3.47855	2.45436	0.398081	2.04863	11.506
Abdominal-adipose	0.483991	evm.model.chr12.1029	16.2018	12.1445	2.29788	9.40564	7.49796	13.7019	1.71782	4.89674	15.2197
granulosa-cells	0.47165	evm.model.chr12.1032	18.2675	21.1469	2.20752	11.7747	9.74893	18.169	3.07366	9.37918	16.7631
Abdominal-adipose	0.716124	evm.model.chr12.1033	55.2742	2.65161	6.68973	8.63943	23.2078	15.3996	6.80679	9.11714	53.0161
Subcutaneous-adipose	0.737787	evm.model.chr12.1034	57.1567	3.5253	7.59163	10.0554	14.9035	19.5533	7.42208	15.9832	64.9239
Subcutaneous-adipose	0.748855	evm.model.chr12.1035	56.9235	2.56533	6.10204	9.25742	16.0446	18.7661	5.72615	12.8574	63.8288
Subcutaneous-adipose	0.742714	evm.model.chr12.1043	41.5474	2.02456	3.50548	5.89522	17.2276	15.8287	3.8376	10.9855	48.9981
Abdominal-adipose	0.833129	evm.model.chr12.1045	334.015	2.84823	14.4117	31.3422	27.5267	22.6087	3.88695	25.0455	318.23
Subcutaneous-adipose	0.92718	evm.model.chr12.1059	0.130922	0.00284514	0.0241001	0	0.0826838	0.0912994	0	0.0447872	0.646522
Subcutaneous-adipose	0.481472	evm.model.chr1.2106	61.6509	16.2683	49.3609	17.648	32.9803	31.3171	33.5633	37.3384	67.5294
skin	0.993507	evm.model.chr12.1060	0.870099	0.177803	3.18098	0	3.56174	1.88454	13.2715	463.709	1.14102
Subcutaneous-adipose	0.39442	evm.model.chr12.1061	24.6626	12.9851	11.5843	11.8932	20.0625	18.5065	11.1319	18.2424	26.6415
Abdominal-adipose	0.79006	evm.model.chr12.1062	26.694	1.69397	1.5534	1.37337	9.86002	6.98853	1.32753	2.42786	19.6083
Abdominal-adipose	0.765404	evm.model.chr12.1063	23.7836	2.90131	2.58763	1.37926	7.0327	7.38436	2.15369	3.19731	18.0001
Abdominal-adipose	0.702138	evm.model.chr12.1066	25.7271	7.34882	4.57573	1.87814	7.9116	8.31948	5.07285	5.54693	20.6516
Subcutaneous-adipose	0.512756	evm.model.chr12.1069	37.4239	6.62781	9.01087	10.7812	32.4597	24.8857	12.1581	17.7449	38.762
Subcutaneous-adipose	0.762539	evm.model.chr1.2107	0.512062	0.0704133	0	0.0569924	0.237252	0.239737	0.0330109	0.0467787	0.629707
skin	0.914276	evm.model.chr12.1072	24.1936	15.7634	10.8387	18.1062	137.333	84.3267	39.1664	563.839	56.9483
Subcutaneous-adipose	0.813313	evm.model.chr12.1074	5.59307	0.0706998	0	0.406253	1.52139	1.11798	0.162738	0.22231	6.08936
Subcutaneous-adipose	0.830016	evm.model.chr12.1077	2.09305	0.0597863	0.0173888	0.243069	0.559065	0.631396	0.059476	0.112633	2.77663
Subcutaneous-adipose	0.880317	evm.model.chr1.2108	0.152117	0.00273644	0.022147	0	0.0062406	0.13304	0.111075	0.307592	0.767598
pituitary	0.796739	evm.model.chr12.1096	3.9503	3.30648	17.7956	0.191704	10.2144	6.64828	30.1293	2.1253	4.76095
hypothalamus	0.976374	evm.model.chr1.211	0.177011	0.00667295	462.587	0.0140384	0.274801	0.264337	80.2032	4.54343	1.95033
granulosa-cells	0.837566	evm.model.chr12.110	0.310571	138.794	0	21.3441	60.3723	96.962	0.00357438	0	1.3668
pituitary	0.919857	evm.model.chr12.1101	0.236231	0.24729	1.77534	2.39762	1.82328	1.08219	15.7641	0.0677882	2.47735
ovary	0.501811	evm.model.chr12.1102	3.01699	1.55501	7.94151	5.72687	9.24749	10.7242	5.5831	5.75851	3.91189
Liver	0.794119	evm.model.chr12.1103	52.0906	53.4275	80.7332	242.102	34.3702	42.2042	45.625	47.55	42.7525
ovarian-stroma	0.294103	evm.model.chr12.1106	10.1886	8.22309	11.1241	4.36295	13.549	11.0356	10.9153	12.0902	8.5738
ovarian-stroma	0.465511	evm.model.chr12.1111	36.7414	17.3301	29.4751	18.4472	49.153	36.3779	22.2495	12.2173	37.3351
pituitary	0.655928	evm.model.chr12.1114	4.92198	11.1295	26.5611	20.4657	21.103	18.6917	55.8323	44.7244	6.08535
pituitary	0.67817	evm.model.chr12.1117	0.871095	0.774971	2.23633	0.054392	1.17997	1.33317	3.33341	0.21768	1.91472
Subcutaneous-adipose	0.793249	evm.model.chr12.1123	0.997218	0.411631	0.0425414	0.0619165	0.272205	0.388592	0.204528	0.234092	1.57963
pituitary	0.669399	evm.model.chr12.1125	8.71815	0.438119	10.6618	0.155654	2.24405	6.62473	18.2688	5.23016	14.245
Liver	0.941409	evm.model.chr12.1127	4.66306	3.8222	9.30341	93.2939	5.16404	8.82635	6.75586	1.02595	4.1687
Liver	0.42551	evm.model.chr12.1128	24.6637	13.1012	29.2085	43.0868	34.3041	29.2618	18.3568	22.6199	26.5076
ovarian-stroma	0.476919	evm.model.chr12.1129	59.0201	27.7136	35.9963	24.9503	80.3433	49.2011	31.601	51.0369	56.689
hypothalamus	0.69025	evm.model.chr12.113	9.76647	3.07739	25.0848	1.85591	12.8499	8.13288	12.324	7.59891	6.55486
ovarian-stroma	0.775324	evm.model.chr12.1133	0.0809573	0.299602	2.39195	0.00603531	3.49679	1.23847	0.878186	0.00258507	1.38737
Abdominal-adipose	0.577593	evm.model.chr12.1135	100.572	20.0247	26.8711	7.20042	67.9941	83.2894	10.2906	51.2901	72.8978
Abdominal-adipose	0.624572	evm.model.chr12.1142	86.5397	10.9422	19.1086	5.28519	57.3882	70.2019	6.41186	34.3412	56.2358
skin	0.868733	evm.model.chr12.1143	0.23833	0.00414038	0.836977	0.0832929	0.534081	4.00306	0.096628	6.61852	1.15382
Liver	0.792605	evm.model.chr12.1144	29.4606	9.19123	42.2264	113.359	13.5693	13.6541	24.7449	27.1816	28.052
Subcutaneous-adipose	0.429268	evm.model.chr12.1146	2.76575	0.729188	2.10071	2.06519	1.11475	1.10815	1.79651	2.71173	3.15208
hypothalamus	0.950784	evm.model.chr12.1148	1.28661	0.603978	43.0127	0.0986116	5.0579	6.05637	1.49909	0.587134	1.74566
Abdominal-adipose	0.835372	evm.model.chr12.1149	87.8309	1.86268	0.505777	4.96384	7.09913	19.9813	1.60843	6.68902	72.9649
Subcutaneous-adipose	0.906483	evm.model.chr12.1150	0.212938	0.0388077	0.137641	0.0296505	0.118355	0.135451	0.0731249	0.0462179	1.05888
skin	0.298547	evm.model.chr12.1151	109.934	77.0853	125.202	70.0347	75.1062	98.8289	74.8476	136.23	133.436
Subcutaneous-adipose	0.267103	evm.model.chr12.1154	69.8993	39.8242	77.7385	35.1732	52.5952	66.2412	44.574	74.0895	78.4788
Abdominal-adipose	0.864745	evm.model.chr12.116	464.634	0.61382	5.15166	0.229717	5.6026	4.23666	9.10128	13.2571	464.561
Subcutaneous-adipose	0.941706	evm.model.chr12.1164	0.19014	0.0936022	0.00757371	0.00308562	0.0278986	0.0530597	0.057966	0.00228062	0.934074
Subcutaneous-adipose	0.874097	evm.model.chr1.2117	0.287889	0.0191921	0	0.235695	0.073139	0.0467185	0.0120752	0.00748759	0.677306
skin	0.796063	evm.model.chr12.1172	0.839005	0.258389	2.03901	0.161234	3.34162	1.7959	1.96708	7.31203	1.52734
Abdominal-adipose	0.439447	evm.model.chr12.1174	24.6149	5.24325	24.4818	7.46797	8.90055	16.6434	12.9043	11.7846	22.9576
hypothalamus	0.366967	evm.model.chr12.1175	36.987	20.1828	41.514	11.1381	25.7553	25.9995	34.2528	22.0099	33.9122
ovarian-stroma	0.800762	evm.model.chr12.1176	31.5839	15.8605	7.2731	4.57244	106.288	47.7909	15.4886	19.0066	27.8373
Subcutaneous-adipose	0.84772	evm.model.chr12.1178	0.612645	0.0745188	0.0524234	0.12234	0.26196	0.27751	0.0847207	0.105807	1.30674
ovarian-stroma	0.375578	evm.model.chr12.1181	46.5696	36.0901	64.7322	21.3147	76.1368	60.1123	63.808	40.7767	46.9284
Abdominal-adipose	0.793643	evm.model.chr12.1183	16.3087	1.71318	1.54701	0.0161845	2.30226	2.0832	1.18578	2.42866	15.647
Abdominal-adipose	0.854109	evm.model.chr12.1185	8.67479	0.0383504	0	0.219303	2.0127	0.906727	0.0403244	0	6.90719
Abdominal-adipose	0.634712	evm.model.chr1.2119	29.354	6.69996	6.70524	1.83205	14.59	8.47461	5.13106	14.645	27.7036
hypothalamus	0.66003	evm.model.chr12.119	26.6159	38.5441	134.434	13.3961	118.515	53.226	62.2214	32.382	20.7291
Subcutaneous-adipose	0.908891	evm.model.chr12.1193	0.198565	0.020626	0.284799	0.0112927	0.0246046	0.0203391	1.14099	0	2.33404
granulosa-cells	0.54781	evm.model.chr12.1194	71.0805	204.611	119.139	44.2876	98.7452	114.58	80.6928	150.403	61.2578
ovary	0.693051	evm.model.chr12.1195	1.41197	12.0104	0.588634	0.531762	12.8852	13.4906	0.610479	2.92965	2.15922
ovarian-stroma	0.835508	evm.model.chr12.1196	2.50581	10.0106	1.78692	1.40061	35.7687	21.2581	2.99342	4.04357	3.07014
granulosa-cells	0.729397	evm.model.chr12.1197	0.424802	72.1825	3.02193	20.7705	46.7883	68.9755	2.43963	12.6159	1.22583
granulosa-cells	0.515528	evm.model.chr12.1198	19.8659	68.535	31.2035	14.8811	46.1858	68.0216	21.9734	49.0763	14.4191
skin	0.822675	evm.model.chr12.1199	354.182	678.816	229.065	89.7487	338.21	722.022	239.901	2039.29	240.994
skin	0.371412	evm.model.chr12.12	50.1095	38.3114	15.8778	17.7791	38.1327	46.2057	28.1607	53.807	36.0022
hypothalamus	0.408347	evm.model.chr12.1200	11.8727	9.85477	21.4511	15.3704	4.08861	6.82534	15.8013	19.1037	18.6158
hypothalamus	0.489223	evm.model.chr12.1201	31.3001	68.2865	93.1444	25.6464	65.8528	70.44	62.0794	33.203	23.7999
Abdominal-adipose	0.825659	evm.model.chr12.1202	449.728	14.3704	11.9736	126.561	35.8237	244.681	19.6999	48.9877	125.15
pituitary	0.862181	evm.model.chr12.1203	0.364451	434.797	0	0.0444931	19.6372	41.5303	451.54	0.875537	0.59716
skin	0.992612	evm.model.chr12.1205	0.389578	17.5302	0.133508	0.136988	6.48144	6.61315	4.89447	633.075	1.23586
granulosa-cells	0.951422	evm.model.chr12.1206	0.719203	68.8579	0.129141	7.53382	6.45532	7.83054	2.01931	1.28009	0.792393
granulosa-cells	0.787938	evm.model.chr12.1207	5.66357	119.74	28.3179	23.0278	28.4211	36.1524	18.9796	57.4052	5.17008
granulosa-cells	0.446915	evm.model.chr12.1208	7.67317	27.646	19.1257	9.15431	16.4553	21.4501	18.161	23.2341	7.07101
skin	0.487531	evm.model.chr1.2121	0.929841	4.93844	4.06219	0.584145	1.56656	2.9594	4.14279	4.95496	1.13076
ovary	0.534353	evm.model.chr12.1213	27.915	43.5842	20.9395	21.6341	57.73	89.0354	61.4716	76.0122	22.3859
granulosa-cells	0.632249	evm.model.chr12.1215	14.2856	43.7694	8.6355	3.09393	12.5997	23.5469	13.5762	40.9934	12.0387
granulosa-cells	0.602508	evm.model.chr12.1216	24.3235	99.1962	42.8147	16.372	39.4269	40.0701	47.0474	81.2443	24.1386
granulosa-cells	0.794084	evm.model.chr12.1217	1.76665	17.6131	4.3032	0.989543	4.2619	3.82715	6.58085	5.77577	1.50962
hypothalamus	0.679721	evm.model.chr12.1219	1.46662	21.3068	23.9024	1.55946	5.78585	11.5214	12.9706	5.8016	0.831401
hypothalamus	0.854797	evm.model.chr12.1222	0.508863	0.43508	6.4139	0.651327	0.393846	0.412761	3.78362	0.908808	0.356221
hypothalamus	0.703868	evm.model.chr12.1223	0.215483	0.526709	1.70247	0.341609	0.286149	0.291743	1.23756	0.583501	0.550499
hypothalamus	0.781381	evm.model.chr12.1224	0.196314	0.761285	2.89653	0.0992873	0.675263	1.43457	0.740153	0.705106	0.453911
skin	0.564388	evm.model.chr12.1226	10.6409	20.6377	34.4836	9.13948	15.1042	15.7236	14.4786	37.4932	10.4518
Subcutaneous-adipose	0.729364	evm.model.chr12.1227	9.88297	0.315725	0.388571	2.92765	0.899135	3.39705	0.425661	4.65406	10.5727
Abdominal-adipose	0.624689	evm.model.chr12.1229	12.081	0.408564	2.26944	8.79125	1.49791	5.80677	0.839156	5.42376	11.2362
hypothalamus	0.740862	evm.model.chr12.1230	34.0172	6.85803	72.8837	1.99838	13.7844	15.4634	11.9229	28.1549	38.8963
hypothalamus	0.647175	evm.model.chr12.1233	53.8774	5.28092	66.1193	1.73948	15.8924	16.4499	10.8475	21.0689	61.4719
Subcutaneous-adipose	0.522529	evm.model.chr12.1235	34.9184	3.61974	3.49862	26.7131	38.4218	43.5342	4.95603	26.9561	47.8087
pituitary	0.808994	evm.model.chr12.1236	4.6515	14.5747	21.4297	2.25878	10.4439	12.102	49.5307	2.44727	7.77747
pituitary	0.751636	evm.model.chr12.1238	4.56659	7.1181	12.1818	1.32527	9.58112	10.4774	27.2145	1.75421	7.06829
pituitary	0.689154	evm.model.chr1.2124	5.32644	5.92905	7.0178	1.51506	9.16622	10.6232	19.3871	1.46021	7.17315
ovary	0.282761	evm.model.chr12.124	47.5407	18.5642	32.7247	13.1656	46.8156	51.185	49.1458	38.1013	47.6371
Abdominal-adipose	0.571608	evm.model.chr12.1240	167.638	37.026	58.2964	32.1841	68.3712	60.1221	93.3032	68.8911	156.323
Subcutaneous-adipose	0.702075	evm.model.chr12.1244	1.74308	0.251312	0.563196	0.436914	0.750806	0.631788	0.525648	1.01576	2.48322
pituitary	0.700785	evm.model.chr12.1245	10.2161	16.2652	37.96	9.55025	11.2489	13.6593	53.3432	21.804	6.9846
granulosa-cells	0.612698	evm.model.chr12.1246	40.0229	176.439	85.5794	40.5588	83.3682	101.083	74.354	85.5011	36.2156
pituitary	0.379187	evm.model.chr12.1247	9.84143	6.7834	7.28905	3.59978	8.02188	7.14474	11.7439	8.48103	7.16457
pituitary	0.562853	evm.model.chr12.1248	6.1905	13.5985	23.8571	3.00979	17.6508	14.4027	27.1548	10.8682	5.38736
hypothalamus	0.436876	evm.model.chr12.1249	105.824	146.008	229.518	63.4137	157.685	177.886	153.976	118.45	110.738
pituitary	0.678014	evm.model.chr12.125	4.01496	18.115	53.3455	1.21172	21.0045	24.2368	70.6678	54.5276	5.57594
Subcutaneous-adipose	0.641962	evm.model.chr12.1252	82.6138	10.2915	15.2375	13.8559	33.1964	25.0511	22.606	36.7412	83.6479
hypothalamus	0.911667	evm.model.chr12.1253	0.0483194	15.5453	154.377	0.00192349	32.9378	27.1504	32.6911	0.232199	0.486133
hypothalamus	0.882286	evm.model.chr12.1261	0.360933	11.6025	115.722	0	44.0544	21.7136	30.5567	0.186956	0.50182
granulosa-cells	0.863285	evm.model.chr12.1263	0.0478239	0.0716592	0	0	0.00432307	0.0135428	0	0	0.0126853
granulosa-cells	0.909906	evm.model.chr12.1267	0.0391112	0.739128	0	0	0.00313087	0.0913643	0.00444287	0.0105591	0.384117
Subcutaneous-adipose	0.927499	evm.model.chr1.2127	0.94389	0.255766	0	0.0941795	0.256962	0.38111	0.119867	0.0847286	3.68358
Subcutaneous-adipose	0.801808	evm.model.chr12.127	0.422575	0.553046	0.0234126	0.0488319	1.05223	0.726244	0.150632	0.312131	2.07444
hypothalamus	0.454847	evm.model.chr12.1278	13.6268	28.1628	43.9482	4.95895	34.2047	34.5371	24.0638	35.5011	16.6127
Subcutaneous-adipose	0.875023	evm.model.chr1.2128	0.111338	0.219116	0	0.00866677	0.013556	0.021024	0.00164151	0	0.375412
ovary	0.633987	evm.model.chr12.128	18.7107	6.65692	21.2842	5.42446	35.4684	43.229	20.931	9.93398	8.16915
pituitary	0.524492	evm.model.chr12.1282	4.63293	22.5403	14.9703	1.40749	14.7676	16.3516	23.6679	9.90095	5.46307
hypothalamus	0.940854	evm.model.chr12.1288	2.69214	10.4381	150.124	1.13032	4.60209	11.7697	34.8566	3.29343	2.25125
Subcutaneous-adipose	0.880699	evm.model.chr12.129	0.183045	0.0418516	0	0.179035	0.17603	0.127058	0.0505656	0.0811418	0.878789
pituitary	0.526094	evm.model.chr12.1296	9.06661	3.5474	6.14189	7.81301	13.1804	15.1176	18.5123	3.62489	11.6928
granulosa-cells	0.593582	evm.model.chr12.1297	15.3497	40.6265	16.2503	13.129	12.9508	14.8407	18.5962	28.9271	12.0471
granulosa-cells	0.730901	evm.model.chr12.1298	15.8429	111.067	38.9162	37.45	18.6452	38.2114	33.1788	45.9858	10.8731
Subcutaneous-adipose	0.768814	evm.model.chr1.213	0.152456	0.155482	0.310068	0.662117	0.106941	0.290814	0.0225988	0.0185455	0.929458
ovarian-stroma	0.94498	evm.model.chr12.13	3.1221	27.6233	0.260264	0.0587552	354.195	122.416	0.139005	0.20142	2.08128
hypothalamus	0.335912	evm.model.chr12.1300	35.9224	54.3561	68.9575	41.7695	27.2288	55.1147	64.9984	49.4643	37.4964
hypothalamus	0.700294	evm.model.chr12.1303	45.1978	149.637	391.653	21.0653	106.731	136.051	210.507	229.414	40.4436
Subcutaneous-adipose	0.972355	evm.model.chr12.1305	1.50318	0.0509891	0.0342485	0.0338506	0.0849179	0.0816765	0.127108	0.061445	8.94106
ovarian-stroma	0.607315	evm.model.chr12.1306	48.3029	55.774	71.1512	34.6918	144.327	98.2544	38.5801	66.9988	39.6467
hypothalamus	0.747756	evm.model.chr12.1309	122.052	348.542	410.983	6.45285	87.8288	90.4314	9.37656	47.3586	117.301
hypothalamus	0.649255	evm.model.chr12.1315	9.27304	1.44248	14.2397	0.382396	2.82409	2.95714	7.09967	3.49743	12.4799
hypothalamus	0.803648	evm.model.chr12.1318	24.7191	7.53984	88.9844	4.68682	21.8374	22.292	22.7081	14.1342	21.8605
hypothalamus	0.724582	evm.model.chr12.1322	9.03912	10.0083	33.14	2.68411	6.75397	8.19989	18.4163	11.3895	6.52748
hypothalamus	0.919748	evm.model.chr12.1323	5.30086	0.0392398	26.1132	0.605933	1.05853	1.07129	0.458403	2.49311	5.73771
hypothalamus	0.56219	evm.model.chr12.1324	16.4436	19.2946	51.0667	35.3206	33.1886	24.2682	22.303	13.0889	14.9526
ovarian-stroma	0.564984	evm.model.chr12.1327	2.61523	1.69604	2.00544	0.41836	5.76476	4.50293	3.19653	1.24486	4.38269
Subcutaneous-adipose	0.351844	evm.model.chr12.1328	57.7021	28.1265	48.9998	16.8893	57.3303	47.2557	32.2661	49.7356	65.2438
granulosa-cells	0.2665	evm.model.chr12.133	59.4459	63.2634	22.1459	51.4565	55.3896	46.8554	24.2398	55.4015	56.2954
Subcutaneous-adipose	0.66119	evm.model.chr12.1331	91.9257	10.8297	31.5679	22.9206	27.9903	24.115	20.8046	28.3251	95.3629
granulosa-cells	0.756556	evm.model.chr12.1333	27.1905	175.397	57.657	14.8927	39.6338	64.6463	71.279	40.5894	25.7056
ovary	0.523637	evm.model.chr12.1334	54.6334	189.861	54.54	18.5707	195.285	221.758	78.9526	208.147	45.1101
skin	0.38723	evm.model.chr12.1338	10.9557	21.2111	17.7235	6.84067	20.0921	24.6247	15.2718	25.8491	9.99698
Abdominal-adipose	0.851387	evm.model.chr12.1343	1406.07	134.708	5.91682	68.0163	254.632	179.501	36.4274	347.622	644.856
ovarian-stroma	0.453523	evm.model.chr12.1344	12.0924	13.9991	20.9544	10.8785	27.1323	24.2211	8.45831	15.6047	12.4087
Subcutaneous-adipose	0.728453	evm.model.chr12.1349	107.299	4.61377	4.39898	12.8155	73.5541	47.1946	6.80797	10.3996	122.945
hypothalamus	0.934409	evm.model.chr12.136	0.208692	0.0807927	53.2473	0.021426	1.00752	0.547548	23.8808	0.0475065	2.14601
Subcutaneous-adipose	0.861663	evm.model.chr12.1362	0.0997386	0.0669224	0	0.0220071	0.0974681	0.0769278	0.0267027	0.026881	0.37648
hypothalamus	0.920523	evm.model.chr12.1368	0.159207	0.0587233	51.0909	0	0.411721	0.531791	29.6463	0	1.67665
Subcutaneous-adipose	0.950885	evm.model.chr12.1369	0.0274083	0.0257622	0.00941616	0.0247539	0.015787	0.0550487	0.0219427	0.00330315	0.466817
hypothalamus	0.395803	evm.model.chr12.137	54.2591	16.6549	55.35	18.3576	40.302	32.2077	30.7033	25.25	49.8038
hypothalamus	0.686469	evm.model.chr12.1370	7.96373	2.06204	20.9367	1.65538	7.03969	7.91523	6.97735	11.8974	7.00374
hypothalamus	0.54094	evm.model.chr12.1373	55.8855	21.4777	81.7523	22.3011	32.0584	32.1534	47.1308	28.3225	60.9045
Subcutaneous-adipose	0.977196	evm.model.chr12.1380	0.0876781	0.00121599	0.0214383	0	0.00151113	0.018864	0.00856197	0.0115921	0.826946
Subcutaneous-adipose	0.988719	evm.model.chr12.1382	0.0570064	0.00308282	0	0.00442461	0.0108175	0.00439657	0	0	0.883429
Subcutaneous-adipose	0.962083	evm.model.chr12.1383	0.125127	0.00792026	0	0.0046908	0.0135898	0.0247602	0.00950956	0	0.611861
Subcutaneous-adipose	0.939902	evm.model.chr1.2139	0.162414	0.0427188	0	0.0100542	0.0645479	0.113416	0.0549733	0.00387933	0.940141
Subcutaneous-adipose	0.973636	evm.model.chr12.139	0.0621933	0	0	0.00405492	0.0116724	0.0255952	0.011099	0	0.54343
Abdominal-adipose	0.609136	evm.model.chr12.1398	3.91433	1.85022	0.442285	0.189782	3.43613	2.85329	0.576861	0.826441	2.06477
hypothalamus	0.968208	evm.model.chr1.214	0.188959	0.0809326	18.3327	0.0555606	0.0945458	0.0685006	3.36659	0.0482768	0.759317
granulosa-cells	0.581644	evm.model.chr12.14	30.1909	273.718	206.334	114.587	206.735	203.416	60.4137	72.0722	22.3445
pituitary	0.242135	evm.model.chr12.1404	49.3808	27.4807	51.8984	25.313	43.6489	42.3204	52.758	36.8975	42.9277
Subcutaneous-adipose	0.849384	evm.model.chr12.1405	0.1293	0.0455511	0	0.0303177	0.0777086	0.0768458	0.0202457	0.0195824	0.331598
hypothalamus	0.898677	evm.model.chr12.1416	0.122114	1.50085	159.895	0.855402	5.04262	4.95598	115.676	0.644452	0.811191
Subcutaneous-adipose	0.905936	evm.model.chr12.142	0.139164	0.0260755	0.0229698	0.0328796	0.0518338	0.119801	0.0752395	0.0973342	0.751211
Subcutaneous-adipose	0.989194	evm.model.chr12.1423	0.0267569	0	0.0174689	0	0	0.00246701	0.00566334	0	0.605643
Subcutaneous-adipose	0.955327	evm.model.chr1.2143	0.16896	0	0	0.0120706	0	0.0284414	0.00397867	0.00769207	0.61878
Subcutaneous-adipose	0.97702	evm.model.chr12.143	0	0	0	0	0	0.0111785	0.0189504	0	0.163885
Liver	0.98348	evm.model.chr12.1433	61.3924	6.09543	11.338	1954.42	10.8174	20.3566	21.8869	101.226	25.1784
Subcutaneous-adipose	0.88896	evm.model.chr12.144	0.13876	0.0312109	0	0.0133295	0.0337109	0.0170586	0.0164358	0.012005	0.295514
Subcutaneous-adipose	0.728103	evm.model.chr12.1445	0.369117	0.105095	0.682342	0.399741	0.188179	0.339371	0.543688	0.42692	1.40423
hypothalamus	0.680996	evm.model.chr12.1447	4.23289	0.193075	4.90599	0.209005	0.816989	1.089	0.498597	1.25396	4.22674
Subcutaneous-adipose	0.843238	evm.model.chr12.1448	1.71373	0.0119934	0.0555614	0.0322023	0.0640515	0.0932683	0.108105	0.147891	1.77563
Abdominal-adipose	0.21395	evm.model.chr12.1449	15.338	11.4198	14.4028	7.36604	14.8368	13.8687	9.44499	11.658	13.4546
ovarian-stroma	0.381518	evm.model.chr12.1450	14.3428	6.23544	9.3009	5.45295	14.9461	11.4473	5.68439	7.53769	13.9497
ovarian-stroma	0.476714	evm.model.chr12.1451	16.3533	4.76569	7.13121	5.00826	16.5993	11.9439	4.31949	6.90157	13.0662
skin	0.530794	evm.model.chr12.1452	11.041	8.71024	0.794953	4.86388	2.82135	6.57823	1.06546	12.7016	11.8021
hypothalamus	0.590951	evm.model.chr12.1453	443.637	354.847	911.99	396.951	331.715	393.9	337.259	333.733	392.344
ovarian-stroma	0.677181	evm.model.chr12.1455	9.05976	33.1548	19.0595	4.94079	72.5667	50.7006	35.4672	25.7552	9.26963
ovarian-stroma	0.461478	evm.model.chr12.1458	52.8507	47.5692	27.0493	13.7143	69.7999	55.5927	35.6441	24.0517	44.238
pituitary	0.493443	evm.model.chr12.146	1.97697	3.08281	4.47754	0.463206	2.70812	2.6356	6.04407	5.96554	3.18352
Liver	0.557906	evm.model.chr12.1461	260.859	77.7844	133.819	425.099	166.635	267.337	197.828	198.994	200.217
Liver	0.626709	evm.model.chr12.1462	2.17009	1.68222	21.8399	28.168	18.4632	17.2819	15.4707	4.16705	3.04378
pituitary	0.811629	evm.model.chr12.1464	2.55864	5.49817	4.18713	2.59584	4.94764	3.9855	22.3131	5.41011	4.44212
pituitary	0.395961	evm.model.chr12.1465	16.2975	38.681	48.4645	10.4014	45.0607	42.0653	51.4314	31.5458	16.0166
pituitary	0.694557	evm.model.chr12.1466	0.429137	4.61691	6.40373	0.266832	3.89356	2.64984	8.66307	1.23876	1.66987
hypothalamus	0.800837	evm.model.chr12.1467	46.9408	20.4249	199.832	35.9863	36.692	37.6474	56.598	31.1203	52.9844
granulosa-cells	0.716713	evm.model.chr12.147	12.2974	44.7787	6.3934	7.02407	13.953	17.2789	15.576	15.8244	13.1346
ovarian-stroma	0.782699	evm.model.chr12.148	22.0826	36.6122	13.6112	9.25811	119.065	82.5474	15.0303	7.24685	20.5942
ovarian-stroma	0.760293	evm.model.chr12.1480	25.7452	59.7526	8.37344	6.82387	144.151	129.105	12.9125	10.762	22.9572
granulosa-cells	0.969721	evm.model.chr12.1482	47.3817	2249.59	41.6901	14.2435	122.723	184.433	55.8803	34.7064	43.8679
ovarian-stroma	0.526761	evm.model.chr1.2149	5.36089	3.0609	7.39335	0.330442	11.5309	7.02566	7.69971	5.10967	7.67447
Subcutaneous-adipose	0.970604	evm.model.chr12.149	0.0876111	0.00857352	0	0.00975687	0.00549281	0	0.0158939	0	0.541426
Subcutaneous-adipose	0.969438	evm.model.chr12.1498	0.0491847	0.01239	0.0336973	0.00447647	0.0305178	0.123732	0.0035362	0	1.05333
Subcutaneous-adipose	0.680775	evm.model.chr12.1499	67.5449	1.47406	46.5526	5.27258	14.0825	14.9126	10.2832	65.6755	88.4163
Subcutaneous-adipose	0.685805	evm.model.chr1.2150	49.9175	2.26193	42.008	4.06287	11.4788	11.3023	12.4346	29.8975	64.9928
Subcutaneous-adipose	0.823047	evm.model.chr12.150	0.169444	0.932408	0	0.00482701	0.0440927	0.409578	0.0367367	0.0143625	1.13833
Subcutaneous-adipose	0.928625	evm.model.chr12.1501	0.292643	0.0151041	0	0	0.171499	0.105532	0.0267743	0.00386533	1.07778
Abdominal-adipose	0.418266	evm.model.chr12.1504	36.4888	31.1741	14.824	4.92743	16.0378	17.352	26.2789	24.1217	35.0984
ovarian-stroma	0.460116	evm.model.chr12.1506	49.3786	35.1402	48.1024	18.6507	71.809	55.7969	31.2499	23.7283	48.1013
pituitary	0.535997	evm.model.chr12.1508	38.2695	164.432	198.724	23.288	78.6855	123.343	212.207	125.059	35.9193
skin	0.604759	evm.model.chr12.1509	525.296	1386.31	1047.13	419.994	606.758	1018.71	1288.74	2147.37	496.896
granulosa-cells	0.917446	evm.model.chr12.1512	0.286401	304.426	5.58564	1.96628	35.9866	78.8347	51.1159	25.7534	1.52395
Liver	0.48407	evm.model.chr12.1513	146.366	238.124	64.4032	269.124	112.189	185.022	112.112	114.981	137.595
granulosa-cells	0.574711	evm.model.chr12.1514	1.64051	17.1936	4.70548	12.7637	10.9057	9.71362	8.19726	8.66465	1.90699
pituitary	0.501128	evm.model.chr12.1515	8.83667	15.5441	26.6021	3.34168	19.0839	15.311	27.3534	10.1528	10.2943
skin	0.693664	evm.model.chr12.1516	19.2941	25.6249	2.70332	5.39235	9.64022	19.1787	15.2621	44.2125	11.2556
ovarian-stroma	0.840921	evm.model.chr12.1518	2.59976	35.7584	0.226962	0.641872	76.1631	49.0393	0.530241	5.0674	3.0635
hypothalamus	0.82396	evm.model.chr12.1519	0.254481	0.584625	7.00469	0.168061	0.725418	0.792149	1.7982	4.92554	0.616364
hypothalamus	0.818372	evm.model.chr12.1520	0.420979	0.889096	10.9037	0.398471	1.18466	1.18469	3.07016	7.77201	0.923227
ovary	0.367158	evm.model.chr12.1521	15.7435	19.0751	16.1665	5.23505	23.6483	23.7781	12.5296	13.4948	14.4892
pituitary	0.297767	evm.model.chr12.1524	6.63374	9.08521	9.14182	5.51548	9.34721	11.5386	12.3987	11.7364	6.65604
Subcutaneous-adipose	0.301083	evm.model.chr12.1525	105.885	61.6669	67.5448	42.4779	83.806	110.731	79.9292	84.1718	113.785
pituitary	0.290006	evm.model.chr12.1526	63.241	63.5522	40.6772	26.9804	47.3629	58.2267	75.4493	61.4218	67.0866
ovarian-stroma	0.617157	evm.model.chr12.1548	13.3296	32.4496	20.7134	9.33014	56.5767	42.1227	14.3389	26.7061	14.2896
ovarian-stroma	0.400742	evm.model.chr12.1549	43.4443	42.5491	31.4713	24.9448	79.4917	67.2121	45.6286	77.5591	48.2794
ovarian-stroma	0.325064	evm.model.chr12.155	21.6871	8.49204	17.9993	6.43218	22.7289	15.8042	16.3577	13.7849	22.1674
ovary	0.743883	evm.model.chr12.1550	7.08586	23.4903	7.97456	2.2606	18.0015	81.6548	22.8327	78.0389	7.62106
Subcutaneous-adipose	0.340326	evm.model.chr12.1551	26.261	11.4266	19.6944	10.1992	27.1504	18.4138	21.1731	18.2646	28.9126
Subcutaneous-adipose	0.579121	evm.model.chr12.1553	21.2108	3.39726	8.83551	4.82365	10.9442	9.61924	3.04189	11.6942	21.8492
Subcutaneous-adipose	0.79616	evm.model.chr12.1555	0.82858	0.016573	0	0.62675	0.267434	0.336729	0.0369284	0.0256965	1.3115
hypothalamus	0.507151	evm.model.chr12.1566	13.483	15.6888	39.1148	12.2675	28.1671	21.4061	19.7523	29.2177	14.2393
ovarian-stroma	0.52936	evm.model.chr12.1572	77.2244	123.389	126.777	69.8746	241.122	189.77	93.6836	149.457	77.6769
hypothalamus	0.943523	evm.model.chr12.1573	0.157467	0.085486	95.1269	0.223275	0.964854	1.14379	39.7927	0.0569708	0.555339
Liver	0.946485	evm.model.chr12.1578	1.31105	0.03991	1.23274	11.3523	0.571818	0.37974	0.333274	0.139618	0.851981
ovarian-stroma	0.381555	evm.model.chr12.1579	38.1394	7.83667	30.2876	14.9654	38.7937	27.4816	12.8107	22.7518	37.6609
hypothalamus	0.615652	evm.model.chr12.158	108.62	52.7332	241.012	38.273	116.81	113.948	99.8137	90.5932	120.268
Subcutaneous-adipose	0.969777	evm.model.chr12.1580	0.339846	0	0	0	0.010425	0.0173769	0	0	1.52054
pituitary	0.900532	evm.model.chr12.1584	3.62831	0.157647	0.726241	0.278854	1.49954	1.42763	28.5481	13.1959	1.8029
Abdominal-adipose	0.418759	evm.model.chr12.1586	53.265	8.75699	33.7037	22.1484	36.5767	27.4485	45.6201	27.7729	45.6513
Abdominal-adipose	0.543903	evm.model.chr12.1587	53.298	18.0284	9.78515	14.0015	45.4553	27.7547	20.7759	16.2729	42.3986
Subcutaneous-adipose	0.409906	evm.model.chr12.1588	28.5344	11.1664	16.9515	12.5709	25.4095	21.8142	15.8649	19.5316	32.1651
pituitary	0.558475	evm.model.chr12.1590	211.08	339.032	237.416	144.823	187.244	200.391	490.591	185.421	227.457
hypothalamus	0.884123	evm.model.chr12.1591	0.0379819	0.432965	6.7524	0.0194587	0.716238	0.419993	3.99791	0.113829	0.521222
Subcutaneous-adipose	0.776804	evm.model.chr12.1592	0.217725	0.0480631	1.1368	0.02523	0.361761	0.270059	0.492511	0.0170551	1.43887
Liver	0.50899	evm.model.chr12.1594	63.8259	82.0126	47.5058	136.955	61.6415	82.5455	94.0558	42.2379	64.1434
hypothalamus	0.506529	evm.model.chr1.216	48.643	25.2467	87.8431	48.6924	27.6663	30.7554	73.526	53.185	39.0691
Subcutaneous-adipose	0.756338	evm.model.chr1.2160	0.401485	0.0339785	0.0158859	0.0957081	0.101606	0.161239	0.0600117	0.0328381	0.463118
granulosa-cells	0.873305	evm.model.chr12.162	0.313093	2.13516	0	0.0514167	0.353355	0.997082	0.0390517	0.0284214	0.381689
Subcutaneous-adipose	0.492083	evm.model.chr12.163	36.9058	6.01855	13.9134	18.3943	26.1923	19.477	14.559	22.3806	38.8452
Subcutaneous-adipose	0.409941	evm.model.chr12.164	34.648	8.41096	18.3749	22.389	25.5371	21.2402	20.5392	27.3761	37.8173
hypothalamus	0.459268	evm.model.chr1.2165	138.322	97.3609	210.168	79.2653	161.301	101.157	78.9756	121.005	131.771
hypothalamus	0.864067	evm.model.chr12.166	0.0645056	0.0332163	2.43543	0	1.27915	0.107607	0.0759942	0	1.08797
granulosa-cells	0.841043	evm.model.chr1.2167	27.0733	213.481	32.2254	64.8364	44.1881	58.1517	27.6289	10.1392	7.23215
ovarian-stroma	0.470257	evm.model.chr12.168	42.288	27.2098	90.7894	26.954	91.1615	67.1134	47.426	43.4886	41.0682
ovarian-stroma	0.317554	evm.model.chr12.169	42.4523	37.177	41.1334	17.2749	53.8486	45.2611	37.8643	28.2757	44.5514
ovarian-stroma	0.622544	evm.model.chr12.170	10.0051	20.4697	42.6383	1.84469	50.525	27.3736	16.3769	24.142	9.71738
ovarian-stroma	0.936395	evm.model.chr12.172	0.0408192	0.210331	0	0.0109117	3.80802	1.1823	0.00278893	0	0.490521
granulosa-cells	0.838329	evm.model.chr1.2173	0.065488	3.43852	0	0	1.3188	2.5414	0	0	0.521596
Subcutaneous-adipose	0.581852	evm.model.chr1.2174	36.1775	5.16312	16.587	9.41617	10.2634	17.0507	19.2486	32.1714	43.6681
Subcutaneous-adipose	0.726348	evm.model.chr12.174	34.7392	1.80483	9.49192	6.12795	8.99807	12.334	8.99784	18.6364	46.1947
ovary	0.808558	evm.model.chr12.178	0.0151663	0.526563	0	0	0.726951	0.837013	0	0	0.013233
Subcutaneous-adipose	0.780961	evm.model.chr12.179	0.224999	0.837932	0.0285536	0.031231	0.902968	0.827635	0.0395694	0.085148	1.69949
Subcutaneous-adipose	0.957834	evm.model.chr12.181	0.0769022	0.0244341	0	0.00600963	0.0192095	0.0886876	0.0469706	0	0.777333
pituitary	0.415902	evm.model.chr12.182	70.0055	28.0839	69.871	39.3455	42.802	40.8061	84.492	44.0835	59.8156
pituitary	0.420067	evm.model.chr12.183	137.545	116.056	249.17	62.1629	111.31	174.069	255.029	207.148	125.736
hypothalamus	0.58264	evm.model.chr1.2184	32.1673	15.0801	61.2924	7.10288	24.7232	28.6979	34.5699	35.2391	27.0675
hypothalamus	0.757079	evm.model.chr12.184	21.7205	11.2004	136.631	33.907	19.9668	26.4745	60.9622	64.7797	26.5137
pituitary	0.449458	evm.model.chr12.185	7.67496	2.63286	8.02422	1.67357	6.36155	5.8564	10.4646	3.57707	10.2889
granulosa-cells	0.660835	evm.model.chr12.186	12.3042	75.0823	10.4655	26.2374	64.8106	48.0605	17.3489	11.3171	13.178
hypothalamus	0.369773	evm.model.chr12.187	75.2243	98.3788	122.951	59.1546	116.574	93.1265	57.8355	48.1933	71.4085
Subcutaneous-adipose	0.642585	evm.model.chr1.219	59.1021	10.5594	54.7217	17.7609	19.1311	22.6766	47.4758	74.2655	106.911
granulosa-cells	0.641426	evm.model.chr1.2190	694.26	1489.05	566.063	554.115	431.563	911.158	330.065	350.345	433.909
skin	0.426244	evm.model.chr1.2191	73.9741	99.5471	74.8001	41.1434	103.198	103.361	80.1509	142.558	78.1711
Subcutaneous-adipose	0.629437	evm.model.chr1.2192	140.397	54.6968	48.7713	34.2886	100.851	71.5755	34.2084	61.3428	184.223
ovary	0.272366	evm.model.chr1.2193	45.0074	37.0234	15.0361	28.0904	48.1927	50.7505	33.1714	44.6827	44.2184
Subcutaneous-adipose	0.810373	evm.model.chr12.198	1.07916	0.0663156	0.969796	0.44321	1.11951	0.55376	0.209898	0.436315	3.2155
Subcutaneous-adipose	0.853951	evm.model.chr1.22	0.121406	0.137956	0.0281443	0.0758967	0.0978658	0.103437	0.134099	0.0190456	0.614394
hypothalamus	0.672369	evm.model.chr12.2	20.7626	58.7669	89.5704	10.6301	11.2678	20.0886	50.4917	47.8086	14.952
Subcutaneous-adipose	0.981479	evm.model.chr12.20	0.0288576	0.00711507	0	0	0.0284078	0.00948541	0.0468235	0	0.814541
granulosa-cells	0.388598	evm.model.chr1.2200	131.468	276.819	208.122	120.334	202.121	220.611	152.44	181.046	137.839
Abdominal-adipose	0.743252	evm.model.chr12.200	116.126	1.47177	34.4345	26.9518	21.5534	23.1753	12.9445	31.4445	86.5451
Liver	0.833082	evm.model.chr12.201	16.0321	10.932	267.166	316.916	18.1155	22.4419	25.6092	47.507	15.3886
pituitary	0.585489	evm.model.chr1.2202	15.4342	44.7143	51.5048	12.7395	28.9055	27.2966	65.4559	23.7775	12.6851
ovarian-stroma	0.402823	evm.model.chr12.202	38.654	65.867	53.4517	24.1251	80.1538	65.4336	45.3478	51.4366	38.6126
pituitary	0.537111	evm.model.chr1.2203	14.0832	29.423	34.2752	8.63969	25.2884	23.042	44.895	16.7045	14.7951
ovarian-stroma	0.354576	evm.model.chr12.203	28.187	30.4067	34.6859	20.3339	48.9302	45.1135	31.5072	25.2428	37.1689
pituitary	0.399638	evm.model.chr1.2204	15.5598	26.8621	30.7896	8.0586	24.5528	28.2935	34.4933	16.1809	15.3705
ovarian-stroma	0.649883	evm.model.chr12.205	8.40911	4.70491	7.9514	8.1008	24.554	19.8542	5.91486	5.73801	8.10101
hypothalamus	0.569252	evm.model.chr12.206	46.2502	12.6916	71.2135	12.9869	35.3063	29.727	31.8445	31.9491	44.6449
skin	0.703597	evm.model.chr1.2207	7.28326	0.53119	0.612223	3.04093	7.02979	6.80293	1.45811	16.5799	12.5561
hypothalamus	0.692781	evm.model.chr1.2208	5.25211	5.27391	40.6614	2.21868	16.3818	18.123	33.5609	11.5397	7.58562
skin	0.83495	evm.model.chr12.208	12.3139	0.334154	9.71801	4.4151	4.56973	7.59086	8.22277	48.7417	17.1941
Subcutaneous-adipose	0.387493	evm.model.chr12.209	23.4986	10.7412	14.4079	7.05052	14.5424	16.1826	16.9374	22.2835	25.6413
Subcutaneous-adipose	0.602918	evm.model.chr1.2210	28.7925	4.72461	8.02741	5.78593	16.063	13.6859	8.08408	13.5818	31.0847
skin	0.59092	evm.model.chr12.210	1.34288	0.362078	0.470238	0.426675	0.77452	0.933261	1.50228	2.44318	2.18372
Subcutaneous-adipose	0.669995	evm.model.chr1.2211	34.5301	2.53267	3.7632	5.45138	19.6606	15.7541	4.80372	10.2586	36.6489
skin	0.682118	evm.model.chr1.2212	36.9238	83.2804	57.5657	6.2478	279.148	197.334	170.269	332.996	16.0586
ovarian-stroma	0.783071	evm.model.chr1.2213	4.81053	0.884526	0.297867	2.53581	16.0373	8.64211	0.906734	4.22466	5.52938
skin	0.525496	evm.model.chr1.2214	25.6591	48.462	34.2897	6.39394	44.8833	68.8599	55.4883	81.031	23.5597
hypothalamus	0.667497	evm.model.chr1.2217	26.1073	4.73959	61.7826	22.6305	22.2666	17.4758	36.7559	7.94033	26.4269
ovarian-stroma	0.291081	evm.model.chr12.218	8.69536	5.39194	10.3297	1.68737	10.6394	9.61402	8.7002	6.94528	8.97596
hypothalamus	0.988501	evm.model.chr1.2219	0.0211104	0.00746065	2.09582	0.00277771	0.00941064	0.0133589	0.00947175	0	0.129209
skin	0.456989	evm.model.chr1.2220	262.773	468.308	532.176	175.386	346.698	391.82	462.442	663.846	244.202
hypothalamus	0.650436	evm.model.chr12.220	13.2697	6.42676	32.3218	3.07154	14.4358	13.2998	15.5687	8.80287	15.5133
ovarian-stroma	0.804783	evm.model.chr1.2221	2.45832	3.98697	11.0532	0.676066	50.3064	38.1637	5.28491	13.9195	3.02247
hypothalamus	0.657213	evm.model.chr1.2222	13.4815	8.10361	33.5295	2.78475	11.3897	12.5896	17.8907	11.7384	13.9696
granulosa-cells	0.599689	evm.model.chr1.2223	14.0584	41.2472	10.0116	5.99029	19.2198	27.8231	11.3366	22.7636	20.8903
ovarian-stroma	0.394404	evm.model.chr12.224	18.5006	21.5603	5.86828	3.16084	24.5278	24.3522	6.63701	14.683	24.0691
skin	0.731661	evm.model.chr1.2225	1.47468	8.95333	0.28781	1.719	37.6237	17.4915	13.7671	38.6837	1.72549
Subcutaneous-adipose	0.509603	evm.model.chr1.2226	105.962	22.2843	17.0523	54.4694	86.9684	71.0939	26.3846	64.727	114.433
Subcutaneous-adipose	0.679865	evm.model.chr1.2227	4.55348	0.494608	3.38315	1.16602	1.98444	2.56165	2.49803	1.39876	7.04396
hypothalamus	0.735372	evm.model.chr12.228	46.8904	18.5843	146.584	12.2554	44.1189	40.133	70.1728	28.6886	49.478
hypothalamus	0.794238	evm.model.chr1.2229	15.5514	3.21542	56.0845	1.43453	17.3126	14.7668	13.9781	9.39139	16.6702
hypothalamus	0.329976	evm.model.chr12.229	53.7519	40.1941	72.3715	28.7136	49.1121	48.6388	50.4783	57.4195	59.617
Subcutaneous-adipose	0.799115	evm.model.chr12.231	1.37464	0.0221233	0.00814896	0.0268017	1.22802	0.66047	0.0462979	0.0912583	2.15158
ovarian-stroma	0.612716	evm.model.chr12.232	12.9044	0.99699	3.04365	3.41854	15.7241	8.15536	2.77821	4.48914	12.9313
Subcutaneous-adipose	0.970434	evm.model.chr1.2234	0.159838	0	0	0	0.00468749	0.0310022	0	0	0.826645
granulosa-cells	0.460211	evm.model.chr12.235	9.48157	14.7419	2.80025	1.93487	12.491	9.43347	6.88651	14.0668	6.56571
Subcutaneous-adipose	0.728444	evm.model.chr12.236	17.2572	0.594111	5.54448	0.889714	16.4725	13.5483	2.41465	19.8993	35.2691
Subcutaneous-adipose	0.454981	evm.model.chr12.237	28.5393	2.97716	18.8757	5.89832	23.2691	17.8756	24.8318	14.0734	31.2697
pituitary	0.49311	evm.model.chr12.238	25.2007	4.25343	25.4585	5.81861	20.051	16.0496	34.9785	18.4382	26.5717
pituitary	0.702573	evm.model.chr1.2240	22.2895	7.53336	5.73645	4.69219	3.85582	5.55133	30.7026	9.41185	13.9838
ovarian-stroma	0.605747	evm.model.chr12.241	2.83699	1.49045	8.66493	0.669408	10.3402	5.98096	4.96309	4.65092	3.35641
hypothalamus	0.69773	evm.model.chr1.2248	0.203268	2.63782	3.71255	0.00266781	0.868111	1.79909	1.85296	0.0108913	1.60273
Subcutaneous-adipose	0.94622	evm.model.chr12.25	0.166962	0.029883	0.0134388	0.0139226	0.0230028	0.0694061	0.0151396	0.0172917	0.811288
Subcutaneous-adipose	0.993642	evm.model.chr1.2251	0.0290077	0	0	0	0	0.00300883	0	0	0.629422
Subcutaneous-adipose	0.844604	evm.model.chr1.2253	0.158275	0.0285559	0.0132003	0.00273073	0.962602	0.332534	0.0670357	0.0157425	1.27149
ovarian-stroma	0.53778	evm.model.chr1.2254	11.8295	11.1152	9.74488	6.39663	25.1145	17.5295	12.6706	11.0444	12.5365
Abdominal-adipose	0.505671	evm.model.chr12.254	14.6842	2.74771	6.72482	1.62971	8.20046	7.96705	8.83232	9.36699	12.6016
Subcutaneous-adipose	0.939357	evm.model.chr12.256	0.203414	0.0268888	0	0.0028952	0.10257	0.120605	0.0276202	0.026856	1.05298
Abdominal-adipose	0.689407	evm.model.chr12.257	27.053	2.16553	0	0.203186	14.044	17.5309	0.021634	21.0094	12.245
Abdominal-adipose	0.816199	evm.model.chr12.259	111.626	9.44963	0.0211157	0.178171	38.4125	36.335	0.0583635	41.2636	38.4173
Subcutaneous-adipose	0.927301	evm.model.chr12.260	0.491426	0.00621373	0	0	0.0906041	0.147172	0.0450374	0.0152522	1.36815
Subcutaneous-adipose	0.839121	evm.model.chr1.2263	0.394106	0.0704588	0	0.0419343	0.111987	0.122443	0.0688697	0.0689915	0.682803
Abdominal-adipose	0.40935	evm.model.chr12.266	38.3088	10.7148	17.479	11.1344	38.2849	30.209	18.8857	17.1352	37.1737
Subcutaneous-adipose	0.570473	evm.model.chr12.267	26.1875	3.07261	5.22542	9.54928	18.0972	17.7982	13.8218	10.8482	30.4406
hypothalamus	0.562932	evm.model.chr1.2268	31.9544	7.12048	58.5682	13.1541	46.536	25.0497	23.4379	22.8843	34.6494
ovarian-stroma	0.57127	evm.model.chr12.268	71.1356	28.3214	33.1597	15.2283	92.0262	71.8356	8.1264	41.5849	46.2434
skin	0.559519	evm.model.chr12.27	40.9503	28.8858	66.4714	22.1559	57.8412	40.5573	56.2599	100.892	42.4072
Subcutaneous-adipose	0.985334	evm.model.chr1.2273	0.0188745	0	0	0.00704332	0.0117802	0.00171333	0.0309898	0	0.600054
hypothalamus	0.644799	evm.model.chr12.273	15.3157	0.803183	25.2397	6.4697	16.7619	11.8264	0.860997	7.39358	12.29
hypothalamus	0.790256	evm.model.chr1.2274	15.3248	0.534976	49.62	12.6362	13.7873	7.86378	10.6383	4.72015	17.7545
hypothalamus	0.990731	evm.model.chr12.274	0.0638864	0.050868	42.3701	0	0.36033	1.33434	0.329046	0.0468871	0.956564
ovarian-stroma	0.687874	evm.model.chr12.276	51.3325	45.7881	112.293	36.0098	197.728	112.041	46.5092	35.1199	54.6335
Subcutaneous-adipose	0.965256	evm.model.chr1.2280	0.147204	0.00393847	0.00612617	0.000704505	0.0137785	0.0328316	0.0154923	0.0193831	0.861513
Subcutaneous-adipose	0.995411	evm.model.chr12.287	0.0330194	0	0	0	0	0.0307715	0	0	1.73753
Subcutaneous-adipose	0.80012	evm.model.chr12.288	0.242699	0.0430221	0	0.0787126	0.144142	0.16145	0.0633523	0.0187528	0.470365
Liver	0.929682	evm.model.chr1.2291	19.0132	6.04394	2.40933	714.6	65.4418	48.9468	252.112	0.151118	7.87371
hypothalamus	0.901361	evm.model.chr1.2293	1.54421	0.56247	15.3744	0.0165036	0.629343	0.399977	3.99892	2.10114	2.87954
Abdominal-adipose	0.388766	evm.model.chr12.293	58.9274	20.9465	40.609	17.9335	36.3727	36.1612	39.3136	40.5779	56.2333
hypothalamus	0.951654	evm.model.chr1.2294	0.148433	0.00971028	7.55802	0.00332367	0.515856	0.230192	0.716015	0.0478016	1.25185
ovarian-stroma	0.841643	evm.model.chr12.294	11.5357	8.35794	4.81082	4.70419	70.3102	28.9364	8.97525	11.0766	10.6759
Subcutaneous-adipose	0.597734	evm.model.chr1.2295	1.89586	0.246853	2.20504	0.093238	1.25157	1.08644	0.379579	0.167174	2.2764
Subcutaneous-adipose	0.836785	evm.model.chr1.2298	0.296927	0.0114318	0.0657846	0.00541072	0.0819095	0.215484	0.113068	0.0357619	0.632433
hypothalamus	0.98126	evm.model.chr12.298	0.720614	0.316535	187.234	0.612084	7.78873	6.24279	8.2315	2.43397	1.7234
Abdominal-adipose	0.365155	evm.model.chr12.299	34.5697	12.6875	27.2758	15.4847	17.8546	19.6623	23.1971	28.1238	31.2852
Liver	0.772964	evm.model.chr1.23	20.2118	3.90125	10.3347	59.7804	10.2196	11.2756	12.1602	13.6709	26.8043
granulosa-cells	0.588889	evm.model.chr1.2300	26.8424	92.6793	36.3149	17.9094	63.2019	60.0003	34.4404	45.4473	20.6552
Abdominal-adipose	0.805036	evm.model.chr12.301	78.9828	1.99643	7.38203	10.636	8.65245	16.2592	9.17367	23.3179	45.7725
Abdominal-adipose	0.237508	evm.model.chr1.2304	97.3332	38.6666	55.9451	92.6513	66.3642	92.1107	66.0775	92.2094	89.7013
Abdominal-adipose	0.782744	evm.model.chr1.2305	33.8068	0.200632	5.11148	3.47627	10.3251	7.04693	5.14978	2.63661	24.811
Abdominal-adipose	0.552911	evm.model.chr1.2306	34.7638	4.73519	17.9827	6.5422	25.7331	18.4263	16.7407	10.3745	23.8051
Abdominal-adipose	0.400778	evm.model.chr1.2311	44.6311	11.3652	31.0218	13.9126	33.5481	31.8759	35.5713	19.8141	36.8423
pituitary	0.673814	evm.model.chr1.2313	4.42417	1.16047	9.25682	0.515959	7.88803	4.97209	13.6083	2.13954	5.1537
Subcutaneous-adipose	0.475146	evm.model.chr1.2314	48.2558	13.502	43.2909	14.0266	34.7675	30.4817	24.6624	23.7135	55.4203
Abdominal-adipose	0.28486	evm.model.chr1.2316	22.6037	13.1452	15.8202	9.46787	15.8159	17.1183	18.2029	17.251	22.4972
Abdominal-adipose	0.683216	evm.model.chr1.2319	196.353	6.04806	56.6732	2.36384	120.347	115.295	15.2059	32.4887	149.19
ovarian-stroma	0.628431	evm.model.chr1.2320	6.27085	3.14747	3.69991	9.36254	18.5241	13.5834	7.20623	5.50864	6.28492
ovarian-stroma	0.770936	evm.model.chr12.320	13.0919	15.5933	8.40324	4.33173	52.3359	29.7566	8.42823	5.22331	11.0779
granulosa-cells	0.782685	evm.model.chr12.321	4.89424	93.9772	31.5902	3.22511	52.0359	44.5845	14.1293	7.68647	5.2358
hypothalamus	0.293299	evm.model.chr1.2323	44.2181	19.0643	44.7783	39.7929	22.0063	22.1788	39.8855	28.1034	37.9098
Liver	0.923194	evm.model.chr12.323	4.85405	0.679276	1.08173	37.7797	4.39829	2.87261	0.61554	0.706096	8.00601
Subcutaneous-adipose	0.944443	evm.model.chr12.329	0.293162	0.0131175	0	0.0144012	0.0391516	0.0997192	0.0102038	0.029513	1.12333
Subcutaneous-adipose	0.689908	evm.model.chr1.2330	10.6185	1.89225	2.63644	3.76198	8.54668	12.2241	12.7038	13.6824	26.6316
pituitary	0.833753	evm.model.chr12.330	3.38076	6.49792	166.055	3.17791	29.6753	21.1572	179.97	5.46141	3.94931
Subcutaneous-adipose	0.421983	evm.model.chr12.331	34.6203	15.6094	37.4782	12.6312	20.054	21.8904	15.0489	16.313	37.552
Subcutaneous-adipose	0.582211	evm.model.chr1.2332	32.4789	7.95222	22.623	9.29098	17.8779	18.3445	8.26808	8.77434	37.5818
hypothalamus	0.722587	evm.model.chr12.332	58.9669	41.6773	236.121	23.5585	138.221	79.6642	77.9883	41.9602	61.9898
ovarian-stroma	0.58661	evm.model.chr12.333	9.4081	11.7721	15.1113	1.56298	22.2776	15.7487	5.71224	3.01369	11.3455
Subcutaneous-adipose	0.916219	evm.model.chr1.2334	0.195341	0.0706045	0.0978365	0.0137176	0.0700877	0.0511065	0.0170462	0.0115135	0.786656
ovarian-stroma	0.780968	evm.model.chr12.334	36.2532	61.9053	36.2394	13.0556	236.633	142.063	44.6685	43.1534	37.3033
Abdominal-adipose	0.91495	evm.model.chr1.2335	0.625831	0.0382552	0	0.0179455	0.0745148	0.148526	0.0102247	0.0168566	0.119493
ovarian-stroma	0.538085	evm.model.chr1.2336	15.9267	11.6078	8.90187	7.54343	33.0564	28.5344	16.7166	14.7116	18.2117
ovarian-stroma	0.645579	evm.model.chr1.2337	10.9381	44.6433	6.32072	3.7303	68.5225	51.9735	16.6418	49.0719	10.9672
Subcutaneous-adipose	0.606865	evm.model.chr1.2338	101.231	19.9606	25.7773	30.6842	49.0903	46.1434	43.469	46.139	115.258
ovarian-stroma	0.434048	evm.model.chr1.2339	38.3093	22.5495	17.8409	14.7475	53.9341	45.1893	31.5472	32.0535	41.9562
Subcutaneous-adipose	0.730303	evm.model.chr12.339	4.68909	0.326169	2.78062	0.86945	1.84064	1.60167	2.75372	1.48044	7.57414
hypothalamus	0.669055	evm.model.chr1.2340	1.66076	0.468245	8.26265	0.783706	6.66799	3.70106	2.6263	1.34884	4.61898
ovary	0.318195	evm.model.chr1.2341	38.6967	16.8743	23.1209	17.2854	44.6722	45.3628	35.5043	34.278	36.9967
Subcutaneous-adipose	0.87743	evm.model.chr12.341	0.197499	0	0.101548	0	0.0117228	0.032464	0.0274827	0.00936828	0.38762
hypothalamus	0.760086	evm.model.chr12.342	2.18724	0.194099	7.01119	0.452999	0.964942	0.718725	2.08142	0.986367	5.8709
Abdominal-adipose	0.681806	evm.model.chr1.2343	32.7637	3.90735	9.72795	4.34487	3.58431	5.42646	17.9229	13.1717	25.3162
Subcutaneous-adipose	0.531541	evm.model.chr12.343	40.9337	14.138	28.4437	6.58953	42.0442	32.9699	11.8306	24.6091	53.7824
skin	0.722463	evm.model.chr12.344	675.868	1201.56	1102.52	730.049	653.831	1151.2	1534.66	3487.41	693.392
Abdominal-adipose	0.602609	evm.model.chr12.345	51.4497	5.59165	12.6724	10.3763	22.8506	18.1989	21.9229	22.0304	49.9217
Subcutaneous-adipose	0.666851	evm.model.chr12.346	50.7132	2.92885	8.64415	7.24646	21.3369	17.8741	14.2431	15.3209	51.894
Abdominal-adipose	0.628736	evm.model.chr12.353	58.9742	6.23817	10.6875	7.91907	30.3334	24.0858	17.6573	22.7411	55.498
Subcutaneous-adipose	0.928248	evm.model.chr12.356	0.424124	0.0193054	0	0.0274212	0.0657611	0.0871318	0.0657088	0.081131	1.34244
Liver	0.635161	evm.model.chr12.357	171.688	33.1701	53.2232	308.496	109.187	198.805	124.213	73.7386	136.384
granulosa-cells	0.321274	evm.model.chr1.2359	15.4784	22.0376	14.0493	8.20919	16.3278	17.4957	16.6683	14.5956	16.8354
Subcutaneous-adipose	0.863422	evm.model.chr12.362	2.85389	0.0220293	0.00754051	0.113092	0.22619	0.315516	0.0523446	0.0490304	3.33111
Subcutaneous-adipose	0.96122	evm.model.chr12.363	0.0800673	0.022676	0.0299333	0	0.0256178	0.08444	0.0184436	0	0.841849
hypothalamus	0.788563	evm.model.chr1.2364	0.985531	0.341801	13.6161	0.679711	2.78866	2.84551	2.57028	9.22452	3.5956
Subcutaneous-adipose	0.949469	evm.model.chr1.2366	0.15197	0.00718095	0.0134154	0.0239404	0.0565077	0.0276971	0.0117712	0.00857919	0.744746
ovarian-stroma	0.595126	evm.model.chr1.2367	41.4599	44.1076	33.6864	13.393	89	72.0279	21.9061	23.3645	38.325
ovarian-stroma	0.695603	evm.model.chr12.371	43.135	29.7743	26.3605	9.42304	99.4607	62.2728	15.3182	17.9907	37.9299
Subcutaneous-adipose	0.986179	evm.model.chr1.2372	0.10814	0	0	0	0.011252	0.0116166	0	0	1.18488
ovarian-stroma	0.901323	evm.model.chr1.2373	0.424494	0.956605	2.32954	0.0648097	15.0159	6.14622	0.215154	0.17928	1.53769
ovarian-stroma	0.825722	evm.model.chr12.373	32.1083	209.298	8.53332	7.78039	375.065	176.091	17.1732	47.4196	24.5205
hypothalamus	0.972853	evm.model.chr1.2376	3.94547	2.50496	303.858	1.95544	8.10216	9.57027	31.5657	2.44118	5.90677
ovarian-stroma	0.593265	evm.model.chr1.2377	31.6112	4.29457	6.90821	5.76978	34.4801	22.2404	7.06125	7.53417	26.7747
Abdominal-adipose	0.50077	evm.model.chr12.378	28.8597	5.51364	10.0938	6.59435	28.1243	20.5497	9.4094	8.59172	26.3839
pituitary	0.344022	evm.model.chr1.2379	11.3279	7.2992	5.71879	2.75736	7.78281	8.72613	12.1287	10.0779	9.95949
ovarian-stroma	0.523915	evm.model.chr12.379	41.3441	6.99422	23.3631	7.92737	58.9358	41.8924	12.3055	36.4476	54.1934
Subcutaneous-adipose	0.531898	evm.model.chr1.2380	13.0302	2.75874	3.71225	2.25192	10.2238	7.85486	5.91253	4.92015	13.5293
hypothalamus	0.527118	evm.model.chr12.385	6.78807	3.02401	14.3454	3.41337	7.84303	4.56491	12.7772	8.18776	7.67117
Subcutaneous-adipose	0.92302	evm.model.chr1.2389	0.287959	0.0320261	0.0057125	0.00846246	0.105377	0.0767923	0.0289035	0.0290289	0.932481
Subcutaneous-adipose	0.738181	evm.model.chr1.2390	0.300553	0.0953501	0.0923643	0.120906	0.142172	0.29678	0.0645397	1.00301	1.01009
skin	0.914907	evm.model.chr1.2393	1.41566	0.405735	0.473107	0.425372	2.31096	2.03078	0.343205	15.1392	2.90107
granulosa-cells	0.692982	evm.model.chr1.2395	23.8631	340.137	131.923	37.7681	141.962	191.774	134.065	154.462	19.6064
ovary	0.755593	evm.model.chr1.2397	4.17517	3.02615	6.02303	1.36445	14.2448	35.7595	9.32135	18.7834	12.9808
Subcutaneous-adipose	0.989791	evm.model.chr1.24	0	0.00989568	0	0.00765399	0.0455423	0.0372738	0.00944952	0	1.34454
hypothalamus	0.337331	evm.model.chr12.4	103.919	58.8257	110.606	36.3694	69.5773	86.8343	67.37	79.6679	83.7988
Abdominal-adipose	0.311106	evm.model.chr1.240	89.654	33.3388	52.5048	41.0825	68.0778	58.9614	79.382	74.9452	85.804
granulosa-cells	0.675008	evm.model.chr12.400	0.738717	6.6823	6.47742	0.295133	1.62902	2.65606	1.88149	2.83614	0.85956
Subcutaneous-adipose	0.52516	evm.model.chr12.401	10.3178	3.31832	5.9815	2.86942	7.54245	6.56053	5.82565	3.77907	12.1606
Subcutaneous-adipose	0.839555	evm.model.chr1.2403	0.634573	0.183317	0.013152	0.049445	0.323837	0.536248	0.13525	0.249389	1.65572
hypothalamus	0.440798	evm.model.chr12.403	456.696	319.172	569.365	370.273	240.945	294.148	259.498	193.343	413.041
granulosa-cells	0.885347	evm.model.chr1.2404	21.1392	588.974	28.6526	28.3697	170.253	207.723	19.6375	42.3661	22.0784
ovarian-stroma	0.472913	evm.model.chr1.2405	94.488	104.147	117.488	40.6415	179.476	131.592	100.944	85.156	82.3401
ovarian-stroma	0.702305	evm.model.chr12.405	22.9492	123.768	127.949	92.9473	264.43	151.452	41.5501	43.4162	25.7234
granulosa-cells	0.748485	evm.model.chr1.2406	30.3509	259.407	53.0241	32.2449	153.579	164.551	25.1187	30.5908	32.4985
ovarian-stroma	0.421711	evm.model.chr12.406	143.659	171.791	210.932	97.8947	286.381	238.401	148.294	151.273	162.642
ovarian-stroma	0.480076	evm.model.chr1.2407	22.696	6.54875	29.3308	8.1807	33.8458	22.1656	17.4154	14.4678	19.9729
ovarian-stroma	0.511048	evm.model.chr1.2408	32.9562	44.7951	33.5438	25.0573	74.2195	45.5284	31.6877	40.0817	36.6682
Subcutaneous-adipose	0.888265	evm.model.chr1.2409	0.220094	0.0170124	0.0335087	0.0014604	0.179107	0.102654	0.0326223	0.207479	0.888192
Subcutaneous-adipose	0.573794	evm.model.chr1.241	129.28	126.479	9.349	18.125	117.751	73.4973	14.7721	24.7396	150.747
granulosa-cells	0.656204	evm.model.chr1.2410	18.7938	49.7714	3.44491	4.38436	25.9105	35.2493	8.56712	23.0809	17.4588
Liver	0.984174	evm.model.chr1.2412	3.24536	0.131144	0.0324153	51.7037	0.319587	0.162987	0.0672957	0.177169	2.41034
Liver	0.97377	evm.model.chr12.412	0.981515	0.0445923	0.0741729	11.6326	0.124946	0.0829141	0.0301083	0.0886253	1.01408
Subcutaneous-adipose	0.7577	evm.model.chr1.2413	1.68496	0.233935	0.041508	0.445	1.02819	0.572304	0.220031	0.260022	2.31425
Liver	0.576929	evm.model.chr1.2415	4.37139	0.509221	7.61756	11.6677	8.75607	6.93613	1.27347	2.80942	7.21689
Liver	0.995262	evm.model.chr12.415	39.2509	0.00106671	0	1519.77	0.0807468	0.214718	0.00869709	0.00857616	18.0397
Subcutaneous-adipose	0.764346	evm.model.chr12.416	0.27831	0.0356179	0	0.108283	0.164412	0.245115	0.0988577	0.148501	0.572394
skin	0.274865	evm.model.chr1.2417	11.4915	2.22173	7.49304	13.0719	14.4505	14.8671	11.2982	15.2805	13.7492
Liver	0.993824	evm.model.chr1.2418	6.44774	0.0471357	0.00491811	223.617	0.02969	0.0451489	0.0156872	0.00383501	4.45378
hypothalamus	0.716745	evm.model.chr12.419	0.304957	33.4661	35.8787	10.0944	6.1313	6.65736	11.7054	11.0965	1.84651
ovarian-stroma	0.751844	evm.model.chr1.242	2.00128	0.113249	0.287288	0.965173	8.39652	7.21495	0.854136	2.12081	3.11225
hypothalamus	0.864017	evm.model.chr1.2420	2.19809	1.72522	23.138	0.302828	2.24047	3.08952	11.6574	0.657107	3.3003
pituitary	0.866822	evm.model.chr12.422	0.192156	0.478804	14.6426	0.0266899	4.49076	2.8956	23.803	1.09967	1.53389
ovarian-stroma	0.680549	evm.model.chr12.428	15.4298	43.1951	6.7191	5.57539	54.0497	32.9585	13.4485	5.97818	14.8254
ovarian-stroma	0.814265	evm.model.chr12.43	20.6534	35.1946	4.57529	5.29923	93.2678	35.4377	10.3239	5.06036	22.0404
Subcutaneous-adipose	0.966875	evm.model.chr1.2434	0.17516	0.00228035	0	0	0.0267168	0.0317168	0.0377655	0	1.03259
Subcutaneous-adipose	0.920804	evm.model.chr12.434	0.212053	0.0969121	0	0.0454581	0.0612261	0.0650303	0.0198644	0.0234784	0.8271
hypothalamus	0.788697	evm.model.chr1.2436	0.799174	15.5226	36.8176	19.8784	6.93983	5.53623	11.6027	0.409029	1.54937
ovarian-stroma	0.82064	evm.model.chr12.436	0.698277	1.06142	1.26209	0.694369	12.35	5.42573	0.55082	4.42204	3.60613
ovarian-stroma	0.266262	evm.model.chr12.437	52.1742	26.2024	48.2582	15.2142	52.6994	41.9672	47.4415	27.7911	50.2918
Subcutaneous-adipose	0.98698	evm.model.chr1.2438	0.0905712	0.00806427	0	0.00186678	0.0137592	0.0232348	0.0103888	0	1.41974
pituitary	0.745957	evm.model.chr12.438	0.552011	0.965099	6.21192	1.14387	2.10632	1.60396	7.79665	0.540166	2.72213
Subcutaneous-adipose	0.768992	evm.model.chr1.2439	134.86	0.233679	16.7989	5.80048	5.06013	3.21448	100.586	10.9845	150.178
ovarian-stroma	0.693564	evm.model.chr12.439	20.3942	7.17912	5.45768	8.3331	40.926	20.224	7.76956	9.73608	21.2357
Subcutaneous-adipose	0.85234	evm.model.chr1.244	1.29444	0.0512737	0.676401	0.148121	0.35015	0.355309	0.094087	0.0647368	2.56884
hypothalamus	0.959457	evm.model.chr1.2440	4.60451	7.15308	196.559	2.69936	5.17565	11.1157	21.4571	7.59168	3.95543
ovarian-stroma	0.509976	evm.model.chr1.2442	27.288	14.0801	11.7618	13.9935	38.8739	25.1809	14.3752	14.2848	31.429
Subcutaneous-adipose	0.613335	evm.model.chr12.442	89.5773	33.6879	28.4928	34.2035	62.0712	40.4076	35.85	28.5147	114.054
Abdominal-adipose	0.640207	evm.model.chr1.2443	27.5653	3.57084	5.41804	4.31868	17.1374	10.7345	8.62631	5.86141	23.6752
granulosa-cells	0.602613	evm.model.chr1.2445	195.139	302.111	58.5119	134.843	111.159	123.551	70.5243	58.1223	208.586
ovarian-stroma	0.523242	evm.model.chr1.2446	6.72951	9.00071	5.65658	12.2594	22.9475	14.8516	18.2755	13.4278	7.32189
Liver	0.621213	evm.model.chr1.2447	34.8594	8.18585	11.9048	52.2468	19.394	16.9825	17.1478	13.3167	36.5322
Subcutaneous-adipose	0.559823	evm.model.chr12.447	24.0845	1.24437	20.0997	4.21138	7.72521	14.6192	11.8099	13.3138	27.5764
Subcutaneous-adipose	0.452105	evm.model.chr1.245	13.0702	5.06822	9.87983	4.00243	6.8451	7.11605	10.1148	6.00495	14.1682
hypothalamus	0.970409	evm.model.chr1.2450	1.40818	1.81711	80.2332	1.01396	1.53195	3.04142	6.01654	2.35465	1.80963
Abdominal-adipose	0.816695	evm.model.chr1.2451	293.022	8.80247	14.2627	8.31132	64.3511	87.4893	11.0741	45.2234	190.185
Abdominal-adipose	0.811317	evm.model.chr12.451	267.451	10.2236	16.1725	8.90499	49.4223	72.9551	11.7957	40.6888	193.545
Subcutaneous-adipose	0.91125	evm.model.chr1.2452	0.129173	0.00178801	0	0.0211257	0.0179074	0.0266786	0.00724358	0.385668	0.830399
Abdominal-adipose	0.791549	evm.model.chr1.2453	224.561	13.1683	18.5039	8.48718	49.5435	73.7925	14.7691	52.0294	144.185
Abdominal-adipose	0.78605	evm.model.chr12.453	325.926	22.3834	22.2881	13.2547	73.1545	93.9177	20.0154	89.8983	222.943
skin	0.530876	evm.model.chr1.2454	9.71257	4.74329	5.94743	19.2687	12.5529	8.48054	5.80283	20.3744	9.95665
Liver	0.718525	evm.model.chr12.454	21.2118	1.22605	0.630581	25.5797	2.84366	8.22266	1.85833	8.14198	13.4652
skin	0.384662	evm.model.chr12.455	40.0918	13.6171	18.3635	26.0035	34.9391	34.0625	28.4835	47.7214	39.3576
Abdominal-adipose	0.505473	evm.model.chr12.457	36.0323	6.02565	9.61169	14.3771	28.2362	20.528	12.917	17.3544	33.5015
ovary	0.449429	evm.model.chr1.2459	6.42006	0.799095	0.783138	6.43714	8.07901	8.2945	5.93818	2.82861	5.24846
ovarian-stroma	0.77112	evm.model.chr12.459	17.0349	1.77702	3.56212	11.7837	49.3184	24.3958	5.66022	9.858	16.2324
granulosa-cells	0.989792	evm.model.chr12.46	0.504389	6737.63	35.9741	0.0105672	20.8782	235.043	255.992	0.493923	1.30555
granulosa-cells	0.607638	evm.model.chr1.2460	0.0943096	0.684228	0	0.281122	0.384777	0.62668	0.178482	0.185117	0.397229
ovarian-stroma	0.692022	evm.model.chr1.2461	16.2395	3.40989	6.32759	13.8769	42.1506	21.4082	11.9955	14.1623	16.4317
granulosa-cells	0.708122	evm.model.chr12.461	53.1936	105.666	23.8349	2.3339	48.0357	38.8195	6.51122	13.0145	60.9883
Abdominal-adipose	0.658337	evm.model.chr1.2462	86.0418	12.5028	8.07755	43.8518	39.5544	25.2059	15.1481	29.3645	61.4737
Subcutaneous-adipose	0.576494	evm.model.chr12.462	98.5191	34.8007	27.8911	25.8302	58.9233	55.6479	71.8988	44.4714	123.37
Abdominal-adipose	0.70758	evm.model.chr1.2463	94.7654	8.81695	6.86093	40.8374	37.8452	24.6056	11.9016	22.5447	68.278
Subcutaneous-adipose	0.504967	evm.model.chr12.463	62.5841	31.7257	27.4968	19.4615	39.1236	36.025	40.981	36.8187	74.2921
Abdominal-adipose	0.739603	evm.model.chr1.2464	107.486	6.29859	5.73438	43.4148	38.1413	26.675	9.22105	17.7556	76.6717
ovarian-stroma	0.754939	evm.model.chr1.2465	11.0962	9.11396	13.11	3.97163	47.5571	27.7626	7.4933	9.99396	10.6934
ovarian-stroma	0.534686	evm.model.chr1.2466	54.8873	10.844	21.1216	14.7346	68.2279	40.4502	33.7304	19.3484	58.8628
ovarian-stroma	0.331376	evm.model.chr1.2467	69.8433	45.8953	58.6985	32.5693	91.5039	72.4768	67.16	64.7464	78.0643
granulosa-cells	0.219425	evm.model.chr1.247	167.902	209.696	190.915	88.6265	197.515	180.564	147.058	193.492	143.395
granulosa-cells	0.686922	evm.model.chr12.473	3.42923	30.5396	3.71296	0.928768	27.5653	23.2882	7.23288	7.13419	3.19859
ovarian-stroma	0.439659	evm.model.chr12.474	9.98074	7.61591	8.90276	3.69836	16.6412	12.7273	9.03639	10.8403	11.7961
Subcutaneous-adipose	0.478608	evm.model.chr1.2477	164.371	68.5897	116.657	14.92	120.574	94.9529	102.482	83.0427	183.544
granulosa-cells	0.862825	evm.model.chr12.477	44.7565	235.347	13.8908	12.2729	53.0247	26.1139	34.8146	44.6836	28.7119
ovarian-stroma	0.517467	evm.model.chr1.2478	41.4097	24.8141	46.1917	14.2547	69.4419	42.551	27.8428	24.618	46.3819
skin	0.394593	evm.model.chr12.478	35.4308	18.3809	20.5577	13.5849	16.9407	15.3342	27.272	36.4278	28.9277
ovarian-stroma	0.596263	evm.model.chr1.2479	20.6632	25.2272	28.5804	8.67668	54.256	34.1559	17.1082	21.342	19.4877
ovarian-stroma	0.445237	evm.model.chr1.2482	31.1749	72.2302	50.5985	20.8009	79.5136	45.6808	44.5839	63.3826	24.4379
granulosa-cells	0.904814	evm.model.chr12.482	0.525273	70.1784	25.4265	0.403277	4.23616	4.83522	16.0453	0.692121	1.27613
Subcutaneous-adipose	0.946187	evm.model.chr1.2484	0.244732	0.0154593	0	0.0253289	0.0393143	0.0882949	0.00710712	0	0.976142
hypothalamus	0.768768	evm.model.chr12.485	0.178961	1.47873	4.86585	0	4.02799	1.63775	0.09474	0.640672	0.942268
pituitary	0.81098	evm.model.chr1.2486	0.570567	9.22236	28.0498	3.58093	5.05285	4.26745	34.4433	0.30413	1.03552
hypothalamus	0.734831	evm.model.chr1.2488	2.90515	5.89052	55.0787	17.3127	32.1891	23.7396	15.157	17.8677	1.77983
granulosa-cells	0.802787	evm.model.chr1.2489	7.26621	75.8121	4.33723	7.23573	51.6937	32.7798	6.50993	3.10104	6.68532
pituitary	0.657915	evm.model.chr1.249	2.87631	2.5369	10.3546	0.971103	6.41049	4.54547	11.9658	1.25478	3.79692
Subcutaneous-adipose	0.880399	evm.model.chr1.2490	0.320367	0.0265567	0	0.0961958	0.0604398	0.0625762	0.0265196	0	0.619407
hypothalamus	0.448099	evm.model.chr12.491	123.39	56.0416	197.822	21.7985	189.65	140.935	127.969	74.731	138.908
Subcutaneous-adipose	0.951869	evm.model.chr12.498	0.190345	0.00529529	0	0.0213938	0	0.0140279	0.00496017	0	0.61297
granulosa-cells	0.80896	evm.model.chr1.2499	0.326735	12.5236	8.67588	1.04984	1.33345	3.1686	2.00063	0.494	2.09091
Abdominal-adipose	0.616533	evm.model.chr1.25	32.0587	0.983201	14.9057	2.53918	17.8224	11.0268	10.0639	9.50709	31.4992
granulosa-cells	0.611822	evm.model.chr12.5	6.65267	32.6021	2.66189	5.6811	21.0673	21.1234	10.6624	27.428	5.96669
hypothalamus	0.211534	evm.model.chr1.250	179.046	155.794	198.714	162.782	158.856	147.827	133.2	167.754	148.177
Subcutaneous-adipose	0.845945	evm.model.chr12.503	0.262582	0.0354705	0	1.1896	0.0654846	0.034428	0	0.0246914	1.30819
granulosa-cells	0.883993	evm.model.chr1.2506	0.295331	22.5267	9.72231	1.59066	1.11613	3.20861	2.5332	0.443012	1.99672
Subcutaneous-adipose	0.636066	evm.model.chr1.2510	25.7689	0.891241	8.79957	4.47181	18.471	11.6975	3.75279	6.54045	27.6126
ovarian-stroma	0.846577	evm.model.chr12.510	16.2027	2.64536	6.57651	3.49084	60.4436	23.2521	2.96391	3.81875	15.2372
pituitary	0.537692	evm.model.chr12.511	6.03226	2.3758	9.05416	2.30631	6.652	4.97136	10.9732	2.4323	6.75966
ovarian-stroma	0.79043	evm.model.chr1.2512	1.2183	52.6301	6.25494	1.09875	118.454	67.8873	63.8424	1.0264	4.63697
ovary	0.206045	evm.model.chr1.2513	31.9676	29.3758	30.9519	8.63756	28.2845	34.4807	31.4001	31.9982	26.3932
skin	0.3811	evm.model.chr12.513	79.6111	45.9077	67.2273	15.0793	44.9109	51.8002	72.2072	88.5725	61.7965
Subcutaneous-adipose	0.498653	evm.model.chr1.2516	54.0149	39.3893	27.6237	14.8338	54.7458	44.7802	21.2837	38.7603	73.6594
Subcutaneous-adipose	0.817996	evm.model.chr1.2517	0.12209	0.0370447	0	0.0369236	0.0440812	0.0759959	0.0246425	0.0336354	0.257146
Subcutaneous-adipose	0.985521	evm.model.chr12.517	0.0212913	0.00507889	0	0.00507849	0.00414624	0.0134606	0.00501285	0.00870098	0.541897
Subcutaneous-adipose	0.867492	evm.model.chr12.518	0.200661	0.127449	0.0540442	0.00312252	0.257498	0.165841	0.351954	0.00997874	1.10423
ovarian-stroma	0.814743	evm.model.chr1.2521	19.9616	593.19	18.9399	4.24642	929.995	643.311	72.2299	12.6528	13.7705
Subcutaneous-adipose	0.990936	evm.model.chr12.523	0	0.0138838	0	0	0.00311483	0	0	0	0.234415
Subcutaneous-adipose	0.934522	evm.model.chr1.2524	0.108092	0.0429062	0	0.00644026	0	0.00870924	0.0076512	0.0196259	0.369253
ovarian-stroma	0.583101	evm.model.chr1.2525	26.8506	21.3362	30.2439	15.2022	65.2699	37.9085	34.3374	26.4957	25.3133
granulosa-cells	0.674197	evm.model.chr1.2528	12.8128	64.0142	14.0993	3.69913	54.6423	28.687	19.1448	23.7421	10.0209
pituitary	0.721396	evm.model.chr12.528	16.5668	5.07145	90.131	18.2297	25.7377	19.3585	97.2987	26.8934	14.8744
ovary	0.393808	evm.model.chr12.529	98.4535	155.186	90.0143	28.5582	134.355	165.467	98.1901	76.379	121.3
Subcutaneous-adipose	0.611636	evm.model.chr1.2534	96.8891	4.87576	57.5253	18.2584	41.9909	46.4003	49.7134	35.9973	113.183
hypothalamus	0.586741	evm.model.chr12.534	77.2943	11.636	114.074	17.0515	40.9383	27.7219	53.782	73.5205	75.1907
Subcutaneous-adipose	0.984797	evm.model.chr1.2535	0.0166872	0	0.0152026	0.00447781	0.0194332	0.0217467	0.045287	0.0153437	1.13609
ovarian-stroma	0.794677	evm.model.chr1.2536	3.19312	5.5189	21.5015	1.82413	62.2985	25.167	27.9393	14.6369	2.54961
skin	0.948197	evm.model.chr1.2537	7.42745	9.7531	26.675	20.9678	60.7203	123.608	43.4303	732.49	10.9789
ovarian-stroma	0.500452	evm.model.chr1.2538	39.0611	35.4639	31.4314	15.5792	68.8225	49.2133	37.8055	28.963	37.524
pituitary	0.433483	evm.model.chr1.2539	22.8757	7.81631	21.7537	12.7379	27.4512	17.3193	32.4497	17.2502	19.8622
ovarian-stroma	0.646072	evm.model.chr1.254	12.6589	11.6376	10.4288	6.85373	41.116	34.6974	10.4109	18.5814	11.1482
ovarian-stroma	0.91541	evm.model.chr1.2540	0.411413	0.903892	0.0639107	3.01574	18.2711	6.66623	0.0239073	0.0278312	1.25156
ovarian-stroma	0.589206	evm.model.chr12.541	9.88552	3.25822	5.79049	4.93025	18.7616	12.5561	7.84607	7.4137	9.97682
Subcutaneous-adipose	0.985162	evm.model.chr12.542	0.0463095	0.00823094	0	0	0.00710798	0.00918748	0.004488	0	0.634536
Subcutaneous-adipose	0.675043	evm.model.chr1.2544	12.9177	0.254069	1.7355	3.0338	4.10839	6.07156	3.76822	4.2588	13.9049
hypothalamus	0.415519	evm.model.chr12.544	19.0056	8.96238	31.8633	7.15189	22.7143	21.9766	28.5009	22.283	18.3932
skin	0.45089	evm.model.chr1.2545	22.8881	9.91604	23.0987	11.3674	16.1002	21.143	27.2032	35.6831	25.035
ovarian-stroma	0.89098	evm.model.chr12.545	4.36642	7.98782	7.18166	1.33537	69.0397	28.4361	4.25638	1.86773	4.78222
skin	0.648081	evm.model.chr12.547	34.3291	27.7066	3.96794	3.33138	115.569	123.518	25.1671	179.843	172.732
Subcutaneous-adipose	0.783157	evm.model.chr1.2549	0.301079	0.0734027	0.022725	0.215815	0.520733	0.383332	0.227384	0.50793	1.2984
hypothalamus	0.921376	evm.model.chr1.255	53.6097	0.0280348	728.039	325.676	0.340566	0.380462	13.4581	8.48447	55.9535
Liver	0.849952	evm.model.chr1.2550	0.704662	0.209167	0.167887	3.30866	0.888253	0.735466	0.0527957	0.0679782	1.14546
Subcutaneous-adipose	0.840569	evm.model.chr1.2551	0.285654	0.0720746	0.0151806	0.00295574	0.790098	1.12557	0.0219864	0.103416	1.89497
Subcutaneous-adipose	0.94295	evm.model.chr1.2553	0.305094	0.00524111	0	0.0162486	0.0585225	0.111638	0.0019398	0	1.09264
skin	0.447337	evm.model.chr12.553	38.0497	17.5261	65.8178	7.20306	64.0549	56.915	27.9528	73.4069	47.0349
hypothalamus	0.800652	evm.model.chr1.2554	1.8787	12.5722	82.9252	0.180109	53.2175	33.9331	22.2097	2.36889	5.88782
Abdominal-adipose	0.418334	evm.model.chr12.554	23.6337	9.90889	9.89321	10.3371	17.1653	13.2435	16.8781	11.1653	21.3842
hypothalamus	0.896516	evm.model.chr12.557	1.87354	31.3955	201.043	0.187842	54.0845	38.2818	31.7932	3.61204	5.20861
hypothalamus	0.397322	evm.model.chr1.2558	65.5249	28.3337	89.7153	50.0554	39.292	44.2117	69.5489	60.408	75.1813
hypothalamus	0.490567	evm.model.chr12.558	61.568	34.7996	80.0684	8.01446	69.0979	56.8432	24.8428	30.12	41.0299
ovarian-stroma	0.606388	evm.model.chr1.2559	18.8925	9.88383	17.6699	13.8976	40.232	19.4697	13.6145	12.7294	20.529
hypothalamus	0.693771	evm.model.chr1.2560	0.886545	0.566745	3.6186	0.276476	2.11519	1.27752	1.89135	0.386711	1.46443
skin	0.568948	evm.model.chr1.2561	8.97331	15.3206	14.1978	6.74434	32.1177	24.492	22.0405	39.1328	11.0603
hypothalamus	0.551317	evm.model.chr1.2562	41.4714	17.1583	81.0957	25.486	38.1996	35.7707	56.2114	38.9943	37.7987
hypothalamus	0.326459	evm.model.chr1.2563	44.4027	84.0929	96.2864	30.4825	84.1283	75.8176	70.5686	92.7012	36.6292
ovarian-stroma	0.266171	evm.model.chr12.563	24.2608	18.9484	27.0967	12.6591	33.8683	33.4734	25.3817	29.5475	27.4605
Abdominal-adipose	0.797391	evm.model.chr1.2564	51.4832	0.757111	12.2659	6.36626	6.16256	8.67337	7.33381	11.7774	30.1116
hypothalamus	0.485238	evm.model.chr1.2567	67.0362	263.431	343.504	76.2363	133.165	261.269	265.582	281.746	66.1158
ovarian-stroma	0.656898	evm.model.chr12.567	16.463	4.11585	7.66584	5.60435	32.6161	18.2613	11.4281	6.83869	19.148
Subcutaneous-adipose	0.525186	evm.model.chr1.2568	70.8868	36.6282	22.545	18.2658	60.1368	54.3197	21.783	21.8287	80.6615
pituitary	0.388957	evm.model.chr12.568	1.98179	0.669981	5.97334	5.83268	3.76622	3.40739	6.11646	5.62162	2.64633
Subcutaneous-adipose	0.523587	evm.model.chr12.569	96.3924	51.7065	34.6725	26.5921	63.2455	61.8861	31.3727	29.9173	103.845
Abdominal-adipose	0.618962	evm.model.chr12.571	59.4197	6.8117	14.2794	19.9929	20.0993	21.5216	20.8951	25.8016	51.7274
ovarian-stroma	0.892958	evm.model.chr12.572	0.713038	313.226	21.0035	6.28728	1085.67	535.449	39.5353	11.3649	2.11959
Subcutaneous-adipose	0.878035	evm.model.chr1.2575	0.249248	0.571891	0.0192196	0.18605	0.168854	0.0649292	0.0655242	0.0625375	1.42279
Abdominal-adipose	0.612841	evm.model.chr1.2576	28.5144	4.04657	8.65208	5.80793	13.0981	7.94424	16.7146	7.26135	24.7922
Subcutaneous-adipose	0.431831	evm.model.chr1.2578	44.0825	20.565	22.2937	12.87	26.5788	24.5879	18.7951	31.6438	44.3127
ovarian-stroma	0.6943	evm.model.chr12.579	0.398721	0.13261	0.874956	1.14477	1.99951	0.595142	0.266527	0.119158	1.35812
hypothalamus	0.88621	evm.model.chr12.581	8.08078	0.495452	53.685	4.16729	7.9344	6.66015	5.35786	9.33895	6.83572
pituitary	0.3719	evm.model.chr12.582	44.5767	30.783	16.245	25.4569	41.9965	46.007	59.1083	55.2353	36.7072
Abdominal-adipose	0.407047	evm.model.chr1.2583	25.9724	13.7108	16.2124	15.8507	10.1252	12.5042	16.6187	14.6997	23.4816
Liver	0.851547	evm.model.chr12.583	0.156451	0.00375012	0	1.4536	0.0180986	0.435665	0.0170305	0.00329648	1.09203
skin	0.461066	evm.model.chr1.2584	262.292	195.274	211.594	164.365	166.451	249.028	246.954	424.417	333.902
granulosa-cells	0.86543	evm.model.chr12.584	0.298581	2.12481	0	0.0636772	0.396166	1.02352	0.0805355	0.0206529	0.404363
pituitary	0.688663	evm.model.chr12.585	0.771826	7.3764	29.1611	0.179384	21.9303	11.5635	30.9705	4.42654	1.72893
pituitary	0.639684	evm.model.chr1.2587	0.633214	7.7529	22.7409	0.102979	26.0632	14.6919	27.1733	4.56289	1.77962
Liver	0.994431	evm.model.chr1.2588	7.79867	0.228134	0	383.636	3.53052	1.83105	0.027261	0	3.67583
Liver	0.995577	evm.model.chr1.2590	15.4562	0.221541	2.16937	818.824	2.03053	0.788022	1.59972	0.229722	6.47695
Subcutaneous-adipose	0.831767	evm.model.chr1.2593	10.5005	1.80883	17.0356	1.05787	15.9241	11.0601	25.5331	9.57107	68.7225
granulosa-cells	0.721217	evm.model.chr1.2595	0.123488	1.23741	0	0.122743	0.570774	0.647425	0.538825	0.0958409	0.660659
ovarian-stroma	0.770774	evm.model.chr12.595	9.88292	6.6327	3.82196	4.48246	55.521	33.3768	10.2615	22.7191	10.6373
skin	0.807461	evm.model.chr1.2596	6.59359	1.93788	0.963861	2.99463	2.04762	3.73284	0.985571	17.1126	7.10285
Subcutaneous-adipose	0.772907	evm.model.chr1.2597	11.6245	1.478	3.02028	0.300894	5.10543	4.69749	1.40949	4.76058	17.8322
ovarian-stroma	0.499245	evm.model.chr12.6	44.0531	7.5727	18.709	10.9273	53.8758	38.4222	14.0714	31.294	50.7787
ovarian-stroma	0.447201	evm.model.chr1.2602	30.384	62.1855	56.89	15.8148	87.131	66.9258	52.7186	70.6388	29.7694
Liver	0.909371	evm.model.chr12.602	1.39761	0.0194452	16.4392	30.1573	0.0478656	0.360972	0.039212	0.696144	2.86459
Subcutaneous-adipose	0.628902	evm.model.chr1.2603	1.00532	0.133538	1.62625	0.102132	0.755228	1.0891	1.41126	0.18642	2.1252
ovary	0.624494	evm.model.chr12.603	0.18079	0.406774	0.995332	0.0402181	1.72517	1.7514	1.1116	0.0808439	0.720558
Subcutaneous-adipose	0.512913	evm.model.chr1.2604	1.09984	0.368894	1.56886	0.186003	0.851909	1.26459	1.85385	0.451946	1.96215
Subcutaneous-adipose	0.932264	evm.model.chr12.604	0.138681	0.303094	0	0	0.200172	0.300031	0.0050205	0.0085793	1.76341
hypothalamus	0.757406	evm.model.chr12.605	10.0683	28.4141	86.5068	28.8745	17.4406	22.8665	23.6449	24.5676	12.0114
hypothalamus	0.576325	evm.model.chr1.2606	9.90808	10.73	33.2863	13.8605	9.8812	16.9596	18.0157	24.8294	8.63624
Liver	0.556901	evm.model.chr1.2607	0.891687	0.0463281	0	1.28489	0.76188	0.61999	0.073995	0.89303	1.26774
ovarian-stroma	0.5864	evm.model.chr12.608	7.86289	15.3016	11.3858	3.12043	25.0239	18.265	10.5316	6.81768	9.51413
Abdominal-adipose	0.731602	evm.model.chr1.2609	219.872	6.38481	60.3481	29.8462	22.4013	26.8927	51.2857	83.7486	191.198
Subcutaneous-adipose	0.546148	evm.model.chr12.609	115.088	23.5783	23.272	86.1388	42.4476	70.0263	22.3997	38.5439	116.088
Abdominal-adipose	0.773673	evm.model.chr1.2612	193.995	4.26741	45.1764	22.1754	20.7468	25.2472	35.6105	47.1037	150.923
hypothalamus	0.67198	evm.model.chr12.612	1.98289	0.202902	5.77904	0.736576	2.05049	2.65844	2.09937	1.11119	4.32328
Subcutaneous-adipose	0.675735	evm.model.chr12.613	47.4779	2.06226	12.1871	23.2145	10.3757	9.73429	12.2836	14.1802	50.6976
ovarian-stroma	0.634304	evm.model.chr1.2614	8.68169	20.9289	6.49993	4.60045	30.949	22.8227	12.5727	5.91888	8.51807
Liver	0.749364	evm.model.chr1.2617	94.4936	308.1	153.11	545.442	113.865	150.267	51.8862	139.467	82.4732
ovarian-stroma	0.873705	evm.model.chr1.2619	0.253855	0.751414	1.52532	0.474312	10.8307	4.77804	2.31135	0.137779	0.710827
Subcutaneous-adipose	0.875103	evm.model.chr1.2625	1.20749	0.0831567	0	0.0118656	0.417461	0.823289	0.172187	0	2.71769
ovarian-stroma	0.8942	evm.model.chr12.629	0.163105	0.96901	0	0.0108872	6.01398	1.97958	0	0	1.96767
Subcutaneous-adipose	0.960438	evm.model.chr12.630	0.209081	0	0	0.0131161	0.00438018	0.01014	0	0	0.747936
hypothalamus	0.872488	evm.model.chr12.632	0.171144	11.4804	15.9599	0.231489	0.51036	1.26622	0.904951	0.0989468	1.61709
ovarian-stroma	0.581991	evm.model.chr12.634	22.6288	19.6585	7.92481	43.5968	58.4349	41.1177	14.298	14.584	31.6019
Liver	0.460199	evm.model.chr12.635	21.3516	50.5413	12.4901	67.0323	63.1886	50.4018	31.0283	28.1535	32.3174
pituitary	0.514612	evm.model.chr12.636	25.3466	2.63095	17.6846	8.93864	8.13452	12.9134	29.7951	25.6613	14.3872
pituitary	0.616596	evm.model.chr1.264	4.29231	0.429509	0.52055	13.9199	6.92982	7.97763	15.8012	12.4706	1.92584
ovarian-stroma	0.752562	evm.model.chr12.643	0.15771	1.31447	0.270797	0.00851069	9.88019	6.06114	2.87873	7.49627	1.37028
Subcutaneous-adipose	0.908821	evm.model.chr12.644	0.107275	0.00162065	0.329355	0.0626683	0.00198121	0.0346846	0.131216	0.0448581	0.978375
hypothalamus	0.995375	evm.model.chr12.645	0.130635	0.135055	181.864	0.0917107	2.54399	1.37264	0.733648	0.223357	1.49744
hypothalamus	0.554843	evm.model.chr12.651	35.9799	8.67401	58.2984	16.0356	16.7919	19.4027	37.3935	32.9607	40.3773
hypothalamus	0.867932	evm.model.chr12.652	0.229101	1.98456	5.07303	0.0479662	0.288148	0.562715	0.664525	0.138296	1.44456
hypothalamus	0.645487	evm.model.chr1.2653	13.5012	2.69554	22.3892	3.80165	7.69245	7.066	6.73005	8.19646	13.8147
Abdominal-adipose	0.631318	evm.model.chr12.654	337.846	31.6596	274.714	75.2328	99.5712	104.89	25.2063	68.5848	316.602
Subcutaneous-adipose	0.980827	evm.model.chr1.2656	0.145633	0	0.0286246	0	0	0.00321945	0.00718662	0	1.20394
hypothalamus	0.955196	evm.model.chr1.2657	0.402521	0.0534176	45.9645	0	0.75923	0.852113	10.8286	0.612117	2.96726
hypothalamus	0.961494	evm.model.chr12.658	0.369805	0.302059	63.7446	0.0778902	1.46104	1.21445	15.1479	0.131868	0.931309
hypothalamus	0.994855	evm.model.chr1.266	0.122668	0.00518823	34.9484	0	0.00726549	0	0.512577	0.201174	0.589632
Liver	0.924146	evm.model.chr12.660	0.422815	0.168559	0.0320327	10.3049	1.43868	0.813714	0.017661	1.93875	1.42116
hypothalamus	0.473945	evm.model.chr1.2662	44.4273	41.205	98.1219	23.6197	39.7856	56.5498	66.1349	97.7738	43.4443
ovarian-stroma	0.658477	evm.model.chr12.662	3.656	1.94667	2.50538	1.23018	7.27626	3.90176	1.47221	1.52575	3.64211
Subcutaneous-adipose	0.608032	evm.model.chr12.664	88.178	17.2564	31.6631	16.1864	34.3057	34.9103	43.5243	28.5276	93.9336
hypothalamus	0.707749	evm.model.chr12.665	46.2354	31.7043	127.163	11.6026	53.1617	41.4959	38.4319	35.6206	39.0553
hypothalamus	0.520596	evm.model.chr1.2666	11.6276	21.4042	26.0052	5.3497	13.8854	15.7531	7.55668	10.9726	13.1868
ovarian-stroma	0.732567	evm.model.chr1.2667	27.565	23.7632	45.2772	7.4553	102.666	58.5621	13.4645	15.2225	28.3393
pituitary	0.314141	evm.model.chr12.667	10.9703	4.16011	9.02986	4.65584	8.83482	7.97573	12.327	11.1572	10.8529
Subcutaneous-adipose	0.845244	evm.model.chr12.669	0.251806	0.0618579	0	0.0252213	0.0690037	0.159166	0.0445497	0.0105432	0.502522
Subcutaneous-adipose	0.890369	evm.model.chr1.267	0.349536	0.0429173	0.026053	0.00965191	0.12718	0.175551	0.0172966	0.0182572	0.873888
Abdominal-adipose	0.59474	evm.model.chr12.675	26.7736	5.32946	2.54917	4.29407	22.8534	18.7725	5.03133	14.8508	13.1215
Subcutaneous-adipose	0.934096	evm.model.chr12.683	1.51821	0.249123	0	0.122424	0.354576	0.477011	1.88422	0.0929036	8.91157
Liver	0.968328	evm.model.chr12.684	9.45742	11.5173	7.55667	203.176	2.41989	8.04947	4.5849	1.90082	5.99342
Liver	0.968506	evm.model.chr12.687	35.1991	61.5328	82.9535	902.369	5.18909	24.0666	3.36312	1.3217	13.7271
Abdominal-adipose	0.520341	evm.model.chr12.688	23.5025	8.24427	5.01924	4.50731	18.6784	10.7567	5.72919	17.0286	20.2219
hypothalamus	0.768342	evm.model.chr1.269	6.48111	2.52451	25.9554	0.611097	7.83963	7.70266	9.39611	4.71449	8.83252
Liver	0.997465	evm.model.chr12.690	6.8765	0.0121727	0.0141705	598.636	0.0316468	0.121231	0.0322751	0.0306333	5.02146
hypothalamus	0.705165	evm.model.chr12.692	3.17024	2.21777	10.3554	0.178718	5.56539	3.69111	3.41601	1.89637	4.28954
Subcutaneous-adipose	0.872817	evm.model.chr12.693	1.14667	0.250461	0.202152	0.0911161	0.2527	0.341189	0.187022	0.0478699	2.47593
granulosa-cells	0.479797	evm.model.chr12.695	55.6561	102.141	28.379	26.2256	81.9806	90.5367	33.1731	51.5883	57.5329
Subcutaneous-adipose	0.784211	evm.model.chr12.696	3.49869	0.0309152	0.329844	0.395407	0.515049	0.873576	0.219828	1.71867	4.39202
skin	0.682066	evm.model.chr12.7	2.80641	0.210727	0.875676	0.487346	0.694725	1.27435	1.0326	4.33545	3.64526
ovarian-stroma	0.908765	evm.model.chr1.270	0.237263	1.3184	0.176427	0.0106778	14.6344	7.34287	0.0505793	0.0475059	1.49761
Liver	0.99629	evm.model.chr12.700	11.3162	0.0123847	0.00951663	615.857	0.30666	0.239538	0.012514	0.0295098	6.35105
Subcutaneous-adipose	0.354589	evm.model.chr12.701	41.0779	20.7796	42.925	14.845	39.2362	25.4377	32.8553	16.6535	45.2832
pituitary	0.751643	evm.model.chr12.702	0.222685	4.26041	0.725582	0.115999	10.3561	13.2973	15.9416	1.73074	0.964795
Abdominal-adipose	0.432452	evm.model.chr12.707	44.24	5.05913	17.9303	25.9578	34.7977	26.7672	18.0192	42.792	29.5431
skin	0.330179	evm.model.chr12.708	44.9762	44.3739	57.2256	32.9075	66.4286	48.2451	55.2848	73.0495	41.9992
granulosa-cells	0.721579	evm.model.chr12.709	54.3008	141.272	22.1881	12.0882	38.4067	40.2535	39.2239	44.0155	64.1885
granulosa-cells	0.872437	evm.model.chr1.271	8.99821	3661.22	3.82183	1.20932	1370.24	2322.98	9.21664	9.7652	10.0564
Subcutaneous-adipose	0.9266	evm.model.chr12.711	0.573164	0.0217024	0	0.121795	0.0298252	0.102862	0.0128855	0	1.46838
Abdominal-adipose	0.360883	evm.model.chr1.272	49.0194	25.8716	29.6158	19.5973	39.9136	34.0758	23.9065	30.5275	47.1253
ovarian-stroma	0.615467	evm.model.chr12.722	15.9364	44.8485	18.0456	22.8516	73.457	64.0824	24.9837	19.1097	16.1155
pituitary	0.557466	evm.model.chr12.730	71.4997	28.5682	55.2592	71.9006	43.9259	36.7142	116.21	26.6299	76.9155
Abdominal-adipose	0.490065	evm.model.chr12.732	4.14632	1.65486	3.28672	0.755746	2.06408	1.70943	2.5878	0.930429	3.92578
Subcutaneous-adipose	0.688141	evm.model.chr12.734	1.23522	0.0534817	0.552827	0.657031	0.302107	0.94255	0.26342	1.14777	2.066
Subcutaneous-adipose	0.770943	evm.model.chr12.735	45.5785	1.1372	10.9988	2.90111	5.97259	6.00477	6.14182	15.1946	51.2586
Subcutaneous-adipose	0.800436	evm.model.chr1.274	47.3608	0.638878	5.85309	2.1811	6.48942	5.95318	3.26999	10.9507	51.7988
Abdominal-adipose	0.305759	evm.model.chr12.745	64.6516	28.974	43.9241	62.4406	55.8742	41.7132	37.0988	25.7519	63.2937
Abdominal-adipose	0.379888	evm.model.chr12.746	79.8841	23.6603	39.0284	33.726	38.882	43.7609	75.0164	71.9223	70.3005
Subcutaneous-adipose	0.779558	evm.model.chr12.747	0.469942	0.0317933	0.201016	0.100652	0.17794	0.191039	0.198104	0.267006	0.928527
Abdominal-adipose	0.586849	evm.model.chr1.275	61.0515	6.06896	16.6138	23.0403	30.7463	26.1696	16.9437	22.0846	60.121
skin	0.869829	evm.model.chr12.754	0.0897457	0.056635	0.135443	0.0336707	0.0647402	1.42906	0.0962822	2.60833	0.810651
Subcutaneous-adipose	0.668483	evm.model.chr12.756	56.7201	11.3242	15.7271	7.52968	13.9488	16.3845	14.1233	14.9552	56.827
Subcutaneous-adipose	0.788669	evm.model.chr12.757	234.804	9.32388	110.319	7.40553	31.5603	31.1644	34.9917	20.2412	283.803
hypothalamus	0.432217	evm.model.chr12.758	48.0584	20.4326	67.9086	20.4887	45.4049	36.0903	49.1839	38.6576	50.1424
hypothalamus	0.775708	evm.model.chr12.760	38.2276	14.5087	112.476	10.6078	39.0309	29.288	15.6671	18.3766	36.1126
pituitary	0.332667	evm.model.chr12.761	38.0306	59.4697	72.9624	24.7155	48.2169	56.2925	78.6358	73.9581	46.1647
hypothalamus	0.392136	evm.model.chr12.762	15.1229	23.6174	36.8033	10.1845	22.3567	25.6723	35.9358	29.1154	16.966
ovarian-stroma	0.515832	evm.model.chr12.763	9.01835	28.426	27.8278	2.58415	40.9772	40.4758	19.3426	20.9717	10.0728
Subcutaneous-adipose	0.569854	evm.model.chr12.766	9.78455	2.00997	1.99822	1.06828	11.2514	11.0202	1.50395	2.14699	11.8517
Subcutaneous-adipose	0.53951	evm.model.chr12.767	72.6211	20.3924	49.4611	25.0782	37.0101	44.7109	42.3861	49.562	92.6247
Subcutaneous-adipose	0.443888	evm.model.chr12.770	82.7983	24.7185	37.0264	18.3461	79.3379	54.4591	31.9639	60.7802	87.5341
Subcutaneous-adipose	0.969612	evm.model.chr12.772	0.135923	0	0	0.00288523	0.031277	0.0169666	0.0918226	0	1.14712
pituitary	0.53172	evm.model.chr12.778	7.24336	2.37005	7.47113	0.867912	2.55855	2.17024	9.04542	2.35342	8.85166
hypothalamus	0.853881	evm.model.chr1.278	1.25898	0.062586	6.5385	0.00225986	0.134007	0.21062	0.438126	4.07349	1.46314
ovarian-stroma	0.658373	evm.model.chr12.780	18.3627	10.5985	10.5185	6.26754	42.8131	28.3157	11.7132	12.7168	18.5159
Subcutaneous-adipose	0.967321	evm.model.chr12.789	0.138195	0.0054266	0.00686468	0.0107753	0.0141364	0.0279985	0.00105222	0.0216297	0.86477
Subcutaneous-adipose	0.94916	evm.model.chr12.790	0.1381	0.00237396	0	0	0.00861607	0.0259284	0	0	0.430318
Subcutaneous-adipose	0.913735	evm.model.chr12.795	0.349096	0.0531781	0	0.0393803	0.110702	0.176584	0.0479992	0.0182111	1.15219
Subcutaneous-adipose	0.466713	evm.model.chr12.799	43.5663	19.4476	18.1899	14.4786	36.8666	33.4	16.3489	18.288	47.0164
skin	0.1803	evm.model.chr12.800	28.6076	29.4882	30.6696	28.9275	38.4911	39.4941	35.9531	40.674	35.0924
hypothalamus	0.792095	evm.model.chr1.281	19.9262	10.4098	99.155	5.26522	34.0598	25.0541	27.0243	19.3298	23.8489
ovarian-stroma	0.486798	evm.model.chr12.811	65.9752	38.0951	64.4174	22.5722	106.231	90.1214	52.3914	39.0353	63.5343
hypothalamus	0.412067	evm.model.chr12.814	26.1516	24.6307	27.4836	5.56107	8.64503	10.721	21.9172	8.7345	22.907
Subcutaneous-adipose	0.941992	evm.model.chr12.816	0.20781	0.0107927	0.00656573	0.0479816	0.0244811	0.031231	0.0484151	0.0238833	0.864446
granulosa-cells	0.631992	evm.model.chr12.817	49.2137	173.026	83.1908	25.7233	83.0343	78.611	64.2759	82.2875	43.0644
hypothalamus	0.650948	evm.model.chr12.818	61.1423	79.235	157.587	26.6946	57.1061	48.9687	53.9704	57.4546	55.4756
hypothalamus	0.652367	evm.model.chr12.819	20.8219	8.54212	45.1424	8.91559	12.9806	12.7016	15.6956	23.1096	22.7767
granulosa-cells	0.782874	evm.model.chr1.282	26.9381	119.612	14.8833	4.33064	34.8532	34.5663	10.9874	63.7179	17.4899
ovarian-stroma	0.637387	evm.model.chr12.820	64.3087	55.3039	80.9154	27.3697	185.939	122.528	68.8383	53.1064	67.0208
ovarian-stroma	0.891895	evm.model.chr12.844	1.14414	2.77823	0.10379	0.39434	17.2238	6.51592	0.0688962	1.59555	2.29491
ovarian-stroma	0.571191	evm.model.chr12.847	6.71707	1.72172	3.92077	1.9678	10.297	8.32747	3.39178	3.63724	5.6396
hypothalamus	0.961227	evm.model.chr12.850	0.285489	0.0701296	109.584	0.0153195	2.48987	4.43095	21.4812	2.9082	2.30956
Subcutaneous-adipose	0.250055	evm.model.chr12.853	68.7391	33.1768	69.1889	25.6604	59.8199	51.5233	54.6817	65.5665	71.398
Subcutaneous-adipose	0.460171	evm.model.chr12.855	23.2248	16.8795	6.71768	6.70015	22.0606	13.0863	7.98215	8.27946	24.2972
hypothalamus	0.676413	evm.model.chr12.856	15.3749	17.3396	51.137	9.563	20.6505	15.132	26.7242	14.7451	12.8491
Subcutaneous-adipose	0.463833	evm.model.chr12.857	50.3098	9.5401	10.3029	12.5522	48.0802	40.3089	13.743	31.6481	50.4705
ovarian-stroma	0.547499	evm.model.chr12.867	37.8772	4.60555	7.14678	6.86231	39.8088	27.5484	7.82535	20.1721	32.0706
hypothalamus	0.934884	evm.model.chr12.868	0.709867	0.0499097	10.0181	0.240932	0.276982	0.246113	1.55922	0.227508	1.90816
Subcutaneous-adipose	0.902139	evm.model.chr12.871	0.631537	0.0281634	0	0.0283189	0.13695	0.0905514	0.0962897	0.0287454	1.32913
Abdominal-adipose	0.558205	evm.model.chr12.872	88.9267	12.065	19.4873	55.3684	51.033	38.5521	20.3583	28.5711	88.8636
Subcutaneous-adipose	0.59615	evm.model.chr12.874	120.088	15.1025	26.1367	81.6229	56.7731	49.8703	24.8487	30.7858	125.426
Subcutaneous-adipose	0.464997	evm.model.chr12.875	0.77983	0.640721	0.0328561	0.994621	0.520063	0.494804	0.674472	0.48526	1.08005
Liver	0.460141	evm.model.chr12.877	5.25346	5.27796	0.756045	6.67427	4.19142	2.84825	3.1541	2.49968	4.84441
ovary	0.884587	evm.model.chr12.878	0.374671	0.775548	0.0351426	0.0378204	7.82685	11.6669	0.0213567	0.0621486	1.63848
Abdominal-adipose	0.445063	evm.model.chr12.880	29.7971	8.68741	22.8026	21.3976	11.2044	12.086	10.7032	16.9168	28.4861
Abdominal-adipose	0.772756	evm.model.chr12.883	605.782	37.0263	63.4116	117.782	72.8679	87.4581	54.5785	251.998	416.161
Subcutaneous-adipose	0.392912	evm.model.chr12.884	40.8931	16.4393	44.1071	17.8356	28.3364	26.7062	31.5862	32.4187	49.0709
Subcutaneous-adipose	0.525854	evm.model.chr12.886	27.4815	5.55502	12.5473	13.1485	14.1033	14.4653	9.75679	9.38837	28.0626
Abdominal-adipose	0.322158	evm.model.chr12.887	17.0561	8.9527	11.9754	12.4771	9.80872	10.8762	10.7343	11.5593	16.1068
granulosa-cells	0.576215	evm.model.chr12.888	0.333319	1.54879	1.20012	0.310076	0.530106	0.908094	1.11747	0.634715	0.216929
Subcutaneous-adipose	0.921735	evm.model.chr1.289	0.0602742	0.0221238	0.0342444	0	0.0190857	0.049964	0.0543895	0.0268724	0.426361
Subcutaneous-adipose	0.5858	evm.model.chr12.894	28.6319	12.7419	32.2259	4.17699	8.29134	12.3165	18.2844	9.18849	37.9821
Subcutaneous-adipose	0.416945	evm.model.chr12.895	15.2073	8.58597	7.68644	1.6588	14.9626	18.3175	14.825	20.1396	21.7353
Subcutaneous-adipose	0.847066	evm.model.chr12.898	0.181262	0.0835919	0.397616	0.032113	0.572419	0.656271	0.0472962	0.0491759	1.65084
ovary	0.806644	evm.model.chr12.899	3.34882	0.210604	0.5118	5.21668	2.33868	11.3851	1.40925	1.5458	3.02939
Subcutaneous-adipose	0.626687	evm.model.chr1.29	1.66794	0.0714819	0.423956	1.9286	0.854338	2.10349	0.602745	0.652059	2.78071
granulosa-cells	0.457089	evm.model.chr12.9	17.4332	45.7699	27.6179	10.0124	37.7318	34.9122	26.2977	32.8725	11.914
ovarian-stroma	0.894974	evm.model.chr12.901	1.51222	5.74485	3.933	0.737622	80.5265	49.3829	1.30024	1.1215	3.92679
Abdominal-adipose	0.741942	evm.model.chr12.910	5.10473	0.202458	0.426085	0.18732	2.95193	2.81953	0.35161	0.858082	2.74152
granulosa-cells	0.692435	evm.model.chr12.911	15.4151	36.87	6.2964	3.76023	12.3393	15.4354	6.08537	18.3306	13.0568
ovarian-stroma	0.89811	evm.model.chr12.913	0.163473	0.257957	0.125696	0.0730144	4.17388	1.52189	0.276804	0.260645	0.722723
Subcutaneous-adipose	0.896699	evm.model.chr12.915	0.153085	0.0330112	0.0318103	0.0196626	0.0539099	0.0580376	0.0819321	0.0188534	0.544893
Subcutaneous-adipose	0.510145	evm.model.chr12.919	80.2918	18.1526	55.1769	10.5034	30.8995	37.3148	36.4173	46.3348	80.4042
Subcutaneous-adipose	0.277513	evm.model.chr12.920	239.022	224.409	230.318	136.472	171.506	139.982	115.941	184	249.425
granulosa-cells	0.848328	evm.model.chr12.928	116.022	351.644	2.89504	20.6729	37.5157	87.8563	4.75529	53.6101	103.348
skin	0.290408	evm.model.chr12.929	24.9063	38.4109	33.4904	22.3594	39.2869	33.9998	32.226	44.5004	27.9374
ovarian-stroma	0.313831	evm.model.chr12.931	39.0563	33.3296	50.5709	32.0621	58.6195	40.0011	47.2278	35.655	43.8802
granulosa-cells	0.718968	evm.model.chr12.933	3.12605	27.3386	16.1631	3.47549	11.9641	11.9439	5.43326	6.67245	2.68578
Subcutaneous-adipose	0.821394	evm.model.chr12.934	210.658	2.9101	2.3213	15.9956	27.4959	27.8685	3.10728	17.2989	215.318
Subcutaneous-adipose	0.926924	evm.model.chr12.938	0.283652	0.00594199	0	0.024755	0.0589412	0.0390994	0.0455102	0.00552809	0.792713
pituitary	0.550683	evm.model.chr12.954	13.2158	16.119	17.44	2.13058	13.9796	10.953	26.0448	6.31041	13.4708
pituitary	0.722737	evm.model.chr12.955	0.252785	0.199788	2.43159	0.0701108	1.24426	1.2401	2.85561	0.0780341	0.817369
Subcutaneous-adipose	0.946673	evm.model.chr1.296	0.32692	0	0	0.00529597	0.303431	0.588757	0.0559322	0	3.00115
skin	0.787111	evm.model.chr12.961	1.25565	11.8203	0.830733	0.791602	1.31861	3.58463	0.358192	12.6633	1.6073
Subcutaneous-adipose	0.973228	evm.model.chr12.963	0.0865646	0.0103159	0	0.0150486	0.0235262	0.0293277	0.00603072	0.0362908	0.966976
Abdominal-adipose	0.378554	evm.model.chr12.964	86.9204	36.377	37.3381	82.3079	75.1744	57.1493	40.6432	29.1083	74.0322
ovarian-stroma	0.617881	evm.model.chr12.965	76.8306	32.2571	94.6154	26.0491	168.99	82.0214	79.2958	49.1143	76.4104
pituitary	0.518681	evm.model.chr12.967	8.14457	2.9091	5.01087	2.6219	10.137	6.20924	12.0598	5.68081	5.7233
hypothalamus	0.511832	evm.model.chr12.969	19.3846	9.2097	24.812	12.7176	10.8192	10.1209	12.7724	9.01263	12.8623
Liver	0.910169	evm.model.chr12.970	50.6777	214.302	324.454	1489.18	132.033	171.601	87.5758	49.0012	40.5508
granulosa-cells	0.844935	evm.model.chr12.971	2.78454	102.723	20.4815	30.9765	2.40709	9.1472	57.9181	0.980574	2.73391
granulosa-cells	0.890762	evm.model.chr12.973	0.795839	101.276	17.6896	2.33748	3.78638	10.0744	50.6193	0.970243	2.23265
ovarian-stroma	0.543546	evm.model.chr12.975	12.3489	27.3625	8.03531	5.26113	30.7166	20.4006	15.9315	9.66176	13.1638
Liver	0.713969	evm.model.chr12.976	1080.06	607.181	229.536	3143.3	1103.75	1321.62	217.884	1035.38	1597.25
Liver	0.67515	evm.model.chr12.980	3.59137	2.02078	0.177614	9.67197	2.73335	3.88111	0.278933	3.30945	9.14291
Subcutaneous-adipose	0.794522	evm.model.chr12.984	527.256	6.7439	42.9147	380.906	32.8437	37.4159	45.9278	69.4766	695.625
Abdominal-adipose	0.836142	evm.model.chr1.299	29.3505	0.260709	0.242088	15.6314	2.04752	1.97228	0.332177	0.993327	16.9951
skin	0.896385	evm.model.chr1.3	0.193361	0.625691	0.540879	0.0623844	0.0406483	0.208844	0.0506819	2.72752	0.538413
hypothalamus	0.420368	evm.model.chr1.30	36.3182	50.7782	84.5971	28.8429	55.1415	61.26	68.7881	54.8068	36.3452
hypothalamus	0.516919	evm.model.chr1.302	0.842197	0.548429	1.01315	0.182571	0.595179	0.310714	0.264979	0.280024	0.891372
pituitary	0.80395	evm.model.chr1.303	3.15265	0.295265	4.99568	0.819368	6.24394	6.25743	17.9771	2.53679	3.89421
Subcutaneous-adipose	0.824662	evm.model.chr1.304	0.609498	0	0.270999	0.761303	0.166651	0.314187	0.0499027	0.273721	1.74397
ovarian-stroma	0.669636	evm.model.chr1.305	13.1049	18.7532	32.3879	15.1192	63.359	36.2862	19.2022	21.4635	11.1352
Subcutaneous-adipose	0.793339	evm.model.chr1.306	0.126478	0.0640649	0.557973	0.796682	0.0956384	0.175836	0.15317	0.0624901	1.22927
hypothalamus	0.718703	evm.model.chr1.307	6.37856	2.83005	25.1484	0.960715	16.1629	13.0779	8.95332	2.68795	5.54218
Liver	0.735644	evm.model.chr1.308	6.48848	2.01959	4.02563	18.6349	2.7963	3.60467	9.38262	4.4413	6.65141
Liver	0.829068	evm.model.chr1.309	3.20615	0.707025	1.09852	12.4587	1.73673	2.33816	2.4694	1.65332	3.8273
Liver	0.844802	evm.model.chr1.31	8.11511	2.65581	1.93493	25.0672	4.19331	3.71357	1.14137	2.49449	6.8745
granulosa-cells	0.58731	evm.model.chr1.310	15.6306	61.4501	30.9632	16.7148	31.3596	33.05	35.0323	29.6379	10.4903
ovarian-stroma	0.939947	evm.model.chr13.1002	0.30314	1.669	0.0475495	0.0360941	50.8288	21.4047	0.0165508	0.0152577	0.927294
Subcutaneous-adipose	0.9368	evm.model.chr13.101	0.110482	0.07519	0.00895419	0.00164599	0.0196277	0.0638618	0.145044	0	0.840203
Subcutaneous-adipose	0.964347	evm.model.chr13.1022	0.0448948	0.0158564	0	0	0.0530163	0.0445441	0.00270174	0	0.564511
Subcutaneous-adipose	0.918365	evm.model.chr13.1027	0.176268	0.0676587	0	0.0268677	0.0753656	0.116086	0.0417502	0.0225154	0.806196
ovary	0.491004	evm.model.chr13.1031	11.6534	14.4022	7.33702	1.62236	16.7477	19.5147	5.64899	7.26195	14.7896
hypothalamus	0.721352	evm.model.chr13.1032	22.6919	16.2863	59.5553	3.91798	21.1295	17.9918	16.5342	13.5903	20.6178
ovarian-stroma	0.754508	evm.model.chr13.1033	41.1388	8.33194	14.1333	6.33986	88.3446	40.3695	19.3617	11.9063	31.9216
Abdominal-adipose	0.499965	evm.model.chr13.1042	38.0456	8.24073	11.8451	7.10691	28.9203	23.0609	15.8987	23.7105	33.4099
Subcutaneous-adipose	0.792867	evm.model.chr13.1045	77.7676	1.50214	8.08533	4.15145	24.9909	19.797	8.12399	9.3051	92.7686
hypothalamus	0.494008	evm.model.chr13.1048	24.7599	129.468	181.371	31.0866	95.7258	134.258	147.409	144.24	27.2284
Subcutaneous-adipose	0.509969	evm.model.chr13.1057	19.9198	7.63344	7.4851	1.44319	13.5047	10.0696	2.74181	18.7813	20.8097
ovarian-stroma	0.814106	evm.model.chr13.1058	16.6381	65.4209	61.9287	11.1023	256.197	121.559	52.2585	35.2208	16.8769
ovarian-stroma	0.283876	evm.model.chr13.1059	22.3644	10.6693	11.5995	10.7032	23.8817	20.9503	21.6467	17.558	21.3266
pituitary	0.396608	evm.model.chr13.1061	18.7146	13.123	12.2327	14.1054	19.4923	19.0437	28.8025	19.8021	22.5199
ovarian-stroma	0.574271	evm.model.chr13.1062	10.1294	1.80891	14.2178	2.44718	16.221	8.5674	2.9681	7.01749	8.0895
skin	0.960811	evm.model.chr13.1064	0.191151	0.488775	0.031345	0.138701	0.0503968	0.0685742	0.0508303	6.86704	1.13314
granulosa-cells	0.990912	evm.model.chr13.1066	0.612664	436.311	0.00682541	22.9489	0.133333	6.87788	0.0199066	0.0137594	1.10866
granulosa-cells	0.615039	evm.model.chr13.1067	0.508398	2.86606	1.82031	0.242522	1.0587	1.20191	2.38141	0.715481	0.897841
ovarian-stroma	0.519505	evm.model.chr13.1068	49.0434	35.2013	57.4759	21.1305	100.652	67.8087	57.152	41.6521	57.4379
ovarian-stroma	0.618593	evm.model.chr13.1069	32.5763	42.159	38.3272	13.1937	98.6598	56.0402	46.0002	38.5508	34.1887
Liver	0.715154	evm.model.chr13.1071	30.71	13.2642	12.792	79.7395	29.3567	29.1123	16.287	22.1008	28.0849
pituitary	0.333154	evm.model.chr13.1072	67.5516	56.2493	31.067	24.6123	52.4496	63.4372	73.4984	41.7669	54.9635
pituitary	0.403723	evm.model.chr13.1073	12.7593	13.784	11.7262	5.07132	18.8103	13.5091	20.7607	10.9582	12.4148
ovarian-stroma	0.54683	evm.model.chr13.1074	6.48832	4.4534	11.3322	1.90565	15.3541	9.95432	9.17795	4.71231	7.64002
ovarian-stroma	0.599582	evm.model.chr13.1075	6.86834	3.4853	9.64936	1.38959	15.4715	9.51493	7.54401	4.32209	6.78687
ovarian-stroma	0.646031	evm.model.chr13.1076	8.10842	3.31917	7.28113	1.64803	17.9585	10.9646	7.14523	4.01975	8.36765
ovarian-stroma	0.705842	evm.model.chr13.1078	10.7546	4.77464	6.46366	2.8501	31.5916	23.2412	9.03626	5.68159	11.5414
skin	0.600634	evm.model.chr13.1080	14.0919	16.3653	10.5487	23.7627	7.29021	16.66	13.1076	35.5921	11.8875
ovarian-stroma	0.863562	evm.model.chr13.1083	0.304163	0.318238	2.82982	0.229694	8.51413	3.50361	0.192835	0.196871	1.71797
ovarian-stroma	0.385865	evm.model.chr13.1088	4.21137	1.20607	2.48626	1.55076	4.71337	3.71831	3.68775	1.62579	4.67088
Subcutaneous-adipose	0.39763	evm.model.chr13.1093	5.28526	1.37169	4.02805	2.09287	3.95753	4.11842	5.26464	2.08441	5.85249
ovary	0.818252	evm.model.chr13.1095	0.130766	0.786577	1.54611	0.0147624	2.77649	4.83578	0.800809	0.0912413	0.884372
Liver	0.826505	evm.model.chr1.311	0.198014	6.65192	0.0214925	9.96241	2.11663	2.92414	0.611616	0.57975	0.723879
hypothalamus	0.918559	evm.model.chr13.1101	47.9116	51.8382	476.377	43.1065	32.7897	34.4134	40.1521	22.7317	37.4288
pituitary	0.663632	evm.model.chr13.1117	0.394458	0.219491	0.909918	0.123438	1.78875	2.47318	2.54141	0.333186	0.596377
Subcutaneous-adipose	0.869158	evm.model.chr13.1118	0.35266	0.0256975	0	0.150125	0.168814	0.13478	0.0446292	0.00916071	0.846313
Subcutaneous-adipose	0.887151	evm.model.chr13.1132	0.114476	0.0362275	0.0424353	0.0170421	0.0462187	0.0518144	0.097986	0.00429482	0.454696
hypothalamus	0.653351	evm.model.chr13.1135	32.949	6.21969	44.0169	10.7059	4.3249	8.94093	12.4976	6.19851	40.231
Subcutaneous-adipose	0.804145	evm.model.chr13.1137	6.8176	0.556062	0.300493	0.625244	2.02888	2.25801	0.27207	0.642547	8.61663
hypothalamus	0.806001	evm.model.chr13.1139	0.0683905	0.0629865	1.47763	0.00941335	0.0285908	0.0269749	0.030759	1.17104	0.895112
hypothalamus	0.97613	evm.model.chr13.1155	0.130905	0.0061937	8.0307	0.00599189	0.0127353	0.0184576	0.309124	0	1.05012
ovary	0.402069	evm.model.chr13.116	188.939	190.956	69.8624	147.639	105.798	226.183	123.05	95.9138	159.776
Subcutaneous-adipose	0.955406	evm.model.chr13.1162	0.15893	0.0144444	0.00678491	0.0078111	0.0249464	0.0294061	0.0252818	0.0159144	0.794727
Subcutaneous-adipose	0.957918	evm.model.chr13.1170	0.116724	0.00687183	0	0.0078786	0.0315203	0.0319658	0.0147282	0.00165214	0.627765
[truncated: 15,563 more rows]
