# Supplementary material for: Insights into genetic diversity and phenotypic variations in domestic geese through comprehensive population and pan-genome analysis
Source: J Anim Sci Biotechnol. 2023 Nov 24;14:150. doi: 10.1186/s40104-023-00944-y (PMC10675864; doi:10.1186/s40104-023-00944-y)
Supplement: Supplementary file 14 — Additional file 14: Table S11. GO enrichment analysis of organ-specific gene expression. [file 40104_2023_944_MOESM14_ESM.xlsx]

## Sheet: Sheet1
Table S11 GO enrichment analysis of organ-specific gene expression
GO	Count1	Count2	Count3	Count4	P	Q	Name	Gene_in_de	Result	ONTOLOGY	Organ
GO:0046651	12	31	1001	11948	7.50337e-05	0.20451	lymphocyte proliferation	evm.model.chr14.596|evm.model.chr22.203|evm.model.ctg2558.1|evm.model.chr19.411|evm.model.ctg630.12|evm.model.chr12.732|evm.model.chr12.1586|evm.model.chr7.35|evm.model.chr23.787|evm.model.chr5.216|evm.model.chr9.517|evm.model.chr3.1169	no	biological_process	Abdominal-adipose
GO:0043542	12	32	1001	11947	9.59316e-05	0.20451	endothelial cell migration	evm.model.chr18.751|evm.model.chr3.1973|evm.model.ctg2064.1|evm.model.chr3.1976|evm.model.chr9.732|evm.model.ctg1267.2|evm.model.chr3.1975|evm.model.chr9.734|evm.model.ctg357.18|evm.model.chr7.612|evm.model.chr3.1974|evm.model.chr28.426	no	biological_process	Abdominal-adipose
GO:0007265	22	88	991	11891	3.35852e-05	0.20451	Ras protein signal transduction	evm.model.chr7.358|evm.model.chr22.325|evm.model.chr6.284|evm.model.chr35.335|evm.model.chr14.1137|evm.model.chr2.1234|evm.model.chr6.285|evm.model.chr7.420|evm.model.chr35.333|evm.model.chr29.378|evm.model.chr3.1217|evm.model.chr24.714|evm.model.chr16.261|evm.model.chr25.168|evm.model.chr7.359|evm.model.chr30.607|evm.model.chr10.125|evm.model.chr23.1110|evm.model.chr25.399|evm.model.chr12.1398|e…	no	biological_process	Abdominal-adipose
GO:0002218	18	68	995	11911	9.21091e-05	0.20451	activation of innate immune response	evm.model.chr25.559|evm.model.ctg716.3|evm.model.chr10.322|evm.model.chr19.411|evm.model.chr10.871|evm.model.chr36.272|evm.model.chr12.732|evm.model.chr12.1586|evm.model.chr18.565|evm.model.chr5.1243|evm.model.chr21.404|evm.model.ctg357.18|evm.model.chr7.35|evm.model.chr29.492|evm.model.chr9.537|evm.model.chr6.507|evm.model.chr37.403|evm.model.chr3.1169	no	biological_process	Abdominal-adipose
GO:0032943	12	31	1001	11948	7.50337e-05	0.20451	mononuclear cell proliferation	evm.model.chr14.596|evm.model.chr22.203|evm.model.ctg2558.1|evm.model.chr19.411|evm.model.ctg630.12|evm.model.chr12.732|evm.model.chr12.1586|evm.model.chr7.35|evm.model.chr23.787|evm.model.chr5.216|evm.model.chr9.517|evm.model.chr3.1169	no	biological_process	Abdominal-adipose
GO:0002758	18	64	995	11915	4.75596e-05	0.20451	innate immune response-activating signal transduction	evm.model.chr25.559|evm.model.ctg716.3|evm.model.chr10.322|evm.model.chr19.411|evm.model.chr10.871|evm.model.chr36.272|evm.model.chr12.732|evm.model.chr12.1586|evm.model.chr18.565|evm.model.chr5.1243|evm.model.chr21.404|evm.model.ctg357.18|evm.model.chr7.35|evm.model.chr29.492|evm.model.chr9.537|evm.model.chr6.507|evm.model.chr37.403|evm.model.chr3.1169	no	biological_process	Abdominal-adipose
GO:0002756	5	3	1008	11976	0.000130903	0.239197	MyD88-independent toll-like receptor signaling pathway	evm.model.chr10.322|evm.model.chr36.272|evm.model.chr9.537|evm.model.chr6.507|evm.model.chr3.1169	no	biological_process	Abdominal-adipose
GO:0070661	12	35	1001	11944	0.000191112	0.305564	leukocyte proliferation	evm.model.chr14.596|evm.model.chr22.203|evm.model.ctg2558.1|evm.model.chr19.411|evm.model.ctg630.12|evm.model.chr12.732|evm.model.chr12.1586|evm.model.chr7.35|evm.model.chr23.787|evm.model.chr5.216|evm.model.chr9.517|evm.model.chr3.1169	no	biological_process	Abdominal-adipose
GO:0051092	16	63	997	11916	0.00033099	0.42337	positive regulation of NF-kappaB transcription factor activity	evm.model.chr2.1713|evm.model.chr22.203|evm.model.chr2.298|evm.model.chr19.411|evm.model.chr10.871|evm.model.chr36.272|evm.model.chr28.392|evm.model.chr12.1586|evm.model.chr9.539|evm.model.chr5.1243|evm.model.chr24.10|evm.model.chr22.121|evm.model.ctg357.18|evm.model.chr25.73|evm.model.chr6.507|evm.model.chr24.9	no	biological_process	Abdominal-adipose
GO:0031349	29	159	984	11820	0.000299258	0.42337	positive regulation of defense response	evm.model.chr6.636|evm.model.chr25.559|evm.model.ctg716.3|evm.model.chr10.322|evm.model.ctg1172.7|evm.model.ctg2558.1|evm.model.chr19.411|evm.model.chr10.871|evm.model.chr36.272|evm.model.chr12.1033|evm.model.chr12.732|evm.model.chr12.1586|evm.model.chr5.440|evm.model.chr18.565|evm.model.chr30.294|evm.model.chr5.1243|evm.model.chr21.161|evm.model.chr21.404|evm.model.ctg591.2|evm.model.chr20.554|e…	no	biological_process	Abdominal-adipose
GO:0060742	4	2	1009	11977	0.000485059	0.517033	epithelial cell differentiation involved in prostate gland development	evm.model.chr29.485|evm.model.chr5.32|evm.model.chr29.464|evm.model.chr9.357	no	biological_process	Abdominal-adipose
GO:0035666	4	2	1009	11977	0.000485059	0.517033	TRIF-dependent toll-like receptor signaling pathway	evm.model.chr36.272|evm.model.chr9.537|evm.model.chr6.507|evm.model.chr3.1169	no	biological_process	Abdominal-adipose
GO:0010631	13	47	1000	11932	0.000597212	0.587611	epithelial cell migration	evm.model.chr18.751|evm.model.chr3.1973|evm.model.chr10.783|evm.model.ctg2064.1|evm.model.chr3.1976|evm.model.chr9.732|evm.model.ctg1267.2|evm.model.chr3.1975|evm.model.chr9.734|evm.model.ctg357.18|evm.model.chr7.612|evm.model.chr3.1974|evm.model.chr28.426	no	biological_process	Abdominal-adipose
GO:0002224	11	36	1002	11943	0.000783631	0.715959	toll-like receptor signaling pathway	evm.model.ctg716.3|evm.model.chr10.322|evm.model.chr10.871|evm.model.chr36.272|evm.model.chr12.732|evm.model.chr5.1243|evm.model.ctg357.18|evm.model.chr7.35|evm.model.chr9.537|evm.model.chr6.507|evm.model.chr3.1169	no	biological_process	Abdominal-adipose
GO:0002764	27	156	986	11823	0.000959847	0.754505	immune response-regulating signaling pathway	evm.model.chr5.912|evm.model.chr16.476|evm.model.chr5.13|evm.model.chr25.559|evm.model.ctg716.3|evm.model.chr10.322|evm.model.ctg2558.1|evm.model.chr19.411|evm.model.chr10.871|evm.model.chr36.272|evm.model.chr12.732|evm.model.chr12.1586|evm.model.chr18.565|evm.model.chr5.1414|evm.model.chr5.1243|evm.model.chr21.404|evm.model.ctg1267.2|evm.model.chr12.1029|evm.model.ctg357.18|evm.model.chr7.35|evm…	no	biological_process	Abdominal-adipose
GO:0045089	20	102	993	11877	0.001156	0.754505	positive regulation of innate immune response	evm.model.chr25.559|evm.model.ctg716.3|evm.model.chr10.322|evm.model.ctg1172.7|evm.model.chr19.411|evm.model.chr10.871|evm.model.chr36.272|evm.model.chr12.732|evm.model.chr12.1586|evm.model.chr18.565|evm.model.chr5.1243|evm.model.chr21.404|evm.model.ctg591.2|evm.model.ctg357.18|evm.model.chr7.35|evm.model.chr29.492|evm.model.chr9.537|evm.model.chr6.507|evm.model.chr37.403|evm.model.chr3.1169	no	biological_process	Abdominal-adipose
GO:0002253	30	183	983	11796	0.00111664	0.754505	activation of immune response	evm.model.chr5.912|evm.model.chr16.476|evm.model.chr25.559|evm.model.ctg716.3|evm.model.chr10.322|evm.model.chr16.360|evm.model.ctg2558.1|evm.model.chr19.411|evm.model.chr34.111|evm.model.chr10.871|evm.model.chr36.272|evm.model.chr12.732|evm.model.chr12.1586|evm.model.chr18.565|evm.model.ctg1031.1|evm.model.chr5.1414|evm.model.chr5.1243|evm.model.chr21.404|evm.model.ctg1267.2|evm.model.chr12.1029…	no	biological_process	Abdominal-adipose
GO:0032103	24	134	989	11845	0.00119431	0.754505	positive regulation of response to external stimulus	evm.model.chr6.636|evm.model.chr33.374|evm.model.chr20.40|evm.model.chr10.871|evm.model.ctg630.12|evm.model.chr12.1033|evm.model.chr12.732|evm.model.chr5.440|evm.model.chr9.640|evm.model.chr19.708|evm.model.chr30.294|evm.model.chr30.551|evm.model.chr21.161|evm.model.ctg591.2|evm.model.chr20.554|evm.model.chr12.872|evm.model.chr22.529|evm.model.ctg1541.2|evm.model.chr6.507|evm.model.chr33.262|evm.…	no	biological_process	Abdominal-adipose
GO:1904491	4	3	1009	11976	0.00106185	0.754505	protein localization to ciliary transition zone	evm.model.chr2.756|evm.model.chr12.1063|evm.model.chr2.757|evm.model.chr12.1062	no	biological_process	Abdominal-adipose
GO:0002221	12	45	1001	11934	0.00125442	0.754505	pattern recognition receptor signaling pathway	evm.model.ctg716.3|evm.model.chr10.322|evm.model.chr10.871|evm.model.chr36.272|evm.model.chr12.732|evm.model.chr5.1243|evm.model.chr21.404|evm.model.ctg357.18|evm.model.chr7.35|evm.model.chr9.537|evm.model.chr6.507|evm.model.chr3.1169	no	biological_process	Abdominal-adipose
GO:0002220	8	21	1005	11958	0.00129772	0.754505	innate immune response activating cell surface receptor signaling pathway	evm.model.chr25.559|evm.model.chr19.411|evm.model.chr10.871|evm.model.chr36.272|evm.model.chr12.1586|evm.model.chr18.565|evm.model.chr29.492|evm.model.chr37.403	no	biological_process	Abdominal-adipose
GO:0002757	26	147	987	11832	0.000896089	0.754505	immune response-activating signal transduction	evm.model.chr5.912|evm.model.chr16.476|evm.model.chr25.559|evm.model.ctg716.3|evm.model.chr10.322|evm.model.ctg2558.1|evm.model.chr19.411|evm.model.chr10.871|evm.model.chr36.272|evm.model.chr12.732|evm.model.chr12.1586|evm.model.chr18.565|evm.model.chr5.1414|evm.model.chr5.1243|evm.model.chr21.404|evm.model.ctg1267.2|evm.model.chr12.1029|evm.model.ctg357.18|evm.model.chr7.35|evm.model.chr23.787|e…	no	biological_process	Abdominal-adipose
GO:0048706	7	16	1006	11963	0.00138441	0.769914	embryonic skeletal system development	evm.model.chr14.59|evm.model.chr11.1120|evm.model.chr7.539|evm.model.chr26.297|evm.model.chr15.643|evm.model.chr7.1013|evm.model.chr12.257	no	biological_process	Abdominal-adipose
GO:0001525	29	179	984	11800	0.00156965	0.836556	angiogenesis	evm.model.chr18.751|evm.model.chr6.636|evm.model.chr35.275|evm.model.chr3.1973|evm.model.chr14.821|evm.model.chr3.2094|evm.model.chr3.1245|evm.model.chr14.820|evm.model.chr7.405|evm.model.chr35.177|evm.model.chr11.1291|evm.model.chr10.763|evm.model.chr3.1976|evm.model.chr22.564|evm.model.chr31.171|evm.model.chr9.732|evm.model.chr29.485|evm.model.ctg1581.2|evm.model.chr4.191|evm.model.chr3.1975|ev…	no	biological_process	Abdominal-adipose
GO:0001828	3	1	1010	11978	0.00178065	0.911049	inner cell mass cellular morphogenesis	evm.model.chr11.1291|evm.model.chr1.2335|evm.model.chr13.1332	no	biological_process	Abdominal-adipose
GO:2000241	13	55	1000	11924	0.0020293	0.998336	regulation of reproductive process	evm.model.chr10.1313|evm.model.chr11.1120|evm.model.chr1.2612|evm.model.chr7.1106|evm.model.chr11.610|evm.model.chr29.485|evm.model.chr5.32|evm.model.ctg2547.5|evm.model.chr23.787|evm.model.chr29.464|evm.model.chr14.823|evm.model.chr35.337|evm.model.chr38.35	no	biological_process	Abdominal-adipose
GO:0006824	0	4	1013	11975	1	1	cobalt ion transport		no	biological_process	Abdominal-adipose
GO:0006825	1	15	1012	11964	0.72737	1	copper ion transport	evm.model.chr16.140	no	biological_process	Abdominal-adipose
GO:0006826	2	31	1011	11948	0.740198	1	iron ion transport	evm.model.chr17.596|evm.model.chr22.470	no	biological_process	Abdominal-adipose
GO:0006820	23	274	990	11705	0.545702	1	anion transport	evm.model.chr20.400|evm.model.chr4.1886|evm.model.chr4.1396|evm.model.chr9.742|evm.model.chr22.276|evm.model.chr5.159|evm.model.chr3.2168|evm.model.chr12.451|evm.model.chr4.985|evm.model.chr3.1490|evm.model.chr32.153|evm.model.ctg742.21|evm.model.chr2.2294|evm.model.chr27.405|evm.model.chr14.1119|evm.model.chr26.91|evm.model.chr15.180|evm.model.chr29.47|evm.model.chr1.2034|evm.model.chr2.2321|evm…	no	biological_process	Abdominal-adipose
GO:0050691	5	40	1008	11939	0.272041	1	regulation of defense response to virus by host	evm.model.chr29.537|evm.model.chr25.242|evm.model.chr35.348|evm.model.chr2.1558|evm.model.chr1.1774	no	biological_process	Abdominal-adipose
GO:0070121	0	4	1013	11975	1	1	Kupffer's vesicle development		no	biological_process	Abdominal-adipose
GO:0009109	0	3	1013	11976	1	1	coenzyme catabolic process		no	biological_process	Abdominal-adipose
GO:0006828	0	11	1013	11968	1	1	manganese ion transport		no	biological_process	Abdominal-adipose
GO:0006829	0	17	1013	11962	1	1	zinc II ion transport		no	biological_process	Abdominal-adipose
GO:0030200	0	2	1013	11977	1	1	heparan sulfate proteoglycan catabolic process		no	biological_process	Abdominal-adipose
GO:0009106	0	2	1013	11977	1	1	lipoate metabolic process		no	biological_process	Abdominal-adipose
GO:0072659	13	72	1000	11907	0.0140648	1	protein localization to plasma membrane	evm.model.chr33.61|evm.model.chr6.284|evm.model.chr22.476|evm.model.chr27.648|evm.model.chr2.848|evm.model.chr6.285|evm.model.chr6.1151|evm.model.chr12.1029|evm.model.chr24.714|evm.model.chr33.262|evm.model.chr25.399|evm.model.chr12.345|evm.model.chr24.716	no	biological_process	Abdominal-adipose
GO:0050690	0	11	1013	11968	1	1	regulation of defense response to virus by virus		no	biological_process	Abdominal-adipose
GO:0035188	0	1	1013	11978	1	1	hatching		no	biological_process	Abdominal-adipose
GO:0043353	0	1	1013	11978	1	1	enucleate erythrocyte differentiation		no	biological_process	Abdominal-adipose
GO:0006821	7	38	1006	11941	0.0578158	1	chloride transport	evm.model.chr20.400|evm.model.chr4.1396|evm.model.chr5.159|evm.model.chr3.1490|evm.model.chr29.47|evm.model.chr2.2321|evm.model.chr34.133	no	biological_process	Abdominal-adipose
GO:0031639	0	5	1013	11974	1	1	plasminogen activation		no	biological_process	Abdominal-adipose
GO:0031638	1	19	1012	11960	0.803051	1	zymogen activation	evm.model.chr9.537	no	biological_process	Abdominal-adipose
GO:0021603	1	5	1012	11974	0.385637	1	cranial nerve formation	evm.model.ctg1623.1	no	biological_process	Abdominal-adipose
GO:0021602	1	3	1012	11976	0.277295	1	cranial nerve morphogenesis	evm.model.chr3.111	no	biological_process	Abdominal-adipose
GO:0060064	0	1	1013	11978	1	1	Spemann organizer formation at the anterior end of the primitive streak		no	biological_process	Abdominal-adipose
GO:0060065	0	6	1013	11973	1	1	uterus development		no	biological_process	Abdominal-adipose
GO:0060066	1	0	1012	11979	0.0779711	1	oviduct development	evm.model.chr5.32	no	biological_process	Abdominal-adipose
GO:2000816	0	22	1013	11957	1	1	negative regulation of mitotic sister chromatid separation		no	biological_process	Abdominal-adipose
GO:0060060	0	2	1013	11977	1	1	post-embryonic retina morphogenesis in camera-type eye		no	biological_process	Abdominal-adipose
GO:0060061	1	3	1012	11976	0.277295	1	Spemann organizer formation	evm.model.ctg2168.16	no	biological_process	Abdominal-adipose
GO:0030203	4	101	1009	11878	0.968244	1	glycosaminoglycan metabolic process	evm.model.chr4.1746|evm.model.chr3.2094|evm.model.chr21.682|evm.model.chr27.341	no	biological_process	Abdominal-adipose
GO:0034141	0	6	1013	11973	1	1	positive regulation of toll-like receptor 3 signaling pathway		no	biological_process	Abdominal-adipose
GO:0044871	0	1	1013	11978	1	1	negative regulation by host of viral glycoprotein metabolic process		no	biological_process	Abdominal-adipose
GO:0009100	4	65	1009	11914	0.796537	1	glycoprotein metabolic process	evm.model.chr8.777|evm.model.chr11.1120|evm.model.chr26.297|evm.model.chr2.1381	no	biological_process	Abdominal-adipose
GO:0035261	1	1	1012	11978	0.149868	1	external genitalia morphogenesis	evm.model.chr12.1066	no	biological_process	Abdominal-adipose
GO:0046653	2	12	1011	11967	0.2991	1	tetrahydrofolate metabolic process	evm.model.chr1.2319|evm.model.chr15.308	no	biological_process	Abdominal-adipose
GO:0009101	1	36	1012	11943	0.950607	1	glycoprotein biosynthetic process	evm.model.chr2.1381	no	biological_process	Abdominal-adipose
GO:0038043	0	1	1013	11978	1	1	interleukin-5-mediated signaling pathway		no	biological_process	Abdominal-adipose
GO:0046655	2	9	1011	11970	0.20966	1	folic acid metabolic process	evm.model.chr1.2319|evm.model.chr15.308	no	biological_process	Abdominal-adipose
GO:0046654	0	2	1013	11977	1	1	tetrahydrofolate biosynthetic process		no	biological_process	Abdominal-adipose
GO:0042883	0	1	1013	11978	1	1	cysteine transport		no	biological_process	Abdominal-adipose
GO:0042886	6	57	1007	11922	0.367823	1	amide transport	evm.model.chr11.626|evm.model.chr10.871|evm.model.chr4.2102|evm.model.chr32.153|evm.model.chr11.488|evm.model.chr3.2395	no	biological_process	Abdominal-adipose
GO:0030540	0	5	1013	11974	1	1	female genitalia development		no	biological_process	Abdominal-adipose
GO:0048496	1	10	1012	11969	0.590707	1	maintenance of animal organ identity	evm.model.ctg2168.16	no	biological_process	Abdominal-adipose
GO:0050730	9	120	1004	11859	0.684182	1	regulation of peptidyl-tyrosine phosphorylation	evm.model.chr26.34|evm.model.chr10.322|evm.model.chr5.440|evm.model.chr34.233|evm.model.chr20.554|evm.model.ctg357.18|evm.model.chr12.872|evm.model.chr37.410|evm.model.chr28.426	no	biological_process	Abdominal-adipose
GO:0002358	0	1	1013	11978	1	1	B cell homeostatic proliferation		no	biological_process	Abdominal-adipose
GO:0043179	0	1	1013	11978	1	1	rhythmic excitation		no	biological_process	Abdominal-adipose
GO:1902307	0	8	1013	11971	1	1	positive regulation of sodium ion transmembrane transport		no	biological_process	Abdominal-adipose
GO:0000972	0	6	1013	11973	1	1	transcription-dependent tethering of RNA polymerase II gene DNA at nuclear periphery		no	biological_process	Abdominal-adipose
GO:0000973	0	3	1013	11976	1	1	posttranscriptional tethering of RNA polymerase II gene DNA at nuclear periphery		no	biological_process	Abdominal-adipose
GO:0090526	0	4	1013	11975	1	1	regulation of gluconeogenesis involved in cellular glucose homeostasis		no	biological_process	Abdominal-adipose
GO:0090527	3	6	1010	11973	0.0277963	1	actin filament reorganization	evm.model.chr13.58|evm.model.chr15.196|evm.model.chr13.59	no	biological_process	Abdominal-adipose
GO:1902867	0	2	1013	11977	1	1	negative regulation of retina development in camera-type eye		no	biological_process	Abdominal-adipose
GO:0043171	4	23	1009	11956	0.155016	1	peptide catabolic process	evm.model.chr23.781|evm.model.chr11.713|evm.model.chr9.740|evm.model.chr2.1372	no	biological_process	Abdominal-adipose
GO:0043170	419	4724	594	7255	0.121026	1	macromolecule metabolic process	evm.model.chr18.116|evm.model.chr27.462|evm.model.chr24.813|evm.model.chr5.912|evm.model.chr29.126|evm.model.chr2.109|evm.model.chr33.83|evm.model.chr24.697|evm.model.chr27.169|evm.model.chr13.188|evm.model.chr4.1746|evm.model.chr32.393|evm.model.chr1.2609|evm.model.chr4.1676|evm.model.chr8.207|evm.model.chr4.1847|evm.model.chr13.61|evm.model.chr10.245|evm.model.chr9.153|evm.model.chr22.757|evm.m…	no	biological_process	Abdominal-adipose
GO:0043173	1	17	1012	11962	0.768277	1	nucleotide salvage	evm.model.chr22.228	no	biological_process	Abdominal-adipose
GO:0090529	0	1	1013	11978	1	1	cell septum assembly		no	biological_process	Abdominal-adipose
GO:0036066	0	10	1013	11969	1	1	protein O-linked fucosylation		no	biological_process	Abdominal-adipose
GO:0036065	0	11	1013	11968	1	1	fucosylation		no	biological_process	Abdominal-adipose
GO:0031948	0	1	1013	11978	1	1	positive regulation of glucocorticoid biosynthetic process		no	biological_process	Abdominal-adipose
GO:0035850	1	13	1012	11966	0.67925	1	epithelial cell differentiation involved in kidney development	evm.model.ctg2558.1	no	biological_process	Abdominal-adipose
GO:0051873	0	1	1013	11978	1	1	killing by host of symbiont cells		no	biological_process	Abdominal-adipose
GO:0031943	0	4	1013	11975	1	1	regulation of glucocorticoid metabolic process		no	biological_process	Abdominal-adipose
GO:0051877	0	2	1013	11977	1	1	pigment granule aggregation in cell center		no	biological_process	Abdominal-adipose
GO:0031944	0	2	1013	11977	1	1	negative regulation of glucocorticoid metabolic process		no	biological_process	Abdominal-adipose
GO:0051875	0	18	1013	11961	1	1	pigment granule localization		no	biological_process	Abdominal-adipose
GO:0031946	0	3	1013	11976	1	1	regulation of glucocorticoid biosynthetic process		no	biological_process	Abdominal-adipose
GO:0031497	2	17	1011	11962	0.442608	1	chromatin assembly	evm.model.chr2.1420|evm.model.chr9.517	no	biological_process	Abdominal-adipose
GO:1990268	0	1	1013	11978	1	1	response to gold nanoparticle		no	biological_process	Abdominal-adipose
GO:0003373	0	6	1013	11973	1	1	dynamin family protein polymerization involved in membrane fission		no	biological_process	Abdominal-adipose
GO:0003376	0	4	1013	11975	1	1	sphingosine-1-phosphate signaling pathway		no	biological_process	Abdominal-adipose
GO:0003374	0	6	1013	11973	1	1	dynamin family protein polymerization involved in mitochondrial fission		no	biological_process	Abdominal-adipose
GO:1901355	0	1	1013	11978	1	1	response to rapamycin		no	biological_process	Abdominal-adipose
GO:0042088	0	3	1013	11976	1	1	T-helper 1 type immune response		no	biological_process	Abdominal-adipose
GO:0042089	1	4	1012	11975	0.333662	1	cytokine biosynthetic process	evm.model.chr5.1243	no	biological_process	Abdominal-adipose
GO:0002562	3	22	1010	11957	0.308841	1	somatic diversification of immune receptors via germline recombination within a single locus	evm.model.chr22.203|evm.model.chr7.35|evm.model.chr24.700	no	biological_process	Abdominal-adipose
GO:1904398	0	2	1013	11977	1	1	positive regulation of neuromuscular junction development		no	biological_process	Abdominal-adipose
GO:0043687	5	20	1008	11959	0.040938	1	post-translational protein modification	evm.model.chr4.1601|evm.model.chr4.1600|evm.model.chr17.213|evm.model.chr14.1182|evm.model.chr2.1440	no	biological_process	Abdominal-adipose
GO:0006323	2	33	1011	11946	0.769343	1	DNA packaging	evm.model.chr23.295|evm.model.chr36.269	no	biological_process	Abdominal-adipose
GO:0046087	0	2	1013	11977	1	1	cytidine metabolic process		no	biological_process	Abdominal-adipose
GO:1901136	7	100	1006	11879	0.738373	1	carbohydrate derivative catabolic process	evm.model.chr4.1746|evm.model.chr3.2094|evm.model.chr19.358|evm.model.chr21.247|evm.model.chr22.228|evm.model.ctg1410.6|evm.model.chr27.561	no	biological_process	Abdominal-adipose
GO:0071435	1	7	1012	11972	0.477751	1	potassium ion export	evm.model.chr34.61	no	biological_process	Abdominal-adipose
GO:0030207	0	4	1013	11975	1	1	chondroitin sulfate catabolic process		no	biological_process	Abdominal-adipose
GO:0071436	0	3	1013	11976	1	1	sodium ion export		no	biological_process	Abdominal-adipose
GO:0007276	23	189	990	11790	0.0665204	1	gamete generation	evm.model.chr4.1676|evm.model.chr13.61|evm.model.chr20.70|evm.model.chr30.516|evm.model.chr6.401|evm.model.chr15.467|evm.model.chr10.406|evm.model.chr4.1675|evm.model.chr14.169|evm.model.chr11.1291|evm.model.chr4.886|evm.model.chr19.727|evm.model.chr3.966|evm.model.chr7.1013|evm.model.chr26.9|evm.model.chr29.485|evm.model.ctg2663.5|evm.model.chr1.961|evm.model.ctg2547.5|evm.model.chr33.204|evm.mo…	no	biological_process	Abdominal-adipose
GO:1900195	0	1	1013	11978	1	1	positive regulation of oocyte maturation		no	biological_process	Abdominal-adipose
GO:0007274	1	17	1012	11962	0.768277	1	neuromuscular synaptic transmission	evm.model.chr24.247	no	biological_process	Abdominal-adipose
GO:0007275	46	496	967	11483	0.292789	1	multicellular organism development	evm.model.chr12.1174|evm.model.ctg75.3|evm.model.chr7.358|evm.model.chr1.764|evm.model.chr5.375|evm.model.chr37.276|evm.model.chr14.821|evm.model.chr30.223|evm.model.chr35.471|evm.model.chr30.516|evm.model.chr22.257|evm.model.chr28.429|evm.model.chr8.841|evm.model.chr9.87|evm.model.chr4.693|evm.model.chr21.375|evm.model.chr23.316|evm.model.chr30.329|evm.model.chr3.36|evm.model.chr21.240|evm.model…	no	biological_process	Abdominal-adipose
GO:0007272	4	48	1009	11931	0.585772	1	ensheathment of neurons	evm.model.chr1.25|evm.model.chr8.723|evm.model.chr4.985|evm.model.chr30.551	no	biological_process	Abdominal-adipose
GO:0007270	6	35	1007	11944	0.0962683	1	neuron-neuron synaptic transmission	evm.model.chr7.358|evm.model.chr19.775|evm.model.chr21.19|evm.model.chr7.359|evm.model.chr23.1110|evm.model.chr25.399	no	biological_process	Abdominal-adipose
GO:1900193	1	3	1012	11976	0.277295	1	regulation of oocyte maturation	evm.model.chr23.787	no	biological_process	Abdominal-adipose
GO:0035441	0	2	1013	11977	1	1	cell migration involved in vasculogenesis		no	biological_process	Abdominal-adipose
GO:0035445	0	1	1013	11978	1	1	borate transmembrane transport		no	biological_process	Abdominal-adipose
GO:1905114	25	219	988	11760	0.0968013	1	cell surface receptor signaling pathway involved in cell-cell signaling	evm.model.chr24.813|evm.model.chr33.61|evm.model.chr5.13|evm.model.chr3.1833|evm.model.chr9.584|evm.model.chr11.1120|evm.model.chr2.233|evm.model.chr2.691|evm.model.chr5.1017|evm.model.chr11.1291|evm.model.chr13.1179|evm.model.chr18.565|evm.model.chr9.967|evm.model.chr17.270|evm.model.chr21.404|evm.model.chr5.522|evm.model.chr5.32|evm.model.chr2.1915|evm.model.chr14.1200|evm.model.chr22.579|evm.m…	no	biological_process	Abdominal-adipose
GO:0046786	0	1	1013	11978	1	1	viral replication complex formation and maintenance		no	biological_process	Abdominal-adipose
GO:0045600	1	38	1012	11941	0.95803	1	positive regulation of fat cell differentiation	evm.model.chr32.68	no	biological_process	Abdominal-adipose
GO:0009584	1	12	1012	11967	0.652097	1	detection of visible light	evm.model.chr1.1381	no	biological_process	Abdominal-adipose
GO:0042554	1	7	1012	11972	0.477751	1	superoxide anion generation	evm.model.chr22.182	no	biological_process	Abdominal-adipose
GO:0021604	2	6	1011	11973	0.124235	1	cranial nerve structural organization	evm.model.chr7.405|evm.model.chr3.111	no	biological_process	Abdominal-adipose
GO:0016102	0	5	1013	11974	1	1	diterpenoid biosynthetic process		no	biological_process	Abdominal-adipose
GO:0042551	0	17	1013	11962	1	1	neuron maturation		no	biological_process	Abdominal-adipose
GO:0042220	1	15	1012	11964	0.72737	1	response to cocaine	evm.model.chr7.945	no	biological_process	Abdominal-adipose
GO:0042221	117	1319	896	10660	0.314929	1	response to chemical	evm.model.chr27.462|evm.model.chr24.697|evm.model.chr6.636|evm.model.chr8.90|evm.model.chr14.821|evm.model.chr36.145|evm.model.ctg716.3|evm.model.chr17.467|evm.model.chr1.689|evm.model.chr8.777|evm.model.chr4.76|evm.model.chr9.584|evm.model.chr29.260|evm.model.chr6.401|evm.model.chr10.322|evm.model.chr20.40|evm.model.chr13.182|evm.model.chr9.742|evm.model.chr22.276|evm.model.chr20.480|evm.model.c…	no	biological_process	Abdominal-adipose
GO:0072166	0	1	1013	11978	1	1	posterior mesonephric tubule development		no	biological_process	Abdominal-adipose
GO:0060068	0	2	1013	11977	1	1	vagina development		no	biological_process	Abdominal-adipose
GO:0072164	1	26	1012	11953	0.888542	1	mesonephric tubule development	evm.model.chr29.596	no	biological_process	Abdominal-adipose
GO:0042558	2	24	1011	11955	0.612713	1	pteridine-containing compound metabolic process	evm.model.chr1.2319|evm.model.chr15.308	no	biological_process	Abdominal-adipose
GO:0072163	1	27	1012	11952	0.897251	1	mesonephric epithelium development	evm.model.chr29.596	no	biological_process	Abdominal-adipose
GO:0072160	1	4	1012	11975	0.333662	1	nephron tubule epithelial cell differentiation	evm.model.ctg2558.1	no	biological_process	Abdominal-adipose
GO:0072161	1	3	1012	11976	0.277295	1	mesenchymal cell differentiation involved in kidney development	evm.model.chr22.579	no	biological_process	Abdominal-adipose
GO:0002028	3	44	1010	11935	0.720631	1	regulation of sodium ion transport	evm.model.chr10.322|evm.model.chr16.409|evm.model.chr8.882	no	biological_process	Abdominal-adipose
GO:0002029	0	1	1013	11978	1	1	desensitization of G-protein coupled receptor protein signaling pathway		no	biological_process	Abdominal-adipose
GO:0007018	6	176	1007	11803	0.996417	1	microtubule-based movement	evm.model.chr36.270|evm.model.chr3.589|evm.model.chr12.554|evm.model.chr20.953|evm.model.chr28.111|evm.model.chr28.416	no	biological_process	Abdominal-adipose
GO:0007019	0	10	1013	11969	1	1	microtubule depolymerization		no	biological_process	Abdominal-adipose
GO:0097720	1	3	1012	11976	0.277295	1	calcineurin-mediated signaling	evm.model.chr5.13	no	biological_process	Abdominal-adipose
GO:0097722	2	23	1011	11956	0.59103	1	sperm motility	evm.model.chr18.605|evm.model.chr33.204	no	biological_process	Abdominal-adipose
GO:0075732	1	20	1012	11959	0.818431	1	viral penetration into host nucleus	evm.model.chr23.40	no	biological_process	Abdominal-adipose
GO:0075733	4	50	1009	11929	0.616079	1	intracellular transport of virus	evm.model.chr2.1094|evm.model.chr23.40|evm.model.chr7.159|evm.model.chr29.353	no	biological_process	Abdominal-adipose
GO:0007010	41	531	972	11448	0.739562	1	cytoskeleton organization	evm.model.chr27.462|evm.model.chr24.776|evm.model.chr18.763|evm.model.chr9.317|evm.model.chr3.1973|evm.model.chr10.921|evm.model.chr22.325|evm.model.chr19.380|evm.model.chr2.478|evm.model.chr2.1876|evm.model.chr36.272|evm.model.chr35.487|evm.model.chr1.2306|evm.model.chr26.220|evm.model.chr9.539|evm.model.chr19.775|evm.model.chr9.1165|evm.model.chr12.554|evm.model.chr20.953|evm.model.chr3.1976|ev…	no	biological_process	Abdominal-adipose
GO:0002023	0	3	1013	11976	1	1	reduction of food intake in response to dietary excess		no	biological_process	Abdominal-adipose
GO:0007016	1	8	1012	11971	0.518497	1	cytoskeletal anchoring at plasma membrane	evm.model.chr17.570	no	biological_process	Abdominal-adipose
GO:0007017	25	431	988	11548	0.979568	1	microtubule-based process	evm.model.chr27.462|evm.model.chr36.270|evm.model.chr10.921|evm.model.chr30.516|evm.model.chr3.589|evm.model.chr2.478|evm.model.chr2.1876|evm.model.chr9.1165|evm.model.chr12.554|evm.model.chr20.953|evm.model.chr14.651|evm.model.ctg1993.2|evm.model.chr3.1491|evm.model.chr4.1394|evm.model.chr3.600|evm.model.chr7.725|evm.model.chr15.191|evm.model.chr29.530|evm.model.chr28.111|evm.model.chr28.416|evm…	no	biological_process	Abdominal-adipose
GO:0002026	0	12	1013	11967	1	1	regulation of the force of heart contraction		no	biological_process	Abdominal-adipose
GO:0002027	4	53	1009	11926	0.658859	1	regulation of heart rate	evm.model.chr33.374|evm.model.chr6.1151|evm.model.chr14.1064|evm.model.ctg1541.2	no	biological_process	Abdominal-adipose
GO:0045683	1	8	1012	11971	0.518497	1	negative regulation of epidermis development	evm.model.chr29.485	no	biological_process	Abdominal-adipose
GO:0045682	3	40	1010	11939	0.662291	1	regulation of epidermis development	evm.model.chr26.298|evm.model.chr2.298|evm.model.chr29.485	no	biological_process	Abdominal-adipose
GO:0045685	4	31	1009	11948	0.289584	1	regulation of glial cell differentiation	evm.model.chr7.539|evm.model.chr29.485|evm.model.chr5.32|evm.model.chr12.872	no	biological_process	Abdominal-adipose
GO:0045684	3	18	1010	11961	0.222161	1	positive regulation of epidermis development	evm.model.chr26.298|evm.model.chr2.298|evm.model.chr29.485	no	biological_process	Abdominal-adipose
GO:0051259	28	276	985	11703	0.202783	1	protein oligomerization	evm.model.chr27.424|evm.model.chr19.380|evm.model.chr19.672|evm.model.chr2.1588|evm.model.chr2.691|evm.model.ctg1409.4|evm.model.chr19.411|evm.model.chr3.459|evm.model.chr35.177|evm.model.chr12.1586|evm.model.chr35.196|evm.model.chr22.228|evm.model.chr34.61|evm.model.chr24.508|evm.model.chr23.77|evm.model.chr16.631|evm.model.ctg591.2|evm.model.chr27.405|evm.model.chr13.518|evm.model.chr11.623|evm…	no	biological_process	Abdominal-adipose
GO:0051258	1	46	1012	11933	0.978126	1	protein polymerization	evm.model.chr25.399	no	biological_process	Abdominal-adipose
GO:0051257	0	1	1013	11978	1	1	meiotic spindle midzone assembly		no	biological_process	Abdominal-adipose
GO:0051256	0	4	1013	11975	1	1	mitotic spindle midzone assembly		no	biological_process	Abdominal-adipose
GO:0051255	0	6	1013	11973	1	1	spindle midzone assembly		no	biological_process	Abdominal-adipose
GO:0051254	87	906	926	11073	0.132538	1	positive regulation of RNA metabolic process	evm.model.chr18.116|evm.model.chr27.462|evm.model.chr4.424|evm.model.chr13.61|evm.model.chr22.757|evm.model.chr35.275|evm.model.chr5.13|evm.model.chr21.425|evm.model.chr3.1833|evm.model.chr25.559|evm.model.chr10.1313|evm.model.chr26.205|evm.model.chr22.325|evm.model.ctg716.3|evm.model.chr1.689|evm.model.chr14.59|evm.model.chr15.1081|evm.model.chr30.520|evm.model.chr32.68|evm.model.chr26.298|evm.m…	no	biological_process	Abdominal-adipose
GO:0051253	62	649	951	11330	0.190317	1	negative regulation of RNA metabolic process	evm.model.chr24.813|evm.model.chr26.34|evm.model.chr21.425|evm.model.chr7.728|evm.model.chr35.416|evm.model.chr25.559|evm.model.chr10.1313|evm.model.chr30.223|evm.model.chr7.310|evm.model.chr2.1331|evm.model.chr3.1981|evm.model.chr2.1914|evm.model.chr32.68|evm.model.chr36.160|evm.model.chr2.1094|evm.model.chr17.153|evm.model.chr4.626|evm.model.chr25.840|evm.model.chr7.539|evm.model.chr2.233|evm.m…	no	biological_process	Abdominal-adipose
GO:0051252	199	2236	814	9743	0.233321	1	regulation of RNA metabolic process	evm.model.chr18.116|evm.model.chr27.462|evm.model.chr4.424|evm.model.chr24.813|evm.model.chr33.83|evm.model.chr13.61|evm.model.chr9.153|evm.model.chr22.757|evm.model.chr26.34|evm.model.chr35.275|evm.model.chr5.375|evm.model.chr5.13|evm.model.chr21.425|evm.model.chr7.728|evm.model.chr35.416|evm.model.chr32.31|evm.model.chr3.1833|evm.model.chr25.559|evm.model.chr10.1313|evm.model.chr30.223|evm.mode…	no	biological_process	Abdominal-adipose
GO:0051251	17	139	996	11840	0.100159	1	positive regulation of lymphocyte activation	evm.model.chr21.247|evm.model.chr22.203|evm.model.ctg2558.1|evm.model.chr19.411|evm.model.ctg630.12|evm.model.ctg2064.1|evm.model.chr12.1586|evm.model.chr17.152|evm.model.chr5.440|evm.model.chr1.1687|evm.model.ctg1031.1|evm.model.chr5.1243|evm.model.chr35.348|evm.model.chr7.35|evm.model.chr12.872|evm.model.chr12.457|evm.model.chr23.787	no	biological_process	Abdominal-adipose
GO:0051250	5	52	1008	11927	0.460877	1	negative regulation of lymphocyte activation	evm.model.chr13.788|evm.model.chr14.596|evm.model.chr1.1687|evm.model.chr12.457|evm.model.chr7.1128	no	biological_process	Abdominal-adipose
GO:2000648	2	20	1011	11959	0.52065	1	positive regulation of stem cell proliferation	evm.model.chr29.485|evm.model.chr5.32	no	biological_process	Abdominal-adipose
GO:2000649	3	19	1010	11960	0.243462	1	regulation of sodium ion transmembrane transporter activity	evm.model.chr10.322|evm.model.chr16.409|evm.model.chr8.882	no	biological_process	Abdominal-adipose
GO:2000398	0	13	1013	11966	1	1	regulation of thymocyte aggregation		no	biological_process	Abdominal-adipose
GO:0031630	0	1	1013	11978	1	1	regulation of synaptic vesicle fusion to presynaptic membrane		no	biological_process	Abdominal-adipose
GO:1990928	0	1	1013	11978	1	1	response to amino acid starvation		no	biological_process	Abdominal-adipose
GO:2000392	0	9	1013	11970	1	1	regulation of lamellipodium morphogenesis		no	biological_process	Abdominal-adipose
GO:2000641	0	7	1013	11972	1	1	regulation of early endosome to late endosome transport		no	biological_process	Abdominal-adipose
GO:1990926	0	1	1013	11978	1	1	short-term synaptic potentiation		no	biological_process	Abdominal-adipose
GO:1990927	0	2	1013	11977	1	1	calcium ion regulated lysosome exocytosis		no	biological_process	Abdominal-adipose
GO:2000644	0	4	1013	11975	1	1	regulation of receptor catabolic process		no	biological_process	Abdominal-adipose
GO:2000397	1	0	1012	11979	0.0779711	1	positive regulation of ubiquitin-dependent endocytosis	evm.model.chr2.1094	no	biological_process	Abdominal-adipose
GO:2000394	0	6	1013	11973	1	1	positive regulation of lamellipodium morphogenesis		no	biological_process	Abdominal-adipose
GO:2000647	0	5	1013	11974	1	1	negative regulation of stem cell proliferation		no	biological_process	Abdominal-adipose
GO:0022400	0	6	1013	11973	1	1	regulation of rhodopsin mediated signaling pathway		no	biological_process	Abdominal-adipose
GO:0022401	0	1	1013	11978	1	1	negative adaptation of signaling pathway		no	biological_process	Abdominal-adipose
GO:0022402	71	753	942	11226	0.199234	1	cell cycle process	evm.model.chr27.462|evm.model.chr27.169|evm.model.chr13.61|evm.model.chr20.70|evm.model.chr3.1973|evm.model.chr16.319|evm.model.chr10.1313|evm.model.chr10.921|evm.model.chr1.638|evm.model.chr19.379|evm.model.chr24.744|evm.model.chr2.1713|evm.model.chr22.647|evm.model.chr27.461|evm.model.chr21.176|evm.model.chr20.426|evm.model.chr2.1094|evm.model.chr4.626|evm.model.chr27.656|evm.model.chr10.406|ev…	no	biological_process	Abdominal-adipose
GO:0022404	6	27	1007	11952	0.0398852	1	molting cycle process	evm.model.chr8.108|evm.model.chr20.554|evm.model.chr29.485|evm.model.chr5.32|evm.model.chr6.12|evm.model.chr38.35	no	biological_process	Abdominal-adipose
GO:0022405	6	27	1007	11952	0.0398852	1	hair cycle process	evm.model.chr8.108|evm.model.chr20.554|evm.model.chr29.485|evm.model.chr5.32|evm.model.chr6.12|evm.model.chr38.35	no	biological_process	Abdominal-adipose
GO:0022406	2	58	1011	11921	0.953771	1	membrane docking	evm.model.chr22.476|evm.model.chr14.13	no	biological_process	Abdominal-adipose
GO:0022407	22	184	991	11795	0.0815675	1	regulation of cell-cell adhesion	evm.model.chr13.788|evm.model.chr21.247|evm.model.chr14.596|evm.model.chr22.203|evm.model.chr19.411|evm.model.ctg630.12|evm.model.chr12.1586|evm.model.chr17.152|evm.model.chr18.199|evm.model.chr5.440|evm.model.chr9.640|evm.model.chr1.1687|evm.model.chr35.348|evm.model.chr5.32|evm.model.chr23.246|evm.model.chr7.35|evm.model.chr12.872|evm.model.chr12.457|evm.model.chr23.787|evm.model.chr7.1128|evm.…	no	biological_process	Abdominal-adipose
GO:0022408	6	62	1007	11917	0.439071	1	negative regulation of cell-cell adhesion	evm.model.chr13.788|evm.model.chr14.596|evm.model.chr18.199|evm.model.chr9.640|evm.model.chr12.457|evm.model.chr7.1128	no	biological_process	Abdominal-adipose
GO:0022409	14	108	999	11871	0.092838	1	positive regulation of cell-cell adhesion	evm.model.chr21.247|evm.model.chr22.203|evm.model.chr19.411|evm.model.ctg630.12|evm.model.chr12.1586|evm.model.chr17.152|evm.model.chr5.440|evm.model.chr35.348|evm.model.chr7.35|evm.model.chr12.872|evm.model.chr12.457|evm.model.chr23.787|evm.model.chr21.661|evm.model.chr10.52	no	biological_process	Abdominal-adipose
GO:1902608	0	3	1013	11976	1	1	positive regulation of large conductance calcium-activated potassium channel activity		no	biological_process	Abdominal-adipose
GO:0000717	0	8	1013	11971	1	1	nucleotide-excision repair, DNA duplex unwinding		no	biological_process	Abdominal-adipose
GO:0052696	1	3	1012	11976	0.277295	1	flavonoid glucuronidation	evm.model.chr7.325	no	biological_process	Abdominal-adipose
GO:0052345	1	0	1012	11979	0.0779711	1	positive regulation by organism of defense-related nitric oxide production in other organism involved in symbiotic interaction	evm.model.chr10.871	no	biological_process	Abdominal-adipose
GO:0052695	1	3	1012	11976	0.277295	1	cellular glucuronidation	evm.model.chr7.325	no	biological_process	Abdominal-adipose
GO:0002568	1	2	1012	11977	0.216164	1	somatic diversification of T cell receptor genes	evm.model.chr24.700	no	biological_process	Abdominal-adipose
GO:0009972	0	2	1013	11977	1	1	cytidine deamination		no	biological_process	Abdominal-adipose
GO:1903615	0	2	1013	11977	1	1	positive regulation of protein tyrosine phosphatase activity		no	biological_process	Abdominal-adipose
GO:0010044	1	1	1012	11978	0.149868	1	response to aluminum ion	evm.model.chr35.196	no	biological_process	Abdominal-adipose
GO:0072077	0	1	1013	11978	1	1	renal vesicle morphogenesis		no	biological_process	Abdominal-adipose
GO:0060255	319	3487	694	8492	0.0596859	1	regulation of macromolecule metabolic process	evm.model.chr18.116|evm.model.chr27.462|evm.model.chr4.424|evm.model.chr24.813|evm.model.chr33.83|evm.model.chr27.169|evm.model.chr13.788|evm.model.chr13.61|evm.model.chr9.153|evm.model.chr22.757|evm.model.chr26.34|evm.model.chr6.636|evm.model.chr35.275|evm.model.chr7.358|evm.model.ctg2516.8|evm.model.chr5.375|evm.model.chr5.13|evm.model.chr30.333|evm.model.chr21.425|evm.model.chr7.728|evm.model.…	no	biological_process	Abdominal-adipose
GO:1902930	0	19	1013	11960	1	1	regulation of alcohol biosynthetic process		no	biological_process	Abdominal-adipose
GO:1902931	0	3	1013	11976	1	1	negative regulation of alcohol biosynthetic process		no	biological_process	Abdominal-adipose
GO:2000026	102	1059	911	10920	0.105306	1	regulation of multicellular organismal development	evm.model.chr28.532|evm.model.chr18.751|evm.model.chr33.61|evm.model.chr13.61|evm.model.chr16.633|evm.model.chr35.275|evm.model.chr10.1313|evm.model.chr14.821|evm.model.chr30.223|evm.model.chr15.468|evm.model.chr10.1056|evm.model.chr7.310|evm.model.chr1.689|evm.model.chr14.59|evm.model.chr21.427|evm.model.chr21.247|evm.model.chr37.18|evm.model.chr3.1981|evm.model.chr34.431|evm.model.chr13.811|evm…	no	biological_process	Abdominal-adipose
GO:2000027	11	122	1002	11857	0.465199	1	regulation of organ morphogenesis	evm.model.chr11.1120|evm.model.chr2.233|evm.model.ctg1623.1|evm.model.chr26.297|evm.model.chr11.1291|evm.model.chr18.565|evm.model.chr5.32|evm.model.chr29.464|evm.model.chr6.1113|evm.model.chr25.399|evm.model.chr37.403	no	biological_process	Abdominal-adipose
GO:2000020	1	4	1012	11975	0.333662	1	positive regulation of male gonad development	evm.model.chr11.610	no	biological_process	Abdominal-adipose
GO:2000021	9	102	1004	11877	0.502041	1	regulation of ion homeostasis	evm.model.chr10.322|evm.model.chr15.182|evm.model.chr21.612|evm.model.chr21.161|evm.model.chr6.1151|evm.model.chr16.409|evm.model.chr21.111|evm.model.chr8.882|evm.model.chr11.488	no	biological_process	Abdominal-adipose
GO:1902938	0	1	1013	11978	1	1	regulation of intracellular calcium activated chloride channel activity		no	biological_process	Abdominal-adipose
GO:1902939	0	1	1013	11978	1	1	negative regulation of intracellular calcium activated chloride channel activity		no	biological_process	Abdominal-adipose
GO:0070474	0	1	1013	11978	1	1	positive regulation of uterine smooth muscle contraction		no	biological_process	Abdominal-adipose
GO:0070475	1	5	1012	11974	0.385637	1	rRNA base methylation	evm.model.chr30.40	no	biological_process	Abdominal-adipose
GO:0070472	0	2	1013	11977	1	1	regulation of uterine smooth muscle contraction		no	biological_process	Abdominal-adipose
GO:0010040	0	4	1013	11975	1	1	response to iron(II) ion		no	biological_process	Abdominal-adipose
GO:0032728	3	14	1010	11965	0.141994	1	positive regulation of interferon-beta production	evm.model.chr10.871|evm.model.chr6.507|evm.model.chr3.1169	no	biological_process	Abdominal-adipose
GO:0010043	1	20	1012	11959	0.818431	1	response to zinc ion	evm.model.chr11.488	no	biological_process	Abdominal-adipose
GO:0006458	0	14	1013	11965	1	1	'de novo' protein folding		no	biological_process	Abdominal-adipose
GO:0001714	0	3	1013	11976	1	1	endodermal cell fate specification		no	biological_process	Abdominal-adipose
GO:1902745	1	20	1012	11959	0.818431	1	positive regulation of lamellipodium organization	evm.model.chr25.399	no	biological_process	Abdominal-adipose
GO:0001711	1	5	1012	11974	0.385637	1	endodermal cell fate commitment	evm.model.chr5.32	no	biological_process	Abdominal-adipose
GO:0001710	0	3	1013	11976	1	1	mesodermal cell fate commitment		no	biological_process	Abdominal-adipose
GO:0022010	0	7	1013	11972	1	1	central nervous system myelination		no	biological_process	Abdominal-adipose
GO:0075512	0	2	1013	11977	1	1	clathrin-dependent endocytosis of virus by host cell		no	biological_process	Abdominal-adipose
GO:1902362	1	0	1012	11979	0.0779711	1	melanocyte apoptotic process	evm.model.chr7.612	no	biological_process	Abdominal-adipose
GO:0006177	1	2	1012	11977	0.216164	1	GMP biosynthetic process	evm.model.chr22.228	no	biological_process	Abdominal-adipose
GO:0033046	0	25	1013	11954	1	1	negative regulation of sister chromatid segregation		no	biological_process	Abdominal-adipose
GO:0033047	0	56	1013	11923	1	1	regulation of mitotic sister chromatid segregation		no	biological_process	Abdominal-adipose
GO:0033044	8	96	1005	11883	0.568971	1	regulation of chromosome organization	evm.model.chr24.744|evm.model.chr18.237|evm.model.chr33.358|evm.model.chr4.61|evm.model.chr5.32|evm.model.chr3.876|evm.model.chr25.867|evm.model.chr7.795	no	biological_process	Abdominal-adipose
GO:0033045	1	60	1012	11919	0.993014	1	regulation of sister chromatid segregation	evm.model.chr5.32	no	biological_process	Abdominal-adipose
GO:0033043	63	705	950	11274	0.352672	1	regulation of organelle organization	evm.model.chr10.1313|evm.model.chr1.689|evm.model.chr24.744|evm.model.chr15.757|evm.model.chr14.132|evm.model.ctg479.8|evm.model.chr10.322|evm.model.chr36.160|evm.model.chr2.1094|evm.model.chr9.684|evm.model.chr18.237|evm.model.chr24.247|evm.model.ctg630.12|evm.model.chr1.2612|evm.model.chr14.169|evm.model.chr33.358|evm.model.chr35.196|evm.model.chr30.329|evm.model.chr5.644|evm.model.chr21.240|ev…	no	biological_process	Abdominal-adipose
GO:0070613	5	48	1008	11931	0.398012	1	regulation of protein processing	evm.model.chr16.360|evm.model.chr34.111|evm.model.chr1.2612|evm.model.chr33.204|evm.model.chr2.1372	no	biological_process	Abdominal-adipose
GO:0032722	5	26	1008	11953	0.0894937	1	positive regulation of chemokine production	evm.model.chr10.871|evm.model.chr5.440|evm.model.chr5.1243|evm.model.ctg1541.2|evm.model.chr6.507	no	biological_process	Abdominal-adipose
GO:0033048	0	23	1013	11956	1	1	negative regulation of mitotic sister chromatid segregation		no	biological_process	Abdominal-adipose
GO:0021869	0	3	1013	11976	1	1	forebrain ventricular zone progenitor cell division		no	biological_process	Abdominal-adipose
GO:0032237	0	7	1013	11972	1	1	activation of store-operated calcium channel activity		no	biological_process	Abdominal-adipose
GO:1903514	1	4	1012	11975	0.333662	1	calcium ion transport from endoplasmic reticulum to cytosol	evm.model.chr21.161	no	biological_process	Abdominal-adipose
GO:0008594	0	2	1013	11977	1	1	photoreceptor cell morphogenesis		no	biological_process	Abdominal-adipose
GO:0008595	0	3	1013	11976	1	1	anterior/posterior axis specification, embryo		no	biological_process	Abdominal-adipose
GO:0008592	0	1	1013	11978	1	1	regulation of Toll signaling pathway		no	biological_process	Abdominal-adipose
GO:1903510	3	65	1010	11914	0.908296	1	mucopolysaccharide metabolic process	evm.model.chr3.2094|evm.model.chr21.682|evm.model.chr27.341	no	biological_process	Abdominal-adipose
GO:1903513	0	9	1013	11970	1	1	endoplasmic reticulum to cytosol transport		no	biological_process	Abdominal-adipose
GO:0008591	0	1	1013	11978	1	1	regulation of Wnt signaling pathway, calcium modulating pathway		no	biological_process	Abdominal-adipose
GO:1903519	0	3	1013	11976	1	1	regulation of mammary gland involution		no	biological_process	Abdominal-adipose
GO:0015793	0	2	1013	11977	1	1	glycerol transport		no	biological_process	Abdominal-adipose
GO:0014887	0	9	1013	11970	1	1	cardiac muscle adaptation		no	biological_process	Abdominal-adipose
GO:0014886	0	3	1013	11976	1	1	transition between slow and fast fiber		no	biological_process	Abdominal-adipose
GO:0000398	5	112	1008	11867	0.955981	1	mRNA splicing, via spliceosome	evm.model.chr33.205|evm.model.chr8.1097|evm.model.chr24.615|evm.model.chr1.989|evm.model.chr15.570	no	biological_process	Abdominal-adipose
GO:0014883	0	3	1013	11976	1	1	transition between fast and slow fiber		no	biological_process	Abdominal-adipose
GO:0000394	0	9	1013	11970	1	1	RNA splicing, via endonucleolytic cleavage and ligation		no	biological_process	Abdominal-adipose
GO:0000395	0	5	1013	11974	1	1	mRNA 5'-splice site recognition		no	biological_process	Abdominal-adipose
GO:0014889	1	4	1012	11975	0.333662	1	muscle atrophy	evm.model.chr9.539	no	biological_process	Abdominal-adipose
GO:0014888	1	14	1012	11965	0.704286	1	striated muscle adaptation	evm.model.chr9.539	no	biological_process	Abdominal-adipose
GO:1904023	0	1	1013	11978	1	1	regulation of glucose catabolic process to lactate via pyruvate		no	biological_process	Abdominal-adipose
GO:0035066	1	19	1012	11960	0.803051	1	positive regulation of histone acetylation	evm.model.ctg2064.1	no	biological_process	Abdominal-adipose
GO:0015680	0	2	1013	11977	1	1	intracellular copper ion transport		no	biological_process	Abdominal-adipose
GO:0044650	0	34	1013	11945	1	1	adhesion of symbiont to host cell		no	biological_process	Abdominal-adipose
GO:0015682	1	15	1012	11964	0.72737	1	ferric iron transport	evm.model.chr17.596	no	biological_process	Abdominal-adipose
GO:0019100	0	2	1013	11977	1	1	male germ-line sex determination		no	biological_process	Abdominal-adipose
GO:0015684	0	2	1013	11977	1	1	ferrous iron transport		no	biological_process	Abdominal-adipose
GO:0090520	0	4	1013	11975	1	1	sphingolipid mediated signaling pathway		no	biological_process	Abdominal-adipose
GO:0090521	0	4	1013	11975	1	1	glomerular visceral epithelial cell migration		no	biological_process	Abdominal-adipose
GO:0008625	3	20	1010	11959	0.265069	1	extrinsic apoptotic signaling pathway via death domain receptors	evm.model.chr9.651|evm.model.ctg1685.28|evm.model.chr9.537	no	biological_process	Abdominal-adipose
GO:0008626	1	1	1012	11978	0.149868	1	granzyme-mediated apoptotic signaling pathway	evm.model.chr32.227	no	biological_process	Abdominal-adipose
GO:0008628	0	1	1013	11978	1	1	hormone-mediated apoptotic signaling pathway		no	biological_process	Abdominal-adipose
GO:0060312	0	4	1013	11975	1	1	regulation of blood vessel remodeling		no	biological_process	Abdominal-adipose
GO:0035067	0	5	1013	11974	1	1	negative regulation of histone acetylation		no	biological_process	Abdominal-adipose
GO:0060313	0	2	1013	11977	1	1	negative regulation of blood vessel remodeling		no	biological_process	Abdominal-adipose
GO:0021870	0	1	1013	11978	1	1	Cajal-Retzius cell differentiation		no	biological_process	Abdominal-adipose
GO:0021871	0	2	1013	11977	1	1	forebrain regionalization		no	biological_process	Abdominal-adipose
GO:0002765	0	2	1013	11977	1	1	immune response-inhibiting signal transduction		no	biological_process	Abdominal-adipose
GO:0002763	2	26	1011	11953	0.653411	1	positive regulation of myeloid leukocyte differentiation	evm.model.chr2.695|evm.model.chr9.537	no	biological_process	Abdominal-adipose
GO:0002762	5	22	1008	11957	0.0547574	1	negative regulation of myeloid leukocyte differentiation	evm.model.chr32.68|evm.model.chr21.161|evm.model.chr5.32|evm.model.chr2.695|evm.model.chr6.507	no	biological_process	Abdominal-adipose
GO:0002761	6	56	1007	11923	0.353567	1	regulation of myeloid leukocyte differentiation	evm.model.chr32.68|evm.model.chr21.161|evm.model.chr5.32|evm.model.chr2.695|evm.model.chr9.537|evm.model.chr6.507	no	biological_process	Abdominal-adipose
GO:0021877	0	6	1013	11973	1	1	forebrain neuron fate commitment		no	biological_process	Abdominal-adipose
GO:0051460	0	1	1013	11978	1	1	negative regulation of corticotropin secretion		no	biological_process	Abdominal-adipose
GO:0021879	0	13	1013	11966	1	1	forebrain neuron differentiation		no	biological_process	Abdominal-adipose
GO:0051462	0	5	1013	11974	1	1	regulation of cortisol secretion		no	biological_process	Abdominal-adipose
GO:0051463	0	2	1013	11977	1	1	negative regulation of cortisol secretion		no	biological_process	Abdominal-adipose
GO:0051464	0	3	1013	11976	1	1	positive regulation of cortisol secretion		no	biological_process	Abdominal-adipose
GO:0051466	0	2	1013	11977	1	1	positive regulation of corticotropin-releasing hormone secretion		no	biological_process	Abdominal-adipose
GO:0002768	18	113	995	11866	0.0129914	1	immune response-regulating cell surface receptor signaling pathway	evm.model.chr5.912|evm.model.chr16.476|evm.model.chr5.13|evm.model.chr25.559|evm.model.chr10.322|evm.model.ctg2558.1|evm.model.chr19.411|evm.model.chr10.871|evm.model.chr36.272|evm.model.chr12.1586|evm.model.chr18.565|evm.model.chr5.1414|evm.model.ctg1267.2|evm.model.chr12.1029|evm.model.chr23.787|evm.model.chr29.492|evm.model.chr25.73|evm.model.chr37.403	no	biological_process	Abdominal-adipose
GO:0060986	2	6	1011	11973	0.124235	1	endocrine hormone secretion	evm.model.chr13.1179|evm.model.chr18.605	no	biological_process	Abdominal-adipose
GO:0031554	0	2	1013	11977	1	1	regulation of DNA-templated transcription, termination		no	biological_process	Abdominal-adipose
GO:0031000	1	15	1012	11964	0.72737	1	response to caffeine	evm.model.chr2.1588	no	biological_process	Abdominal-adipose
GO:0060982	2	4	1011	11975	0.0737868	1	coronary artery morphogenesis	evm.model.chr29.485|evm.model.chr6.1113	no	biological_process	Abdominal-adipose
GO:0060981	0	1	1013	11978	1	1	cell migration involved in coronary angiogenesis		no	biological_process	Abdominal-adipose
GO:0060988	0	1	1013	11978	1	1	lipid tube assembly		no	biological_process	Abdominal-adipose
GO:0090158	0	2	1013	11977	1	1	endoplasmic reticulum membrane organization		no	biological_process	Abdominal-adipose
GO:0090153	0	6	1013	11973	1	1	regulation of sphingolipid biosynthetic process		no	biological_process	Abdominal-adipose
GO:0090151	1	2	1012	11977	0.216164	1	establishment of protein localization to mitochondrial membrane	evm.model.chr17.631	no	biological_process	Abdominal-adipose
GO:0090150	11	128	1002	11851	0.525281	1	establishment of protein localization to membrane	evm.model.chr33.61|evm.model.chr36.272|evm.model.chr35.487|evm.model.chr17.631|evm.model.chr30.329|evm.model.ctg2566.33|evm.model.chr14.1182|evm.model.chr6.1151|evm.model.chr36.260|evm.model.chr15.288|evm.model.chr9.53	no	biological_process	Abdominal-adipose
GO:0090156	1	0	1012	11979	0.0779711	1	cellular sphingolipid homeostasis	evm.model.ctg1260.13	no	biological_process	Abdominal-adipose
GO:0090155	0	2	1013	11977	1	1	negative regulation of sphingolipid biosynthetic process		no	biological_process	Abdominal-adipose
GO:0043174	1	17	1012	11962	0.768277	1	nucleoside salvage	evm.model.chr22.228	no	biological_process	Abdominal-adipose
GO:0097510	0	1	1013	11978	1	1	base-excision repair, AP site formation via deaminated base removal		no	biological_process	Abdominal-adipose
GO:0043567	0	15	1013	11964	1	1	regulation of insulin-like growth factor receptor signaling pathway		no	biological_process	Abdominal-adipose
GO:0002495	4	35	1009	11944	0.362169	1	antigen processing and presentation of peptide antigen via MHC class II	evm.model.chr2.931|evm.model.chr3.1235|evm.model.chr9.201|evm.model.chr6.1113	no	biological_process	Abdominal-adipose
GO:0051301	28	344	985	11635	0.606888	1	cell division	evm.model.chr27.462|evm.model.chr27.169|evm.model.chr16.319|evm.model.chr22.647|evm.model.chr27.461|evm.model.chr10.322|evm.model.chr21.176|evm.model.chr20.426|evm.model.chr2.1094|evm.model.chr27.656|evm.model.chr2.1876|evm.model.chr5.1017|evm.model.chr23.295|evm.model.chr24.779|evm.model.chr4.693|evm.model.chr27.170|evm.model.chr12.707|evm.model.chr1.2335|evm.model.chr16.821|evm.model.chr29.485|…	no	biological_process	Abdominal-adipose
GO:0043568	0	7	1013	11972	1	1	positive regulation of insulin-like growth factor receptor signaling pathway		no	biological_process	Abdominal-adipose
GO:0043569	0	7	1013	11972	1	1	negative regulation of insulin-like growth factor receptor signaling pathway		no	biological_process	Abdominal-adipose
GO:0051645	0	8	1013	11971	1	1	Golgi localization		no	biological_process	Abdominal-adipose
GO:0051646	2	16	1011	11963	0.415055	1	mitochondrion localization	evm.model.chr12.554|evm.model.chr28.416	no	biological_process	Abdominal-adipose
GO:0051647	2	23	1011	11956	0.59103	1	nucleus localization	evm.model.chr15.467|evm.model.chr1.2305	no	biological_process	Abdominal-adipose
GO:0051640	18	250	995	11729	0.779313	1	organelle localization	evm.model.chr36.270|evm.model.chr10.1056|evm.model.chr2.231|evm.model.chr28.427|evm.model.chr15.467|evm.model.chr11.626|evm.model.chr2.1962|evm.model.chr12.554|evm.model.chr20.953|evm.model.ctg800.10|evm.model.chr20.7|evm.model.chr26.9|evm.model.chr5.32|evm.model.chr1.2305|evm.model.chr7.725|evm.model.chr28.111|evm.model.chr28.416|evm.model.chr1.272	no	biological_process	Abdominal-adipose
GO:0051641	96	1213	917	10766	0.760383	1	cellular localization	evm.model.chr18.116|evm.model.chr33.61|evm.model.chr30.333|evm.model.chr2.1303|evm.model.chr36.270|evm.model.chr1.2090|evm.model.chr9.1185|evm.model.chr10.1056|evm.model.chr2.231|evm.model.chr1.689|evm.model.chr15.757|evm.model.chr14.132|evm.model.chr2.756|evm.model.chr6.284|evm.model.chr22.476|evm.model.ctg479.8|evm.model.chr28.427|evm.model.chr2.1094|evm.model.chr2.407|evm.model.chr15.467|evm.m…	no	biological_process	Abdominal-adipose
GO:0051642	2	21	1011	11958	0.544992	1	centrosome localization	evm.model.chr2.231|evm.model.chr28.111	no	biological_process	Abdominal-adipose
GO:0051643	0	1	1013	11978	1	1	endoplasmic reticulum localization		no	biological_process	Abdominal-adipose
GO:0051648	9	95	1004	11884	0.423234	1	vesicle localization	evm.model.chr36.270|evm.model.chr10.1056|evm.model.chr11.626|evm.model.chr2.1962|evm.model.chr20.953|evm.model.ctg800.10|evm.model.chr20.7|evm.model.chr5.32|evm.model.chr28.111	no	biological_process	Abdominal-adipose
GO:0051649	73	980	940	10999	0.876286	1	establishment of localization in cell	evm.model.chr27.424|evm.model.chr30.333|evm.model.chr2.1303|evm.model.chr36.270|evm.model.chr1.2090|evm.model.chr9.1185|evm.model.chr10.1056|evm.model.chr15.757|evm.model.chr14.132|evm.model.chr22.476|evm.model.ctg479.8|evm.model.chr10.322|evm.model.chr28.427|evm.model.chr19.672|evm.model.chr2.1094|evm.model.chr2.407|evm.model.chr9.684|evm.model.chr2.931|evm.model.chr11.626|evm.model.chr7.1074|ev…	no	biological_process	Abdominal-adipose
GO:0046425	7	63	1006	11916	0.303495	1	regulation of JAK-STAT cascade	evm.model.chr5.440|evm.model.chr35.190|evm.model.chr29.485|evm.model.chr28.408|evm.model.chr12.872|evm.model.chr14.1015|evm.model.chr28.426	no	biological_process	Abdominal-adipose
GO:0016311	16	122	997	11857	0.070968	1	dephosphorylation	evm.model.chr8.392|evm.model.chr6.1002|evm.model.chr14.68|evm.model.chr3.1245|evm.model.chr30.545|evm.model.chr22.78|evm.model.chr30.329|evm.model.chr16.468|evm.model.chr17.801|evm.model.chr34.46|evm.model.chr33.204|evm.model.chr6.828|evm.model.chr34.55|evm.model.chr9.1030|evm.model.chr1.21|evm.model.chr8.882	no	biological_process	Abdominal-adipose
GO:0016310	55	543	958	11436	0.111118	1	phosphorylation	evm.model.chr27.462|evm.model.chr5.912|evm.model.chr2.109|evm.model.chr8.392|evm.model.chr19.380|evm.model.chr26.63|evm.model.chr10.322|evm.model.chr13.182|evm.model.chr5.157|evm.model.chr3.269|evm.model.chr3.1539|evm.model.ctg2558.1|evm.model.chr2.478|evm.model.chr9.1049|evm.model.chr2.1876|evm.model.chr2.298|evm.model.chr10.844|evm.model.chr10.871|evm.model.chr36.272|evm.model.chr10.391|evm.mod…	no	biological_process	Abdominal-adipose
GO:0042744	2	9	1011	11970	0.20966	1	hydrogen peroxide catabolic process	evm.model.chr26.62|evm.model.chr30.54	no	biological_process	Abdominal-adipose
GO:0042747	0	1	1013	11978	1	1	circadian sleep/wake cycle, REM sleep		no	biological_process	Abdominal-adipose
GO:0042749	0	8	1013	11971	1	1	regulation of circadian sleep/wake cycle		no	biological_process	Abdominal-adipose
GO:0042748	0	1	1013	11978	1	1	circadian sleep/wake cycle, non-REM sleep		no	biological_process	Abdominal-adipose
GO:0016318	0	2	1013	11977	1	1	ommatidial rotation		no	biological_process	Abdominal-adipose
GO:1904457	0	1	1013	11978	1	1	positive regulation of neuronal action potential		no	biological_process	Abdominal-adipose
GO:1904451	0	1	1013	11978	1	1	regulation of hydrogen:potassium-exchanging ATPase activity		no	biological_process	Abdominal-adipose
GO:1904453	0	1	1013	11978	1	1	positive regulation of hydrogen:potassium-exchanging ATPase activity		no	biological_process	Abdominal-adipose
GO:0036257	1	11	1012	11968	0.622647	1	multivesicular body organization	evm.model.chr2.1094	no	biological_process	Abdominal-adipose
GO:0051198	0	11	1013	11968	1	1	negative regulation of coenzyme metabolic process		no	biological_process	Abdominal-adipose
GO:1904182	0	1	1013	11978	1	1	regulation of pyruvate dehydrogenase activity		no	biological_process	Abdominal-adipose
GO:1904181	0	4	1013	11975	1	1	positive regulation of membrane depolarization		no	biological_process	Abdominal-adipose
GO:1904180	0	2	1013	11977	1	1	negative regulation of membrane depolarization		no	biological_process	Abdominal-adipose
GO:1900740	1	8	1012	11971	0.518497	1	positive regulation of protein insertion into mitochondrial membrane involved in apoptotic signaling pathway	evm.model.chr9.537	no	biological_process	Abdominal-adipose
GO:0036258	1	10	1012	11969	0.590707	1	multivesicular body assembly	evm.model.chr2.1094	no	biological_process	Abdominal-adipose
GO:1900744	1	18	1012	11961	0.78637	1	regulation of p38MAPK cascade	evm.model.chr1.2343	no	biological_process	Abdominal-adipose
GO:1900747	2	2	1011	11977	0.0327721	1	negative regulation of vascular endothelial growth factor signaling pathway	evm.model.chr9.732|evm.model.chr9.734	no	biological_process	Abdominal-adipose
GO:1900746	2	5	1011	11974	0.0980893	1	regulation of vascular endothelial growth factor signaling pathway	evm.model.chr9.732|evm.model.chr9.734	no	biological_process	Abdominal-adipose
GO:0031947	0	2	1013	11977	1	1	negative regulation of glucocorticoid biosynthetic process		no	biological_process	Abdominal-adipose
GO:0045218	0	4	1013	11975	1	1	zonula adherens maintenance		no	biological_process	Abdominal-adipose
GO:0045219	0	1	1013	11978	1	1	regulation of FasL biosynthetic process		no	biological_process	Abdominal-adipose
GO:0045216	7	119	1006	11860	0.869945	1	cell-cell junction organization	evm.model.chr17.467|evm.model.chr21.44|evm.model.chr6.1151|evm.model.chr5.32|evm.model.chr21.19|evm.model.chr8.1224|evm.model.chr25.399	no	biological_process	Abdominal-adipose
GO:0045217	0	5	1013	11974	1	1	cell-cell junction maintenance		no	biological_process	Abdominal-adipose
GO:0045214	1	24	1012	11955	0.868851	1	sarcomere organization	evm.model.chr9.317	no	biological_process	Abdominal-adipose
GO:2001046	0	4	1013	11975	1	1	positive regulation of integrin-mediated signaling pathway		no	biological_process	Abdominal-adipose
GO:0045213	0	2	1013	11977	1	1	neurotransmitter receptor metabolic process		no	biological_process	Abdominal-adipose
GO:0003016	1	10	1012	11969	0.590707	1	respiratory system process	evm.model.chr4.924	no	biological_process	Abdominal-adipose
GO:0003017	0	1	1013	11978	1	1	lymph circulation		no	biological_process	Abdominal-adipose
GO:0003014	2	51	1011	11928	0.926204	1	renal system process	evm.model.chr26.297|evm.model.chr30.329	no	biological_process	Abdominal-adipose
GO:0003015	1	6	1012	11973	0.433562	1	heart process	evm.model.chr1.2612	no	biological_process	Abdominal-adipose
GO:0003012	12	115	1001	11864	0.28632	1	muscle system process	evm.model.ctg1127.17|evm.model.chr33.374|evm.model.chr11.1120|evm.model.chr36.160|evm.model.chr2.1588|evm.model.chr14.169|evm.model.chr26.297|evm.model.chr18.113|evm.model.chr9.539|evm.model.chr19.775|evm.model.chr12.688|evm.model.chr5.645	no	biological_process	Abdominal-adipose
GO:0003013	11	116	1002	11863	0.404053	1	circulatory system process	evm.model.chr1.689|evm.model.chr37.18|evm.model.chr33.374|evm.model.chr1.2612|evm.model.chr24.420|evm.model.chr24.29|evm.model.chr9.640|evm.model.chr2.1885|evm.model.chr20.554|evm.model.ctg1581.2|evm.model.chr32.13	no	biological_process	Abdominal-adipose
GO:0003010	0	1	1013	11978	1	1	voluntary skeletal muscle contraction		no	biological_process	Abdominal-adipose
GO:0003011	0	4	1013	11975	1	1	involuntary skeletal muscle contraction		no	biological_process	Abdominal-adipose
GO:0003018	8	88	1005	11891	0.476295	1	vascular process in circulatory system	evm.model.chr1.689|evm.model.chr37.18|evm.model.chr33.374|evm.model.chr24.420|evm.model.chr24.29|evm.model.chr2.1885|evm.model.chr20.554|evm.model.chr32.13	no	biological_process	Abdominal-adipose
GO:0006002	0	7	1013	11972	1	1	fructose 6-phosphate metabolic process		no	biological_process	Abdominal-adipose
GO:0006003	0	5	1013	11974	1	1	fructose 2,6-bisphosphate metabolic process		no	biological_process	Abdominal-adipose
GO:0006000	1	10	1012	11969	0.590707	1	fructose metabolic process	evm.model.chr2.1150	no	biological_process	Abdominal-adipose
GO:0006001	1	3	1012	11976	0.277295	1	fructose catabolic process	evm.model.chr2.1150	no	biological_process	Abdominal-adipose
GO:0009713	0	10	1013	11969	1	1	catechol-containing compound biosynthetic process		no	biological_process	Abdominal-adipose
GO:0009712	0	24	1013	11955	1	1	catechol-containing compound metabolic process		no	biological_process	Abdominal-adipose
GO:0072511	13	150	1000	11829	0.508304	1	divalent inorganic cation transport	evm.model.chr6.823|evm.model.chr19.380|evm.model.chr29.260|evm.model.chr10.322|evm.model.chr19.672|evm.model.chr2.1588|evm.model.chr20.920|evm.model.chr21.612|evm.model.chr21.161|evm.model.chr6.1151|evm.model.chr6.1118|evm.model.chr25.73|evm.model.chr7.261	no	biological_process	Abdominal-adipose
GO:2000120	0	1	1013	11978	1	1	positive regulation of sodium-dependent phosphate transport		no	biological_process	Abdominal-adipose
GO:0009719	50	601	963	11378	0.56765	1	response to endogenous stimulus	evm.model.chr24.697|evm.model.chr8.90|evm.model.chr36.145|evm.model.chr17.467|evm.model.chr1.689|evm.model.chr10.322|evm.model.chr13.182|evm.model.chr9.742|evm.model.chr1.52|evm.model.chr2.1588|evm.model.ctg2558.1|evm.model.chr14.1137|evm.model.chr10.406|evm.model.chr19.294|evm.model.chr3.2168|evm.model.chr3.459|evm.model.chr10.871|evm.model.chr24.779|evm.model.chr16.236|evm.model.chr35.196|evm.m…	no	biological_process	Abdominal-adipose
GO:0017062	0	7	1013	11972	1	1	respiratory chain complex III assembly		no	biological_process	Abdominal-adipose
GO:0018917	0	2	1013	11977	1	1	fluorene metabolic process		no	biological_process	Abdominal-adipose
GO:0048790	0	1	1013	11978	1	1	maintenance of presynaptic active zone structure		no	biological_process	Abdominal-adipose
GO:0048791	2	19	1011	11960	0.495451	1	calcium ion-regulated exocytosis of neurotransmitter	evm.model.chr11.626|evm.model.chr2.1962	no	biological_process	Abdominal-adipose
GO:0048792	0	2	1013	11977	1	1	spontaneous exocytosis of neurotransmitter		no	biological_process	Abdominal-adipose
GO:0048793	0	6	1013	11973	1	1	pronephros development		no	biological_process	Abdominal-adipose
GO:0048799	0	2	1013	11977	1	1	animal organ maturation		no	biological_process	Abdominal-adipose
GO:0048290	0	1	1013	11978	1	1	isotype switching to IgA isotypes		no	biological_process	Abdominal-adipose
GO:0002949	0	2	1013	11977	1	1	tRNA threonylcarbamoyladenosine modification		no	biological_process	Abdominal-adipose
GO:0032571	0	4	1013	11975	1	1	response to vitamin K		no	biological_process	Abdominal-adipose
GO:0032570	1	27	1012	11952	0.897251	1	response to progesterone	evm.model.chr19.294	no	biological_process	Abdominal-adipose
GO:1902523	0	1	1013	11978	1	1	positive regulation of protein K63-linked ubiquitination		no	biological_process	Abdominal-adipose
GO:0046931	0	13	1013	11966	1	1	pore complex assembly		no	biological_process	Abdominal-adipose
GO:0046939	1	37	1012	11942	0.95447	1	nucleotide phosphorylation	evm.model.chr3.269	no	biological_process	Abdominal-adipose
GO:0032786	1	16	1012	11963	0.748654	1	positive regulation of DNA-templated transcription, elongation	evm.model.chr30.373	no	biological_process	Abdominal-adipose
GO:0032787	22	313	991	11666	0.829507	1	monocarboxylic acid metabolic process	evm.model.chr5.163|evm.model.chr26.625|evm.model.chr8.207|evm.model.chr2.1164|evm.model.chr1.2090|evm.model.chr2.463|evm.model.chr33.374|evm.model.chr3.269|evm.model.chr1.52|evm.model.chr21.671|evm.model.chr7.325|evm.model.chr23.77|evm.model.chr1.2319|evm.model.ctg357.19|evm.model.chr25.538|evm.model.chr5.339|evm.model.chr27.405|evm.model.chr14.1119|evm.model.chr29.540|evm.model.chr2.1436|evm.mod…	no	biological_process	Abdominal-adipose
GO:0032784	1	34	1012	11945	0.941873	1	regulation of DNA-templated transcription, elongation	evm.model.chr30.373	no	biological_process	Abdominal-adipose
GO:0032785	0	7	1013	11972	1	1	negative regulation of DNA-templated transcription, elongation		no	biological_process	Abdominal-adipose
GO:0032782	0	6	1013	11973	1	1	bile acid secretion		no	biological_process	Abdominal-adipose
GO:0032780	0	5	1013	11974	1	1	negative regulation of ATPase activity		no	biological_process	Abdominal-adipose
GO:0032781	0	18	1013	11961	1	1	positive regulation of ATPase activity		no	biological_process	Abdominal-adipose
GO:0090290	0	1	1013	11978	1	1	positive regulation of osteoclast proliferation		no	biological_process	Abdominal-adipose
GO:0031503	0	56	1013	11923	1	1	protein complex localization		no	biological_process	Abdominal-adipose
GO:0032788	0	1	1013	11978	1	1	saturated monocarboxylic acid metabolic process		no	biological_process	Abdominal-adipose
GO:0032789	0	1	1013	11978	1	1	unsaturated monocarboxylic acid metabolic process		no	biological_process	Abdominal-adipose
GO:0033561	0	10	1013	11969	1	1	regulation of water loss via skin		no	biological_process	Abdominal-adipose
GO:0033563	0	1	1013	11978	1	1	dorsal/ventral axon guidance		no	biological_process	Abdominal-adipose
GO:1902528	0	3	1013	11976	1	1	regulation of protein linear polyubiquitination		no	biological_process	Abdominal-adipose
GO:0033564	0	3	1013	11976	1	1	anterior/posterior axon guidance		no	biological_process	Abdominal-adipose
GO:0033567	0	2	1013	11977	1	1	DNA replication, Okazaki fragment processing		no	biological_process	Abdominal-adipose
GO:0097411	0	3	1013	11976	1	1	hypoxia-inducible factor-1alpha signaling pathway		no	biological_process	Abdominal-adipose
GO:1903209	0	12	1013	11967	1	1	positive regulation of oxidative stress-induced cell death		no	biological_process	Abdominal-adipose
GO:0019336	0	3	1013	11976	1	1	phenol-containing compound catabolic process		no	biological_process	Abdominal-adipose
GO:0044130	2	5	1011	11974	0.0980893	1	negative regulation of growth of symbiont in host	evm.model.chr10.871|evm.model.chr5.1243	no	biological_process	Abdominal-adipose
GO:0052192	0	5	1013	11974	1	1	movement in environment of other organism involved in symbiotic interaction		no	biological_process	Abdominal-adipose
GO:0052199	1	2	1012	11977	0.216164	1	negative regulation of catalytic activity in other organism involved in symbiotic interaction	evm.model.chr9.537	no	biological_process	Abdominal-adipose
GO:0061582	0	2	1013	11977	1	1	intestinal epithelial cell migration		no	biological_process	Abdominal-adipose
GO:0061588	1	6	1012	11973	0.433562	1	calcium activated phospholipid scrambling	evm.model.chr3.1490	no	biological_process	Abdominal-adipose
GO:0061589	1	3	1012	11976	0.277295	1	calcium activated phosphatidylserine scrambling	evm.model.chr3.1490	no	biological_process	Abdominal-adipose
GO:0034035	1	6	1012	11973	0.433562	1	purine ribonucleoside bisphosphate metabolic process	evm.model.chr1.2034	no	biological_process	Abdominal-adipose
GO:0034032	2	19	1011	11960	0.495451	1	purine nucleoside bisphosphate metabolic process	evm.model.chr24.140|evm.model.chr1.2034	no	biological_process	Abdominal-adipose
GO:0034033	1	13	1012	11966	0.67925	1	purine nucleoside bisphosphate biosynthetic process	evm.model.chr24.140	no	biological_process	Abdominal-adipose
GO:0034030	1	13	1012	11966	0.67925	1	ribonucleoside bisphosphate biosynthetic process	evm.model.chr24.140	no	biological_process	Abdominal-adipose
GO:0071387	0	1	1013	11978	1	1	cellular response to cortisol stimulus		no	biological_process	Abdominal-adipose
GO:0071386	0	3	1013	11976	1	1	cellular response to corticosterone stimulus		no	biological_process	Abdominal-adipose
GO:0016108	0	1	1013	11978	1	1	tetraterpenoid metabolic process		no	biological_process	Abdominal-adipose
GO:0035929	1	2	1012	11977	0.216164	1	steroid hormone secretion	evm.model.chr13.1179	no	biological_process	Abdominal-adipose
GO:0035928	0	2	1013	11977	1	1	rRNA import into mitochondrion		no	biological_process	Abdominal-adipose
GO:2000491	0	1	1013	11978	1	1	positive regulation of hepatic stellate cell activation		no	biological_process	Abdominal-adipose
GO:2000490	0	2	1013	11977	1	1	negative regulation of hepatic stellate cell activation		no	biological_process	Abdominal-adipose
GO:0035922	0	1	1013	11978	1	1	foramen ovale closure		no	biological_process	Abdominal-adipose
GO:0035921	0	1	1013	11978	1	1	desmosome disassembly		no	biological_process	Abdominal-adipose
GO:0035927	0	2	1013	11977	1	1	RNA import into mitochondrion		no	biological_process	Abdominal-adipose
GO:0035926	0	1	1013	11978	1	1	chemokine (C-C motif) ligand 2 secretion		no	biological_process	Abdominal-adipose
GO:0035924	2	10	1011	11969	0.239366	1	cellular response to vascular endothelial growth factor stimulus	evm.model.chr1.689|evm.model.chr29.485	no	biological_process	Abdominal-adipose
GO:0044791	0	1	1013	11978	1	1	positive regulation by host of viral release from host cell		no	biological_process	Abdominal-adipose
GO:0044793	0	5	1013	11974	1	1	negative regulation by host of viral process		no	biological_process	Abdominal-adipose
GO:0044794	0	5	1013	11974	1	1	positive regulation by host of viral process		no	biological_process	Abdominal-adipose
GO:0002121	0	1	1013	11978	1	1	inter-male aggressive behavior		no	biological_process	Abdominal-adipose
GO:0065009	132	1383	881	10596	0.0877597	1	regulation of molecular function	evm.model.chr18.116|evm.model.chr5.163|evm.model.chr18.751|evm.model.chr9.980|evm.model.chr18.763|evm.model.chr26.34|evm.model.chr7.358|evm.model.chr2.2119|evm.model.chr22.325|evm.model.chr1.689|evm.model.chr24.744|evm.model.chr5.330|evm.model.chr17.113|evm.model.chr7.380|evm.model.chr33.374|evm.model.chr2.1713|evm.model.chr15.757|evm.model.chr11.137|evm.model.chr6.284|evm.model.chr30.520|evm.mod…	no	biological_process	Abdominal-adipose
GO:0065008	194	2055	819	9924	0.0595979	1	regulation of biological quality	evm.model.chr27.462|evm.model.chr5.163|evm.model.chr24.246|evm.model.chr27.169|evm.model.chr16.140|evm.model.chr20.400|evm.model.chr8.207|evm.model.chr13.61|evm.model.chr27.424|evm.model.chr16.633|evm.model.chr18.763|evm.model.chr7.358|evm.model.chr30.333|evm.model.chr25.559|evm.model.chr3.1973|evm.model.chr2.2119|evm.model.chr30.469|evm.model.chr3.2094|evm.model.chr2.1164|evm.model.chr36.145|evm…	no	biological_process	Abdominal-adipose
GO:0038180	3	5	1010	11974	0.0196531	1	nerve growth factor signaling pathway	evm.model.chr3.459|evm.model.chr6.285|evm.model.chr29.378	no	biological_process	Abdominal-adipose
GO:0038185	0	1	1013	11978	1	1	intracellular bile acid receptor signaling pathway		no	biological_process	Abdominal-adipose
GO:0030201	2	23	1011	11956	0.59103	1	heparan sulfate proteoglycan metabolic process	evm.model.chr11.1120|evm.model.chr26.297	no	biological_process	Abdominal-adipose
GO:0050732	2	24	1011	11955	0.612713	1	negative regulation of peptidyl-tyrosine phosphorylation	evm.model.chr26.34|evm.model.chr37.410	no	biological_process	Abdominal-adipose
GO:0050731	5	85	1008	11894	0.840475	1	positive regulation of peptidyl-tyrosine phosphorylation	evm.model.chr5.440|evm.model.chr34.233|evm.model.chr12.872|evm.model.chr37.410|evm.model.chr28.426	no	biological_process	Abdominal-adipose
GO:0061051	0	5	1013	11974	1	1	positive regulation of cell growth involved in cardiac muscle cell development		no	biological_process	Abdominal-adipose
GO:0061056	0	3	1013	11976	1	1	sclerotome development		no	biological_process	Abdominal-adipose
GO:0030204	0	32	1013	11947	1	1	chondroitin sulfate metabolic process		no	biological_process	Abdominal-adipose
GO:0065007	653	7562	360	4417	0.208608	1	biological regulation	evm.model.chr28.532|evm.model.chr18.116|evm.model.chr27.462|evm.model.chr4.424|evm.model.chr24.813|evm.model.chr29.537|evm.model.chr22.567|evm.model.chr5.163|evm.model.chr18.751|evm.model.chr1.1330|evm.model.chr5.912|evm.model.chr31.467|evm.model.chr24.246|evm.model.chr33.61|evm.model.chr33.83|evm.model.chr27.169|evm.model.chr13.788|evm.model.chr16.140|evm.model.ctg75.3|evm.model.chr20.400|evm.mo…	no	biological_process	Abdominal-adipose
GO:0030206	0	21	1013	11958	1	1	chondroitin sulfate biosynthetic process		no	biological_process	Abdominal-adipose
GO:0070988	2	34	1011	11945	0.782818	1	demethylation	evm.model.chr2.1440|evm.model.chr24.814	no	biological_process	Abdominal-adipose
GO:1900157	1	2	1012	11977	0.216164	1	regulation of bone mineralization involved in bone maturation	evm.model.chr27.267	no	biological_process	Abdominal-adipose
GO:0044868	0	2	1013	11977	1	1	modulation by host of viral molecular function		no	biological_process	Abdominal-adipose
GO:0044869	0	1	1013	11978	1	1	negative regulation by host of viral exo-alpha-sialidase activity		no	biological_process	Abdominal-adipose
GO:2000806	0	2	1013	11977	1	1	positive regulation of termination of RNA polymerase II transcription, poly(A)-coupled		no	biological_process	Abdominal-adipose
GO:2000807	1	8	1012	11971	0.518497	1	regulation of synaptic vesicle clustering	evm.model.chr3.459	no	biological_process	Abdominal-adipose
GO:2000804	0	2	1013	11977	1	1	regulation of termination of RNA polymerase II transcription, poly(A)-coupled		no	biological_process	Abdominal-adipose
GO:0043686	0	1	1013	11978	1	1	co-translational protein modification		no	biological_process	Abdominal-adipose
GO:0039017	1	1	1012	11978	0.149868	1	pattern specification involved in pronephros development	evm.model.ctg2168.16	no	biological_process	Abdominal-adipose
GO:0044860	0	1	1013	11978	1	1	protein localization to plasma membrane raft		no	biological_process	Abdominal-adipose
GO:2000809	1	5	1012	11974	0.385637	1	positive regulation of synaptic vesicle clustering	evm.model.chr3.459	no	biological_process	Abdominal-adipose
GO:0060183	0	1	1013	11978	1	1	apelin receptor signaling pathway		no	biological_process	Abdominal-adipose
GO:0044867	0	1	1013	11978	1	1	modulation by host of viral catalytic activity		no	biological_process	Abdominal-adipose
GO:0060180	0	2	1013	11977	1	1	female mating behavior		no	biological_process	Abdominal-adipose
GO:0050849	0	9	1013	11970	1	1	negative regulation of calcium-mediated signaling		no	biological_process	Abdominal-adipose
GO:0050848	5	45	1008	11934	0.350352	1	regulation of calcium-mediated signaling	evm.model.chr21.612|evm.model.chr30.294|evm.model.chr34.233|evm.model.chr21.161|evm.model.chr12.1398	no	biological_process	Abdominal-adipose
GO:1901658	3	24	1010	11955	0.352821	1	glycosyl compound catabolic process	evm.model.chr21.247|evm.model.chr22.228|evm.model.chr27.561	no	biological_process	Abdominal-adipose
GO:1901659	4	93	1009	11886	0.950515	1	glycosyl compound biosynthetic process	evm.model.chr24.140|evm.model.chr21.247|evm.model.chr22.228|evm.model.chr2.108	no	biological_process	Abdominal-adipose
GO:1901128	0	1	1013	11978	1	1	gentamycin metabolic process		no	biological_process	Abdominal-adipose
GO:1901654	4	95	1009	11884	0.955648	1	response to ketone	evm.model.chr10.322|evm.model.chr19.294|evm.model.chr20.554|evm.model.chr14.1119	no	biological_process	Abdominal-adipose
GO:1901655	3	38	1010	11941	0.629981	1	cellular response to ketone	evm.model.chr10.322|evm.model.chr20.554|evm.model.chr14.1119	no	biological_process	Abdominal-adipose
GO:1901657	16	196	997	11783	0.591977	1	glycosyl compound metabolic process	evm.model.chr10.245|evm.model.chr24.140|evm.model.chr21.247|evm.model.chr29.260|evm.model.chr3.269|evm.model.chr22.228|evm.model.chr32.225|evm.model.chr22.533|evm.model.chr2.108|evm.model.chr27.561|evm.model.chr6.356|evm.model.chr15.268|evm.model.chr15.95|evm.model.chr1.2034|evm.model.chr8.1019|evm.model.chr19.137	no	biological_process	Abdominal-adipose
GO:1901652	16	181	997	11798	0.470461	1	response to peptide	evm.model.chr24.697|evm.model.chr13.182|evm.model.chr1.52|evm.model.chr16.236|evm.model.chr30.329|evm.model.chr18.199|evm.model.chr9.640|evm.model.chr7.1106|evm.model.chr13.1042|evm.model.ctg1267.2|evm.model.chr29.485|evm.model.chr29.492|evm.model.chr15.284|evm.model.chr12.345|evm.model.chr1.2034|evm.model.chr35.337	no	biological_process	Abdominal-adipose
GO:1901653	9	106	1004	11873	0.545708	1	cellular response to peptide	evm.model.chr24.697|evm.model.chr13.182|evm.model.chr16.236|evm.model.chr30.329|evm.model.chr18.199|evm.model.ctg1267.2|evm.model.chr12.345|evm.model.chr1.2034|evm.model.chr35.337	no	biological_process	Abdominal-adipose
GO:0000729	1	14	1012	11965	0.704286	1	DNA double-strand break processing	evm.model.chr24.744	no	biological_process	Abdominal-adipose
GO:0000098	0	10	1013	11969	1	1	sulfur amino acid catabolic process		no	biological_process	Abdominal-adipose
GO:0000725	5	71	1008	11908	0.71638	1	recombinational repair	evm.model.chr13.61|evm.model.chr24.744|evm.model.chr26.9|evm.model.chr4.447|evm.model.chr25.867	no	biological_process	Abdominal-adipose
GO:0000096	1	29	1012	11950	0.912682	1	sulfur amino acid metabolic process	evm.model.chr15.308	no	biological_process	Abdominal-adipose
GO:0000727	0	4	1013	11975	1	1	double-strand break repair via break-induced replication		no	biological_process	Abdominal-adipose
GO:0000726	5	39	1008	11940	0.25681	1	non-recombinational repair	evm.model.chr24.744|evm.model.chr4.1675|evm.model.ctg2064.1|evm.model.chr4.447|evm.model.chr7.795	no	biological_process	Abdominal-adipose
GO:0000720	0	1	1013	11978	1	1	pyrimidine dimer repair by nucleotide-excision repair		no	biological_process	Abdominal-adipose
GO:0000723	8	53	1005	11926	0.100039	1	telomere maintenance	evm.model.chr13.61|evm.model.chr24.744|evm.model.chr14.580|evm.model.chr4.61|evm.model.chr22.335|evm.model.chr3.876|evm.model.chr25.867|evm.model.chr7.795	no	biological_process	Abdominal-adipose
GO:0000722	2	20	1011	11959	0.52065	1	telomere maintenance via recombination	evm.model.chr13.61|evm.model.chr24.744	no	biological_process	Abdominal-adipose
GO:1900194	1	2	1012	11977	0.216164	1	negative regulation of oocyte maturation	evm.model.chr23.787	no	biological_process	Abdominal-adipose
GO:0009184	0	1	1013	11978	1	1	purine deoxyribonucleoside diphosphate catabolic process		no	biological_process	Abdominal-adipose
GO:0042776	0	5	1013	11974	1	1	mitochondrial ATP synthesis coupled proton transport		no	biological_process	Abdominal-adipose
GO:0097089	0	1	1013	11978	1	1	methyl-branched fatty acid metabolic process		no	biological_process	Abdominal-adipose
GO:0097084	2	4	1011	11975	0.0737868	1	vascular smooth muscle cell development	evm.model.chr2.1885|evm.model.chr29.485	no	biological_process	Abdominal-adipose
GO:0007271	3	17	1010	11962	0.201261	1	synaptic transmission, cholinergic	evm.model.chr15.116|evm.model.chr2.1844|evm.model.chr13.897	no	biological_process	Abdominal-adipose
GO:0019985	3	21	1010	11958	0.28689	1	translesion synthesis	evm.model.chr24.10|evm.model.chr24.9|evm.model.chr1.1770	no	biological_process	Abdominal-adipose
GO:0051196	2	32	1011	11947	0.755145	1	regulation of coenzyme metabolic process	evm.model.chr14.1119|evm.model.chr35.337	no	biological_process	Abdominal-adipose
GO:0038188	0	1	1013	11978	1	1	cholecystokinin signaling pathway		no	biological_process	Abdominal-adipose
GO:0090136	0	11	1013	11968	1	1	epithelial cell-cell adhesion		no	biological_process	Abdominal-adipose
GO:1903538	0	1	1013	11978	1	1	regulation of meiotic cell cycle process involved in oocyte maturation		no	biological_process	Abdominal-adipose
GO:0061682	0	1	1013	11978	1	1	seminal vesicle morphogenesis		no	biological_process	Abdominal-adipose
GO:1903533	15	195	998	11784	0.676707	1	regulation of protein targeting	evm.model.chr1.689|evm.model.chr2.233|evm.model.chr10.871|evm.model.chr26.297|evm.model.chr30.329|evm.model.chr7.945|evm.model.chr5.1243|evm.model.chr21.404|evm.model.chr20.554|evm.model.chr23.428|evm.model.chr3.1860|evm.model.chr26.91|evm.model.chr6.507|evm.model.chr8.1078|evm.model.chr12.1142	no	biological_process	Abdominal-adipose
GO:1903532	19	201	994	11778	0.35505	1	positive regulation of secretion by cell	evm.model.ctg2516.2|evm.model.chr10.322|evm.model.chr2.1094|evm.model.chr10.871|evm.model.ctg630.12|evm.model.chr2.1962|evm.model.chr5.440|evm.model.chr9.640|evm.model.chr20.953|evm.model.chr9.967|evm.model.chr21.161|evm.model.chr20.7|evm.model.ctg1267.2|evm.model.chr20.554|evm.model.chr12.457|evm.model.chr7.725|evm.model.chr2.695|evm.model.chr2.2321|evm.model.chr12.1142	no	biological_process	Abdominal-adipose
GO:1903531	12	111	1001	11868	0.250576	1	negative regulation of secretion by cell	evm.model.chr13.788|evm.model.chr28.262|evm.model.chr2.2119|evm.model.chr5.330|evm.model.ctg630.12|evm.model.chr5.644|evm.model.chr7.1106|evm.model.ctg800.10|evm.model.chr29.485|evm.model.chr3.1217|evm.model.chr37.410|evm.model.chr12.1142	no	biological_process	Abdominal-adipose
GO:1903530	32	379	981	11600	0.530898	1	regulation of secretion by cell	evm.model.chr13.788|evm.model.chr28.262|evm.model.chr2.2119|evm.model.chr5.330|evm.model.ctg2516.2|evm.model.chr10.322|evm.model.chr2.1094|evm.model.chr22.203|evm.model.chr11.626|evm.model.chr10.871|evm.model.ctg630.12|evm.model.chr2.1962|evm.model.chr5.644|evm.model.chr5.440|evm.model.chr9.640|evm.model.chr20.953|evm.model.chr9.967|evm.model.chr7.1106|evm.model.chr21.161|evm.model.ctg800.10|evm.…	no	biological_process	Abdominal-adipose
GO:1905269	4	63	1009	11916	0.77724	1	positive regulation of chromatin organization	evm.model.chr34.429|evm.model.ctg2064.1|evm.model.chr12.1066|evm.model.chr5.32	no	biological_process	Abdominal-adipose
GO:0018872	0	1	1013	11978	1	1	arsonoacetate metabolic process		no	biological_process	Abdominal-adipose
GO:0009398	0	1	1013	11978	1	1	FMN biosynthetic process		no	biological_process	Abdominal-adipose
GO:0051197	2	6	1011	11973	0.124235	1	positive regulation of coenzyme metabolic process	evm.model.chr14.1119|evm.model.chr35.337	no	biological_process	Abdominal-adipose
GO:0002285	4	48	1009	11931	0.585772	1	lymphocyte activation involved in immune response	evm.model.chr14.596|evm.model.chr22.203|evm.model.chr12.732|evm.model.chr7.35	no	biological_process	Abdominal-adipose
GO:0018879	1	3	1012	11976	0.277295	1	biphenyl metabolic process	evm.model.chr7.325	no	biological_process	Abdominal-adipose
GO:0071705	22	301	991	11678	0.777312	1	nitrogen compound transport	evm.model.chr27.424|evm.model.chr9.742|evm.model.chr22.276|evm.model.chr11.626|evm.model.chr23.911|evm.model.chr3.2168|evm.model.chr10.871|evm.model.chr10.198|evm.model.chr15.318|evm.model.chr16.342|evm.model.chr14.580|evm.model.chr4.985|evm.model.chr4.2102|evm.model.chr32.153|evm.model.chr30.373|evm.model.ctg742.21|evm.model.chr2.2294|evm.model.chr30.322|evm.model.chr7.159|evm.model.chr11.488|ev…	no	biological_process	Abdominal-adipose
GO:1900081	0	1	1013	11978	1	1	regulation of arginine catabolic process		no	biological_process	Abdominal-adipose
GO:0042330	17	139	996	11840	0.100159	1	taxis	evm.model.chr6.636|evm.model.chr22.325|evm.model.chr33.374|evm.model.chr5.177|evm.model.chr20.40|evm.model.ctg630.12|evm.model.chr7.405|evm.model.chr9.640|evm.model.chr30.294|evm.model.chr30.551|evm.model.chr21.161|evm.model.ctg591.2|evm.model.ctg357.18|evm.model.ctg480.1|evm.model.chr25.399|evm.model.chr3.111|evm.model.chr8.1078	no	biological_process	Abdominal-adipose
GO:1900087	1	20	1012	11959	0.818431	1	positive regulation of G1/S transition of mitotic cell cycle	evm.model.chr10.1313	no	biological_process	Abdominal-adipose
GO:0070634	0	2	1013	11977	1	1	transepithelial ammonium transport		no	biological_process	Abdominal-adipose
GO:0019478	0	3	1013	11976	1	1	D-amino acid catabolic process		no	biological_process	Abdominal-adipose
GO:1900084	0	4	1013	11975	1	1	regulation of peptidyl-tyrosine autophosphorylation		no	biological_process	Abdominal-adipose
GO:0070633	1	11	1012	11968	0.622647	1	transepithelial transport	evm.model.ctg1267.2	no	biological_process	Abdominal-adipose
GO:0010430	0	1	1013	11978	1	1	fatty acid omega-oxidation		no	biological_process	Abdominal-adipose
GO:0019471	0	7	1013	11972	1	1	4-hydroxyproline metabolic process		no	biological_process	Abdominal-adipose
GO:0019470	0	2	1013	11977	1	1	4-hydroxyproline catabolic process		no	biological_process	Abdominal-adipose
GO:0019477	0	4	1013	11975	1	1	L-lysine catabolic process		no	biological_process	Abdominal-adipose
GO:0019474	0	4	1013	11975	1	1	L-lysine catabolic process to acetyl-CoA		no	biological_process	Abdominal-adipose
GO:0009180	0	4	1013	11975	1	1	purine ribonucleoside diphosphate biosynthetic process		no	biological_process	Abdominal-adipose
GO:0008643	1	59	1012	11920	0.99242	1	carbohydrate transport	evm.model.chr1.1769	no	biological_process	Abdominal-adipose
GO:0008645	0	33	1013	11946	1	1	hexose transport		no	biological_process	Abdominal-adipose
GO:0050678	13	159	1000	11820	0.588383	1	regulation of epithelial cell proliferation	evm.model.chr13.61|evm.model.chr35.275|evm.model.chr11.1120|evm.model.chr26.297|evm.model.chr26.477|evm.model.chr9.640|evm.model.chr20.554|evm.model.chr29.485|evm.model.chr5.32|evm.model.chr6.12|evm.model.chr8.1224|evm.model.chr8.1078|evm.model.chr5.688	no	biological_process	Abdominal-adipose
GO:0050679	7	77	1006	11902	0.485004	1	positive regulation of epithelial cell proliferation	evm.model.chr35.275|evm.model.chr26.477|evm.model.chr9.640|evm.model.chr20.554|evm.model.chr29.485|evm.model.chr5.32|evm.model.chr8.1078	no	biological_process	Abdominal-adipose
GO:0050677	0	1	1013	11978	1	1	positive regulation of urothelial cell proliferation		no	biological_process	Abdominal-adipose
GO:0050674	0	1	1013	11978	1	1	urothelial cell proliferation		no	biological_process	Abdominal-adipose
GO:0050675	0	1	1013	11978	1	1	regulation of urothelial cell proliferation		no	biological_process	Abdominal-adipose
GO:0050672	5	26	1008	11953	0.0894937	1	negative regulation of lymphocyte proliferation	evm.model.chr13.788|evm.model.chr14.596|evm.model.chr1.1687|evm.model.chr12.457|evm.model.chr7.1128	no	biological_process	Abdominal-adipose
GO:0050673	7	52	1006	11927	0.173848	1	epithelial cell proliferation	evm.model.chr1.689|evm.model.ctg2558.1|evm.model.chr34.429|evm.model.chr10.783|evm.model.chr7.1013|evm.model.chr7.612|evm.model.chr8.1078	no	biological_process	Abdominal-adipose
GO:0050670	15	96	998	11883	0.0252786	1	regulation of lymphocyte proliferation	evm.model.chr13.788|evm.model.chr21.247|evm.model.chr14.596|evm.model.chr22.203|evm.model.ctg2558.1|evm.model.ctg630.12|evm.model.chr5.440|evm.model.chr1.1687|evm.model.ctg1031.1|evm.model.chr5.1243|evm.model.chr35.348|evm.model.chr5.32|evm.model.chr12.872|evm.model.chr12.457|evm.model.chr7.1128	no	biological_process	Abdominal-adipose
GO:0050671	10	65	1003	11914	0.0651891	1	positive regulation of lymphocyte proliferation	evm.model.chr21.247|evm.model.chr22.203|evm.model.ctg2558.1|evm.model.ctg630.12|evm.model.chr5.440|evm.model.ctg1031.1|evm.model.chr5.1243|evm.model.chr35.348|evm.model.chr12.872|evm.model.chr12.457	no	biological_process	Abdominal-adipose
GO:0039534	1	2	1012	11977	0.216164	1	negative regulation of MDA-5 signaling pathway	evm.model.chr2.1150	no	biological_process	Abdominal-adipose
GO:0045823	3	14	1010	11965	0.141994	1	positive regulation of heart contraction	evm.model.chr9.980|evm.model.chr33.374|evm.model.chr14.169	no	biological_process	Abdominal-adipose
GO:0021660	0	1	1013	11978	1	1	rhombomere 3 formation		no	biological_process	Abdominal-adipose
GO:0021666	0	1	1013	11978	1	1	rhombomere 5 formation		no	biological_process	Abdominal-adipose
GO:0021571	0	1	1013	11978	1	1	rhombomere 5 development		no	biological_process	Abdominal-adipose
GO:0021570	0	2	1013	11977	1	1	rhombomere 4 development		no	biological_process	Abdominal-adipose
GO:0038028	0	2	1013	11977	1	1	insulin receptor signaling pathway via phosphatidylinositol 3-kinase		no	biological_process	Abdominal-adipose
GO:0038027	0	3	1013	11976	1	1	apolipoprotein A-I-mediated signaling pathway		no	biological_process	Abdominal-adipose
GO:1901594	0	1	1013	11978	1	1	response to capsazepine		no	biological_process	Abdominal-adipose
GO:1990708	0	1	1013	11978	1	1	conditioned place preference		no	biological_process	Abdominal-adipose
GO:1990709	0	3	1013	11976	1	1	presynaptic active zone organization		no	biological_process	Abdominal-adipose
GO:1903207	0	2	1013	11977	1	1	regulation of hydrogen peroxide-induced neuron death		no	biological_process	Abdominal-adipose
GO:0000912	0	2	1013	11977	1	1	assembly of actomyosin apparatus involved in cytokinesis		no	biological_process	Abdominal-adipose
GO:0000910	7	73	1006	11906	0.433387	1	cytokinesis	evm.model.chr13.61|evm.model.chr3.1973|evm.model.chr19.379|evm.model.chr3.1976|evm.model.chr12.910|evm.model.chr3.1975|evm.model.chr3.1974	no	biological_process	Abdominal-adipose
GO:0090500	0	2	1013	11977	1	1	endocardial cushion to mesenchymal transition		no	biological_process	Abdominal-adipose
GO:0090501	1	49	1012	11930	0.98287	1	RNA phosphodiester bond hydrolysis	evm.model.chr21.240	no	biological_process	Abdominal-adipose
GO:0090502	0	17	1013	11962	1	1	RNA phosphodiester bond hydrolysis, endonucleolytic		no	biological_process	Abdominal-adipose
GO:0000915	0	2	1013	11977	1	1	actomyosin contractile ring assembly		no	biological_process	Abdominal-adipose
GO:0043376	0	1	1013	11978	1	1	regulation of CD8-positive, alpha-beta T cell differentiation		no	biological_process	Abdominal-adipose
GO:0043375	0	1	1013	11978	1	1	CD8-positive, alpha-beta T cell lineage commitment		no	biological_process	Abdominal-adipose
GO:0043374	0	5	1013	11974	1	1	CD8-positive, alpha-beta T cell differentiation		no	biological_process	Abdominal-adipose
GO:0043373	0	4	1013	11975	1	1	CD4-positive, alpha-beta T cell lineage commitment		no	biological_process	Abdominal-adipose
GO:0043372	2	12	1011	11967	0.2991	1	positive regulation of CD4-positive, alpha-beta T cell differentiation	evm.model.chr35.348|evm.model.chr23.787	no	biological_process	Abdominal-adipose
GO:0043371	1	7	1012	11972	0.477751	1	negative regulation of CD4-positive, alpha-beta T cell differentiation	evm.model.chr14.596	no	biological_process	Abdominal-adipose
GO:0043370	3	18	1010	11961	0.222161	1	regulation of CD4-positive, alpha-beta T cell differentiation	evm.model.chr14.596|evm.model.chr35.348|evm.model.chr23.787	no	biological_process	Abdominal-adipose
GO:0043379	0	1	1013	11978	1	1	memory T cell differentiation		no	biological_process	Abdominal-adipose
GO:0042704	0	1	1013	11978	1	1	uterine wall breakdown		no	biological_process	Abdominal-adipose
GO:0031960	8	77	1005	11902	0.343388	1	response to corticosteroid	evm.model.chr36.145|evm.model.chr5.440|evm.model.chr7.325|evm.model.chr7.945|evm.model.chr1.936|evm.model.chr20.554|evm.model.chr29.485|evm.model.chr9.740	no	biological_process	Abdominal-adipose
GO:0045209	1	0	1012	11979	0.0779711	1	MAPK phosphatase export from nucleus, leptomycin B sensitive	evm.model.chr17.801	no	biological_process	Abdominal-adipose
GO:0060939	0	1	1013	11978	1	1	epicardium-derived cardiac fibroblast cell development		no	biological_process	Abdominal-adipose
GO:0016103	0	4	1013	11975	1	1	diterpenoid catabolic process		no	biological_process	Abdominal-adipose
GO:0036500	0	4	1013	11975	1	1	ATF6-mediated unfolded protein response		no	biological_process	Abdominal-adipose
GO:0036503	3	8	1010	11971	0.048582	1	ERAD pathway	evm.model.chr28.392|evm.model.chr24.10|evm.model.chr24.9	no	biological_process	Abdominal-adipose
GO:0042552	4	47	1009	11932	0.570108	1	myelination	evm.model.chr1.25|evm.model.chr8.723|evm.model.chr4.985|evm.model.chr30.551	no	biological_process	Abdominal-adipose
GO:0036506	0	1	1013	11978	1	1	maintenance of unfolded protein		no	biological_process	Abdominal-adipose
GO:0036507	0	9	1013	11970	1	1	protein demannosylation		no	biological_process	Abdominal-adipose
GO:0036508	0	9	1013	11970	1	1	protein alpha-1,2-demannosylation		no	biological_process	Abdominal-adipose
GO:0036509	0	2	1013	11977	1	1	trimming of terminal mannose on B branch		no	biological_process	Abdominal-adipose
GO:0016101	4	48	1009	11931	0.585772	1	diterpenoid metabolic process	evm.model.chr32.294|evm.model.ctg2392.2|evm.model.chr20.554|evm.model.ctg2252.3	no	biological_process	Abdominal-adipose
GO:0042448	0	4	1013	11975	1	1	progesterone metabolic process		no	biological_process	Abdominal-adipose
GO:0071376	0	3	1013	11976	1	1	cellular response to corticotropin-releasing hormone stimulus		no	biological_process	Abdominal-adipose
GO:0071377	1	13	1012	11966	0.67925	1	cellular response to glucagon stimulus	evm.model.chr16.236	no	biological_process	Abdominal-adipose
GO:0071374	1	5	1012	11974	0.385637	1	cellular response to parathyroid hormone stimulus	evm.model.ctg2558.1	no	biological_process	Abdominal-adipose
GO:0071375	9	86	1004	11893	0.32156	1	cellular response to peptide hormone stimulus	evm.model.chr24.697|evm.model.chr13.182|evm.model.chr16.236|evm.model.chr30.329|evm.model.chr18.199|evm.model.ctg1267.2|evm.model.chr12.345|evm.model.chr1.2034|evm.model.chr35.337	no	biological_process	Abdominal-adipose
GO:0071372	1	4	1012	11975	0.333662	1	cellular response to follicle-stimulating hormone stimulus	evm.model.chr29.485	no	biological_process	Abdominal-adipose
GO:0071371	2	6	1011	11973	0.124235	1	cellular response to gonadotropin stimulus	evm.model.chr29.485|evm.model.chr29.150	no	biological_process	Abdominal-adipose
GO:0031570	3	69	1010	11910	0.927116	1	DNA integrity checkpoint	evm.model.chr16.624|evm.model.chr30.399|evm.model.chr4.447	no	biological_process	Abdominal-adipose
GO:0071379	2	9	1011	11970	0.20966	1	cellular response to prostaglandin stimulus	evm.model.chr10.322|evm.model.chr14.1119	no	biological_process	Abdominal-adipose
GO:0003032	0	4	1013	11975	1	1	detection of oxygen		no	biological_process	Abdominal-adipose
GO:0072162	0	2	1013	11977	1	1	metanephric mesenchymal cell differentiation		no	biological_process	Abdominal-adipose
GO:0042559	2	9	1011	11970	0.20966	1	pteridine-containing compound biosynthetic process	evm.model.chr1.2319|evm.model.chr15.308	no	biological_process	Abdominal-adipose
GO:0072573	0	3	1013	11976	1	1	tolerance induction to lipopolysaccharide		no	biological_process	Abdominal-adipose
GO:0072575	0	1	1013	11978	1	1	epithelial cell proliferation involved in liver morphogenesis		no	biological_process	Abdominal-adipose
GO:0006029	3	42	1010	11937	0.692503	1	proteoglycan metabolic process	evm.model.chr11.1120|evm.model.chr26.297|evm.model.chr2.1381	no	biological_process	Abdominal-adipose
GO:0072577	0	3	1013	11976	1	1	endothelial cell apoptotic process		no	biological_process	Abdominal-adipose
GO:0072576	0	1	1013	11978	1	1	liver morphogenesis		no	biological_process	Abdominal-adipose
GO:0006024	2	69	1011	11910	0.978256	1	glycosaminoglycan biosynthetic process	evm.model.chr21.682|evm.model.chr27.341	no	biological_process	Abdominal-adipose
GO:0072578	0	5	1013	11974	1	1	neurotransmitter-gated ion channel clustering		no	biological_process	Abdominal-adipose
GO:0006026	2	27	1011	11952	0.672446	1	aminoglycan catabolic process	evm.model.chr4.1746|evm.model.chr3.2094	no	biological_process	Abdominal-adipose
GO:0006027	2	24	1011	11955	0.612713	1	glycosaminoglycan catabolic process	evm.model.chr4.1746|evm.model.chr3.2094	no	biological_process	Abdominal-adipose
GO:0006020	2	5	1011	11974	0.0980893	1	inositol metabolic process	evm.model.chr8.392|evm.model.chr19.9	no	biological_process	Abdominal-adipose
GO:0006021	1	2	1012	11977	0.216164	1	inositol biosynthetic process	evm.model.chr8.392	no	biological_process	Abdominal-adipose
GO:0006022	4	104	1009	11875	0.973208	1	aminoglycan metabolic process	evm.model.chr4.1746|evm.model.chr3.2094|evm.model.chr21.682|evm.model.chr27.341	no	biological_process	Abdominal-adipose
GO:0006023	2	69	1011	11910	0.978256	1	aminoglycan biosynthetic process	evm.model.chr21.682|evm.model.chr27.341	no	biological_process	Abdominal-adipose
GO:1902732	0	2	1013	11977	1	1	positive regulation of chondrocyte proliferation		no	biological_process	Abdominal-adipose
GO:0042036	0	15	1013	11964	1	1	negative regulation of cytokine biosynthetic process		no	biological_process	Abdominal-adipose
GO:0002538	0	1	1013	11978	1	1	arachidonic acid metabolite production involved in inflammatory response		no	biological_process	Abdominal-adipose
GO:0048771	1	43	1012	11936	0.972069	1	tissue remodeling	evm.model.ctg2558.1	no	biological_process	Abdominal-adipose
GO:0032088	1	48	1012	11931	0.981416	1	negative regulation of NF-kappaB transcription factor activity	evm.model.chr21.404	no	biological_process	Abdominal-adipose
GO:0099040	0	1	1013	11978	1	1	ceramide translocation		no	biological_process	Abdominal-adipose
GO:1905304	0	2	1013	11977	1	1	regulation of cardiac myofibril assembly		no	biological_process	Abdominal-adipose
GO:1905305	0	2	1013	11977	1	1	negative regulation of cardiac myofibril assembly		no	biological_process	Abdominal-adipose
GO:0006288	0	1	1013	11978	1	1	base-excision repair, DNA ligation		no	biological_process	Abdominal-adipose
GO:0006289	4	51	1009	11928	0.630704	1	nucleotide-excision repair	evm.model.chr13.61|evm.model.chr12.707|evm.model.chr1.1181|evm.model.chr25.867	no	biological_process	Abdominal-adipose
GO:0046916	2	42	1011	11937	0.86777	1	cellular transition metal ion homeostasis	evm.model.chr16.140|evm.model.chr11.488	no	biological_process	Abdominal-adipose
GO:0002021	2	2	1011	11977	0.0327721	1	response to dietary excess	evm.model.chr29.260|evm.model.chr7.1106	no	biological_process	Abdominal-adipose
GO:0006281	26	365	987	11614	0.829841	1	DNA repair	evm.model.chr27.462|evm.model.chr24.697|evm.model.chr4.1676|evm.model.chr13.61|evm.model.chr20.70|evm.model.chr24.744|evm.model.chr2.1914|evm.model.chr4.626|evm.model.chr2.1304|evm.model.chr4.1675|evm.model.ctg2064.1|evm.model.chr23.233|evm.model.chr28.428|evm.model.chr12.707|evm.model.chr24.10|evm.model.chr26.9|evm.model.ctg2812.2|evm.model.chr30.399|evm.model.chr2.712|evm.model.chr1.1181|evm.mo…	no	biological_process	Abdominal-adipose
GO:0006282	6	59	1007	11920	0.396385	1	regulation of DNA repair	evm.model.chr22.757|evm.model.chr21.247|evm.model.chr20.554|evm.model.chr20.909|evm.model.chr4.447|evm.model.chr8.1019	no	biological_process	Abdominal-adipose
GO:0006283	2	23	1011	11956	0.59103	1	transcription-coupled nucleotide-excision repair	evm.model.chr12.707|evm.model.chr25.867	no	biological_process	Abdominal-adipose
GO:0006284	2	24	1011	11955	0.612713	1	base-excision repair	evm.model.chr2.1914|evm.model.chr12.887	no	biological_process	Abdominal-adipose
GO:0006285	0	6	1013	11973	1	1	base-excision repair, AP site formation		no	biological_process	Abdominal-adipose
GO:0006287	0	4	1013	11975	1	1	base-excision repair, gap-filling		no	biological_process	Abdominal-adipose
GO:0072395	6	39	1007	11940	0.134964	1	signal transduction involved in cell cycle checkpoint	evm.model.chr27.462|evm.model.chr2.1713|evm.model.chr3.1579|evm.model.chr21.240|evm.model.chr3.600|evm.model.chr24.619	no	biological_process	Abdominal-adipose
GO:0048518	292	3302	721	8677	0.20441	1	positive regulation of biological process	evm.model.chr18.116|evm.model.chr27.462|evm.model.chr4.424|evm.model.chr5.163|evm.model.chr5.912|evm.model.chr33.61|evm.model.chr27.169|evm.model.chr13.788|evm.model.ctg75.3|evm.model.chr9.980|evm.model.chr13.61|evm.model.chr16.476|evm.model.chr22.757|evm.model.chr16.633|evm.model.chr19.837|evm.model.chr6.636|evm.model.chr35.275|evm.model.chr7.358|evm.model.chr5.13|evm.model.chr30.333|evm.model.c…	no	biological_process	Abdominal-adipose
GO:0009196	0	2	1013	11977	1	1	pyrimidine deoxyribonucleoside diphosphate metabolic process		no	biological_process	Abdominal-adipose
GO:0009191	0	5	1013	11974	1	1	ribonucleoside diphosphate catabolic process		no	biological_process	Abdominal-adipose
GO:0009190	1	23	1012	11956	0.857738	1	cyclic nucleotide biosynthetic process	evm.model.chr2.1885	no	biological_process	Abdominal-adipose
GO:0072393	0	7	1013	11972	1	1	microtubule anchoring at microtubule organizing center		no	biological_process	Abdominal-adipose
GO:0009192	0	1	1013	11978	1	1	deoxyribonucleoside diphosphate catabolic process		no	biological_process	Abdominal-adipose
GO:0048512	0	14	1013	11965	1	1	circadian behavior		no	biological_process	Abdominal-adipose
GO:0048513	63	760	950	11219	0.582604	1	animal organ development	evm.model.chr2.109|evm.model.chr13.61|evm.model.chr6.636|evm.model.chr7.728|evm.model.chr37.276|evm.model.chr26.205|evm.model.chr36.145|evm.model.chr25.131|evm.model.chr17.467|evm.model.chr14.59|evm.model.chr29.260|evm.model.chr11.1120|evm.model.chr32.68|evm.model.chr14.596|evm.model.chr27.574|evm.model.ctg2558.1|evm.model.chr9.651|evm.model.chr5.1136|evm.model.chr3.2168|evm.model.chr12.1063|evm.…	no	biological_process	Abdominal-adipose
GO:0048511	12	191	1001	11788	0.876291	1	rhythmic process	evm.model.chr22.757|evm.model.chr25.559|evm.model.chr24.670|evm.model.chr1.25|evm.model.chr22.711|evm.model.chr28.429|evm.model.chr13.1179|evm.model.chr20.554|evm.model.chr4.14|evm.model.chr14.1119|evm.model.chr12.293|evm.model.chr5.386	no	biological_process	Abdominal-adipose
GO:0009199	7	106	1006	11873	0.78762	1	ribonucleoside triphosphate metabolic process	evm.model.chr10.245|evm.model.chr21.247|evm.model.chr29.260|evm.model.chr3.269|evm.model.chr32.225|evm.model.chr2.108|evm.model.chr8.1019	no	biological_process	Abdominal-adipose
GO:0048514	6	51	1007	11928	0.28334	1	blood vessel morphogenesis	evm.model.chr9.87|evm.model.chr13.1179|evm.model.chr1.1687|evm.model.chr22.564|evm.model.chr29.485|evm.model.chr6.1113	no	biological_process	Abdominal-adipose
GO:0002025	0	1	1013	11978	1	1	vasodilation by norepinephrine-epinephrine involved in regulation of systemic arterial blood pressure		no	biological_process	Abdominal-adipose
GO:2000622	1	1	1012	11978	0.149868	1	regulation of nuclear-transcribed mRNA catabolic process, nonsense-mediated decay	evm.model.chr11.670	no	biological_process	Abdominal-adipose
GO:2000623	1	1	1012	11978	0.149868	1	negative regulation of nuclear-transcribed mRNA catabolic process, nonsense-mediated decay	evm.model.chr11.670	no	biological_process	Abdominal-adipose
GO:2000620	0	2	1013	11977	1	1	positive regulation of histone H4-K16 acetylation		no	biological_process	Abdominal-adipose
GO:0009097	0	1	1013	11978	1	1	isoleucine biosynthetic process		no	biological_process	Abdominal-adipose
GO:2000627	0	2	1013	11977	1	1	positive regulation of miRNA catabolic process		no	biological_process	Abdominal-adipose
GO:2000625	0	2	1013	11977	1	1	regulation of miRNA catabolic process		no	biological_process	Abdominal-adipose
GO:1902624	2	16	1011	11963	0.415055	1	positive regulation of neutrophil migration	evm.model.chr6.636|evm.model.chr25.399	no	biological_process	Abdominal-adipose
GO:0030157	0	5	1013	11974	1	1	pancreatic juice secretion		no	biological_process	Abdominal-adipose
GO:1902626	0	3	1013	11976	1	1	assembly of large subunit precursor of preribosome		no	biological_process	Abdominal-adipose
GO:0007015	12	149	1001	11830	0.607914	1	actin filament organization	evm.model.chr5.912|evm.model.ctg1874.5|evm.model.chr13.58|evm.model.chr36.160|evm.model.chr5.644|evm.model.chr19.775|evm.model.chr7.420|evm.model.chr6.504|evm.model.chr27.267|evm.model.chr15.196|evm.model.chr13.59|evm.model.chr25.399	no	biological_process	Abdominal-adipose
GO:0016344	0	1	1013	11978	1	1	meiotic chromosome movement towards spindle pole		no	biological_process	Abdominal-adipose
GO:1902622	4	19	1009	11960	0.0994182	1	regulation of neutrophil migration	evm.model.chr6.636|evm.model.chr22.78|evm.model.chr5.1243|evm.model.chr25.399	no	biological_process	Abdominal-adipose
GO:1902623	1	0	1012	11979	0.0779711	1	negative regulation of neutrophil migration	evm.model.chr22.78	no	biological_process	Abdominal-adipose
GO:0001558	21	269	992	11710	0.671458	1	regulation of cell growth	evm.model.chr18.751|evm.model.chr33.61|evm.model.chr26.347|evm.model.chr15.468|evm.model.chr34.431|evm.model.chr2.1094|evm.model.chr15.467|evm.model.chr14.1137|evm.model.chr14.987|evm.model.chr11.1291|evm.model.chr9.640|evm.model.chr19.708|evm.model.chr12.554|evm.model.chr21.313|evm.model.chr20.554|evm.model.chr28.408|evm.model.chr16.234|evm.model.chr1.2034|evm.model.chr3.111|evm.model.chr8.1078|…	no	biological_process	Abdominal-adipose
GO:0001889	6	59	1007	11920	0.396385	1	liver development	evm.model.chr26.297|evm.model.chr21.375|evm.model.chr7.325|evm.model.chr20.554|evm.model.chr29.485|evm.model.chr8.882	no	biological_process	Abdominal-adipose
GO:0001887	0	3	1013	11976	1	1	selenium compound metabolic process		no	biological_process	Abdominal-adipose
GO:0001886	2	5	1011	11974	0.0980893	1	endothelial cell morphogenesis	evm.model.chr36.145|evm.model.chr28.426	no	biological_process	Abdominal-adipose
GO:0001885	5	22	1008	11957	0.0547574	1	endothelial cell development	evm.model.chr26.477|evm.model.chr6.285|evm.model.chr5.1243|evm.model.chr29.378|evm.model.chr3.1217	no	biological_process	Abdominal-adipose
GO:0001556	3	12	1010	11967	0.106419	1	oocyte maturation	evm.model.chr13.61|evm.model.chr20.70|evm.model.chr1.2612	no	biological_process	Abdominal-adipose
GO:0001550	0	1	1013	11978	1	1	ovarian cumulus expansion		no	biological_process	Abdominal-adipose
GO:0001881	3	8	1010	11971	0.048582	1	receptor recycling	evm.model.chr7.358|evm.model.chr17.596|evm.model.chr7.359	no	biological_process	Abdominal-adipose
GO:0001880	0	1	1013	11978	1	1	Mullerian duct regression		no	biological_process	Abdominal-adipose
GO:0055091	0	5	1013	11974	1	1	phospholipid homeostasis		no	biological_process	Abdominal-adipose
GO:0055090	4	13	1009	11966	0.0385524	1	acylglycerol homeostasis	evm.model.chr30.520|evm.model.chr35.177|evm.model.chr30.521|evm.model.chr12.1142	no	biological_process	Abdominal-adipose
GO:0055093	1	6	1012	11973	0.433562	1	response to hyperoxia	evm.model.chr13.182	no	biological_process	Abdominal-adipose
GO:0055092	3	38	1010	11941	0.629981	1	sterol homeostasis	evm.model.chr8.207|evm.model.chr30.520|evm.model.chr30.521	no	biological_process	Abdominal-adipose
GO:0055094	2	12	1011	11967	0.2991	1	response to lipoprotein particle	evm.model.chr17.467|evm.model.ctg357.18	no	biological_process	Abdominal-adipose
GO:0055099	0	3	1013	11976	1	1	response to high density lipoprotein particle		no	biological_process	Abdominal-adipose
GO:0055098	2	8	1011	11971	0.180373	1	response to low-density lipoprotein particle	evm.model.chr17.467|evm.model.ctg357.18	no	biological_process	Abdominal-adipose
GO:0007100	1	3	1012	11976	0.277295	1	mitotic centrosome separation	evm.model.chr28.111	no	biological_process	Abdominal-adipose
GO:0060582	0	2	1013	11977	1	1	cell fate determination involved in pattern specification		no	biological_process	Abdominal-adipose
GO:0045687	2	17	1011	11962	0.442608	1	positive regulation of glial cell differentiation	evm.model.chr29.485|evm.model.chr12.872	no	biological_process	Abdominal-adipose
GO:0009994	0	1	1013	11978	1	1	oocyte differentiation		no	biological_process	Abdominal-adipose
GO:0009997	0	1	1013	11978	1	1	negative regulation of cardioblast cell fate specification		no	biological_process	Abdominal-adipose
GO:0045686	3	13	1010	11966	0.123739	1	negative regulation of glial cell differentiation	evm.model.chr7.539|evm.model.chr29.485|evm.model.chr5.32	no	biological_process	Abdominal-adipose
GO:0009991	15	222	998	11757	0.834604	1	response to extracellular stimulus	evm.model.chr36.145|evm.model.chr29.260|evm.model.chr13.182|evm.model.chr30.545|evm.model.chr28.392|evm.model.chr7.325|evm.model.chr7.1106|evm.model.chr1.936|evm.model.chr24.10|evm.model.chr20.554|evm.model.chr27.405|evm.model.chr14.1119|evm.model.chr7.481|evm.model.chr2.1558|evm.model.chr24.9	no	biological_process	Abdominal-adipose
GO:0009992	0	9	1013	11970	1	1	cellular water homeostasis		no	biological_process	Abdominal-adipose
GO:0033684	0	7	1013	11972	1	1	regulation of luteinizing hormone secretion		no	biological_process	Abdominal-adipose
GO:0070459	0	2	1013	11977	1	1	prolactin secretion		no	biological_process	Abdominal-adipose
GO:0033686	0	4	1013	11975	1	1	positive regulation of luteinizing hormone secretion		no	biological_process	Abdominal-adipose
GO:1902959	1	2	1012	11977	0.216164	1	regulation of aspartic-type endopeptidase activity involved in amyloid precursor protein catabolic process	evm.model.chr22.470	no	biological_process	Abdominal-adipose
GO:0033683	1	18	1012	11961	0.78637	1	nucleotide-excision repair, DNA incision	evm.model.chr25.867	no	biological_process	Abdominal-adipose
GO:1902480	0	1	1013	11978	1	1	protein localization to mitotic spindle		no	biological_process	Abdominal-adipose
GO:1902953	0	3	1013	11976	1	1	positive regulation of ER to Golgi vesicle-mediated transport		no	biological_process	Abdominal-adipose
GO:1902950	0	2	1013	11977	1	1	regulation of dendritic spine maintenance		no	biological_process	Abdominal-adipose
GO:0070453	0	1	1013	11978	1	1	regulation of heme biosynthetic process		no	biological_process	Abdominal-adipose
GO:0033688	0	11	1013	11968	1	1	regulation of osteoblast proliferation		no	biological_process	Abdominal-adipose
GO:0033689	0	7	1013	11972	1	1	negative regulation of osteoblast proliferation		no	biological_process	Abdominal-adipose
GO:1902954	0	1	1013	11978	1	1	regulation of early endosome to recycling endosome transport		no	biological_process	Abdominal-adipose
GO:0032881	3	27	1010	11952	0.417969	1	regulation of polysaccharide metabolic process	evm.model.chr30.329|evm.model.chr1.2034|evm.model.chr35.337	no	biological_process	Abdominal-adipose
GO:0032880	47	619	966	11360	0.787848	1	regulation of protein localization	evm.model.chr13.788|evm.model.chr28.262|evm.model.chr2.2119|evm.model.chr2.231|evm.model.chr22.325|evm.model.chr1.689|evm.model.chr5.330|evm.model.ctg2516.2|evm.model.chr10.322|evm.model.chr2.1094|evm.model.chr22.203|evm.model.chr2.233|evm.model.chr18.237|evm.model.chr10.871|evm.model.ctg630.12|evm.model.chr10.391|evm.model.chr2.1962|evm.model.chr26.297|evm.model.chr30.329|evm.model.chr5.440|evm.…	no	biological_process	Abdominal-adipose
GO:0032331	3	14	1010	11965	0.141994	1	negative regulation of chondrocyte differentiation	evm.model.chr10.844|evm.model.chr5.32|evm.model.chr27.267	no	biological_process	Abdominal-adipose
GO:0032330	4	34	1009	11945	0.343949	1	regulation of chondrocyte differentiation	evm.model.chr10.844|evm.model.chr10.391|evm.model.chr5.32|evm.model.chr27.267	no	biological_process	Abdominal-adipose
GO:0032885	3	21	1010	11958	0.28689	1	regulation of polysaccharide biosynthetic process	evm.model.chr30.329|evm.model.chr1.2034|evm.model.chr35.337	no	biological_process	Abdominal-adipose
GO:0032886	8	114	1005	11865	0.744395	1	regulation of microtubule-based process	evm.model.chr33.61|evm.model.chr14.169|evm.model.chr21.404|evm.model.chr5.32|evm.model.chr4.1394|evm.model.chr7.725|evm.model.chr15.191|evm.model.chr26.567	no	biological_process	Abdominal-adipose
GO:0001771	0	5	1013	11974	1	1	immunological synapse formation		no	biological_process	Abdominal-adipose
GO:0001773	1	14	1012	11965	0.704286	1	myeloid dendritic cell activation	evm.model.ctg630.12	no	biological_process	Abdominal-adipose
GO:0001775	30	267	983	11712	0.0860116	1	cell activation	evm.model.chr6.636|evm.model.chr7.310|evm.model.chr33.374|evm.model.chr5.177|evm.model.chr10.322|evm.model.chr28.427|evm.model.chr14.596|evm.model.ctg1172.7|evm.model.chr22.203|evm.model.ctg2558.1|evm.model.chr2.298|evm.model.chr19.411|evm.model.ctg630.12|evm.model.chr12.732|evm.model.chr12.1586|evm.model.chr19.708|evm.model.chr21.161|evm.model.chr20.554|evm.model.chr5.32|evm.model.ctg357.18|evm.…	no	biological_process	Abdominal-adipose
GO:0001774	1	3	1012	11976	0.277295	1	microglial cell activation	evm.model.chr6.507	no	biological_process	Abdominal-adipose
GO:0001776	3	28	1010	11951	0.439235	1	leukocyte homeostasis	evm.model.chr14.596|evm.model.ctg2558.1|evm.model.chr23.246	no	biological_process	Abdominal-adipose
GO:0018298	1	19	1012	11960	0.803051	1	protein-chromophore linkage	evm.model.chr1.275	no	biological_process	Abdominal-adipose
GO:0001080	0	1	1013	11978	1	1	nitrogen catabolite activation of transcription from RNA polymerase II promoter		no	biological_process	Abdominal-adipose
GO:1903689	1	3	1012	11976	0.277295	1	regulation of wound healing, spreading of epidermal cells	evm.model.chr7.725	no	biological_process	Abdominal-adipose
GO:0018293	0	1	1013	11978	1	1	protein-FAD linkage		no	biological_process	Abdominal-adipose
GO:0048570	1	0	1012	11979	0.0779711	1	notochord morphogenesis	evm.model.chr4.924	no	biological_process	Abdominal-adipose
GO:0070286	0	19	1013	11960	1	1	axonemal dynein complex assembly		no	biological_process	Abdominal-adipose
GO:0019860	1	3	1012	11976	0.277295	1	uracil metabolic process	evm.model.chr11.623	no	biological_process	Abdominal-adipose
GO:2000399	0	2	1013	11977	1	1	negative regulation of thymocyte aggregation		no	biological_process	Abdominal-adipose
GO:0030046	0	4	1013	11975	1	1	parallel actin filament bundle assembly		no	biological_process	Abdominal-adipose
GO:0014744	0	4	1013	11975	1	1	positive regulation of muscle adaptation		no	biological_process	Abdominal-adipose
GO:0014745	0	7	1013	11972	1	1	negative regulation of muscle adaptation		no	biological_process	Abdominal-adipose
GO:0014742	1	14	1012	11965	0.704286	1	positive regulation of muscle hypertrophy	evm.model.chr12.872	no	biological_process	Abdominal-adipose
GO:0014743	3	29	1010	11950	0.460197	1	regulation of muscle hypertrophy	evm.model.chr34.431|evm.model.chr14.169|evm.model.chr12.872	no	biological_process	Abdominal-adipose
GO:0030041	1	19	1012	11960	0.803051	1	actin filament polymerization	evm.model.chr25.399	no	biological_process	Abdominal-adipose
GO:0014741	2	14	1011	11965	0.35803	1	negative regulation of muscle hypertrophy	evm.model.chr34.431|evm.model.chr14.169	no	biological_process	Abdominal-adipose
GO:0045795	0	2	1013	11977	1	1	positive regulation of cell volume		no	biological_process	Abdominal-adipose
GO:0030049	0	10	1013	11969	1	1	muscle filament sliding		no	biological_process	Abdominal-adipose
GO:0030048	7	38	1006	11941	0.0578158	1	actin filament-based movement	evm.model.chr3.1973|evm.model.chr35.335|evm.model.chr3.1976|evm.model.chr20.7|evm.model.chr35.333|evm.model.chr3.1975|evm.model.chr3.1974	no	biological_process	Abdominal-adipose
GO:0045794	0	4	1013	11975	1	1	negative regulation of cell volume		no	biological_process	Abdominal-adipose
GO:2000393	0	2	1013	11977	1	1	negative regulation of lamellipodium morphogenesis		no	biological_process	Abdominal-adipose
GO:0051121	0	1	1013	11978	1	1	hepoxilin metabolic process		no	biological_process	Abdominal-adipose
GO:2000642	0	1	1013	11978	1	1	negative regulation of early endosome to late endosome transport		no	biological_process	Abdominal-adipose
GO:2000391	0	3	1013	11976	1	1	positive regulation of neutrophil extravasation		no	biological_process	Abdominal-adipose
GO:0034383	0	4	1013	11975	1	1	low-density lipoprotein particle clearance		no	biological_process	Abdominal-adipose
GO:0008300	1	5	1012	11974	0.385637	1	isoprenoid catabolic process	evm.model.chr15.251	no	biological_process	Abdominal-adipose
GO:1903263	0	1	1013	11978	1	1	positive regulation of serine phosphorylation of STAT3 protein		no	biological_process	Abdominal-adipose
GO:2000826	1	14	1012	11965	0.704286	1	regulation of heart morphogenesis	evm.model.chr5.32	no	biological_process	Abdominal-adipose
GO:2000827	0	1	1013	11978	1	1	mitochondrial RNA surveillance		no	biological_process	Abdominal-adipose
GO:2000820	0	2	1013	11977	1	1	negative regulation of transcription from RNA polymerase II promoter involved in smooth muscle cell differentiation		no	biological_process	Abdominal-adipose
GO:2000821	0	3	1013	11976	1	1	regulation of grooming behavior		no	biological_process	Abdominal-adipose
GO:0070131	0	6	1013	11973	1	1	positive regulation of mitochondrial translation		no	biological_process	Abdominal-adipose
GO:2000645	0	2	1013	11977	1	1	negative regulation of receptor catabolic process		no	biological_process	Abdominal-adipose
GO:0010625	0	1	1013	11978	1	1	positive regulation of Schwann cell proliferation		no	biological_process	Abdominal-adipose
GO:0010624	0	1	1013	11978	1	1	regulation of Schwann cell proliferation		no	biological_process	Abdominal-adipose
GO:0010621	0	1	1013	11978	1	1	negative regulation of transcription by transcription factor localization		no	biological_process	Abdominal-adipose
GO:2000646	0	1	1013	11978	1	1	positive regulation of receptor catabolic process		no	biological_process	Abdominal-adipose
GO:0010623	1	3	1012	11976	0.277295	1	programmed cell death involved in cell development	evm.model.chr18.109	no	biological_process	Abdominal-adipose
GO:0044843	8	50	1005	11929	0.079561	1	cell cycle G1/S phase transition	evm.model.chr14.987|evm.model.chr12.707|evm.model.chr1.2335|evm.model.chr9.544|evm.model.chr28.408|evm.model.chr13.1332|evm.model.chr21.476|evm.model.chr38.35	no	biological_process	Abdominal-adipose
GO:2000395	1	0	1012	11979	0.0779711	1	regulation of ubiquitin-dependent endocytosis	evm.model.chr2.1094	no	biological_process	Abdominal-adipose
GO:0010629	82	837	931	11142	0.105938	1	negative regulation of gene expression	evm.model.chr24.813|evm.model.chr26.34|evm.model.chr21.425|evm.model.chr7.728|evm.model.chr35.416|evm.model.chr3.1833|evm.model.chr25.559|evm.model.chr10.1313|evm.model.chr30.223|evm.model.chr7.310|evm.model.chr2.1331|evm.model.chr3.1981|evm.model.chr2.1914|evm.model.chr1.25|evm.model.chr13.182|evm.model.chr32.68|evm.model.chr36.160|evm.model.chr2.1094|evm.model.chr17.153|evm.model.chr4.626|evm.m…	no	biological_process	Abdominal-adipose
GO:0010628	94	1049	919	10930	0.303014	1	positive regulation of gene expression	evm.model.chr18.116|evm.model.chr27.462|evm.model.chr4.424|evm.model.chr13.788|evm.model.chr13.61|evm.model.chr22.757|evm.model.chr6.636|evm.model.chr35.275|evm.model.chr5.13|evm.model.chr21.425|evm.model.chr25.559|evm.model.chr10.1313|evm.model.chr26.205|evm.model.chr22.325|evm.model.ctg716.3|evm.model.chr1.689|evm.model.chr14.59|evm.model.chr15.1081|evm.model.chr30.520|evm.model.chr32.68|evm.mo…	no	biological_process	Abdominal-adipose
GO:0035279	0	2	1013	11977	1	1	mRNA cleavage involved in gene silencing by miRNA		no	biological_process	Abdominal-adipose
GO:0035278	1	11	1012	11968	0.622647	1	miRNA mediated inhibition of translation	evm.model.chr3.1833	no	biological_process	Abdominal-adipose
GO:0061074	0	4	1013	11975	1	1	regulation of neural retina development		no	biological_process	Abdominal-adipose
GO:0061075	0	1	1013	11978	1	1	positive regulation of neural retina development		no	biological_process	Abdominal-adipose
GO:0061076	0	2	1013	11977	1	1	negative regulation of neural retina development		no	biological_process	Abdominal-adipose
GO:0061077	0	35	1013	11944	1	1	chaperone-mediated protein folding		no	biological_process	Abdominal-adipose
GO:0030951	0	2	1013	11977	1	1	establishment or maintenance of microtubule cytoskeleton polarity		no	biological_process	Abdominal-adipose
GO:0030950	0	4	1013	11975	1	1	establishment or maintenance of actin cytoskeleton polarity		no	biological_process	Abdominal-adipose
GO:0030953	1	8	1012	11971	0.518497	1	astral microtubule organization	evm.model.chr7.725	no	biological_process	Abdominal-adipose
GO:0061073	0	1	1013	11978	1	1	ciliary body morphogenesis		no	biological_process	Abdominal-adipose
GO:0000469	0	19	1013	11960	1	1	cleavage involved in rRNA processing		no	biological_process	Abdominal-adipose
GO:0061078	0	2	1013	11977	1	1	positive regulation of prostaglandin secretion involved in immune response		no	biological_process	Abdominal-adipose
GO:1902600	0	41	1013	11938	1	1	hydrogen ion transmembrane transport		no	biological_process	Abdominal-adipose
GO:0000707	0	4	1013	11975	1	1	meiotic DNA recombinase assembly		no	biological_process	Abdominal-adipose
GO:1904887	0	2	1013	11977	1	1	Wnt signalosome assembly		no	biological_process	Abdominal-adipose
GO:1904884	0	4	1013	11975	1	1	positive regulation of telomerase catalytic core complex assembly		no	biological_process	Abdominal-adipose
GO:1904885	0	2	1013	11977	1	1	beta-catenin destruction complex assembly		no	biological_process	Abdominal-adipose
GO:1904882	0	4	1013	11975	1	1	regulation of telomerase catalytic core complex assembly		no	biological_process	Abdominal-adipose
GO:1902606	0	3	1013	11976	1	1	regulation of large conductance calcium-activated potassium channel activity		no	biological_process	Abdominal-adipose
GO:1904888	1	1	1012	11978	0.149868	1	cranial skeletal system development	evm.model.chr5.32	no	biological_process	Abdominal-adipose
GO:0002701	1	14	1012	11965	0.704286	1	negative regulation of production of molecular mediator of immune response	evm.model.ctg630.12	no	biological_process	Abdominal-adipose
GO:0002700	10	50	1003	11929	0.0167865	1	regulation of production of molecular mediator of immune response	evm.model.chr22.203|evm.model.chr19.411|evm.model.chr10.871|evm.model.ctg630.12|evm.model.ctg2064.1|evm.model.chr12.1586|evm.model.chr5.440|evm.model.chr30.373|evm.model.ctg1541.2|evm.model.chr6.507	no	biological_process	Abdominal-adipose
GO:0002703	12	77	1001	11902	0.0430498	1	regulation of leukocyte mediated immunity	evm.model.chr21.247|evm.model.ctg1172.7|evm.model.chr19.411|evm.model.chr34.111|evm.model.chr10.871|evm.model.ctg630.12|evm.model.ctg2064.1|evm.model.chr12.1586|evm.model.chr35.348|evm.model.chr7.35|evm.model.chr30.373|evm.model.chr6.507	no	biological_process	Abdominal-adipose
GO:0021819	1	8	1012	11971	0.518497	1	layer formation in cerebral cortex	evm.model.chr5.32	no	biological_process	Abdominal-adipose
GO:0002705	7	47	1006	11932	0.124798	1	positive regulation of leukocyte mediated immunity	evm.model.chr21.247|evm.model.ctg1172.7|evm.model.chr19.411|evm.model.ctg2064.1|evm.model.chr12.1586|evm.model.chr35.348|evm.model.chr7.35	no	biological_process	Abdominal-adipose
GO:0002704	2	21	1011	11958	0.544992	1	negative regulation of leukocyte mediated immunity	evm.model.chr34.111|evm.model.ctg630.12	no	biological_process	Abdominal-adipose
GO:0002707	2	13	1011	11966	0.328744	1	negative regulation of lymphocyte mediated immunity	evm.model.chr34.111|evm.model.ctg630.12	no	biological_process	Abdominal-adipose
GO:0002706	10	55	1003	11924	0.0281165	1	regulation of lymphocyte mediated immunity	evm.model.chr21.247|evm.model.ctg1172.7|evm.model.chr19.411|evm.model.chr34.111|evm.model.ctg630.12|evm.model.ctg2064.1|evm.model.chr12.1586|evm.model.chr35.348|evm.model.chr7.35|evm.model.chr30.373	no	biological_process	Abdominal-adipose
GO:0002709	6	14	1007	11965	0.00331186	1	regulation of T cell mediated immunity	evm.model.chr21.247|evm.model.chr19.411|evm.model.ctg630.12|evm.model.chr12.1586|evm.model.chr35.348|evm.model.chr7.35	no	biological_process	Abdominal-adipose
GO:0002708	7	39	1006	11940	0.0638163	1	positive regulation of lymphocyte mediated immunity	evm.model.chr21.247|evm.model.ctg1172.7|evm.model.chr19.411|evm.model.ctg2064.1|evm.model.chr12.1586|evm.model.chr35.348|evm.model.chr7.35	no	biological_process	Abdominal-adipose
GO:0051402	0	28	1013	11951	1	1	neuron apoptotic process		no	biological_process	Abdominal-adipose
GO:0051403	1	28	1012	11951	0.90528	1	stress-activated MAPK cascade	evm.model.chr36.272	no	biological_process	Abdominal-adipose
GO:0031572	1	23	1012	11956	0.857738	1	G2 DNA damage checkpoint	evm.model.chr30.399	no	biological_process	Abdominal-adipose
GO:0031573	0	8	1013	11971	1	1	intra-S DNA damage checkpoint		no	biological_process	Abdominal-adipose
GO:0060300	0	2	1013	11977	1	1	regulation of cytokine activity		no	biological_process	Abdominal-adipose
GO:0031577	0	25	1013	11954	1	1	spindle checkpoint		no	biological_process	Abdominal-adipose
GO:0031579	0	12	1013	11967	1	1	membrane raft organization		no	biological_process	Abdominal-adipose
GO:0051409	0	6	1013	11973	1	1	response to nitrosative stress		no	biological_process	Abdominal-adipose
GO:0050863	18	130	995	11849	0.0393408	1	regulation of T cell activation	evm.model.chr13.788|evm.model.chr21.247|evm.model.chr14.596|evm.model.chr22.203|evm.model.chr19.411|evm.model.ctg630.12|evm.model.chr12.1586|evm.model.chr17.152|evm.model.chr5.440|evm.model.chr1.1687|evm.model.chr35.348|evm.model.chr5.32|evm.model.chr23.246|evm.model.chr7.35|evm.model.chr12.872|evm.model.chr12.457|evm.model.chr23.787|evm.model.chr7.1128	no	biological_process	Abdominal-adipose
GO:0016482	7	95	1006	11884	0.69163	1	cytosolic transport	evm.model.chr30.333|evm.model.chr2.1303|evm.model.chr15.757|evm.model.chr14.13|evm.model.chr30.625|evm.model.chr30.481|evm.model.chr18.759	no	biological_process	Abdominal-adipose
GO:0050861	2	6	1011	11973	0.124235	1	positive regulation of B cell receptor signaling pathway	evm.model.chr2.298|evm.model.chr25.73	no	biological_process	Abdominal-adipose
GO:0050860	1	9	1012	11970	0.556066	1	negative regulation of T cell receptor signaling pathway	evm.model.chr13.372	no	biological_process	Abdominal-adipose
GO:0050867	17	155	996	11824	0.18562	1	positive regulation of cell activation	evm.model.chr21.247|evm.model.chr22.203|evm.model.ctg2558.1|evm.model.chr19.411|evm.model.ctg630.12|evm.model.ctg2064.1|evm.model.chr12.1586|evm.model.chr17.152|evm.model.chr5.440|evm.model.chr1.1687|evm.model.ctg1031.1|evm.model.chr5.1243|evm.model.chr35.348|evm.model.chr7.35|evm.model.chr12.872|evm.model.chr12.457|evm.model.chr23.787	no	biological_process	Abdominal-adipose
GO:0050866	7	84	1006	11895	0.571514	1	negative regulation of cell activation	evm.model.chr13.788|evm.model.chr28.427|evm.model.chr14.596|evm.model.chr18.199|evm.model.chr1.1687|evm.model.chr12.457|evm.model.chr7.1128	no	biological_process	Abdominal-adipose
GO:0050865	25	263	988	11716	0.316362	1	regulation of cell activation	evm.model.chr13.788|evm.model.chr21.247|evm.model.chr28.427|evm.model.chr14.596|evm.model.chr22.203|evm.model.ctg2558.1|evm.model.chr19.411|evm.model.ctg630.12|evm.model.ctg2064.1|evm.model.chr12.1586|evm.model.chr17.152|evm.model.chr18.199|evm.model.chr5.440|evm.model.chr1.1687|evm.model.ctg1031.1|evm.model.chr5.1243|evm.model.chr35.348|evm.model.chr5.32|evm.model.chr23.246|evm.model.chr7.35|evm…	no	biological_process	Abdominal-adipose
GO:0050864	8	75	1005	11904	0.319519	1	regulation of B cell activation	evm.model.chr21.247|evm.model.chr14.596|evm.model.ctg2558.1|evm.model.ctg2064.1|evm.model.chr5.440|evm.model.chr1.1687|evm.model.ctg1031.1|evm.model.chr30.373	no	biological_process	Abdominal-adipose
GO:0050869	2	19	1011	11960	0.495451	1	negative regulation of B cell activation	evm.model.chr14.596|evm.model.chr1.1687	no	biological_process	Abdominal-adipose
GO:0050868	4	33	1009	11946	0.325749	1	negative regulation of T cell activation	evm.model.chr13.788|evm.model.chr14.596|evm.model.chr12.457|evm.model.chr7.1128	no	biological_process	Abdominal-adipose
GO:0052697	1	0	1012	11979	0.0779711	1	xenobiotic glucuronidation	evm.model.chr7.325	no	biological_process	Abdominal-adipose
GO:0097530	6	33	1007	11946	0.0794782	1	granulocyte migration	evm.model.chr33.374|evm.model.chr30.294|evm.model.chr21.161|evm.model.ctg357.18|evm.model.chr21.111|evm.model.chr30.54	no	biological_process	Abdominal-adipose
GO:0097531	1	3	1012	11976	0.277295	1	mast cell migration	evm.model.chr25.399	no	biological_process	Abdominal-adipose
GO:0052347	1	0	1012	11979	0.0779711	1	positive regulation by symbiont of defense-related host nitric oxide production	evm.model.chr10.871	no	biological_process	Abdominal-adipose
GO:0097534	0	2	1013	11977	1	1	lymphoid lineage cell migration		no	biological_process	Abdominal-adipose
GO:0097535	0	2	1013	11977	1	1	lymphoid lineage cell migration into thymus		no	biological_process	Abdominal-adipose
GO:0097536	0	2	1013	11977	1	1	thymus epithelium morphogenesis		no	biological_process	Abdominal-adipose
GO:1904656	0	1	1013	11978	1	1	regulation of sensory perception of sweet taste		no	biological_process	Abdominal-adipose
GO:0043543	15	121	998	11858	0.108611	1	protein acylation	evm.model.chr29.126|evm.model.chr13.61|evm.model.chr6.552|evm.model.chr25.559|evm.model.chr14.419|evm.model.chr25.543|evm.model.chr2.848|evm.model.chr29.293|evm.model.chr27.374|evm.model.chr27.204|evm.model.chr36.269|evm.model.chr13.363|evm.model.chr35.166|evm.model.chr3.1228|evm.model.chr33.185	no	biological_process	Abdominal-adipose
GO:1904473	0	1	1013	11978	1	1	response to L-dopa		no	biological_process	Abdominal-adipose
GO:0043545	1	6	1012	11973	0.433562	1	molybdopterin cofactor metabolic process	evm.model.chr10.245	no	biological_process	Abdominal-adipose
GO:0043547	19	132	994	11847	0.0257062	1	positive regulation of GTPase activity	evm.model.chr9.980|evm.model.chr7.358|evm.model.chr22.325|evm.model.chr15.757|evm.model.chr6.284|evm.model.chr9.684|evm.model.chr30.294|evm.model.chr29.295|evm.model.chr12.910|evm.model.chr6.285|evm.model.chr21.161|evm.model.chr14.599|evm.model.chr29.378|evm.model.chr30.625|evm.model.chr24.714|evm.model.chr7.359|evm.model.chr25.399|evm.model.chr18.115|evm.model.chr24.716	no	biological_process	Abdominal-adipose
GO:0043549	44	459	969	11520	0.230705	1	regulation of kinase activity	evm.model.chr26.34|evm.model.chr7.358|evm.model.chr2.2119|evm.model.chr1.689|evm.model.chr24.744|evm.model.chr7.380|evm.model.chr11.137|evm.model.chr2.1094|evm.model.chr22.203|evm.model.chr19.411|evm.model.chr14.987|evm.model.chr31.44|evm.model.chr5.1017|evm.model.chr14.169|evm.model.chr33.358|evm.model.chr12.1586|evm.model.chr30.329|evm.model.chr13.1179|evm.model.chr5.644|evm.model.chr12.707|evm…	no	biological_process	Abdominal-adipose
GO:1904479	0	3	1013	11976	1	1	negative regulation of intestinal absorption		no	biological_process	Abdominal-adipose
GO:1904478	0	4	1013	11975	1	1	regulation of intestinal absorption		no	biological_process	Abdominal-adipose
GO:0042769	0	11	1013	11968	1	1	DNA damage response, detection of DNA damage		no	biological_process	Abdominal-adipose
GO:0009231	0	1	1013	11978	1	1	riboflavin biosynthetic process		no	biological_process	Abdominal-adipose
GO:0060928	0	1	1013	11978	1	1	atrioventricular node cell development		no	biological_process	Abdominal-adipose
GO:0042762	3	10	1010	11969	0.0750101	1	regulation of sulfur metabolic process	evm.model.chr9.967|evm.model.chr5.32|evm.model.chr7.481	no	biological_process	Abdominal-adipose
GO:0042761	0	10	1013	11969	1	1	very long-chain fatty acid biosynthetic process		no	biological_process	Abdominal-adipose
GO:0042760	0	4	1013	11975	1	1	very long-chain fatty acid catabolic process		no	biological_process	Abdominal-adipose
GO:0042766	0	1	1013	11978	1	1	nucleosome mobilization		no	biological_process	Abdominal-adipose
GO:0042941	0	1	1013	11978	1	1	D-alanine transport		no	biological_process	Abdominal-adipose
GO:0042940	0	5	1013	11974	1	1	D-amino acid transport		no	biological_process	Abdominal-adipose
GO:0072033	1	1	1012	11978	0.149868	1	renal vesicle formation	evm.model.chr5.32	no	biological_process	Abdominal-adipose
GO:0072034	0	2	1013	11977	1	1	renal vesicle induction		no	biological_process	Abdominal-adipose
GO:0032185	0	2	1013	11977	1	1	septin cytoskeleton organization		no	biological_process	Abdominal-adipose
GO:0001942	3	21	1010	11958	0.28689	1	hair follicle development	evm.model.chr8.108|evm.model.chr20.554|evm.model.chr38.35	no	biological_process	Abdominal-adipose
GO:0098528	0	1	1013	11978	1	1	skeletal muscle fiber differentiation		no	biological_process	Abdominal-adipose
GO:0001941	0	4	1013	11975	1	1	postsynaptic membrane organization		no	biological_process	Abdominal-adipose
GO:0001946	0	5	1013	11974	1	1	lymphangiogenesis		no	biological_process	Abdominal-adipose
GO:0001947	4	41	1009	11938	0.469841	1	heart looping	evm.model.ctg2558.1|evm.model.chr11.1291|evm.model.chr29.485|evm.model.chr27.407	no	biological_process	Abdominal-adipose
GO:0001944	0	25	1013	11954	1	1	vasculature development		no	biological_process	Abdominal-adipose
GO:0001945	0	7	1013	11972	1	1	lymph vessel development		no	biological_process	Abdominal-adipose
GO:1903076	4	61	1009	11918	0.756524	1	regulation of protein localization to plasma membrane	evm.model.chr22.325|evm.model.chr10.391|evm.model.chr34.233|evm.model.chr22.121	no	biological_process	Abdominal-adipose
GO:1903077	1	18	1012	11961	0.78637	1	negative regulation of protein localization to plasma membrane	evm.model.chr10.391	no	biological_process	Abdominal-adipose
GO:0001949	0	1	1013	11978	1	1	sebaceous gland cell differentiation		no	biological_process	Abdominal-adipose
GO:1903070	0	1	1013	11978	1	1	negative regulation of ER-associated ubiquitin-dependent protein catabolic process		no	biological_process	Abdominal-adipose
GO:1903071	1	4	1012	11975	0.333662	1	positive regulation of ER-associated ubiquitin-dependent protein catabolic process	evm.model.chr7.481	no	biological_process	Abdominal-adipose
GO:0006639	4	54	1009	11925	0.67238	1	acylglycerol metabolic process	evm.model.chr2.1164|evm.model.chr19.294|evm.model.chr13.802|evm.model.chr17.630	no	biological_process	Abdominal-adipose
GO:0006638	4	54	1009	11925	0.67238	1	neutral lipid metabolic process	evm.model.chr2.1164|evm.model.chr19.294|evm.model.chr13.802|evm.model.chr17.630	no	biological_process	Abdominal-adipose
GO:0072708	0	2	1013	11977	1	1	response to sorbitol		no	biological_process	Abdominal-adipose
GO:0072709	0	2	1013	11977	1	1	cellular response to sorbitol		no	biological_process	Abdominal-adipose
GO:0032637	0	1	1013	11978	1	1	interleukin-8 production		no	biological_process	Abdominal-adipose
GO:0006631	13	207	1000	11772	0.884499	1	fatty acid metabolic process	evm.model.chr5.163|evm.model.chr26.625|evm.model.chr2.1164|evm.model.chr1.2090|evm.model.chr33.374|evm.model.chr1.52|evm.model.chr21.671|evm.model.chr25.538|evm.model.chr27.405|evm.model.chr14.1119|evm.model.chr29.540|evm.model.chr2.1436|evm.model.chr6.356	no	biological_process	Abdominal-adipose
GO:0072703	0	1	1013	11978	1	1	cellular response to methyl methanesulfonate		no	biological_process	Abdominal-adipose
GO:0006633	6	77	1007	11902	0.636277	1	fatty acid biosynthetic process	evm.model.chr26.625|evm.model.chr33.374|evm.model.chr21.671|evm.model.chr27.405|evm.model.chr14.1119|evm.model.chr6.356	no	biological_process	Abdominal-adipose
GO:0006635	3	46	1010	11933	0.746715	1	fatty acid beta-oxidation	evm.model.chr1.2090|evm.model.chr1.52|evm.model.chr25.538	no	biological_process	Abdominal-adipose
GO:0006637	4	54	1009	11925	0.67238	1	acyl-CoA metabolic process	evm.model.chr21.671|evm.model.chr27.405|evm.model.chr2.1436|evm.model.chr23.48	no	biological_process	Abdominal-adipose
GO:0006636	2	30	1011	11949	0.724478	1	unsaturated fatty acid biosynthetic process	evm.model.chr26.625|evm.model.chr33.374	no	biological_process	Abdominal-adipose
GO:0034114	0	7	1013	11972	1	1	regulation of heterotypic cell-cell adhesion		no	biological_process	Abdominal-adipose
GO:0032148	2	11	1011	11968	0.269249	1	activation of protein kinase B activity	evm.model.chr1.689|evm.model.chr35.337	no	biological_process	Abdominal-adipose
GO:0032147	11	143	1002	11836	0.663397	1	activation of protein kinase activity	evm.model.chr2.2119|evm.model.chr1.689|evm.model.chr22.203|evm.model.chr19.411|evm.model.chr12.1586|evm.model.chr30.551|evm.model.chr9.533|evm.model.chr20.554|evm.model.chr29.378|evm.model.chr6.507|evm.model.chr35.337	no	biological_process	Abdominal-adipose
GO:2001250	0	1	1013	11978	1	1	positive regulation of ammonia assimilation cycle		no	biological_process	Abdominal-adipose
GO:2001251	3	36	1010	11943	0.595594	1	negative regulation of chromosome organization	evm.model.chr24.744|evm.model.chr25.867|evm.model.chr7.795	no	biological_process	Abdominal-adipose
GO:2001252	4	37	1009	11942	0.398514	1	positive regulation of chromosome organization	evm.model.chr24.744|evm.model.chr18.237|evm.model.chr33.358|evm.model.chr5.32	no	biological_process	Abdominal-adipose
GO:0045026	2	11	1011	11968	0.269249	1	plasma membrane fusion	evm.model.chr14.821|evm.model.chr17.467	no	biological_process	Abdominal-adipose
GO:2001256	2	3	1011	11976	0.0518249	1	regulation of store-operated calcium entry	evm.model.chr6.823|evm.model.chr12.688	no	biological_process	Abdominal-adipose
GO:0045022	1	19	1012	11960	0.803051	1	early endosome to late endosome transport	evm.model.chr30.333	no	biological_process	Abdominal-adipose
GO:2001258	1	18	1012	11961	0.78637	1	negative regulation of cation channel activity	evm.model.chr16.409	no	biological_process	Abdominal-adipose
GO:2001259	1	33	1012	11946	0.936944	1	positive regulation of cation channel activity	evm.model.chr6.1151	no	biological_process	Abdominal-adipose
GO:1903210	0	1	1013	11978	1	1	glomerular visceral epithelial cell apoptotic process		no	biological_process	Abdominal-adipose
GO:0008366	4	48	1009	11931	0.585772	1	axon ensheathment	evm.model.chr1.25|evm.model.chr8.723|evm.model.chr4.985|evm.model.chr30.551	no	biological_process	Abdominal-adipose
GO:0008361	5	50	1008	11929	0.429621	1	regulation of cell size	evm.model.chr20.400|evm.model.chr4.985|evm.model.chr26.72|evm.model.chr25.399|evm.model.chr29.303	no	biological_process	Abdominal-adipose
GO:0008360	11	100	1002	11879	0.246877	1	regulation of cell shape	evm.model.chr18.763|evm.model.chr3.1973|evm.model.chr20.426|evm.model.chr35.487|evm.model.chr3.1976|evm.model.chr30.551|evm.model.chr21.161|evm.model.chr3.1975|evm.model.ctg357.18|evm.model.chr10.125|evm.model.chr3.1974	no	biological_process	Abdominal-adipose
GO:1903214	3	59	1010	11920	0.871761	1	regulation of protein targeting to mitochondrion	evm.model.chr7.945|evm.model.chr23.428|evm.model.chr26.91	no	biological_process	Abdominal-adipose
GO:0051560	2	10	1011	11969	0.239366	1	mitochondrial calcium ion homeostasis	evm.model.chr20.920|evm.model.chr6.1118	no	biological_process	Abdominal-adipose
GO:0001782	2	15	1011	11964	0.386835	1	B cell homeostasis	evm.model.chr14.596|evm.model.ctg2558.1	no	biological_process	Abdominal-adipose
GO:2000259	0	1	1013	11978	1	1	positive regulation of protein activation cascade		no	biological_process	Abdominal-adipose
GO:2000258	2	6	1011	11973	0.124235	1	negative regulation of protein activation cascade	evm.model.chr16.360|evm.model.chr34.111	no	biological_process	Abdominal-adipose
GO:2000253	0	4	1013	11975	1	1	positive regulation of feeding behavior		no	biological_process	Abdominal-adipose
GO:2000252	0	4	1013	11975	1	1	negative regulation of feeding behavior		no	biological_process	Abdominal-adipose
GO:2000251	0	9	1013	11970	1	1	positive regulation of actin cytoskeleton reorganization		no	biological_process	Abdominal-adipose
GO:2000257	2	16	1011	11963	0.415055	1	regulation of protein activation cascade	evm.model.chr16.360|evm.model.chr34.111	no	biological_process	Abdominal-adipose
GO:2000256	0	2	1013	11977	1	1	positive regulation of male germ cell proliferation		no	biological_process	Abdominal-adipose
GO:2000255	0	1	1013	11978	1	1	negative regulation of male germ cell proliferation		no	biological_process	Abdominal-adipose
GO:2000254	0	3	1013	11976	1	1	regulation of male germ cell proliferation		no	biological_process	Abdominal-adipose
GO:0071477	0	1	1013	11978	1	1	cellular hypotonic salinity response		no	biological_process	Abdominal-adipose
GO:0008105	1	17	1012	11962	0.768277	1	asymmetric protein localization	evm.model.chr18.116	no	biological_process	Abdominal-adipose
GO:0008104	103	1208	910	10771	0.483008	1	protein localization	evm.model.chr18.116|evm.model.chr33.61|evm.model.ctg1154.10|evm.model.chr28.262|evm.model.chr7.358|evm.model.chr30.333|evm.model.chr2.1303|evm.model.chr3.1973|evm.model.chr37.276|evm.model.chr30.469|evm.model.chr36.270|evm.model.chr1.2090|evm.model.chr9.1185|evm.model.chr10.1056|evm.model.chr24.389|evm.model.chr1.689|evm.model.chr21.427|evm.model.chr37.18|evm.model.chr15.757|evm.model.chr14.132|e…	no	biological_process	Abdominal-adipose
GO:0018199	0	2	1013	11977	1	1	peptidyl-glutamine modification		no	biological_process	Abdominal-adipose
GO:0018198	0	11	1013	11968	1	1	peptidyl-cysteine modification		no	biological_process	Abdominal-adipose
GO:0018197	0	2	1013	11977	1	1	peptidyl-aspartic acid modification		no	biological_process	Abdominal-adipose
GO:0018196	1	26	1012	11953	0.888542	1	peptidyl-asparagine modification	evm.model.chr4.1847	no	biological_process	Abdominal-adipose
GO:0018195	1	9	1012	11970	0.556066	1	peptidyl-arginine modification	evm.model.chr15.770	no	biological_process	Abdominal-adipose
GO:0018194	0	1	1013	11978	1	1	peptidyl-alanine modification		no	biological_process	Abdominal-adipose
GO:0018193	51	509	962	11470	0.13611	1	peptidyl-amino acid modification	evm.model.chr27.462|evm.model.chr5.912|evm.model.chr29.126|evm.model.chr4.1847|evm.model.chr13.61|evm.model.chr25.559|evm.model.chr14.419|evm.model.chr5.330|evm.model.chr26.63|evm.model.chr10.322|evm.model.chr13.182|evm.model.chr25.543|evm.model.chr9.1049|evm.model.chr2.1876|evm.model.chr2.298|evm.model.chr10.844|evm.model.chr36.272|evm.model.chr4.1675|evm.model.chr10.391|evm.model.chr17.213|evm.…	no	biological_process	Abdominal-adipose
GO:0018191	0	1	1013	11978	1	1	peptidyl-serine octanoylation		no	biological_process	Abdominal-adipose
GO:0018190	0	1	1013	11978	1	1	protein octanoylation		no	biological_process	Abdominal-adipose
GO:0033239	0	2	1013	11977	1	1	negative regulation of cellular amine metabolic process		no	biological_process	Abdominal-adipose
GO:0033238	3	20	1010	11959	0.265069	1	regulation of cellular amine metabolic process	evm.model.chr22.228|evm.model.chr18.565|evm.model.chr37.403	no	biological_process	Abdominal-adipose
GO:0033235	1	9	1012	11970	0.556066	1	positive regulation of protein sumoylation	evm.model.chr18.237	no	biological_process	Abdominal-adipose
GO:0033234	1	1	1012	11978	0.149868	1	negative regulation of protein sumoylation	evm.model.chr5.32	no	biological_process	Abdominal-adipose
GO:0033540	0	7	1013	11972	1	1	fatty acid beta-oxidation using acyl-CoA oxidase		no	biological_process	Abdominal-adipose
GO:0033233	2	10	1011	11969	0.239366	1	regulation of protein sumoylation	evm.model.chr18.237|evm.model.chr5.32	no	biological_process	Abdominal-adipose
GO:0070861	0	11	1013	11968	1	1	regulation of protein exit from endoplasmic reticulum		no	biological_process	Abdominal-adipose
GO:0070863	0	4	1013	11975	1	1	positive regulation of protein exit from endoplasmic reticulum		no	biological_process	Abdominal-adipose
GO:0070862	0	4	1013	11975	1	1	negative regulation of protein exit from endoplasmic reticulum		no	biological_process	Abdominal-adipose
GO:1901382	1	0	1012	11979	0.0779711	1	regulation of chorionic trophoblast cell proliferation	evm.model.chr7.1106	no	biological_process	Abdominal-adipose
GO:0051963	5	53	1008	11926	0.476321	1	regulation of synapse assembly	evm.model.chr10.1056|evm.model.chr21.427|evm.model.chr37.18|evm.model.chr23.316|evm.model.chr5.644	no	biological_process	Abdominal-adipose
GO:0061218	0	3	1013	11976	1	1	negative regulation of mesonephros development		no	biological_process	Abdominal-adipose
GO:0018315	0	1	1013	11978	1	1	molybdenum incorporation into molybdenum-molybdopterin complex		no	biological_process	Abdominal-adipose
GO:0051962	26	289	987	11690	0.410189	1	positive regulation of nervous system development	evm.model.chr33.61|evm.model.chr30.223|evm.model.chr10.1056|evm.model.chr21.427|evm.model.chr37.18|evm.model.chr13.811|evm.model.ctg2558.1|evm.model.chr2.298|evm.model.chr3.459|evm.model.chr5.644|evm.model.chr9.640|evm.model.chr14.534|evm.model.chr12.554|evm.model.chr30.551|evm.model.chr6.285|evm.model.chr29.485|evm.model.chr5.32|evm.model.chr29.378|evm.model.chr12.872|evm.model.chr7.481|evm.mode…	no	biological_process	Abdominal-adipose
GO:0061213	0	8	1013	11971	1	1	positive regulation of mesonephros development		no	biological_process	Abdominal-adipose
GO:0034014	1	1	1012	11978	0.149868	1	response to triglyceride	evm.model.ctg1267.2	no	biological_process	Abdominal-adipose
GO:0061217	0	10	1013	11969	1	1	regulation of mesonephros development		no	biological_process	Abdominal-adipose
GO:0060398	1	1	1012	11978	0.149868	1	regulation of growth hormone receptor signaling pathway	evm.model.chr7.1026	no	biological_process	Abdominal-adipose
GO:0060399	1	1	1012	11978	0.149868	1	positive regulation of growth hormone receptor signaling pathway	evm.model.chr7.1026	no	biological_process	Abdominal-adipose
GO:1902932	0	12	1013	11967	1	1	positive regulation of alcohol biosynthetic process		no	biological_process	Abdominal-adipose
GO:0060396	0	2	1013	11977	1	1	growth hormone receptor signaling pathway		no	biological_process	Abdominal-adipose
GO:0048211	0	2	1013	11977	1	1	Golgi vesicle docking		no	biological_process	Abdominal-adipose
GO:0048210	0	1	1013	11978	1	1	Golgi vesicle fusion to target membrane		no	biological_process	Abdominal-adipose
GO:0048213	0	2	1013	11977	1	1	Golgi vesicle prefusion complex stabilization		no	biological_process	Abdominal-adipose
GO:0060397	0	6	1013	11973	1	1	JAK-STAT cascade involved in growth hormone signaling pathway		no	biological_process	Abdominal-adipose
GO:1902031	0	4	1013	11975	1	1	regulation of NADP metabolic process		no	biological_process	Abdominal-adipose
GO:1902033	0	5	1013	11974	1	1	regulation of hematopoietic stem cell proliferation		no	biological_process	Abdominal-adipose
GO:0048219	0	4	1013	11975	1	1	inter-Golgi cisterna vesicle-mediated transport		no	biological_process	Abdominal-adipose
GO:1902037	1	2	1012	11977	0.216164	1	negative regulation of hematopoietic stem cell differentiation	evm.model.chr7.481	no	biological_process	Abdominal-adipose
GO:1902036	1	5	1012	11974	0.385637	1	regulation of hematopoietic stem cell differentiation	evm.model.chr7.481	no	biological_process	Abdominal-adipose
GO:0070171	0	2	1013	11977	1	1	negative regulation of tooth mineralization		no	biological_process	Abdominal-adipose
GO:0036058	0	1	1013	11978	1	1	filtration diaphragm assembly		no	biological_process	Abdominal-adipose
GO:0048534	9	106	1004	11873	0.545708	1	hematopoietic or lymphoid organ development	evm.model.chr13.61|evm.model.chr6.636|evm.model.chr14.59|evm.model.chr14.596|evm.model.chr27.574|evm.model.chr4.61|evm.model.chr5.32|evm.model.chr23.246|evm.model.chr1.961	no	biological_process	Abdominal-adipose
GO:0048535	1	7	1012	11972	0.477751	1	lymph node development	evm.model.chr14.596	no	biological_process	Abdominal-adipose
GO:0048536	3	24	1010	11955	0.352821	1	spleen development	evm.model.chr14.59|evm.model.chr14.596|evm.model.chr4.61	no	biological_process	Abdominal-adipose
GO:0048537	0	4	1013	11975	1	1	mucosal-associated lymphoid tissue development		no	biological_process	Abdominal-adipose
GO:2000609	0	3	1013	11976	1	1	regulation of thyroid hormone generation		no	biological_process	Abdominal-adipose
GO:0048532	4	13	1009	11966	0.0385524	1	anatomical structure arrangement	evm.model.ctg1623.1|evm.model.chr7.405|evm.model.chr25.399|evm.model.chr3.111	no	biological_process	Abdominal-adipose
GO:2000359	0	3	1013	11976	1	1	regulation of binding of sperm to zona pellucida		no	biological_process	Abdominal-adipose
GO:2000606	0	1	1013	11978	1	1	regulation of cell proliferation involved in mesonephros development		no	biological_process	Abdominal-adipose
GO:2000607	0	1	1013	11978	1	1	negative regulation of cell proliferation involved in mesonephros development		no	biological_process	Abdominal-adipose
GO:2000352	4	14	1009	11965	0.0466045	1	negative regulation of endothelial cell apoptotic process	evm.model.chr35.177|evm.model.chr7.481|evm.model.chr8.1078|evm.model.chr5.688	no	biological_process	Abdominal-adipose
GO:2000353	1	11	1012	11968	0.622647	1	positive regulation of endothelial cell apoptotic process	evm.model.chr22.203	no	biological_process	Abdominal-adipose
GO:2000350	1	1	1012	11978	0.149868	1	positive regulation of CD40 signaling pathway	evm.model.chr34.233	no	biological_process	Abdominal-adipose
GO:2000351	5	25	1008	11954	0.0799366	1	regulation of endothelial cell apoptotic process	evm.model.chr22.203|evm.model.chr35.177|evm.model.chr7.481|evm.model.chr8.1078|evm.model.chr5.688	no	biological_process	Abdominal-adipose
GO:0032530	0	13	1013	11966	1	1	regulation of microvillus organization		no	biological_process	Abdominal-adipose
GO:0032532	0	6	1013	11973	1	1	regulation of microvillus length		no	biological_process	Abdominal-adipose
GO:0032535	18	180	995	11799	0.282321	1	regulation of cellular component size	evm.model.chr20.400|evm.model.chr7.358|evm.model.chr30.333|evm.model.chr10.322|evm.model.chr24.247|evm.model.chr5.644|evm.model.chr18.199|evm.model.chr19.775|evm.model.chr9.640|evm.model.chr4.985|evm.model.chr1.2335|evm.model.chr7.420|evm.model.chr26.72|evm.model.chr7.359|evm.model.chr10.125|evm.model.chr25.399|evm.model.chr8.1078|evm.model.chr29.303	no	biological_process	Abdominal-adipose
GO:0032534	0	7	1013	11972	1	1	regulation of microvillus assembly		no	biological_process	Abdominal-adipose
GO:0032536	1	7	1012	11972	0.477751	1	regulation of cell projection size	evm.model.chr4.985	no	biological_process	Abdominal-adipose
GO:1900121	0	7	1013	11972	1	1	negative regulation of receptor binding		no	biological_process	Abdominal-adipose
GO:0001574	1	18	1012	11961	0.78637	1	ganglioside biosynthetic process	evm.model.chr19.252	no	biological_process	Abdominal-adipose
GO:0001573	1	26	1012	11953	0.888542	1	ganglioside metabolic process	evm.model.chr19.252	no	biological_process	Abdominal-adipose
GO:0043282	0	1	1013	11978	1	1	pharyngeal muscle development		no	biological_process	Abdominal-adipose
GO:0001570	9	40	1004	11939	0.0123912	1	vasculogenesis	evm.model.chr14.821|evm.model.ctg2064.1|evm.model.chr9.87|evm.model.chr11.1291|evm.model.chr13.1179|evm.model.chr11.610|evm.model.chr2.1885|evm.model.chr29.485|evm.model.chr5.32	no	biological_process	Abdominal-adipose
GO:1901386	0	3	1013	11976	1	1	negative regulation of voltage-gated calcium channel activity		no	biological_process	Abdominal-adipose
GO:0001579	0	2	1013	11977	1	1	medium-chain fatty acid transport		no	biological_process	Abdominal-adipose
GO:0001578	2	39	1011	11940	0.840279	1	microtubule bundle formation	evm.model.chr12.554|evm.model.chr7.725	no	biological_process	Abdominal-adipose
GO:1900122	0	2	1013	11977	1	1	positive regulation of receptor binding		no	biological_process	Abdominal-adipose
GO:0010841	0	2	1013	11977	1	1	positive regulation of circadian sleep/wake cycle, wakefulness		no	biological_process	Abdominal-adipose
GO:0006406	4	57	1009	11922	0.71069	1	mRNA export from nucleus	evm.model.chr16.342|evm.model.chr14.580|evm.model.chr7.159|evm.model.chr29.353	no	biological_process	Abdominal-adipose
GO:0006407	0	1	1013	11978	1	1	rRNA export from nucleus		no	biological_process	Abdominal-adipose
GO:0006404	0	2	1013	11977	1	1	RNA import into nucleus		no	biological_process	Abdominal-adipose
GO:0006405	4	65	1009	11914	0.796537	1	RNA export from nucleus	evm.model.chr16.342|evm.model.chr14.580|evm.model.chr7.159|evm.model.chr29.353	no	biological_process	Abdominal-adipose
GO:0006402	11	87	1002	11892	0.14061	1	mRNA catabolic process	evm.model.chr16.319|evm.model.ctg479.8|evm.model.chr14.596|evm.model.chr11.670|evm.model.chr14.580|evm.model.chr5.951|evm.model.chr21.240|evm.model.chr23.742|evm.model.chr36.225|evm.model.chr34.17|evm.model.chr24.619	no	biological_process	Abdominal-adipose
GO:0006403	0	12	1013	11967	1	1	RNA localization		no	biological_process	Abdominal-adipose
GO:0006400	4	48	1009	11931	0.585772	1	tRNA modification	evm.model.chr14.355|evm.model.chr24.508|evm.model.chr35.405|evm.model.chr18.739	no	biological_process	Abdominal-adipose
GO:0006401	13	102	1000	11877	0.111916	1	RNA catabolic process	evm.model.chr1.2609|evm.model.chr16.319|evm.model.ctg479.8|evm.model.chr14.596|evm.model.chr11.670|evm.model.chr14.580|evm.model.chr5.951|evm.model.chr21.240|evm.model.chr12.883|evm.model.chr23.742|evm.model.chr36.225|evm.model.chr34.17|evm.model.chr24.619	no	biological_process	Abdominal-adipose
GO:1900126	0	6	1013	11973	1	1	negative regulation of hyaluronan biosynthetic process		no	biological_process	Abdominal-adipose
GO:0006408	0	2	1013	11977	1	1	snRNA export from nucleus		no	biological_process	Abdominal-adipose
GO:0006409	2	19	1011	11960	0.495451	1	tRNA export from nucleus	evm.model.chr7.159|evm.model.chr29.353	no	biological_process	Abdominal-adipose
GO:0052309	0	7	1013	11972	1	1	negative regulation by organism of innate immune response in other organism involved in symbiotic interaction		no	biological_process	Abdominal-adipose
GO:0052306	0	7	1013	11972	1	1	modulation by organism of innate immune response in other organism involved in symbiotic interaction		no	biological_process	Abdominal-adipose
GO:0052652	1	22	1012	11957	0.845685	1	cyclic purine nucleotide metabolic process	evm.model.chr2.1885	no	biological_process	Abdominal-adipose
GO:0052302	1	0	1012	11979	0.0779711	1	modulation by organism of defense-related nitric oxide production in other organism involved in symbiotic interaction	evm.model.chr10.871	no	biological_process	Abdominal-adipose
GO:0001757	1	3	1012	11976	0.277295	1	somite specification	evm.model.ctg1581.2	no	biological_process	Abdominal-adipose
GO:0001756	2	32	1011	11947	0.755145	1	somitogenesis	evm.model.chr5.912|evm.model.chr3.1348	no	biological_process	Abdominal-adipose
GO:0001755	2	45	1011	11934	0.890851	1	neural crest cell migration	evm.model.chr7.405|evm.model.chr8.1078	no	biological_process	Abdominal-adipose
GO:0033227	0	4	1013	11975	1	1	dsRNA transport		no	biological_process	Abdominal-adipose
GO:0001759	1	6	1012	11973	0.433562	1	organ induction	evm.model.chr5.32	no	biological_process	Abdominal-adipose
GO:0051708	0	5	1013	11974	1	1	intracellular protein transport in other organism involved in symbiotic interaction		no	biological_process	Abdominal-adipose
GO:0001712	0	1	1013	11978	1	1	ectodermal cell fate commitment		no	biological_process	Abdominal-adipose
GO:0033008	0	7	1013	11972	1	1	positive regulation of mast cell activation involved in immune response		no	biological_process	Abdominal-adipose
GO:0033002	2	9	1011	11970	0.20966	1	muscle cell proliferation	evm.model.chr29.485|evm.model.chr29.464	no	biological_process	Abdominal-adipose
GO:0033003	1	20	1012	11959	0.818431	1	regulation of mast cell activation	evm.model.chr28.427	no	biological_process	Abdominal-adipose
GO:0033006	0	16	1013	11963	1	1	regulation of mast cell activation involved in immune response		no	biological_process	Abdominal-adipose
GO:0033007	0	4	1013	11975	1	1	negative regulation of mast cell activation involved in immune response		no	biological_process	Abdominal-adipose
GO:0033004	1	5	1012	11974	0.385637	1	negative regulation of mast cell activation	evm.model.chr28.427	no	biological_process	Abdominal-adipose
GO:0033005	0	9	1013	11970	1	1	positive regulation of mast cell activation		no	biological_process	Abdominal-adipose
GO:0070432	0	3	1013	11976	1	1	regulation of nucleotide-binding oligomerization domain containing 2 signaling pathway		no	biological_process	Abdominal-adipose
GO:0070433	0	3	1013	11976	1	1	negative regulation of nucleotide-binding oligomerization domain containing 2 signaling pathway		no	biological_process	Abdominal-adipose
GO:0070431	0	3	1013	11976	1	1	nucleotide-binding oligomerization domain containing 2 signaling pathway		no	biological_process	Abdominal-adipose
GO:0045472	0	3	1013	11976	1	1	response to ether		no	biological_process	Abdominal-adipose
GO:1902979	0	1	1013	11978	1	1	mitotic DNA replication termination		no	biological_process	Abdominal-adipose
GO:1903551	1	6	1012	11973	0.433562	1	regulation of extracellular exosome assembly	evm.model.chr2.1094	no	biological_process	Abdominal-adipose
GO:1903553	0	5	1013	11974	1	1	positive regulation of extracellular exosome assembly		no	biological_process	Abdominal-adipose
GO:1903555	7	57	1006	11922	0.229792	1	regulation of tumor necrosis factor superfamily cytokine production	evm.model.chr10.871|evm.model.ctg630.12|evm.model.chr5.1243|evm.model.chr21.161|evm.model.chr12.457|evm.model.chr29.492|evm.model.chr6.507	no	biological_process	Abdominal-adipose
GO:0007098	0	3	1013	11976	1	1	centrosome cycle		no	biological_process	Abdominal-adipose
GO:1903557	5	31	1008	11948	0.145351	1	positive regulation of tumor necrosis factor superfamily cytokine production	evm.model.chr10.871|evm.model.chr5.1243|evm.model.chr21.161|evm.model.chr29.492|evm.model.chr6.507	no	biological_process	Abdominal-adipose
GO:1903556	2	25	1011	11954	0.633504	1	negative regulation of tumor necrosis factor superfamily cytokine production	evm.model.ctg630.12|evm.model.chr12.457	no	biological_process	Abdominal-adipose
GO:0095500	1	9	1012	11970	0.556066	1	acetylcholine receptor signaling pathway	evm.model.chr10.1313	no	biological_process	Abdominal-adipose
GO:1903273	0	1	1013	11978	1	1	regulation of sodium ion export		no	biological_process	Abdominal-adipose
GO:0070389	0	3	1013	11976	1	1	chaperone cofactor-dependent protein refolding		no	biological_process	Abdominal-adipose
GO:0070384	0	2	1013	11977	1	1	Harderian gland development		no	biological_process	Abdominal-adipose
GO:0031076	0	5	1013	11974	1	1	embryonic camera-type eye development		no	biological_process	Abdominal-adipose
GO:0070383	0	1	1013	11978	1	1	DNA cytosine deamination		no	biological_process	Abdominal-adipose
GO:0010452	0	5	1013	11974	1	1	histone H3-K36 methylation		no	biological_process	Abdominal-adipose
GO:0010453	3	15	1010	11964	0.161071	1	regulation of cell fate commitment	evm.model.chr11.1291|evm.model.chr35.348|evm.model.chr5.522	no	biological_process	Abdominal-adipose
GO:0010457	2	5	1011	11974	0.0980893	1	centriole-centriole cohesion	evm.model.chr12.378|evm.model.chr26.567	no	biological_process	Abdominal-adipose
GO:0010454	2	7	1011	11972	0.151789	1	negative regulation of cell fate commitment	evm.model.chr11.1291|evm.model.chr5.522	no	biological_process	Abdominal-adipose
GO:0071027	0	9	1013	11970	1	1	nuclear RNA surveillance		no	biological_process	Abdominal-adipose
GO:0010458	1	10	1012	11969	0.590707	1	exit from mitosis	evm.model.chr7.725	no	biological_process	Abdominal-adipose
GO:0010459	0	4	1013	11975	1	1	negative regulation of heart rate		no	biological_process	Abdominal-adipose
GO:0097553	2	18	1011	11961	0.469424	1	calcium ion transmembrane import into cytosol	evm.model.chr10.322|evm.model.chr21.161	no	biological_process	Abdominal-adipose
GO:1903275	0	1	1013	11978	1	1	positive regulation of sodium ion export		no	biological_process	Abdominal-adipose
GO:0075528	0	8	1013	11971	1	1	modulation by virus of host immune response		no	biological_process	Abdominal-adipose
GO:0075522	0	4	1013	11975	1	1	IRES-dependent viral translational initiation		no	biological_process	Abdominal-adipose
GO:0002720	4	16	1009	11963	0.0652743	1	positive regulation of cytokine production involved in immune response	evm.model.chr19.411|evm.model.chr10.871|evm.model.chr12.1586|evm.model.ctg1541.2	no	biological_process	Abdominal-adipose
GO:0002727	0	1	1013	11978	1	1	regulation of natural killer cell cytokine production		no	biological_process	Abdominal-adipose
GO:0002726	2	8	1011	11971	0.180373	1	positive regulation of T cell cytokine production	evm.model.chr19.411|evm.model.chr12.1586	no	biological_process	Abdominal-adipose
GO:0075525	0	5	1013	11974	1	1	viral translational termination-reinitiation		no	biological_process	Abdominal-adipose
GO:0002724	3	8	1010	11971	0.048582	1	regulation of T cell cytokine production	evm.model.chr19.411|evm.model.ctg630.12|evm.model.chr12.1586	no	biological_process	Abdominal-adipose
GO:0021830	0	3	1013	11976	1	1	interneuron migration from the subpallium to the cortex		no	biological_process	Abdominal-adipose
GO:0021831	1	0	1012	11979	0.0779711	1	embryonic olfactory bulb interneuron precursor migration	evm.model.chr25.399	no	biological_process	Abdominal-adipose
GO:0051938	0	3	1013	11976	1	1	L-glutamate import		no	biological_process	Abdominal-adipose
GO:0051939	0	1	1013	11978	1	1	gamma-aminobutyric acid import		no	biological_process	Abdominal-adipose
GO:0060327	0	4	1013	11975	1	1	cytoplasmic actin-based contraction involved in cell motility		no	biological_process	Abdominal-adipose
GO:0060326	12	80	1001	11899	0.0533125	1	cell chemotaxis	evm.model.chr6.636|evm.model.chr22.325|evm.model.chr33.374|evm.model.ctg630.12|evm.model.chr9.640|evm.model.chr30.294|evm.model.chr30.551|evm.model.chr21.161|evm.model.ctg591.2|evm.model.ctg357.18|evm.model.chr25.399|evm.model.chr8.1078	no	biological_process	Abdominal-adipose
GO:0051934	0	2	1013	11977	1	1	catecholamine uptake involved in synaptic transmission		no	biological_process	Abdominal-adipose
GO:0060324	0	8	1013	11971	1	1	face development		no	biological_process	Abdominal-adipose
GO:0060323	0	3	1013	11976	1	1	head morphogenesis		no	biological_process	Abdominal-adipose
GO:0051933	0	1	1013	11978	1	1	amino acid neurotransmitter reuptake		no	biological_process	Abdominal-adipose
GO:0051930	1	16	1012	11963	0.748654	1	regulation of sensory perception of pain	evm.model.chr21.161	no	biological_process	Abdominal-adipose
GO:0051931	1	17	1012	11962	0.768277	1	regulation of sensory perception	evm.model.chr21.161	no	biological_process	Abdominal-adipose
GO:1901162	0	3	1013	11976	1	1	primary amino compound biosynthetic process		no	biological_process	Abdominal-adipose
GO:1901163	2	3	1011	11976	0.0518249	1	regulation of trophoblast cell migration	evm.model.chr7.1106|evm.model.chr38.35	no	biological_process	Abdominal-adipose
GO:1901160	0	12	1013	11967	1	1	primary amino compound metabolic process		no	biological_process	Abdominal-adipose
GO:1901166	1	2	1012	11977	0.216164	1	neural crest cell migration involved in autonomic nervous system development	evm.model.chr7.405	no	biological_process	Abdominal-adipose
GO:0046209	0	10	1013	11969	1	1	nitric oxide metabolic process		no	biological_process	Abdominal-adipose
GO:1901164	1	1	1012	11978	0.149868	1	negative regulation of trophoblast cell migration	evm.model.chr7.1106	no	biological_process	Abdominal-adipose
GO:1901165	1	2	1012	11977	0.216164	1	positive regulation of trophoblast cell migration	evm.model.chr38.35	no	biological_process	Abdominal-adipose
GO:0050885	6	32	1007	11947	0.0717511	1	neuromuscular process controlling balance	evm.model.chr19.613|evm.model.chr3.1981|evm.model.chr19.616|evm.model.chr21.612|evm.model.chr19.612|evm.model.chr16.624	no	biological_process	Abdominal-adipose
GO:0050884	0	5	1013	11974	1	1	neuromuscular process controlling posture		no	biological_process	Abdominal-adipose
GO:0046755	1	10	1012	11969	0.590707	1	viral budding	evm.model.chr2.1094	no	biological_process	Abdominal-adipose
GO:0050881	1	5	1012	11974	0.385637	1	musculoskeletal movement	evm.model.chr16.624	no	biological_process	Abdominal-adipose
GO:0050880	8	76	1005	11903	0.331418	1	regulation of blood vessel size	evm.model.chr1.689|evm.model.chr37.18|evm.model.chr33.374|evm.model.chr24.420|evm.model.chr24.29|evm.model.chr2.1885|evm.model.chr20.554|evm.model.chr32.13	no	biological_process	Abdominal-adipose
GO:0050883	0	1	1013	11978	1	1	musculoskeletal movement, spinal reflex action		no	biological_process	Abdominal-adipose
GO:0050882	0	3	1013	11976	1	1	voluntary musculoskeletal movement		no	biological_process	Abdominal-adipose
GO:0048548	0	5	1013	11974	1	1	regulation of pinocytosis		no	biological_process	Abdominal-adipose
GO:1904412	0	1	1013	11978	1	1	regulation of cardiac ventricle development		no	biological_process	Abdominal-adipose
GO:1904415	2	4	1011	11975	0.0737868	1	regulation of xenophagy	evm.model.chr10.871|evm.model.chr3.1169	no	biological_process	Abdominal-adipose
GO:1904414	0	1	1013	11978	1	1	positive regulation of cardiac ventricle development		no	biological_process	Abdominal-adipose
GO:1904417	2	4	1011	11975	0.0737868	1	positive regulation of xenophagy	evm.model.chr10.871|evm.model.chr3.1169	no	biological_process	Abdominal-adipose
GO:0043523	8	116	1005	11863	0.760403	1	regulation of neuron apoptotic process	evm.model.chr1.1330|evm.model.chr7.539|evm.model.ctg2558.1|evm.model.chr5.1136|evm.model.ctg1623.1|evm.model.chr21.161|evm.model.chr5.32|evm.model.chr29.150	no	biological_process	Abdominal-adipose
GO:0043520	0	1	1013	11978	1	1	regulation of myosin II filament assembly		no	biological_process	Abdominal-adipose
GO:0043524	4	80	1009	11899	0.901673	1	negative regulation of neuron apoptotic process	evm.model.chr1.1330|evm.model.chr7.539|evm.model.ctg2558.1|evm.model.chr5.1136	no	biological_process	Abdominal-adipose
GO:0043525	3	30	1010	11949	0.480813	1	positive regulation of neuron apoptotic process	evm.model.ctg1623.1|evm.model.chr21.161|evm.model.chr5.32	no	biological_process	Abdominal-adipose
GO:0046645	0	1	1013	11978	1	1	positive regulation of gamma-delta T cell activation		no	biological_process	Abdominal-adipose
GO:0051683	0	5	1013	11974	1	1	establishment of Golgi localization		no	biological_process	Abdominal-adipose
GO:0051684	0	2	1013	11977	1	1	maintenance of Golgi location		no	biological_process	Abdominal-adipose
GO:0051685	0	1	1013	11978	1	1	maintenance of ER location		no	biological_process	Abdominal-adipose
GO:0035704	0	1	1013	11978	1	1	helper T cell chemotaxis		no	biological_process	Abdominal-adipose
GO:0044062	2	4	1011	11975	0.0737868	1	regulation of excretion	evm.model.chr36.145|evm.model.chr15.182	no	biological_process	Abdominal-adipose
GO:0016601	6	13	1007	11966	0.00247983	1	Rac protein signal transduction	evm.model.chr7.358|evm.model.chr22.325|evm.model.chr2.1234|evm.model.chr7.420|evm.model.chr7.359|evm.model.chr25.399	no	biological_process	Abdominal-adipose
GO:0003231	0	5	1013	11974	1	1	cardiac ventricle development		no	biological_process	Abdominal-adipose
GO:0090265	0	2	1013	11977	1	1	positive regulation of immune complex clearance by monocytes and macrophages		no	biological_process	Abdominal-adipose
GO:0090264	0	2	1013	11977	1	1	regulation of immune complex clearance by monocytes and macrophages		no	biological_process	Abdominal-adipose
GO:0090267	0	7	1013	11972	1	1	positive regulation of mitotic cell cycle spindle assembly checkpoint		no	biological_process	Abdominal-adipose
GO:0090266	0	13	1013	11966	1	1	regulation of mitotic cell cycle spindle assembly checkpoint		no	biological_process	Abdominal-adipose
GO:0090261	0	2	1013	11977	1	1	positive regulation of inclusion body assembly		no	biological_process	Abdominal-adipose
GO:0090260	0	1	1013	11978	1	1	negative regulation of retinal ganglion cell axon guidance		no	biological_process	Abdominal-adipose
GO:0090263	4	50	1009	11929	0.616079	1	positive regulation of canonical Wnt signaling pathway	evm.model.chr26.297|evm.model.chr18.565|evm.model.chr22.579|evm.model.chr37.403	no	biological_process	Abdominal-adipose
GO:0036290	0	2	1013	11977	1	1	protein trans-autophosphorylation		no	biological_process	Abdominal-adipose
GO:0036292	0	1	1013	11978	1	1	DNA rewinding		no	biological_process	Abdominal-adipose
GO:0036293	10	143	1003	11836	0.763508	1	response to decreased oxygen levels	evm.model.chr24.697|evm.model.chr25.559|evm.model.chr36.145|evm.model.chr10.322|evm.model.chr35.177|evm.model.chr35.196|evm.model.chr10.198|evm.model.chr9.640|evm.model.chr7.481|evm.model.chr25.73	no	biological_process	Abdominal-adipose
GO:0036294	4	61	1009	11918	0.756524	1	cellular response to decreased oxygen levels	evm.model.chr36.145|evm.model.chr10.322|evm.model.chr10.198|evm.model.chr7.481	no	biological_process	Abdominal-adipose
GO:0036295	1	2	1012	11977	0.216164	1	cellular response to increased oxygen levels	evm.model.chr13.182	no	biological_process	Abdominal-adipose
GO:0036296	1	6	1012	11973	0.433562	1	response to increased oxygen levels	evm.model.chr13.182	no	biological_process	Abdominal-adipose
GO:0036297	1	26	1012	11953	0.888542	1	interstrand cross-link repair	evm.model.chr25.867	no	biological_process	Abdominal-adipose
GO:0071353	1	22	1012	11957	0.845685	1	cellular response to interleukin-4	evm.model.chr24.700	no	biological_process	Abdominal-adipose
GO:0071354	0	9	1013	11970	1	1	cellular response to interleukin-6		no	biological_process	Abdominal-adipose
GO:0071356	6	58	1007	11921	0.382102	1	cellular response to tumor necrosis factor	evm.model.ctg716.3|evm.model.chr36.272|evm.model.chr30.329|evm.model.chr30.294|evm.model.chr21.161|evm.model.chr7.481	no	biological_process	Abdominal-adipose
GO:0071609	0	1	1013	11978	1	1	chemokine (C-C motif) ligand 5 production		no	biological_process	Abdominal-adipose
GO:0071359	2	5	1011	11974	0.0980893	1	cellular response to dsRNA	evm.model.chr25.840|evm.model.chr6.507	no	biological_process	Abdominal-adipose
GO:0071604	0	1	1013	11978	1	1	transforming growth factor beta production		no	biological_process	Abdominal-adipose
GO:0002184	0	1	1013	11978	1	1	cytoplasmic translational termination		no	biological_process	Abdominal-adipose
GO:0002183	0	8	1013	11971	1	1	cytoplasmic translational initiation		no	biological_process	Abdominal-adipose
GO:0071603	0	3	1013	11976	1	1	endothelial cell-cell adhesion		no	biological_process	Abdominal-adipose
GO:0071600	0	2	1013	11977	1	1	otic vesicle morphogenesis		no	biological_process	Abdominal-adipose
GO:1905097	0	4	1013	11975	1	1	regulation of guanyl-nucleotide exchange factor activity		no	biological_process	Abdominal-adipose
GO:0003059	0	1	1013	11978	1	1	positive regulation of the force of heart contraction by epinephrine		no	biological_process	Abdominal-adipose
GO:1905090	0	7	1013	11972	1	1	negative regulation of parkin-mediated mitophagy in response to mitochondrial depolarization		no	biological_process	Abdominal-adipose
GO:0003050	1	1	1012	11978	0.149868	1	regulation of systemic arterial blood pressure by atrial natriuretic peptide	evm.model.chr15.182	no	biological_process	Abdominal-adipose
GO:0003056	0	2	1013	11977	1	1	regulation of vascular smooth muscle contraction		no	biological_process	Abdominal-adipose
GO:0003057	0	2	1013	11977	1	1	regulation of the force of heart contraction by chemical signal		no	biological_process	Abdominal-adipose
GO:1905098	0	1	1013	11978	1	1	negative regulation of guanyl-nucleotide exchange factor activity		no	biological_process	Abdominal-adipose
GO:1905099	0	1	1013	11978	1	1	positive regulation of guanyl-nucleotide exchange factor activity		no	biological_process	Abdominal-adipose
GO:0072553	0	3	1013	11976	1	1	terminal button organization		no	biological_process	Abdominal-adipose
GO:0009751	0	1	1013	11978	1	1	response to salicylic acid		no	biological_process	Abdominal-adipose
GO:0009750	0	6	1013	11973	1	1	response to fructose		no	biological_process	Abdominal-adipose
GO:0009755	10	60	1003	11919	0.0440422	1	hormone-mediated signaling pathway	evm.model.chr3.1981|evm.model.chr30.520|evm.model.chr26.298|evm.model.chr19.294|evm.model.chr30.521|evm.model.chr12.707|evm.model.chr13.261|evm.model.chr1.2335|evm.model.chr22.121|evm.model.chr13.1332	no	biological_process	Abdominal-adipose
GO:0072554	0	1	1013	11978	1	1	blood vessel lumenization		no	biological_process	Abdominal-adipose
GO:0048752	0	4	1013	11975	1	1	semicircular canal morphogenesis		no	biological_process	Abdominal-adipose
GO:0048753	0	18	1013	11961	1	1	pigment granule organization		no	biological_process	Abdominal-adipose
GO:0048754	4	77	1009	11902	0.885581	1	branching morphogenesis of an epithelial tube	evm.model.chr18.751|evm.model.chr14.59|evm.model.chr29.485|evm.model.chr5.32	no	biological_process	Abdominal-adipose
GO:0048755	0	1	1013	11978	1	1	branching morphogenesis of a nerve		no	biological_process	Abdominal-adipose
GO:0048757	0	2	1013	11977	1	1	pigment granule maturation		no	biological_process	Abdominal-adipose
GO:0003084	0	3	1013	11976	1	1	positive regulation of systemic arterial blood pressure		no	biological_process	Abdominal-adipose
GO:1905320	0	1	1013	11978	1	1	regulation of mesenchymal stem cell migration		no	biological_process	Abdominal-adipose
GO:1905322	0	1	1013	11978	1	1	positive regulation of mesenchymal stem cell migration		no	biological_process	Abdominal-adipose
GO:0048880	0	2	1013	11977	1	1	sensory system development		no	biological_process	Abdominal-adipose
GO:0002097	1	10	1012	11969	0.590707	1	tRNA wobble base modification	evm.model.chr35.405	no	biological_process	Abdominal-adipose
GO:0071242	0	19	1013	11960	1	1	cellular response to ammonium ion		no	biological_process	Abdominal-adipose
GO:0002090	1	23	1012	11956	0.857738	1	regulation of receptor internalization	evm.model.chr3.459	no	biological_process	Abdominal-adipose
GO:0042475	2	39	1011	11940	0.840279	1	odontogenesis of dentin-containing tooth	evm.model.chr7.539|evm.model.chr5.32	no	biological_process	Abdominal-adipose
GO:0002092	1	17	1012	11962	0.768277	1	positive regulation of receptor internalization	evm.model.chr3.459	no	biological_process	Abdominal-adipose
GO:0072224	0	1	1013	11978	1	1	metanephric glomerulus development		no	biological_process	Abdominal-adipose
GO:0072595	3	50	1010	11929	0.793007	1	maintenance of protein localization in organelle	evm.model.chr1.2306|evm.model.chr23.657|evm.model.chr1.2305	no	biological_process	Abdominal-adipose
GO:0006081	5	47	1008	11932	0.382134	1	cellular aldehyde metabolic process	evm.model.chr30.472|evm.model.chr23.77|evm.model.chr15.1074|evm.model.chr2.1150|evm.model.chr2.1231	no	biological_process	Abdominal-adipose
GO:0060577	0	1	1013	11978	1	1	pulmonary vein morphogenesis		no	biological_process	Abdominal-adipose
GO:0072593	4	60	1009	11919	0.745621	1	reactive oxygen species metabolic process	evm.model.chr26.62|evm.model.chr22.182|evm.model.chr20.554|evm.model.chr30.54	no	biological_process	Abdominal-adipose
GO:0045617	0	5	1013	11974	1	1	negative regulation of keratinocyte differentiation		no	biological_process	Abdominal-adipose
GO:0033216	0	4	1013	11975	1	1	ferric iron import		no	biological_process	Abdominal-adipose
GO:0070849	4	24	1009	11955	0.170426	1	response to epidermal growth factor	evm.model.chr8.90|evm.model.chr30.329|evm.model.chr20.554|evm.model.chr20.553	no	biological_process	Abdominal-adipose
GO:0070848	13	157	1000	11822	0.571034	1	response to growth factor	evm.model.chr8.90|evm.model.chr1.689|evm.model.ctg2558.1|evm.model.chr3.459|evm.model.chr30.329|evm.model.chr6.285|evm.model.chr20.554|evm.model.chr29.485|evm.model.chr5.32|evm.model.chr29.378|evm.model.chr35.337|evm.model.chr32.288|evm.model.chr20.553	no	biological_process	Abdominal-adipose
GO:0009791	3	52	1010	11927	0.813378	1	post-embryonic development	evm.model.chr1.1687|evm.model.chr16.624|evm.model.chr15.643	no	biological_process	Abdominal-adipose
GO:0033211	0	5	1013	11974	1	1	adiponectin-activated signaling pathway		no	biological_process	Abdominal-adipose
GO:0033210	0	9	1013	11970	1	1	leptin-mediated signaling pathway		no	biological_process	Abdominal-adipose
GO:0070842	0	2	1013	11977	1	1	aggresome assembly		no	biological_process	Abdominal-adipose
GO:0070841	0	2	1013	11977	1	1	inclusion body assembly		no	biological_process	Abdominal-adipose
GO:0009790	18	154	995	11825	0.122984	1	embryo development	evm.model.chr7.358|evm.model.chr37.276|evm.model.chr14.821|evm.model.chr28.429|evm.model.chr9.87|evm.model.chr21.375|evm.model.chr30.329|evm.model.chr28.428|evm.model.chr19.708|evm.model.chr29.184|evm.model.chr11.610|evm.model.chr29.485|evm.model.chr5.32|evm.model.chr4.924|evm.model.chr33.204|evm.model.chr29.464|evm.model.chr7.359|evm.model.chr38.35	no	biological_process	Abdominal-adipose
GO:0008593	7	48	1006	11931	0.133983	1	regulation of Notch signaling pathway	evm.model.chr1.689|evm.model.chr13.811|evm.model.chr7.539|evm.model.chr29.485|evm.model.chr12.872|evm.model.chr9.53|evm.model.chr2.1372	no	biological_process	Abdominal-adipose
GO:1902547	2	6	1011	11973	0.124235	1	regulation of cellular response to vascular endothelial growth factor stimulus	evm.model.chr9.732|evm.model.chr9.734	no	biological_process	Abdominal-adipose
GO:1902010	0	1	1013	11978	1	1	negative regulation of translation in response to endoplasmic reticulum stress		no	biological_process	Abdominal-adipose
GO:1902017	3	33	1010	11946	0.540261	1	regulation of cilium assembly	evm.model.chr19.727|evm.model.chr15.643|evm.model.chr21.404	no	biological_process	Abdominal-adipose
GO:1902019	0	5	1013	11974	1	1	regulation of cilium-dependent cell motility		no	biological_process	Abdominal-adipose
GO:1902018	0	10	1013	11969	1	1	negative regulation of cilium assembly		no	biological_process	Abdominal-adipose
GO:1902548	2	3	1011	11976	0.0518249	1	negative regulation of cellular response to vascular endothelial growth factor stimulus	evm.model.chr9.732|evm.model.chr9.734	no	biological_process	Abdominal-adipose
GO:0060916	1	0	1012	11979	0.0779711	1	mesenchymal cell proliferation involved in lung development	evm.model.chr5.32	no	biological_process	Abdominal-adipose
GO:0048239	0	1	1013	11978	1	1	negative regulation of DNA recombination at telomere		no	biological_process	Abdominal-adipose
GO:0048232	23	166	990	11813	0.0218259	1	male gamete generation	evm.model.chr4.1676|evm.model.chr13.61|evm.model.chr20.70|evm.model.chr30.516|evm.model.chr6.401|evm.model.chr15.467|evm.model.chr10.406|evm.model.chr4.1675|evm.model.chr14.169|evm.model.chr11.1291|evm.model.chr4.886|evm.model.chr19.727|evm.model.chr3.966|evm.model.chr7.1013|evm.model.chr26.9|evm.model.chr29.485|evm.model.ctg2663.5|evm.model.chr1.961|evm.model.ctg2547.5|evm.model.chr33.204|evm.mo…	no	biological_process	Abdominal-adipose
GO:0009838	0	5	1013	11974	1	1	abscission		no	biological_process	Abdominal-adipose
GO:0002415	0	1	1013	11978	1	1	immunoglobulin transcytosis in epithelial cells mediated by polymeric immunoglobulin receptor		no	biological_process	Abdominal-adipose
GO:0002414	0	1	1013	11978	1	1	immunoglobulin transcytosis in epithelial cells		no	biological_process	Abdominal-adipose
GO:0019800	0	4	1013	11975	1	1	peptide cross-linking via chondroitin 4-sulfate glycosaminoglycan		no	biological_process	Abdominal-adipose
GO:0061732	0	4	1013	11975	1	1	mitochondrial acetyl-CoA biosynthetic process from pyruvate		no	biological_process	Abdominal-adipose
GO:0019805	1	2	1012	11977	0.216164	1	quinolinate biosynthetic process	evm.model.ctg357.19	no	biological_process	Abdominal-adipose
GO:0019858	0	1	1013	11978	1	1	cytosine metabolic process		no	biological_process	Abdominal-adipose
GO:0030026	0	1	1013	11978	1	1	cellular manganese ion homeostasis		no	biological_process	Abdominal-adipose
GO:0030029	23	233	990	11746	0.268201	1	actin filament-based process	evm.model.chr24.776|evm.model.chr18.763|evm.model.chr9.317|evm.model.chr3.1973|evm.model.chr22.325|evm.model.chr19.380|evm.model.chr35.335|evm.model.chr36.272|evm.model.chr26.220|evm.model.chr9.539|evm.model.chr19.775|evm.model.ctg2839.2|evm.model.chr20.953|evm.model.chr3.1976|evm.model.chr5.1233|evm.model.chr35.474|evm.model.chr20.7|evm.model.chr35.333|evm.model.chr3.1491|evm.model.chr3.1975|evm…	no	biological_process	Abdominal-adipose
GO:0070291	0	1	1013	11978	1	1	N-acylethanolamine metabolic process		no	biological_process	Abdominal-adipose
GO:0036060	0	1	1013	11978	1	1	slit diaphragm assembly		no	biological_process	Abdominal-adipose
GO:0019857	0	3	1013	11976	1	1	5-methylcytosine metabolic process		no	biological_process	Abdominal-adipose
GO:0070159	0	1	1013	11978	1	1	mitochondrial threonyl-tRNA aminoacylation		no	biological_process	Abdominal-adipose
GO:0019856	0	8	1013	11971	1	1	pyrimidine nucleobase biosynthetic process		no	biological_process	Abdominal-adipose
GO:0039548	0	7	1013	11972	1	1	suppression by virus of host IRF3 activity		no	biological_process	Abdominal-adipose
GO:0000390	0	1	1013	11978	1	1	spliceosomal complex disassembly		no	biological_process	Abdominal-adipose
GO:0019730	2	17	1011	11962	0.442608	1	antimicrobial humoral response	evm.model.chr2.1885|evm.model.chr12.1202	no	biological_process	Abdominal-adipose
GO:0019731	2	17	1011	11962	0.442608	1	antibacterial humoral response	evm.model.chr2.1885|evm.model.chr12.1202	no	biological_process	Abdominal-adipose
GO:0044532	1	3	1012	11976	0.277295	1	modulation of apoptotic process in other organism	evm.model.chr9.537	no	biological_process	Abdominal-adipose
GO:0035212	0	1	1013	11978	1	1	cell competition in a multicellular organism		no	biological_process	Abdominal-adipose
GO:0010609	0	1	1013	11978	1	1	mRNA localization resulting in posttranscriptional regulation of gene expression		no	biological_process	Abdominal-adipose
GO:0010608	22	264	991	11715	0.559189	1	posttranscriptional regulation of gene expression	evm.model.ctg2516.8|evm.model.chr3.1833|evm.model.chr1.25|evm.model.chr14.596|evm.model.chr5.1136|evm.model.chr14.169|evm.model.chr14.580|evm.model.chr21.240|evm.model.chr5.440|evm.model.chr18.565|evm.model.chr16.624|evm.model.chr23.742|evm.model.chr20.554|evm.model.chr5.192|evm.model.chr29.464|evm.model.chr2.1558|evm.model.chr1.989|evm.model.chr37.403|evm.model.chr24.619|evm.model.chr32.288|evm.…	no	biological_process	Abdominal-adipose
GO:0010607	0	1	1013	11978	1	1	negative regulation of cytoplasmic mRNA processing body assembly		no	biological_process	Abdominal-adipose
GO:0010606	3	4	1010	11975	0.0130305	1	positive regulation of cytoplasmic mRNA processing body assembly	evm.model.ctg479.8|evm.model.chr21.240|evm.model.chr24.619	no	biological_process	Abdominal-adipose
GO:0010605	126	1240	887	10739	0.0231767	1	negative regulation of macromolecule metabolic process	evm.model.chr27.462|evm.model.chr24.813|evm.model.chr13.61|evm.model.chr26.34|evm.model.chr30.333|evm.model.chr21.425|evm.model.chr7.728|evm.model.chr35.416|evm.model.chr3.1833|evm.model.chr25.559|evm.model.chr10.1313|evm.model.chr30.223|evm.model.chr7.310|evm.model.chr2.1331|evm.model.chr1.689|evm.model.chr24.744|evm.model.chr3.1981|evm.model.chr2.1914|evm.model.chr13.58|evm.model.chr1.25|evm.mo…	no	biological_process	Abdominal-adipose
GO:0010604	170	1753	843	10226	0.0372704	1	positive regulation of macromolecule metabolic process	evm.model.chr18.116|evm.model.chr27.462|evm.model.chr4.424|evm.model.chr27.169|evm.model.chr13.788|evm.model.chr13.61|evm.model.chr22.757|evm.model.chr6.636|evm.model.chr35.275|evm.model.chr7.358|evm.model.chr5.13|evm.model.chr30.333|evm.model.chr21.425|evm.model.chr8.90|evm.model.chr3.1833|evm.model.chr25.559|evm.model.chr2.2119|evm.model.chr10.1313|evm.model.chr26.205|evm.model.chr22.325|evm.mo…	no	biological_process	Abdominal-adipose
GO:0010603	3	5	1010	11974	0.0196531	1	regulation of cytoplasmic mRNA processing body assembly	evm.model.ctg479.8|evm.model.chr21.240|evm.model.chr24.619	no	biological_process	Abdominal-adipose
GO:0006776	0	3	1013	11976	1	1	vitamin A metabolic process		no	biological_process	Abdominal-adipose
GO:0061049	1	5	1012	11974	0.385637	1	cell growth involved in cardiac muscle cell development	evm.model.chr6.504	no	biological_process	Abdominal-adipose
GO:0030799	6	72	1007	11907	0.574846	1	regulation of cyclic nucleotide metabolic process	evm.model.chr9.980|evm.model.chr35.487|evm.model.chr24.420|evm.model.chr30.551|evm.model.chr2.1885|evm.model.chr15.284	no	biological_process	Abdominal-adipose
GO:0061098	1	20	1012	11959	0.818431	1	positive regulation of protein tyrosine kinase activity	evm.model.chr37.410	no	biological_process	Abdominal-adipose
GO:0061099	2	14	1011	11965	0.35803	1	negative regulation of protein tyrosine kinase activity	evm.model.chr26.34|evm.model.chr37.410	no	biological_process	Abdominal-adipose
GO:0061097	2	38	1011	11941	0.830021	1	regulation of protein tyrosine kinase activity	evm.model.chr26.34|evm.model.chr37.410	no	biological_process	Abdominal-adipose
GO:0030970	0	9	1013	11970	1	1	retrograde protein transport, ER to cytosol		no	biological_process	Abdominal-adipose
GO:0099024	3	21	1010	11958	0.28689	1	plasma membrane invagination	evm.model.chr12.910|evm.model.chr34.233|evm.model.chr25.399	no	biological_process	Abdominal-adipose
GO:0006772	0	1	1013	11978	1	1	thiamine metabolic process		no	biological_process	Abdominal-adipose
GO:0000768	0	15	1013	11964	1	1	syncytium formation by plasma membrane fusion		no	biological_process	Abdominal-adipose
GO:0015807	2	27	1011	11952	0.672446	1	L-amino acid transport	evm.model.chr3.2168|evm.model.chr2.2294	no	biological_process	Abdominal-adipose
GO:0015804	1	17	1012	11962	0.768277	1	neutral amino acid transport	evm.model.ctg742.21	no	biological_process	Abdominal-adipose
GO:0015805	1	0	1012	11979	0.0779711	1	S-adenosyl-L-methionine transport	evm.model.chr18.588	no	biological_process	Abdominal-adipose
GO:0015802	0	8	1013	11971	1	1	basic amino acid transport		no	biological_process	Abdominal-adipose
GO:0015803	1	1	1012	11978	0.149868	1	branched-chain amino acid transport	evm.model.ctg742.21	no	biological_process	Abdominal-adipose
GO:1901379	3	52	1010	11927	0.813378	1	regulation of potassium ion transmembrane transport	evm.model.chr6.1151|evm.model.chr9.786|evm.model.chr26.254	no	biological_process	Abdominal-adipose
GO:0015801	0	2	1013	11977	1	1	aromatic amino acid transport		no	biological_process	Abdominal-adipose
GO:1901376	0	6	1013	11973	1	1	organic heteropentacyclic compound metabolic process		no	biological_process	Abdominal-adipose
GO:0015808	0	2	1013	11977	1	1	L-alanine transport		no	biological_process	Abdominal-adipose
GO:0015809	0	6	1013	11973	1	1	arginine transport		no	biological_process	Abdominal-adipose
GO:0034241	0	3	1013	11976	1	1	positive regulation of macrophage fusion		no	biological_process	Abdominal-adipose
GO:0051534	0	5	1013	11974	1	1	negative regulation of NFAT protein import into nucleus		no	biological_process	Abdominal-adipose
GO:0061043	0	2	1013	11977	1	1	regulation of vascular wound healing		no	biological_process	Abdominal-adipose
GO:0043153	1	12	1012	11967	0.652097	1	entrainment of circadian clock by photoperiod	evm.model.chr24.670	no	biological_process	Abdominal-adipose
GO:0007259	1	23	1012	11956	0.857738	1	JAK-STAT cascade	evm.model.chr7.92	no	biological_process	Abdominal-adipose
GO:0034242	1	0	1012	11979	0.0779711	1	negative regulation of syncytium formation by plasma membrane fusion	evm.model.chr9.539	no	biological_process	Abdominal-adipose
GO:0043154	1	34	1012	11945	0.941873	1	negative regulation of cysteine-type endopeptidase activity involved in apoptotic process	evm.model.chr9.537	no	biological_process	Abdominal-adipose
GO:0007250	3	10	1010	11969	0.0750101	1	activation of NF-kappaB-inducing kinase activity	evm.model.chr19.411|evm.model.chr12.1586|evm.model.chr6.507	no	biological_process	Abdominal-adipose
GO:0007252	2	4	1011	11975	0.0737868	1	I-kappaB phosphorylation	evm.model.chr10.871|evm.model.chr6.507	no	biological_process	Abdominal-adipose
GO:0007253	0	2	1013	11977	1	1	cytoplasmic sequestering of NF-kappaB		no	biological_process	Abdominal-adipose
GO:0071417	23	221	990	11758	0.198212	1	cellular response to organonitrogen compound	evm.model.chr24.697|evm.model.chr36.145|evm.model.chr13.182|evm.model.chr2.1588|evm.model.ctg2558.1|evm.model.chr10.406|evm.model.chr10.871|evm.model.chr16.236|evm.model.chr30.329|evm.model.chr18.199|evm.model.chr6.285|evm.model.chr34.233|evm.model.chr13.1042|evm.model.ctg1267.2|evm.model.chr20.554|evm.model.chr5.32|evm.model.chr29.378|evm.model.chr3.1217|evm.model.chr3.965|evm.model.chr29.150|ev…	no	biological_process	Abdominal-adipose
GO:0071140	0	2	1013	11977	1	1	resolution of mitotic recombination intermediates		no	biological_process	Abdominal-adipose
GO:0071415	1	10	1012	11969	0.590707	1	cellular response to purine-containing compound	evm.model.chr2.1588	no	biological_process	Abdominal-adipose
GO:0007257	1	19	1012	11960	0.803051	1	activation of JUN kinase activity	evm.model.chr22.203	no	biological_process	Abdominal-adipose
GO:0035428	0	5	1013	11974	1	1	hexose transmembrane transport		no	biological_process	Abdominal-adipose
GO:0034247	0	1	1013	11978	1	1	snoRNA splicing		no	biological_process	Abdominal-adipose
GO:0001829	0	6	1013	11973	1	1	trophectodermal cell differentiation		no	biological_process	Abdominal-adipose
GO:0035426	1	5	1012	11974	0.385637	1	extracellular matrix-cell signaling	evm.model.chr13.1179	no	biological_process	Abdominal-adipose
GO:0051025	0	1	1013	11978	1	1	negative regulation of immunoglobulin secretion		no	biological_process	Abdominal-adipose
GO:0031215	0	1	1013	11978	1	1	shell calcification		no	biological_process	Abdominal-adipose
GO:0031214	5	41	1008	11938	0.287456	1	biomineral tissue development	evm.model.chr1.689|evm.model.chr10.391|evm.model.chr16.48|evm.model.chr28.465|evm.model.chr1.2034	no	biological_process	Abdominal-adipose
GO:0019101	0	1	1013	11978	1	1	female somatic sex determination		no	biological_process	Abdominal-adipose
GO:0072148	1	3	1012	11976	0.277295	1	epithelial cell fate commitment	evm.model.chr29.485	no	biological_process	Abdominal-adipose
GO:0051028	7	100	1006	11879	0.738373	1	mRNA transport	evm.model.chr15.318|evm.model.chr16.342|evm.model.chr14.580|evm.model.chr30.373|evm.model.chr30.322|evm.model.chr7.159|evm.model.chr29.353	no	biological_process	Abdominal-adipose
GO:0072498	0	2	1013	11977	1	1	embryonic skeletal joint development		no	biological_process	Abdominal-adipose
GO:0016125	4	80	1009	11899	0.901673	1	sterol metabolic process	evm.model.chr8.207|evm.model.chr1.2464|evm.model.chr10.413|evm.model.chr14.1119	no	biological_process	Abdominal-adipose
GO:0016126	2	25	1011	11954	0.633504	1	sterol biosynthetic process	evm.model.chr1.2464|evm.model.chr14.1119	no	biological_process	Abdominal-adipose
GO:0001824	1	11	1012	11968	0.622647	1	blastocyst development	evm.model.ctg2547.5	no	biological_process	Abdominal-adipose
GO:0016128	0	1	1013	11978	1	1	phytosteroid metabolic process		no	biological_process	Abdominal-adipose
GO:0016129	0	1	1013	11978	1	1	phytosteroid biosynthetic process		no	biological_process	Abdominal-adipose
GO:0072143	1	1	1012	11978	0.149868	1	mesangial cell development	evm.model.chr29.485	no	biological_process	Abdominal-adipose
GO:0072144	1	1	1012	11978	0.149868	1	glomerular mesangial cell development	evm.model.chr29.485	no	biological_process	Abdominal-adipose
GO:0072049	0	4	1013	11975	1	1	comma-shaped body morphogenesis		no	biological_process	Abdominal-adipose
GO:0042060	5	48	1008	11931	0.398012	1	wound healing	evm.model.chr33.61|evm.model.chr6.636|evm.model.chr34.429|evm.model.chr20.554|evm.model.chr28.426	no	biological_process	Abdominal-adipose
GO:0007034	6	89	1007	11890	0.760244	1	vacuolar transport	evm.model.chr8.207|evm.model.chr30.333|evm.model.chr2.1094|evm.model.chr32.290|evm.model.chr18.759|evm.model.chr8.343	no	biological_process	Abdominal-adipose
GO:0051238	0	4	1013	11975	1	1	sequestering of metal ion		no	biological_process	Abdominal-adipose
GO:0002040	4	17	1009	11962	0.0758622	1	sprouting angiogenesis	evm.model.chr22.564|evm.model.chr9.732|evm.model.chr29.485|evm.model.chr9.734	no	biological_process	Abdominal-adipose
GO:0007030	8	84	1005	11895	0.428136	1	Golgi organization	evm.model.chr9.1185|evm.model.chr10.147|evm.model.chr1.2306|evm.model.chr14.13|evm.model.chr14.422|evm.model.chr1.2305|evm.model.chr7.725|evm.model.chr12.1504	no	biological_process	Abdominal-adipose
GO:0007031	1	14	1012	11965	0.704286	1	peroxisome organization	evm.model.chr1.2090	no	biological_process	Abdominal-adipose
GO:0007032	6	35	1007	11944	0.0962683	1	endosome organization	evm.model.chr7.358|evm.model.chr30.333|evm.model.chr19.379|evm.model.chr2.1094|evm.model.chr14.13|evm.model.chr7.359	no	biological_process	Abdominal-adipose
GO:0007033	7	96	1006	11883	0.701391	1	vacuole organization	evm.model.chr2.1094|evm.model.chr16.631|evm.model.chr14.1182|evm.model.chr23.778|evm.model.chr18.759|evm.model.chr25.379|evm.model.chr2.2113	no	biological_process	Abdominal-adipose
GO:0051231	0	2	1013	11977	1	1	spindle elongation		no	biological_process	Abdominal-adipose
GO:0051230	0	1	1013	11978	1	1	spindle disassembly		no	biological_process	Abdominal-adipose
GO:0051235	11	126	1002	11853	0.505452	1	maintenance of location	evm.model.chr15.467|evm.model.chr1.2306|evm.model.chr1.2335|evm.model.chr7.1106|evm.model.chr23.657|evm.model.chr32.290|evm.model.chr1.2305|evm.model.chr17.570|evm.model.chr17.630|evm.model.chr1.2034|evm.model.chr12.1398	no	biological_process	Abdominal-adipose
GO:0007039	0	2	1013	11977	1	1	protein catabolic process in the vacuole		no	biological_process	Abdominal-adipose
GO:0051236	7	118	1006	11861	0.864708	1	establishment of RNA localization	evm.model.chr15.318|evm.model.chr16.342|evm.model.chr14.580|evm.model.chr30.373|evm.model.chr30.322|evm.model.chr7.159|evm.model.chr29.353	no	biological_process	Abdominal-adipose
GO:1903059	0	5	1013	11974	1	1	regulation of protein lipidation		no	biological_process	Abdominal-adipose
GO:0034405	2	26	1011	11953	0.653411	1	response to fluid shear stress	evm.model.ctg2558.1|evm.model.chr7.481	no	biological_process	Abdominal-adipose
GO:0001964	0	7	1013	11972	1	1	startle response		no	biological_process	Abdominal-adipose
GO:1903051	2	25	1011	11954	0.633504	1	negative regulation of proteolysis involved in cellular protein catabolic process	evm.model.chr18.535|evm.model.chr21.432	no	biological_process	Abdominal-adipose
GO:1903052	9	84	1004	11895	0.29955	1	positive regulation of proteolysis involved in cellular protein catabolic process	evm.model.chr27.169|evm.model.chr5.686|evm.model.chr27.170|evm.model.chr18.565|evm.model.chr5.687|evm.model.chr33.70|evm.model.chr7.481|evm.model.chr11.679|evm.model.chr37.403	no	biological_process	Abdominal-adipose
GO:0001967	0	10	1013	11969	1	1	suckling behavior		no	biological_process	Abdominal-adipose
GO:1903054	1	6	1012	11973	0.433562	1	negative regulation of extracellular matrix organization	evm.model.chr7.612	no	biological_process	Abdominal-adipose
GO:1903055	1	16	1012	11963	0.748654	1	positive regulation of extracellular matrix organization	evm.model.chr7.725	no	biological_process	Abdominal-adipose
GO:1903056	0	2	1013	11977	1	1	regulation of melanosome organization		no	biological_process	Abdominal-adipose
GO:0001963	0	9	1013	11970	1	1	synaptic transmission, dopaminergic		no	biological_process	Abdominal-adipose
GO:0098507	0	2	1013	11977	1	1	polynucleotide 5' dephosphorylation		no	biological_process	Abdominal-adipose
GO:0098501	0	2	1013	11977	1	1	polynucleotide dephosphorylation		no	biological_process	Abdominal-adipose
GO:0072040	0	2	1013	11977	1	1	negative regulation of mesenchymal cell apoptotic process involved in nephron morphogenesis		no	biological_process	Abdominal-adipose
GO:1904229	0	1	1013	11978	1	1	regulation of succinate dehydrogenase activity		no	biological_process	Abdominal-adipose
GO:1904222	0	3	1013	11976	1	1	positive regulation of serine C-palmitoyltransferase activity		no	biological_process	Abdominal-adipose
GO:1904220	0	3	1013	11976	1	1	regulation of serine C-palmitoyltransferase activity		no	biological_process	Abdominal-adipose
GO:0002890	1	8	1012	11971	0.518497	1	negative regulation of immunoglobulin mediated immune response	evm.model.chr34.111	no	biological_process	Abdominal-adipose
GO:0010980	0	1	1013	11978	1	1	positive regulation of vitamin D 24-hydroxylase activity		no	biological_process	Abdominal-adipose
GO:0010982	1	2	1012	11977	0.216164	1	regulation of high-density lipoprotein particle clearance	evm.model.ctg1267.2	no	biological_process	Abdominal-adipose
GO:0010983	1	1	1012	11978	0.149868	1	positive regulation of high-density lipoprotein particle clearance	evm.model.ctg1267.2	no	biological_process	Abdominal-adipose
GO:0010984	1	6	1012	11973	0.433562	1	regulation of lipoprotein particle clearance	evm.model.ctg1267.2	no	biological_process	Abdominal-adipose
GO:0010985	0	4	1013	11975	1	1	negative regulation of lipoprotein particle clearance		no	biological_process	Abdominal-adipose
GO:0010986	1	1	1012	11978	0.149868	1	positive regulation of lipoprotein particle clearance	evm.model.ctg1267.2	no	biological_process	Abdominal-adipose
GO:0010987	0	1	1013	11978	1	1	negative regulation of high-density lipoprotein particle clearance		no	biological_process	Abdominal-adipose
GO:0010988	0	4	1013	11975	1	1	regulation of low-density lipoprotein particle clearance		no	biological_process	Abdominal-adipose
GO:0010989	0	3	1013	11976	1	1	negative regulation of low-density lipoprotein particle clearance		no	biological_process	Abdominal-adipose
GO:0043654	0	2	1013	11977	1	1	recognition of apoptotic cell		no	biological_process	Abdominal-adipose
GO:2001238	2	25	1011	11954	0.633504	1	positive regulation of extrinsic apoptotic signaling pathway	evm.model.chr2.1713|evm.model.chr21.404	no	biological_process	Abdominal-adipose
GO:2001239	2	19	1011	11960	0.495451	1	regulation of extrinsic apoptotic signaling pathway in absence of ligand	evm.model.chr1.1330|evm.model.chr9.533	no	biological_process	Abdominal-adipose
GO:0045008	0	4	1013	11975	1	1	depyrimidination		no	biological_process	Abdominal-adipose
GO:0045007	0	2	1013	11977	1	1	depurination		no	biological_process	Abdominal-adipose
GO:0045006	0	3	1013	11976	1	1	DNA deamination		no	biological_process	Abdominal-adipose
GO:0045005	1	18	1012	11961	0.78637	1	DNA-dependent DNA replication maintenance of fidelity	evm.model.chr13.61	no	biological_process	Abdominal-adipose
GO:2001236	10	78	1003	11901	0.146417	1	regulation of extrinsic apoptotic signaling pathway	evm.model.chr1.1330|evm.model.chr2.2119|evm.model.chr2.1713|evm.model.chr9.539|evm.model.chr9.967|evm.model.chr22.121|evm.model.chr9.533|evm.model.chr21.404|evm.model.chr26.72|evm.model.chr9.537	no	biological_process	Abdominal-adipose
GO:0045002	0	2	1013	11977	1	1	double-strand break repair via single-strand annealing		no	biological_process	Abdominal-adipose
GO:2001234	11	119	1002	11860	0.434675	1	negative regulation of apoptotic signaling pathway	evm.model.chr1.1330|evm.model.chr9.539|evm.model.chr9.640|evm.model.chr14.670|evm.model.chr9.967|evm.model.chr22.121|evm.model.chr9.533|evm.model.chr5.32|evm.model.chr7.481|evm.model.chr9.537|evm.model.chr8.1019	no	biological_process	Abdominal-adipose
GO:2001235	4	85	1009	11894	0.92408	1	positive regulation of apoptotic signaling pathway	evm.model.chr2.1713|evm.model.chr3.1579|evm.model.chr21.404|evm.model.chr9.537	no	biological_process	Abdominal-adipose
GO:0008347	1	13	1012	11966	0.67925	1	glial cell migration	evm.model.chr21.161	no	biological_process	Abdominal-adipose
GO:1903947	0	1	1013	11978	1	1	positive regulation of ventricular cardiac muscle cell action potential		no	biological_process	Abdominal-adipose
GO:1903236	1	2	1012	11977	0.216164	1	regulation of leukocyte tethering or rolling	evm.model.chr9.640	no	biological_process	Abdominal-adipose
GO:1903237	1	0	1012	11979	0.0779711	1	negative regulation of leukocyte tethering or rolling	evm.model.chr9.640	no	biological_process	Abdominal-adipose
GO:0008343	0	3	1013	11976	1	1	adult feeding behavior		no	biological_process	Abdominal-adipose
GO:1903232	0	3	1013	11976	1	1	melanosome assembly		no	biological_process	Abdominal-adipose
GO:0008340	1	10	1012	11969	0.590707	1	determination of adult lifespan	evm.model.chr7.728	no	biological_process	Abdominal-adipose
GO:1903238	0	2	1013	11977	1	1	positive regulation of leukocyte tethering or rolling		no	biological_process	Abdominal-adipose
GO:1903949	0	1	1013	11978	1	1	positive regulation of atrial cardiac muscle cell action potential		no	biological_process	Abdominal-adipose
GO:0006613	1	18	1012	11961	0.78637	1	cotranslational protein targeting to membrane	evm.model.ctg2566.33	no	biological_process	Abdominal-adipose
GO:0006612	6	63	1007	11916	0.453188	1	protein targeting to membrane	evm.model.chr35.487|evm.model.chr30.329|evm.model.ctg2566.33|evm.model.chr14.1182|evm.model.chr6.1151|evm.model.chr36.260	no	biological_process	Abdominal-adipose
GO:0006611	3	23	1010	11956	0.330843	1	protein export from nucleus	evm.model.chr9.533|evm.model.chr17.801|evm.model.chr29.353	no	biological_process	Abdominal-adipose
GO:0006346	1	3	1012	11976	0.277295	1	methylation-dependent chromatin silencing	evm.model.chr9.517	no	biological_process	Abdominal-adipose
GO:0072720	0	1	1013	11978	1	1	response to dithiothreitol		no	biological_process	Abdominal-adipose
GO:0006616	0	4	1013	11975	1	1	SRP-dependent cotranslational protein targeting to membrane, translocation		no	biological_process	Abdominal-adipose
GO:0006343	0	1	1013	11978	1	1	establishment of chromatin silencing		no	biological_process	Abdominal-adipose
GO:0006614	0	15	1013	11964	1	1	SRP-dependent cotranslational protein targeting to membrane		no	biological_process	Abdominal-adipose
GO:0017183	1	7	1012	11972	0.477751	1	peptidyl-diphthamide biosynthetic process from peptidyl-histidine	evm.model.chr5.330	no	biological_process	Abdominal-adipose
GO:0017182	1	7	1012	11972	0.477751	1	peptidyl-diphthamide metabolic process	evm.model.chr5.330	no	biological_process	Abdominal-adipose
GO:0006349	0	7	1013	11972	1	1	regulation of gene expression by genetic imprinting		no	biological_process	Abdominal-adipose
GO:0006348	0	4	1013	11975	1	1	chromatin silencing at telomere		no	biological_process	Abdominal-adipose
GO:0017187	0	3	1013	11976	1	1	peptidyl-glutamic acid carboxylation		no	biological_process	Abdominal-adipose
GO:0017186	0	2	1013	11977	1	1	peptidyl-pyroglutamic acid biosynthetic process, using glutaminyl-peptide cyclotransferase		no	biological_process	Abdominal-adipose
GO:0045778	8	47	1005	11932	0.061814	1	positive regulation of ossification	evm.model.ctg2558.1|evm.model.chr26.516|evm.model.chr10.391|evm.model.ctg1623.1|evm.model.chr7.1013|evm.model.chr12.1066|evm.model.chr5.32|evm.model.chr12.872	no	biological_process	Abdominal-adipose
GO:0002767	0	1	1013	11978	1	1	immune response-inhibiting cell surface receptor signaling pathway		no	biological_process	Abdominal-adipose
GO:1990519	0	2	1013	11977	1	1	mitochondrial pyrimidine nucleotide import		no	biological_process	Abdominal-adipose
GO:0090249	0	2	1013	11977	1	1	regulation of cell motility involved in somitogenic axis elongation		no	biological_process	Abdominal-adipose
GO:0045763	0	2	1013	11977	1	1	negative regulation of cellular amino acid metabolic process		no	biological_process	Abdominal-adipose
GO:0090715	0	1	1013	11978	1	1	immunological memory formation process		no	biological_process	Abdominal-adipose
GO:1990046	0	1	1013	11978	1	1	stress-induced mitochondrial fusion		no	biological_process	Abdominal-adipose
GO:0090245	0	2	1013	11977	1	1	axis elongation involved in somitogenesis		no	biological_process	Abdominal-adipose
GO:0090244	0	6	1013	11973	1	1	Wnt signaling pathway involved in somitogenesis		no	biological_process	Abdominal-adipose
GO:0021872	0	1	1013	11978	1	1	forebrain generation of neurons		no	biological_process	Abdominal-adipose
GO:0090713	0	1	1013	11978	1	1	immunological memory process		no	biological_process	Abdominal-adipose
GO:0090240	0	4	1013	11975	1	1	positive regulation of histone H4 acetylation		no	biological_process	Abdominal-adipose
GO:0071629	0	1	1013	11978	1	1	cytoplasm-associated proteasomal ubiquitin-dependent protein catabolic process		no	biological_process	Abdominal-adipose
GO:0071338	0	2	1013	11977	1	1	positive regulation of hair follicle cell proliferation		no	biological_process	Abdominal-adipose
GO:0021873	0	2	1013	11977	1	1	forebrain neuroblast division		no	biological_process	Abdominal-adipose
GO:0071332	0	5	1013	11974	1	1	cellular response to fructose stimulus		no	biological_process	Abdominal-adipose
GO:0071333	1	33	1012	11946	0.936944	1	cellular response to glucose stimulus	evm.model.chr10.198	no	biological_process	Abdominal-adipose
GO:0071622	4	24	1009	11955	0.170426	1	regulation of granulocyte chemotaxis	evm.model.chr6.636|evm.model.chr22.78|evm.model.ctg630.12|evm.model.chr25.399	no	biological_process	Abdominal-adipose
GO:0071331	1	35	1012	11944	0.946418	1	cellular response to hexose stimulus	evm.model.chr10.198	no	biological_process	Abdominal-adipose
GO:0071624	2	14	1011	11965	0.35803	1	positive regulation of granulocyte chemotaxis	evm.model.chr6.636|evm.model.chr25.399	no	biological_process	Abdominal-adipose
GO:0071625	0	11	1013	11968	1	1	vocalization behavior		no	biological_process	Abdominal-adipose
GO:0010260	0	2	1013	11977	1	1	animal organ senescence		no	biological_process	Abdominal-adipose
GO:0002760	0	3	1013	11976	1	1	positive regulation of antimicrobial humoral response		no	biological_process	Abdominal-adipose
GO:0032242	0	1	1013	11978	1	1	regulation of nucleoside transport		no	biological_process	Abdominal-adipose
GO:0003071	0	12	1013	11967	1	1	renal system process involved in regulation of systemic arterial blood pressure		no	biological_process	Abdominal-adipose
GO:0003072	0	1	1013	11978	1	1	renal control of peripheral vascular resistance involved in regulation of systemic arterial blood pressure		no	biological_process	Abdominal-adipose
GO:0003073	3	17	1010	11962	0.201261	1	regulation of systemic arterial blood pressure	evm.model.chr33.374|evm.model.chr15.182|evm.model.chr1.2612	no	biological_process	Abdominal-adipose
GO:0046950	0	3	1013	11976	1	1	cellular ketone body metabolic process		no	biological_process	Abdominal-adipose
GO:0046951	0	2	1013	11977	1	1	ketone body biosynthetic process		no	biological_process	Abdominal-adipose
GO:0046952	0	1	1013	11978	1	1	ketone body catabolic process		no	biological_process	Abdominal-adipose
GO:0046958	0	3	1013	11976	1	1	nonassociative learning		no	biological_process	Abdominal-adipose
GO:1904017	0	2	1013	11977	1	1	cellular response to Thyroglobulin triiodothyronine		no	biological_process	Abdominal-adipose
GO:0048732	14	120	999	11859	0.160561	1	gland development	evm.model.chr7.728|evm.model.chr14.59|evm.model.chr27.574|evm.model.chr26.297|evm.model.chr21.375|evm.model.chr7.325|evm.model.chr4.61|evm.model.chr22.564|evm.model.chr20.554|evm.model.chr29.485|evm.model.chr5.32|evm.model.chr23.246|evm.model.chr8.882|evm.model.chr35.337	no	biological_process	Abdominal-adipose
GO:0048733	0	3	1013	11976	1	1	sebaceous gland development		no	biological_process	Abdominal-adipose
GO:0048730	0	4	1013	11975	1	1	epidermis morphogenesis		no	biological_process	Abdominal-adipose
GO:0048731	35	402	978	11577	0.459724	1	system development	evm.model.chr21.425|evm.model.chr7.310|evm.model.chr14.59|evm.model.chr9.584|evm.model.chr4.1137|evm.model.chr3.1981|evm.model.chr26.506|evm.model.chr11.1120|evm.model.chr7.539|evm.model.chr10.391|evm.model.chr26.297|evm.model.chr11.1291|evm.model.chr19.775|evm.model.chr8.723|evm.model.chr15.643|evm.model.chr19.252|evm.model.chr7.1013|evm.model.chr6.285|evm.model.chr12.257|evm.model.chr22.544|evm…	no	biological_process	Abdominal-adipose
GO:0048736	3	30	1010	11949	0.480813	1	appendage development	evm.model.ctg1581.2|evm.model.chr6.12|evm.model.chr27.136	no	biological_process	Abdominal-adipose
GO:0048738	1	15	1012	11964	0.72737	1	cardiac muscle tissue development	evm.model.chr29.485	no	biological_process	Abdominal-adipose
GO:0048739	0	12	1013	11967	1	1	cardiac muscle fiber development		no	biological_process	Abdominal-adipose
GO:2001029	1	0	1012	11979	0.0779711	1	regulation of cellular glucuronidation	evm.model.chr10.322	no	biological_process	Abdominal-adipose
GO:2001028	2	4	1011	11975	0.0737868	1	positive regulation of endothelial cell chemotaxis	evm.model.chr22.529|evm.model.chr8.1078	no	biological_process	Abdominal-adipose
GO:0045908	0	2	1013	11977	1	1	negative regulation of vasodilation		no	biological_process	Abdominal-adipose
GO:0045909	1	11	1012	11968	0.622647	1	positive regulation of vasodilation	evm.model.chr20.554	no	biological_process	Abdominal-adipose
GO:0045906	1	2	1012	11977	0.216164	1	negative regulation of vasoconstriction	evm.model.chr2.1885	no	biological_process	Abdominal-adipose
GO:0045907	1	17	1012	11962	0.768277	1	positive regulation of vasoconstriction	evm.model.chr20.554	no	biological_process	Abdominal-adipose
GO:2001021	2	32	1011	11947	0.755145	1	negative regulation of response to DNA damage stimulus	evm.model.chr27.462|evm.model.chr9.640	no	biological_process	Abdominal-adipose
GO:2001020	10	103	1003	11876	0.386405	1	regulation of response to DNA damage stimulus	evm.model.chr27.462|evm.model.chr22.757|evm.model.chr21.247|evm.model.chr28.429|evm.model.ctg2064.1|evm.model.chr9.640|evm.model.chr20.554|evm.model.chr20.909|evm.model.chr4.447|evm.model.chr8.1019	no	biological_process	Abdominal-adipose
GO:2001027	1	2	1012	11977	0.216164	1	negative regulation of endothelial cell chemotaxis	evm.model.chr29.485	no	biological_process	Abdominal-adipose
GO:0045903	0	1	1013	11978	1	1	positive regulation of translational fidelity		no	biological_process	Abdominal-adipose
GO:0045900	0	4	1013	11975	1	1	negative regulation of translational elongation		no	biological_process	Abdominal-adipose
GO:0045901	1	1	1012	11978	0.149868	1	positive regulation of translational elongation	evm.model.ctg2398.14	no	biological_process	Abdominal-adipose
GO:0035783	0	1	1013	11978	1	1	CD4-positive, alpha-beta T cell costimulation		no	biological_process	Abdominal-adipose
GO:0031001	0	2	1013	11977	1	1	response to brefeldin A		no	biological_process	Abdominal-adipose
GO:0006796	102	1080	911	10899	0.14431	1	phosphate-containing compound metabolic process	evm.model.chr27.462|evm.model.chr5.163|evm.model.chr5.912|evm.model.chr2.109|evm.model.chr10.245|evm.model.chr4.687|evm.model.chr8.392|evm.model.chr28.549|evm.model.chr19.358|evm.model.chr24.140|evm.model.chr19.380|evm.model.chr21.247|evm.model.chr6.1002|evm.model.chr29.260|evm.model.chr26.63|evm.model.chr10.322|evm.model.chr14.68|evm.model.chr13.182|evm.model.chr3.1245|evm.model.chr5.157|evm.mod…	no	biological_process	Abdominal-adipose
GO:2000379	7	42	1006	11937	0.0840017	1	positive regulation of reactive oxygen species metabolic process	evm.model.chr10.871|evm.model.chr18.199|evm.model.chr22.182|evm.model.chr20.554|evm.model.ctg357.18|evm.model.chr7.481|evm.model.chr35.337	no	biological_process	Abdominal-adipose
GO:0006793	107	1142	906	10837	0.155855	1	phosphorus metabolic process	evm.model.chr27.462|evm.model.chr5.163|evm.model.chr5.912|evm.model.chr2.109|evm.model.chr10.245|evm.model.chr4.687|evm.model.chr8.392|evm.model.chr28.549|evm.model.chr19.358|evm.model.chr24.140|evm.model.chr19.380|evm.model.chr21.247|evm.model.chr6.1002|evm.model.chr29.260|evm.model.chr26.63|evm.model.chr10.322|evm.model.chr14.68|evm.model.chr13.182|evm.model.chr3.1245|evm.model.chr5.157|evm.mod…	no	biological_process	Abdominal-adipose
GO:0006790	17	220	996	11759	0.676481	1	sulfur compound metabolic process	evm.model.chr26.625|evm.model.chr21.682|evm.model.chr11.1120|evm.model.chr5.144|evm.model.chr26.297|evm.model.chr21.671|evm.model.chr2.838|evm.model.chr27.341|evm.model.chr5.339|evm.model.chr27.405|evm.model.chr2.1436|evm.model.chr2.1381|evm.model.chr15.308|evm.model.chr1.2034|evm.model.chr2.1372|evm.model.chr23.48|evm.model.chr28.535	no	biological_process	Abdominal-adipose
GO:0036075	2	18	1011	11961	0.469424	1	replacement ossification	evm.model.chr1.2090|evm.model.ctg2558.1	no	biological_process	Abdominal-adipose
GO:2000370	0	6	1013	11973	1	1	positive regulation of clathrin-dependent endocytosis		no	biological_process	Abdominal-adipose
GO:2000371	0	2	1013	11977	1	1	regulation of DNA topoisomerase (ATP-hydrolyzing) activity		no	biological_process	Abdominal-adipose
GO:2000373	0	2	1013	11977	1	1	positive regulation of DNA topoisomerase (ATP-hydrolyzing) activity		no	biological_process	Abdominal-adipose
GO:2000374	0	1	1013	11978	1	1	regulation of oxygen metabolic process		no	biological_process	Abdominal-adipose
GO:2000377	9	76	1004	11903	0.216208	1	regulation of reactive oxygen species metabolic process	evm.model.chr18.116|evm.model.chr10.871|evm.model.ctg1623.1|evm.model.chr18.199|evm.model.chr22.182|evm.model.chr20.554|evm.model.ctg357.18|evm.model.chr7.481|evm.model.chr35.337	no	biological_process	Abdominal-adipose
GO:0022602	2	40	1011	11939	0.849973	1	ovulation cycle process	evm.model.chr1.25|evm.model.chr13.1179	no	biological_process	Abdominal-adipose
GO:0099003	4	37	1009	11942	0.398514	1	vesicle-mediated transport in synapse	evm.model.chr11.626|evm.model.chr2.1962|evm.model.ctg800.10|evm.model.chr24.612	no	biological_process	Abdominal-adipose
GO:0022600	3	33	1010	11946	0.540261	1	digestive system process	evm.model.chr4.1793|evm.model.chr22.478|evm.model.chr13.802	no	biological_process	Abdominal-adipose
GO:0022601	0	1	1013	11978	1	1	menstrual cycle phase		no	biological_process	Abdominal-adipose
GO:0032049	0	4	1013	11975	1	1	cardiolipin biosynthetic process		no	biological_process	Abdominal-adipose
GO:0022607	93	1340	920	10639	0.979672	1	cellular component assembly	evm.model.chr27.462|evm.model.chr18.751|evm.model.chr2.684|evm.model.chr27.424|evm.model.chr18.763|evm.model.chr33.205|evm.model.chr20.70|evm.model.ctg2516.8|evm.model.chr25.559|evm.model.chr3.1973|evm.model.chr9.1185|evm.model.chr2.231|evm.model.chr17.467|evm.model.chr1.689|evm.model.chr19.380|evm.model.chr17.113|evm.model.chr6.284|evm.model.chr19.672|evm.model.chr21.176|evm.model.chr20.426|evm.…	no	biological_process	Abdominal-adipose
GO:0022604	26	317	987	11662	0.590213	1	regulation of cell morphogenesis	evm.model.chr18.751|evm.model.chr33.61|evm.model.chr18.763|evm.model.chr3.1973|evm.model.chr30.223|evm.model.chr1.689|evm.model.chr20.426|evm.model.chr35.487|evm.model.chr5.644|evm.model.chr9.640|evm.model.chr4.985|evm.model.chr12.554|evm.model.chr3.1976|evm.model.chr30.551|evm.model.chr6.285|evm.model.chr21.161|evm.model.chr3.1975|evm.model.ctg357.18|evm.model.chr29.150|evm.model.chr10.125|evm.m…	no	biological_process	Abdominal-adipose
GO:0022605	0	1	1013	11978	1	1	oogenesis stage		no	biological_process	Abdominal-adipose
GO:0032513	0	2	1013	11977	1	1	negative regulation of protein phosphatase type 2B activity		no	biological_process	Abdominal-adipose
GO:0032512	0	3	1013	11976	1	1	regulation of protein phosphatase type 2B activity		no	biological_process	Abdominal-adipose
GO:0032511	0	4	1013	11975	1	1	late endosome to vacuole transport via multivesicular body sorting pathway		no	biological_process	Abdominal-adipose
GO:0032510	0	3	1013	11976	1	1	endosome to lysosome transport via multivesicular body sorting pathway		no	biological_process	Abdominal-adipose
GO:0002309	0	2	1013	11977	1	1	T cell proliferation involved in immune response		no	biological_process	Abdominal-adipose
GO:0032516	1	12	1012	11967	0.652097	1	positive regulation of phosphoprotein phosphatase activity	evm.model.chr3.459	no	biological_process	Abdominal-adipose
GO:0032515	1	8	1012	11971	0.518497	1	negative regulation of phosphoprotein phosphatase activity	evm.model.chr36.272	no	biological_process	Abdominal-adipose
GO:0032042	2	12	1011	11967	0.2991	1	mitochondrial DNA metabolic process	evm.model.chr35.196|evm.model.chr28.428	no	biological_process	Abdominal-adipose
GO:0051006	1	4	1012	11975	0.333662	1	positive regulation of lipoprotein lipase activity	evm.model.chr5.163	no	biological_process	Abdominal-adipose
GO:0001510	4	35	1009	11944	0.362169	1	RNA methylation	evm.model.chr14.355|evm.model.chr30.40|evm.model.chr35.405|evm.model.chr18.739	no	biological_process	Abdominal-adipose
GO:0051004	2	6	1011	11973	0.124235	1	regulation of lipoprotein lipase activity	evm.model.chr5.163|evm.model.chr35.177	no	biological_process	Abdominal-adipose
GO:0051005	1	2	1012	11977	0.216164	1	negative regulation of lipoprotein lipase activity	evm.model.chr35.177	no	biological_process	Abdominal-adipose
GO:0001514	0	6	1013	11973	1	1	selenocysteine incorporation		no	biological_process	Abdominal-adipose
GO:0051000	0	5	1013	11974	1	1	positive regulation of nitric-oxide synthase activity		no	biological_process	Abdominal-adipose
GO:0001516	1	9	1012	11970	0.556066	1	prostaglandin biosynthetic process	evm.model.chr33.374	no	biological_process	Abdominal-adipose
GO:0048392	0	2	1013	11977	1	1	intermediate mesodermal cell differentiation		no	biological_process	Abdominal-adipose
GO:0098719	1	5	1012	11974	0.385637	1	sodium ion import across plasma membrane	evm.model.chr4.1793	no	biological_process	Abdominal-adipose
GO:0006420	0	3	1013	11976	1	1	arginyl-tRNA aminoacylation		no	biological_process	Abdominal-adipose
GO:0006421	0	3	1013	11976	1	1	asparaginyl-tRNA aminoacylation		no	biological_process	Abdominal-adipose
GO:0006422	0	1	1013	11978	1	1	aspartyl-tRNA aminoacylation		no	biological_process	Abdominal-adipose
GO:0006423	0	2	1013	11977	1	1	cysteinyl-tRNA aminoacylation		no	biological_process	Abdominal-adipose
GO:0006424	0	1	1013	11978	1	1	glutamyl-tRNA aminoacylation		no	biological_process	Abdominal-adipose
GO:0006425	0	1	1013	11978	1	1	glutaminyl-tRNA aminoacylation		no	biological_process	Abdominal-adipose
GO:0006426	1	1	1012	11978	0.149868	1	glycyl-tRNA aminoacylation	evm.model.chr28.428	no	biological_process	Abdominal-adipose
GO:0006427	0	1	1013	11978	1	1	histidyl-tRNA aminoacylation		no	biological_process	Abdominal-adipose
GO:0006428	0	4	1013	11975	1	1	isoleucyl-tRNA aminoacylation		no	biological_process	Abdominal-adipose
GO:0006429	0	3	1013	11976	1	1	leucyl-tRNA aminoacylation		no	biological_process	Abdominal-adipose
GO:1903487	0	1	1013	11978	1	1	regulation of lactation		no	biological_process	Abdominal-adipose
GO:1903276	0	1	1013	11978	1	1	regulation of sodium ion export from cell		no	biological_process	Abdominal-adipose
GO:0031953	1	7	1012	11972	0.477751	1	negative regulation of protein autophosphorylation	evm.model.chr1.2034	no	biological_process	Abdominal-adipose
GO:0033490	0	2	1013	11977	1	1	cholesterol biosynthetic process via lathosterol		no	biological_process	Abdominal-adipose
GO:0033499	0	2	1013	11977	1	1	galactose catabolic process via UDP-galactose		no	biological_process	Abdominal-adipose
GO:0030277	1	9	1012	11970	0.556066	1	maintenance of gastrointestinal epithelium	evm.model.chr22.478	no	biological_process	Abdominal-adipose
GO:1902174	0	2	1013	11977	1	1	positive regulation of keratinocyte apoptotic process		no	biological_process	Abdominal-adipose
GO:0019284	0	1	1013	11978	1	1	L-methionine biosynthetic process from S-adenosylmethionine		no	biological_process	Abdominal-adipose
GO:0044085	4	80	1009	11899	0.901673	1	cellular component biogenesis	evm.model.chr18.237|evm.model.chr17.213|evm.model.chr2.1440|evm.model.chr16.437	no	biological_process	Abdominal-adipose
GO:0019538	215	2270	798	9709	0.043434	1	protein metabolic process	evm.model.chr18.116|evm.model.chr27.462|evm.model.chr5.912|evm.model.chr29.126|evm.model.chr2.109|evm.model.chr24.697|evm.model.chr27.169|evm.model.chr32.393|evm.model.chr4.1676|evm.model.chr8.207|evm.model.chr4.1847|evm.model.chr13.61|evm.model.chr10.245|evm.model.chr28.262|evm.model.chr6.552|evm.model.chr25.559|evm.model.chr3.1973|evm.model.chr4.1601|evm.model.chr24.670|evm.model.chr24.389|evm.…	no	biological_process	Abdominal-adipose
GO:0044087	50	533	963	11446	0.257544	1	regulation of cellular component biogenesis	evm.model.chr33.61|evm.model.chr10.1056|evm.model.chr22.325|evm.model.chr1.689|evm.model.chr21.427|evm.model.chr37.18|evm.model.chr17.113|evm.model.chr15.757|evm.model.ctg479.8|evm.model.chr10.322|evm.model.chr36.160|evm.model.chr2.1094|evm.model.chr2.233|evm.model.chr9.684|evm.model.chr2.298|evm.model.chr36.272|evm.model.chr24.247|evm.model.ctg2064.1|evm.model.chr14.169|evm.model.chr23.316|evm.m…	no	biological_process	Abdominal-adipose
GO:0044088	2	34	1011	11945	0.782818	1	regulation of vacuole organization	evm.model.chr15.757|evm.model.chr9.684	no	biological_process	Abdominal-adipose
GO:0044089	24	296	989	11683	0.610352	1	positive regulation of cellular component biogenesis	evm.model.chr10.1056|evm.model.chr1.689|evm.model.chr21.427|evm.model.chr37.18|evm.model.ctg479.8|evm.model.chr10.322|evm.model.chr36.160|evm.model.chr2.1094|evm.model.ctg2064.1|evm.model.chr14.169|evm.model.chr21.240|evm.model.chr19.727|evm.model.chr2.1234|evm.model.chr15.643|evm.model.chr30.551|evm.model.chr5.32|evm.model.chr7.725|evm.model.chr15.191|evm.model.chr25.867|evm.model.chr10.125|evm.…	no	biological_process	Abdominal-adipose
GO:0019827	7	83	1006	11896	0.559553	1	stem cell population maintenance	evm.model.chr16.319|evm.model.chr32.68|evm.model.chr17.270|evm.model.chr12.1066|evm.model.chr29.485|evm.model.chr29.385|evm.model.chr36.225	no	biological_process	Abdominal-adipose
GO:0019532	0	3	1013	11976	1	1	oxalate transport		no	biological_process	Abdominal-adipose
GO:0019530	0	2	1013	11977	1	1	taurine metabolic process		no	biological_process	Abdominal-adipose
GO:0051561	1	3	1012	11976	0.277295	1	positive regulation of mitochondrial calcium ion concentration	evm.model.chr20.920	no	biological_process	Abdominal-adipose
GO:0034058	1	8	1012	11971	0.518497	1	endosomal vesicle fusion	evm.model.chr18.759	no	biological_process	Abdominal-adipose
GO:0034059	0	2	1013	11977	1	1	response to anoxia		no	biological_process	Abdominal-adipose
GO:0034728	6	76	1007	11903	0.624417	1	nucleosome organization	evm.model.chr17.113|evm.model.chr25.543|evm.model.chr10.654|evm.model.ctg2162.24|evm.model.chr36.269|evm.model.chr4.447	no	biological_process	Abdominal-adipose
GO:0034729	0	1	1013	11978	1	1	histone H3-K79 methylation		no	biological_process	Abdominal-adipose
GO:0030003	27	266	986	11713	0.207186	1	cellular cation homeostasis	evm.model.chr16.140|evm.model.chr36.145|evm.model.chr19.380|evm.model.chr33.374|evm.model.chr15.116|evm.model.chr10.322|evm.model.chr19.672|evm.model.chr2.1588|evm.model.chr20.920|evm.model.chr16.434|evm.model.chr21.612|evm.model.chr4.1793|evm.model.chr2.1844|evm.model.chr16.419|evm.model.chr9.640|evm.model.chr4.985|evm.model.chr30.551|evm.model.chr21.161|evm.model.chr6.1151|evm.model.chr34.187|e…	no	biological_process	Abdominal-adipose
GO:0030002	2	8	1011	11971	0.180373	1	cellular anion homeostasis	evm.model.chr9.742|evm.model.chr1.2034	no	biological_process	Abdominal-adipose
GO:0030001	23	318	990	11661	0.796401	1	metal ion transport	evm.model.chr16.140|evm.model.chr6.823|evm.model.chr19.380|evm.model.chr37.18|evm.model.chr29.260|evm.model.chr10.322|evm.model.chr19.672|evm.model.chr2.1588|evm.model.chr20.920|evm.model.chr21.612|evm.model.chr4.1793|evm.model.chr17.596|evm.model.chr34.61|evm.model.chr21.161|evm.model.chr6.1151|evm.model.chr1.1769|evm.model.chr6.1118|evm.model.chr31.471|evm.model.chr25.73|evm.model.chr22.470|evm…	no	biological_process	Abdominal-adipose
GO:0061525	0	2	1013	11977	1	1	hindgut development		no	biological_process	Abdominal-adipose
GO:0014706	5	46	1008	11933	0.366238	1	striated muscle tissue development	evm.model.ctg2558.1|evm.model.chr9.539|evm.model.chr29.485|evm.model.ctg1581.2|evm.model.chr11.1099	no	biological_process	Abdominal-adipose
GO:0034723	0	3	1013	11976	1	1	DNA replication-dependent nucleosome organization		no	biological_process	Abdominal-adipose
GO:0034720	1	5	1012	11974	0.385637	1	histone H3-K4 demethylation	evm.model.chr2.1440	no	biological_process	Abdominal-adipose
GO:0030004	3	52	1010	11927	0.813378	1	cellular monovalent inorganic cation homeostasis	evm.model.chr4.1793|evm.model.chr3.965|evm.model.chr34.133	no	biological_process	Abdominal-adipose
GO:2000420	0	1	1013	11978	1	1	negative regulation of eosinophil extravasation		no	biological_process	Abdominal-adipose
GO:0055071	0	1	1013	11978	1	1	manganese ion homeostasis		no	biological_process	Abdominal-adipose
GO:0097168	0	1	1013	11978	1	1	mesenchymal stem cell proliferation		no	biological_process	Abdominal-adipose
GO:0097167	0	1	1013	11978	1	1	circadian regulation of translation		no	biological_process	Abdominal-adipose
GO:0097164	6	97	1007	11882	0.823704	1	ammonium ion metabolic process	evm.model.chr23.911|evm.model.chr7.945|evm.model.ctg1267.2|evm.model.chr8.232|evm.model.chr6.356|evm.model.chr32.324	no	biological_process	Abdominal-adipose
GO:2000422	0	1	1013	11978	1	1	regulation of eosinophil chemotaxis		no	biological_process	Abdominal-adipose
GO:0006227	0	2	1013	11977	1	1	dUDP biosynthetic process		no	biological_process	Abdominal-adipose
GO:2000424	0	1	1013	11978	1	1	positive regulation of eosinophil chemotaxis		no	biological_process	Abdominal-adipose
GO:0010669	1	11	1012	11968	0.622647	1	epithelial structure maintenance	evm.model.chr22.478	no	biological_process	Abdominal-adipose
GO:0070172	1	1	1012	11978	0.149868	1	positive regulation of tooth mineralization	evm.model.ctg1623.1	no	biological_process	Abdominal-adipose
GO:0035239	8	143	1005	11836	0.910479	1	tube morphogenesis	evm.model.chr18.751|evm.model.chr14.59|evm.model.ctg2558.1|evm.model.chr11.1291|evm.model.chr20.554|evm.model.chr29.485|evm.model.chr5.32|evm.model.chr27.407	no	biological_process	Abdominal-adipose
GO:0070170	1	3	1012	11976	0.277295	1	regulation of tooth mineralization	evm.model.ctg1623.1	no	biological_process	Abdominal-adipose
GO:0060129	0	2	1013	11977	1	1	thyroid-stimulating hormone-secreting cell differentiation		no	biological_process	Abdominal-adipose
GO:2000134	8	55	1005	11924	0.115185	1	negative regulation of G1/S transition of mitotic cell cycle	evm.model.chr2.1713|evm.model.chr2.233|evm.model.chr3.1579|evm.model.chr21.240|evm.model.chr16.624|evm.model.chr3.600|evm.model.chr13.259|evm.model.chr24.619	no	biological_process	Abdominal-adipose
GO:0060699	0	2	1013	11977	1	1	regulation of endoribonuclease activity		no	biological_process	Abdominal-adipose
GO:0035898	0	1	1013	11978	1	1	parathyroid hormone secretion		no	biological_process	Abdominal-adipose
GO:0019752	45	558	968	11421	0.645938	1	carboxylic acid metabolic process	evm.model.chr5.163|evm.model.chr26.625|evm.model.chr8.207|evm.model.chr2.1164|evm.model.chr1.2090|evm.model.chr2.463|evm.model.chr33.374|evm.model.chr21.551|evm.model.chr3.269|evm.model.chr22.276|evm.model.chr1.52|evm.model.ctg1893.2|evm.model.chr32.225|evm.model.chr21.671|evm.model.chr28.428|evm.model.chr6.200|evm.model.chr7.325|evm.model.chr23.77|evm.model.chr7.945|evm.model.chr1.2319|evm.model…	no	biological_process	Abdominal-adipose
GO:0010660	1	24	1012	11955	0.868851	1	regulation of muscle cell apoptotic process	evm.model.chr7.481	no	biological_process	Abdominal-adipose
GO:0044550	1	8	1012	11971	0.518497	1	secondary metabolite biosynthetic process	evm.model.ctg357.19	no	biological_process	Abdominal-adipose
GO:0010662	1	12	1012	11967	0.652097	1	regulation of striated muscle cell apoptotic process	evm.model.chr7.481	no	biological_process	Abdominal-adipose
GO:0010665	1	9	1012	11970	0.556066	1	regulation of cardiac muscle cell apoptotic process	evm.model.chr7.481	no	biological_process	Abdominal-adipose
GO:0010664	1	10	1012	11969	0.590707	1	negative regulation of striated muscle cell apoptotic process	evm.model.chr7.481	no	biological_process	Abdominal-adipose
GO:0010667	1	6	1012	11973	0.433562	1	negative regulation of cardiac muscle cell apoptotic process	evm.model.chr7.481	no	biological_process	Abdominal-adipose
GO:0035234	0	2	1013	11977	1	1	ectopic germ cell programmed cell death		no	biological_process	Abdominal-adipose
GO:0006220	0	41	1013	11938	1	1	pyrimidine nucleotide metabolic process		no	biological_process	Abdominal-adipose
GO:0030910	0	3	1013	11976	1	1	olfactory placode formation		no	biological_process	Abdominal-adipose
GO:0030913	2	6	1011	11973	0.124235	1	paranodal junction assembly	evm.model.chr17.467|evm.model.chr6.1151	no	biological_process	Abdominal-adipose
GO:0061087	0	4	1013	11975	1	1	positive regulation of histone H3-K27 methylation		no	biological_process	Abdominal-adipose
GO:0030821	0	1	1013	11978	1	1	negative regulation of cAMP catabolic process		no	biological_process	Abdominal-adipose
GO:0030917	1	4	1012	11975	0.333662	1	midbrain-hindbrain boundary development	evm.model.ctg2168.16	no	biological_process	Abdominal-adipose
GO:0030916	0	4	1013	11975	1	1	otic vesicle formation		no	biological_process	Abdominal-adipose
GO:0000038	1	22	1012	11957	0.845685	1	very long-chain fatty acid metabolic process	evm.model.chr2.1436	no	biological_process	Abdominal-adipose
GO:0000741	0	1	1013	11978	1	1	karyogamy		no	biological_process	Abdominal-adipose
GO:0005513	0	5	1013	11974	1	1	detection of calcium ion		no	biological_process	Abdominal-adipose
GO:0097576	3	19	1010	11960	0.243462	1	vacuole fusion	evm.model.chr2.1094|evm.model.chr23.778|evm.model.chr25.379	no	biological_process	Abdominal-adipose
GO:0097577	0	2	1013	11977	1	1	sequestering of iron ion		no	biological_process	Abdominal-adipose
GO:0060349	2	18	1011	11961	0.469424	1	bone morphogenesis	evm.model.ctg1623.1|evm.model.chr32.294	no	biological_process	Abdominal-adipose
GO:0060348	6	23	1007	11956	0.0222626	1	bone development	evm.model.chr36.145|evm.model.chr11.1120|evm.model.chr26.297|evm.model.chr4.63|evm.model.chr22.579|evm.model.chr12.1504	no	biological_process	Abdominal-adipose
GO:0039692	0	1	1013	11978	1	1	single stranded viral RNA replication via double stranded DNA intermediate		no	biological_process	Abdominal-adipose
GO:0039694	1	6	1012	11973	0.433562	1	viral RNA genome replication	evm.model.chr16.631	no	biological_process	Abdominal-adipose
GO:0060341	41	533	972	11446	0.747433	1	regulation of cellular localization	evm.model.chr22.325|evm.model.chr1.689|evm.model.ctg2516.2|evm.model.chr10.322|evm.model.chr2.233|evm.model.chr11.626|evm.model.chr18.237|evm.model.chr3.459|evm.model.chr10.871|evm.model.chr21.612|evm.model.chr10.391|evm.model.chr26.297|evm.model.chr30.329|evm.model.chr5.644|evm.model.chr7.945|evm.model.chr12.554|evm.model.chr20.953|evm.model.chr9.967|evm.model.chr14.13|evm.model.chr5.1243|evm.mo…	no	biological_process	Abdominal-adipose
GO:0060340	0	6	1013	11973	1	1	positive regulation of type I interferon-mediated signaling pathway		no	biological_process	Abdominal-adipose
GO:0060343	1	17	1012	11962	0.768277	1	trabecula formation	evm.model.chr31.66	no	biological_process	Abdominal-adipose
GO:0051913	0	1	1013	11978	1	1	regulation of synaptic plasticity by chemical substance		no	biological_process	Abdominal-adipose
GO:0051914	0	1	1013	11978	1	1	positive regulation of synaptic plasticity by chemical substance		no	biological_process	Abdominal-adipose
GO:0051915	0	1	1013	11978	1	1	induction of synaptic plasticity by chemical substance		no	biological_process	Abdominal-adipose
GO:0060347	0	12	1013	11967	1	1	heart trabecula formation		no	biological_process	Abdominal-adipose
GO:0051917	1	5	1012	11974	0.385637	1	regulation of fibrinolysis	evm.model.chr7.612	no	biological_process	Abdominal-adipose
GO:1901142	0	8	1013	11971	1	1	insulin metabolic process		no	biological_process	Abdominal-adipose
GO:0046777	8	153	1005	11826	0.94065	1	protein autophosphorylation	evm.model.chr27.462|evm.model.chr19.380|evm.model.chr26.63|evm.model.chr20.554|evm.model.ctg628.2|evm.model.chr2.1558|evm.model.chr35.337|evm.model.chr38.35	no	biological_process	Abdominal-adipose
GO:0016447	2	13	1011	11966	0.328744	1	somatic recombination of immunoglobulin gene segments	evm.model.chr22.203|evm.model.chr7.35	no	biological_process	Abdominal-adipose
GO:0016446	0	11	1013	11968	1	1	somatic hypermutation of immunoglobulin genes		no	biological_process	Abdominal-adipose
GO:0016445	2	19	1011	11960	0.495451	1	somatic diversification of immunoglobulins	evm.model.chr22.203|evm.model.chr7.35	no	biological_process	Abdominal-adipose
GO:0016444	3	22	1010	11957	0.308841	1	somatic cell DNA recombination	evm.model.chr22.203|evm.model.chr7.35|evm.model.chr24.700	no	biological_process	Abdominal-adipose
GO:0016441	3	14	1010	11965	0.141994	1	posttranscriptional gene silencing	evm.model.chr3.1833|evm.model.chr21.240|evm.model.chr24.619	no	biological_process	Abdominal-adipose
GO:0006968	1	15	1012	11964	0.72737	1	cellular defense response	evm.model.chr21.111	no	biological_process	Abdominal-adipose
GO:1904431	0	1	1013	11978	1	1	positive regulation of t-circle formation		no	biological_process	Abdominal-adipose
GO:1904430	1	1	1012	11978	0.149868	1	negative regulation of t-circle formation	evm.model.chr7.795	no	biological_process	Abdominal-adipose
GO:0043504	0	2	1013	11977	1	1	mitochondrial DNA repair		no	biological_process	Abdominal-adipose
GO:0043506	4	52	1009	11927	0.644965	1	regulation of JUN kinase activity	evm.model.chr22.203|evm.model.chr13.1179|evm.model.chr20.953|evm.model.chr1.2343	no	biological_process	Abdominal-adipose
GO:0043507	3	37	1010	11942	0.613044	1	positive regulation of JUN kinase activity	evm.model.chr22.203|evm.model.chr13.1179|evm.model.chr1.2343	no	biological_process	Abdominal-adipose
GO:0043500	1	15	1012	11964	0.72737	1	muscle adaptation	evm.model.chr9.539	no	biological_process	Abdominal-adipose
GO:1900238	0	2	1013	11977	1	1	regulation of metanephric mesenchymal cell migration by platelet-derived growth factor receptor-beta signaling pathway		no	biological_process	Abdominal-adipose
GO:0043502	3	38	1010	11941	0.629981	1	regulation of muscle adaptation	evm.model.chr34.431|evm.model.chr14.169|evm.model.chr12.872	no	biological_process	Abdominal-adipose
GO:0043503	0	1	1013	11978	1	1	skeletal muscle fiber adaptation		no	biological_process	Abdominal-adipose
GO:1900543	2	38	1011	11941	0.830021	1	negative regulation of purine nucleotide metabolic process	evm.model.chr35.487|evm.model.chr30.551	no	biological_process	Abdominal-adipose
GO:1900542	8	103	1005	11876	0.643538	1	regulation of purine nucleotide metabolic process	evm.model.chr9.980|evm.model.chr35.487|evm.model.chr24.420|evm.model.chr30.551|evm.model.chr2.1885|evm.model.chr14.1119|evm.model.chr15.284|evm.model.chr35.337	no	biological_process	Abdominal-adipose
GO:0043508	0	10	1013	11969	1	1	negative regulation of JUN kinase activity		no	biological_process	Abdominal-adipose
GO:1900544	5	49	1008	11930	0.413849	1	positive regulation of purine nucleotide metabolic process	evm.model.chr9.980|evm.model.chr24.420|evm.model.chr2.1885|evm.model.chr14.1119|evm.model.chr35.337	no	biological_process	Abdominal-adipose
GO:0003218	1	0	1012	11979	0.0779711	1	cardiac left ventricle formation	evm.model.chr27.136	no	biological_process	Abdominal-adipose
GO:0003219	1	1	1012	11978	0.149868	1	cardiac right ventricle formation	evm.model.chr29.485	no	biological_process	Abdominal-adipose
GO:0031536	0	2	1013	11977	1	1	positive regulation of exit from mitosis		no	biological_process	Abdominal-adipose
GO:0035094	1	23	1012	11956	0.857738	1	response to nicotine	evm.model.chr3.2168	no	biological_process	Abdominal-adipose
GO:0035093	0	2	1013	11977	1	1	spermatogenesis, exchange of chromosomal proteins		no	biological_process	Abdominal-adipose
GO:0035092	0	1	1013	11978	1	1	sperm chromatin condensation		no	biological_process	Abdominal-adipose
GO:0031532	6	39	1007	11940	0.134964	1	actin cytoskeleton reorganization	evm.model.chr3.1973|evm.model.chr20.953|evm.model.chr3.1976|evm.model.chr3.1975|evm.model.ctg628.2|evm.model.chr3.1974	no	biological_process	Abdominal-adipose
GO:0035090	1	4	1012	11975	0.333662	1	maintenance of apical/basal cell polarity	evm.model.chr36.260	no	biological_process	Abdominal-adipose
GO:0003211	3	3	1010	11976	0.00790105	1	cardiac ventricle formation	evm.model.ctg2558.1|evm.model.chr29.485|evm.model.chr27.136	no	biological_process	Abdominal-adipose
GO:0003213	1	0	1012	11979	0.0779711	1	cardiac right atrium morphogenesis	evm.model.chr29.485	no	biological_process	Abdominal-adipose
GO:0003214	1	5	1012	11974	0.385637	1	cardiac left ventricle morphogenesis	evm.model.chr29.485	no	biological_process	Abdominal-adipose
GO:0003215	0	7	1013	11972	1	1	cardiac right ventricle morphogenesis		no	biological_process	Abdominal-adipose
GO:0046483	258	3125	755	8854	0.678671	1	heterocycle metabolic process	evm.model.chr27.462|evm.model.chr24.813|evm.model.chr33.83|evm.model.chr24.697|evm.model.chr1.2609|evm.model.chr4.1676|evm.model.chr13.61|evm.model.chr10.245|evm.model.chr9.153|evm.model.chr22.757|evm.model.chr33.205|evm.model.chr26.34|evm.model.chr20.70|evm.model.ctg2516.8|evm.model.chr5.375|evm.model.chr5.13|evm.model.chr4.687|evm.model.chr21.425|evm.model.chr7.728|evm.model.chr12.259|evm.model…	no	biological_process	Abdominal-adipose
GO:0046486	16	207	997	11772	0.673042	1	glycerolipid metabolic process	evm.model.chr5.163|evm.model.chr8.392|evm.model.chr28.549|evm.model.chr2.1164|evm.model.chr1.52|evm.model.chr23.911|evm.model.chr19.294|evm.model.chr22.78|evm.model.chr30.329|evm.model.ctg1267.2|evm.model.chr33.204|evm.model.chr36.54|evm.model.chr9.1030|evm.model.chr8.232|evm.model.chr13.802|evm.model.chr17.630	no	biological_process	Abdominal-adipose
GO:0046487	1	11	1012	11968	0.622647	1	glyoxylate metabolic process	evm.model.chr23.77	no	biological_process	Abdominal-adipose
GO:0042905	0	2	1013	11977	1	1	9-cis-retinoic acid metabolic process		no	biological_process	Abdominal-adipose
GO:0042904	0	2	1013	11977	1	1	9-cis-retinoic acid biosynthetic process		no	biological_process	Abdominal-adipose
GO:0046488	6	100	1007	11879	0.843764	1	phosphatidylinositol metabolic process	evm.model.chr8.392|evm.model.chr22.78|evm.model.chr30.329|evm.model.ctg1267.2|evm.model.chr33.204|evm.model.chr9.1030	no	biological_process	Abdominal-adipose
GO:0042908	0	1	1013	11978	1	1	xenobiotic transport		no	biological_process	Abdominal-adipose
GO:1900046	6	60	1007	11919	0.410653	1	regulation of hemostasis	evm.model.chr16.633|evm.model.chr3.2094|evm.model.chr37.18|evm.model.chr18.199|evm.model.chr7.612|evm.model.chr7.481	no	biological_process	Abdominal-adipose
GO:1900047	2	29	1011	11950	0.70796	1	negative regulation of hemostasis	evm.model.chr16.633|evm.model.chr18.199	no	biological_process	Abdominal-adipose
GO:1900044	1	5	1012	11974	0.385637	1	regulation of protein K63-linked ubiquitination	evm.model.chr1.2343	no	biological_process	Abdominal-adipose
GO:1900045	0	4	1013	11975	1	1	negative regulation of protein K63-linked ubiquitination		no	biological_process	Abdominal-adipose
GO:1900042	0	6	1013	11973	1	1	positive regulation of interleukin-2 secretion		no	biological_process	Abdominal-adipose
GO:1900040	0	11	1013	11968	1	1	regulation of interleukin-2 secretion		no	biological_process	Abdominal-adipose
GO:1900041	0	5	1013	11974	1	1	negative regulation of interleukin-2 secretion		no	biological_process	Abdominal-adipose
GO:0100057	0	1	1013	11978	1	1	regulation of phenotypic switching by transcription from RNA polymerase II promoter		no	biological_process	Abdominal-adipose
GO:1900048	1	11	1012	11968	0.622647	1	positive regulation of hemostasis	evm.model.chr7.481	no	biological_process	Abdominal-adipose
GO:1903033	0	1	1013	11978	1	1	positive regulation of microtubule plus-end binding		no	biological_process	Abdominal-adipose
GO:1903031	0	1	1013	11978	1	1	regulation of microtubule plus-end binding		no	biological_process	Abdominal-adipose
GO:1903036	2	27	1011	11952	0.672446	1	positive regulation of response to wounding	evm.model.chr10.322|evm.model.chr7.481	no	biological_process	Abdominal-adipose
GO:1903037	19	136	994	11843	0.0326033	1	regulation of leukocyte cell-cell adhesion	evm.model.chr13.788|evm.model.chr21.247|evm.model.chr14.596|evm.model.chr22.203|evm.model.chr19.411|evm.model.ctg630.12|evm.model.chr12.1586|evm.model.chr17.152|evm.model.chr5.440|evm.model.chr9.640|evm.model.chr1.1687|evm.model.chr35.348|evm.model.chr5.32|evm.model.chr23.246|evm.model.chr7.35|evm.model.chr12.872|evm.model.chr12.457|evm.model.chr23.787|evm.model.chr7.1128	no	biological_process	Abdominal-adipose
GO:1903034	8	96	1005	11883	0.568971	1	regulation of response to wounding	evm.model.chr16.633|evm.model.chr3.2094|evm.model.chr37.18|evm.model.chr10.322|evm.model.chr18.199|evm.model.chr7.725|evm.model.chr7.612|evm.model.chr7.481	no	biological_process	Abdominal-adipose
GO:1903035	3	42	1010	11937	0.692503	1	negative regulation of response to wounding	evm.model.chr16.633|evm.model.chr18.199|evm.model.chr7.725	no	biological_process	Abdominal-adipose
GO:1903038	5	35	1008	11944	0.198359	1	negative regulation of leukocyte cell-cell adhesion	evm.model.chr13.788|evm.model.chr14.596|evm.model.chr9.640|evm.model.chr12.457|evm.model.chr7.1128	no	biological_process	Abdominal-adipose
GO:1903039	12	93	1001	11886	0.116106	1	positive regulation of leukocyte cell-cell adhesion	evm.model.chr21.247|evm.model.chr22.203|evm.model.chr19.411|evm.model.ctg630.12|evm.model.chr12.1586|evm.model.chr17.152|evm.model.chr5.440|evm.model.chr35.348|evm.model.chr7.35|evm.model.chr12.872|evm.model.chr12.457|evm.model.chr23.787	no	biological_process	Abdominal-adipose
GO:0006183	1	9	1012	11970	0.556066	1	GTP biosynthetic process	evm.model.chr21.247	no	biological_process	Abdominal-adipose
GO:0006182	0	12	1013	11967	1	1	cGMP biosynthetic process		no	biological_process	Abdominal-adipose
GO:0072126	0	1	1013	11978	1	1	positive regulation of glomerular mesangial cell proliferation		no	biological_process	Abdominal-adipose
GO:0006186	0	2	1013	11977	1	1	dGDP phosphorylation		no	biological_process	Abdominal-adipose
GO:0072124	0	3	1013	11976	1	1	regulation of glomerular mesangial cell proliferation		no	biological_process	Abdominal-adipose
GO:0072125	0	2	1013	11977	1	1	negative regulation of glomerular mesangial cell proliferation		no	biological_process	Abdominal-adipose
GO:0006189	2	6	1011	11973	0.124235	1	'de novo' IMP biosynthetic process	evm.model.chr4.687|evm.model.chr15.268	no	biological_process	Abdominal-adipose
GO:0006188	3	11	1010	11968	0.0901403	1	IMP biosynthetic process	evm.model.chr4.687|evm.model.chr22.228|evm.model.chr15.268	no	biological_process	Abdominal-adipose
GO:0071344	0	1	1013	11978	1	1	diphosphate metabolic process		no	biological_process	Abdominal-adipose
GO:1904204	0	3	1013	11976	1	1	regulation of skeletal muscle hypertrophy		no	biological_process	Abdominal-adipose
GO:1904205	0	1	1013	11978	1	1	negative regulation of skeletal muscle hypertrophy		no	biological_process	Abdominal-adipose
GO:1904206	0	2	1013	11977	1	1	positive regulation of skeletal muscle hypertrophy		no	biological_process	Abdominal-adipose
GO:1904207	0	1	1013	11978	1	1	regulation of chemokine (C-C motif) ligand 2 secretion		no	biological_process	Abdominal-adipose
GO:1904201	0	2	1013	11977	1	1	regulation of iodide transport		no	biological_process	Abdominal-adipose
GO:1904202	0	2	1013	11977	1	1	negative regulation of iodide transport		no	biological_process	Abdominal-adipose
GO:0036179	0	2	1013	11977	1	1	osteoclast maturation		no	biological_process	Abdominal-adipose
GO:1904209	0	1	1013	11978	1	1	positive regulation of chemokine (C-C motif) ligand 2 secretion		no	biological_process	Abdominal-adipose
GO:0045069	4	32	1009	11947	0.307613	1	regulation of viral genome replication	evm.model.chr24.477|evm.model.chr31.44|evm.model.chr30.329|evm.model.chr29.485	no	biological_process	Abdominal-adipose
GO:0071830	0	2	1013	11977	1	1	triglyceride-rich lipoprotein particle clearance		no	biological_process	Abdominal-adipose
GO:0045061	0	11	1013	11968	1	1	thymic T cell selection		no	biological_process	Abdominal-adipose
GO:0045060	0	6	1013	11973	1	1	negative thymic T cell selection		no	biological_process	Abdominal-adipose
GO:0045063	0	3	1013	11976	1	1	T-helper 1 cell differentiation		no	biological_process	Abdominal-adipose
GO:0071839	0	1	1013	11978	1	1	apoptotic process in bone marrow		no	biological_process	Abdominal-adipose
GO:0042743	3	13	1010	11966	0.123739	1	hydrogen peroxide metabolic process	evm.model.chr26.62|evm.model.chr20.554|evm.model.chr30.54	no	biological_process	Abdominal-adipose
GO:0090051	3	6	1010	11973	0.0277963	1	negative regulation of cell migration involved in sprouting angiogenesis	evm.model.chr1.689|evm.model.chr29.485|evm.model.ctg1581.2	no	biological_process	Abdominal-adipose
GO:0045066	0	3	1013	11976	1	1	regulatory T cell differentiation		no	biological_process	Abdominal-adipose
GO:2001214	2	7	1011	11972	0.151789	1	positive regulation of vasculogenesis	evm.model.chr6.285|evm.model.chr2.1885	no	biological_process	Abdominal-adipose
GO:1903961	0	2	1013	11977	1	1	positive regulation of anion transmembrane transport		no	biological_process	Abdominal-adipose
GO:0042742	13	88	1000	11891	0.0498518	1	defense response to bacterium	evm.model.chr4.1746|evm.model.chr3.2094|evm.model.chr6.401|evm.model.chr10.871|evm.model.chr18.199|evm.model.chr5.1243|evm.model.chr2.1885|evm.model.chr18.605|evm.model.chr39.72|evm.model.chr12.1202|evm.model.chr29.492|evm.model.chr6.507|evm.model.chr3.1169	no	biological_process	Abdominal-adipose
GO:1903788	1	0	1012	11979	0.0779711	1	positive regulation of glutathione biosynthetic process	evm.model.chr7.481	no	biological_process	Abdominal-adipose
GO:2001212	2	10	1011	11969	0.239366	1	regulation of vasculogenesis	evm.model.chr6.285|evm.model.chr2.1885	no	biological_process	Abdominal-adipose
GO:1903969	0	3	1013	11976	1	1	regulation of response to macrophage colony-stimulating factor		no	biological_process	Abdominal-adipose
GO:1903786	1	0	1012	11979	0.0779711	1	regulation of glutathione biosynthetic process	evm.model.chr7.481	no	biological_process	Abdominal-adipose
GO:1903781	0	1	1013	11978	1	1	positive regulation of cardiac conduction		no	biological_process	Abdominal-adipose
GO:1901255	1	2	1012	11977	0.216164	1	nucleotide-excision repair involved in interstrand cross-link repair	evm.model.chr25.867	no	biological_process	Abdominal-adipose
GO:0006369	0	19	1013	11960	1	1	termination of RNA polymerase II transcription		no	biological_process	Abdominal-adipose
GO:0006368	3	34	1010	11945	0.559189	1	transcription elongation from RNA polymerase II promoter	evm.model.chr6.533|evm.model.chr12.707|evm.model.chr9.604	no	biological_process	Abdominal-adipose
GO:0006367	10	66	1003	11913	0.0700829	1	transcription initiation from RNA polymerase II promoter	evm.model.chr25.559|evm.model.chr30.520|evm.model.chr6.181|evm.model.chr6.533|evm.model.chr24.779|evm.model.chr30.521|evm.model.chr12.707|evm.model.chr13.261|evm.model.chr29.485|evm.model.chr1.2029	no	biological_process	Abdominal-adipose
GO:0006366	14	141	999	11838	0.32278	1	transcription from RNA polymerase II promoter	evm.model.chr5.13|evm.model.chr5.5|evm.model.chr6.533|evm.model.chr24.779|evm.model.chr11.1291|evm.model.chr12.707|evm.model.chr4.886|evm.model.chr13.261|evm.model.chr2.1722|evm.model.chr11.1099|evm.model.chr18.605|evm.model.chr7.481|evm.model.chr26.95|evm.model.chr24.763	no	biological_process	Abdominal-adipose
GO:0006364	9	139	1004	11840	0.824794	1	rRNA processing	evm.model.chr16.319|evm.model.chr15.432|evm.model.chr30.40|evm.model.chr12.883|evm.model.chr22.335|evm.model.chr26.667|evm.model.ctg591.2|evm.model.ctg1685.28|evm.model.chr28.368	no	biological_process	Abdominal-adipose
GO:0006363	1	10	1012	11969	0.590707	1	termination of RNA polymerase I transcription	evm.model.chr12.707	no	biological_process	Abdominal-adipose
GO:0006362	1	11	1012	11968	0.622647	1	transcription elongation from RNA polymerase I promoter	evm.model.chr12.707	no	biological_process	Abdominal-adipose
GO:0006361	1	13	1012	11966	0.67925	1	transcription initiation from RNA polymerase I promoter	evm.model.chr12.707	no	biological_process	Abdominal-adipose
GO:0006360	1	9	1012	11970	0.556066	1	transcription from RNA polymerase I promoter	evm.model.chr2.1722	no	biological_process	Abdominal-adipose
GO:1905285	0	1	1013	11978	1	1	fibrous ring of heart morphogenesis		no	biological_process	Abdominal-adipose
GO:0071428	0	9	1013	11970	1	1	rRNA-containing ribonucleoprotein complex export from nucleus		no	biological_process	Abdominal-adipose
GO:0009058	224	2712	789	9267	0.662498	1	biosynthetic process	evm.model.chr27.462|evm.model.chr24.813|evm.model.chr5.163|evm.model.chr33.83|evm.model.chr13.188|evm.model.chr26.625|evm.model.chr13.61|evm.model.chr10.245|evm.model.chr9.153|evm.model.chr22.757|evm.model.chr26.34|evm.model.chr5.375|evm.model.chr5.13|evm.model.chr4.687|evm.model.chr21.425|evm.model.chr7.728|evm.model.chr35.416|evm.model.chr8.392|evm.model.chr32.31|evm.model.chr25.559|evm.model.c…	no	biological_process	Abdominal-adipose
GO:0032276	0	9	1013	11970	1	1	regulation of gonadotropin secretion		no	biological_process	Abdominal-adipose
GO:0032277	0	4	1013	11975	1	1	negative regulation of gonadotropin secretion		no	biological_process	Abdominal-adipose
GO:0032274	1	2	1012	11977	0.216164	1	gonadotropin secretion	evm.model.chr18.605	no	biological_process	Abdominal-adipose
GO:0032275	1	2	1012	11977	0.216164	1	luteinizing hormone secretion	evm.model.chr18.605	no	biological_process	Abdominal-adipose
GO:0032272	2	46	1011	11933	0.897674	1	negative regulation of protein polymerization	evm.model.chr18.199|evm.model.chr19.775	no	biological_process	Abdominal-adipose
GO:0032273	5	58	1008	11921	0.550973	1	positive regulation of protein polymerization	evm.model.chr10.322|evm.model.chr14.169|evm.model.chr15.191|evm.model.chr10.125|evm.model.chr25.399	no	biological_process	Abdominal-adipose
GO:0032270	88	860	925	11119	0.046232	1	positive regulation of cellular protein metabolic process	evm.model.chr27.462|evm.model.chr27.169|evm.model.chr35.275|evm.model.chr7.358|evm.model.chr8.90|evm.model.chr2.2119|evm.model.chr10.1313|evm.model.chr1.689|evm.model.chr24.744|evm.model.chr2.1713|evm.model.chr11.137|evm.model.chr10.322|evm.model.chr36.160|evm.model.chr22.203|evm.model.chr2.233|evm.model.chr9.651|evm.model.chr34.429|evm.model.chr18.237|evm.model.chr19.411|evm.model.chr5.1136|evm.…	no	biological_process	Abdominal-adipose
GO:0032271	11	121	1002	11858	0.455046	1	regulation of protein polymerization	evm.model.chr10.322|evm.model.chr24.247|evm.model.chr14.169|evm.model.chr5.644|evm.model.chr18.199|evm.model.chr19.775|evm.model.chr1.2335|evm.model.chr7.420|evm.model.chr15.191|evm.model.chr10.125|evm.model.chr25.399	no	biological_process	Abdominal-adipose
GO:0032278	0	5	1013	11974	1	1	positive regulation of gonadotropin secretion		no	biological_process	Abdominal-adipose
GO:0055114	15	268	998	11711	0.961268	1	oxidation-reduction process	evm.model.chr26.62|evm.model.chr1.2090|evm.model.chr29.260|evm.model.chr1.52|evm.model.chr22.711|evm.model.chr28.428|evm.model.chr23.77|evm.model.chr1.2319|evm.model.chr19.306|evm.model.chr1.2080|evm.model.chr25.538|evm.model.chr12.872|evm.model.chr6.356|evm.model.ctg2610.3|evm.model.chr28.535	no	biological_process	Abdominal-adipose
GO:0055117	5	38	1008	11941	0.241795	1	regulation of cardiac muscle contraction	evm.model.chr36.145|evm.model.chr14.169|evm.model.chr24.29|evm.model.chr6.1151|evm.model.chr14.1064	no	biological_process	Abdominal-adipose
GO:0032933	0	2	1013	11977	1	1	SREBP signaling pathway		no	biological_process	Abdominal-adipose
GO:0006987	0	6	1013	11973	1	1	activation of signaling protein activity involved in unfolded protein response		no	biological_process	Abdominal-adipose
GO:0055118	0	2	1013	11977	1	1	negative regulation of cardiac muscle contraction		no	biological_process	Abdominal-adipose
GO:0055119	1	2	1012	11977	0.216164	1	relaxation of cardiac muscle	evm.model.chr14.169	no	biological_process	Abdominal-adipose
GO:0033273	5	35	1008	11944	0.198359	1	response to vitamin	evm.model.chr36.145|evm.model.chr28.392|evm.model.chr24.10|evm.model.chr20.554|evm.model.chr24.9	no	biological_process	Abdominal-adipose
GO:0033275	0	10	1013	11969	1	1	actin-myosin filament sliding		no	biological_process	Abdominal-adipose
GO:1990868	0	1	1013	11978	1	1	response to chemokine		no	biological_process	Abdominal-adipose
GO:0033277	0	3	1013	11976	1	1	abortive mitotic cell cycle		no	biological_process	Abdominal-adipose
GO:0033278	0	3	1013	11976	1	1	cell proliferation in midbrain		no	biological_process	Abdominal-adipose
GO:0006984	1	15	1012	11964	0.72737	1	ER-nucleus signaling pathway	evm.model.chr7.481	no	biological_process	Abdominal-adipose
GO:0086091	1	31	1012	11948	0.925797	1	regulation of heart rate by cardiac conduction	evm.model.chr6.1151	no	biological_process	Abdominal-adipose
GO:2000167	0	1	1013	11978	1	1	regulation of planar cell polarity pathway involved in neural tube closure		no	biological_process	Abdominal-adipose
GO:1902568	0	1	1013	11978	1	1	positive regulation of eosinophil activation		no	biological_process	Abdominal-adipose
GO:1902567	0	1	1013	11978	1	1	negative regulation of eosinophil activation		no	biological_process	Abdominal-adipose
GO:1902566	0	2	1013	11977	1	1	regulation of eosinophil activation		no	biological_process	Abdominal-adipose
GO:1902564	0	2	1013	11977	1	1	negative regulation of neutrophil activation		no	biological_process	Abdominal-adipose
GO:2000169	0	2	1013	11977	1	1	regulation of peptidyl-cysteine S-nitrosylation		no	biological_process	Abdominal-adipose
GO:1903322	12	138	1001	11841	0.506934	1	positive regulation of protein modification by small protein conjugation or removal	evm.model.chr27.169|evm.model.chr18.237|evm.model.chr19.411|evm.model.ctg2064.1|evm.model.chr12.1586|evm.model.chr27.170|evm.model.chr18.565|evm.model.chr23.657|evm.model.ctg2812.2|evm.model.chr22.579|evm.model.chr14.823|evm.model.chr37.403	no	biological_process	Abdominal-adipose
GO:0019627	1	6	1012	11973	0.433562	1	urea metabolic process	evm.model.chr4.974	no	biological_process	Abdominal-adipose
GO:0048259	1	47	1012	11932	0.979838	1	regulation of receptor-mediated endocytosis	evm.model.chr3.459	no	biological_process	Abdominal-adipose
GO:0009812	1	5	1012	11974	0.385637	1	flavonoid metabolic process	evm.model.chr7.325	no	biological_process	Abdominal-adipose
GO:0009813	1	3	1012	11976	0.277295	1	flavonoid biosynthetic process	evm.model.chr7.325	no	biological_process	Abdominal-adipose
GO:0031649	0	1	1013	11978	1	1	heat generation		no	biological_process	Abdominal-adipose
GO:0044565	2	0	1011	11979	0.00607395	1	dendritic cell proliferation	evm.model.chr5.216|evm.model.chr3.1169	no	biological_process	Abdominal-adipose
GO:0048251	2	3	1011	11976	0.0518249	1	elastic fiber assembly	evm.model.chr2.684|evm.model.chr19.693	no	biological_process	Abdominal-adipose
GO:0014809	0	3	1013	11976	1	1	regulation of skeletal muscle contraction by regulation of release of sequestered calcium ion		no	biological_process	Abdominal-adipose
GO:0048252	0	3	1013	11976	1	1	lauric acid metabolic process		no	biological_process	Abdominal-adipose
GO:0048255	1	21	1012	11958	0.832611	1	mRNA stabilization	evm.model.chr1.989	no	biological_process	Abdominal-adipose
GO:0048254	0	2	1013	11977	1	1	snoRNA localization		no	biological_process	Abdominal-adipose
GO:0050658	7	114	1006	11865	0.842014	1	RNA transport	evm.model.chr15.318|evm.model.chr16.342|evm.model.chr14.580|evm.model.chr30.373|evm.model.chr30.322|evm.model.chr7.159|evm.model.chr29.353	no	biological_process	Abdominal-adipose
GO:0090616	0	1	1013	11978	1	1	mitochondrial mRNA 3'-end processing		no	biological_process	Abdominal-adipose
GO:0038007	0	3	1013	11976	1	1	netrin-activated signaling pathway		no	biological_process	Abdominal-adipose
GO:0050650	0	8	1013	11971	1	1	chondroitin sulfate proteoglycan biosynthetic process		no	biological_process	Abdominal-adipose
GO:0050651	0	2	1013	11977	1	1	dermatan sulfate proteoglycan biosynthetic process		no	biological_process	Abdominal-adipose
GO:0050652	0	1	1013	11978	1	1	dermatan sulfate proteoglycan biosynthetic process, polysaccharide chain biosynthetic process		no	biological_process	Abdominal-adipose
GO:0050653	0	2	1013	11977	1	1	chondroitin sulfate proteoglycan biosynthetic process, polysaccharide chain biosynthetic process		no	biological_process	Abdominal-adipose
GO:0050654	0	8	1013	11971	1	1	chondroitin sulfate proteoglycan metabolic process		no	biological_process	Abdominal-adipose
GO:0050655	0	2	1013	11977	1	1	dermatan sulfate proteoglycan metabolic process		no	biological_process	Abdominal-adipose
GO:0050657	7	114	1006	11865	0.842014	1	nucleic acid transport	evm.model.chr15.318|evm.model.chr16.342|evm.model.chr14.580|evm.model.chr30.373|evm.model.chr30.322|evm.model.chr7.159|evm.model.chr29.353	no	biological_process	Abdominal-adipose
GO:0005982	0	2	1013	11977	1	1	starch metabolic process		no	biological_process	Abdominal-adipose
GO:0005983	0	2	1013	11977	1	1	starch catabolic process		no	biological_process	Abdominal-adipose
GO:0005980	0	14	1013	11965	1	1	glycogen catabolic process		no	biological_process	Abdominal-adipose
GO:0005981	0	4	1013	11975	1	1	regulation of glycogen catabolic process		no	biological_process	Abdominal-adipose
GO:0005986	0	2	1013	11977	1	1	sucrose biosynthetic process		no	biological_process	Abdominal-adipose
GO:0005984	0	2	1013	11977	1	1	disaccharide metabolic process		no	biological_process	Abdominal-adipose
GO:0005985	0	2	1013	11977	1	1	sucrose metabolic process		no	biological_process	Abdominal-adipose
GO:0021649	1	0	1012	11979	0.0779711	1	vestibulocochlear nerve structural organization	evm.model.chr7.405	no	biological_process	Abdominal-adipose
GO:0034398	0	2	1013	11977	1	1	telomere tethering at nuclear periphery		no	biological_process	Abdominal-adipose
GO:0021642	0	2	1013	11977	1	1	trochlear nerve formation		no	biological_process	Abdominal-adipose
GO:0021644	1	1	1012	11978	0.149868	1	vagus nerve morphogenesis	evm.model.chr3.111	no	biological_process	Abdominal-adipose
GO:1902206	0	1	1013	11978	1	1	negative regulation of interleukin-2-mediated signaling pathway		no	biological_process	Abdominal-adipose
GO:1902204	0	1	1013	11978	1	1	positive regulation of hepatocyte growth factor receptor signaling pathway		no	biological_process	Abdominal-adipose
GO:1902205	0	1	1013	11978	1	1	regulation of interleukin-2-mediated signaling pathway		no	biological_process	Abdominal-adipose
GO:1902202	0	3	1013	11976	1	1	regulation of hepatocyte growth factor receptor signaling pathway		no	biological_process	Abdominal-adipose
GO:1905523	1	10	1012	11969	0.590707	1	positive regulation of macrophage migration	evm.model.ctg630.12	no	biological_process	Abdominal-adipose
GO:1905521	1	15	1012	11964	0.72737	1	regulation of macrophage migration	evm.model.ctg630.12	no	biological_process	Abdominal-adipose
GO:1901575	88	944	925	11035	0.196225	1	organic substance catabolic process	evm.model.chr27.462|evm.model.chr24.697|evm.model.chr27.169|evm.model.chr4.1746|evm.model.chr19.709|evm.model.chr1.2609|evm.model.chr8.392|evm.model.chr16.319|evm.model.chr10.1313|evm.model.chr3.2094|evm.model.chr2.1164|evm.model.chr1.2090|evm.model.chr19.358|evm.model.chr19.379|evm.model.chr2.463|evm.model.chr21.247|evm.model.chr2.840|evm.model.chr2.1914|evm.model.chr21.551|evm.model.ctg479.8|ev…	no	biological_process	Abdominal-adipose
GO:1900745	1	9	1012	11970	0.556066	1	positive regulation of p38MAPK cascade	evm.model.chr1.2343	no	biological_process	Abdominal-adipose
GO:1901576	218	2652	795	9327	0.68806	1	organic substance biosynthetic process	evm.model.chr27.462|evm.model.chr24.813|evm.model.chr5.163|evm.model.chr33.83|evm.model.chr13.188|evm.model.chr26.625|evm.model.chr13.61|evm.model.chr10.245|evm.model.chr9.153|evm.model.chr22.757|evm.model.chr26.34|evm.model.chr5.375|evm.model.chr5.13|evm.model.chr4.687|evm.model.chr21.425|evm.model.chr7.728|evm.model.chr35.416|evm.model.chr8.392|evm.model.chr32.31|evm.model.chr25.559|evm.model.c…	no	biological_process	Abdominal-adipose
GO:1901571	1	15	1012	11964	0.72737	1	fatty acid derivative transport	evm.model.chr9.742	no	biological_process	Abdominal-adipose
GO:1901570	2	20	1011	11959	0.52065	1	fatty acid derivative biosynthetic process	evm.model.chr26.625|evm.model.chr33.374	no	biological_process	Abdominal-adipose
GO:0050434	3	15	1010	11964	0.161071	1	positive regulation of viral transcription	evm.model.chr14.1137|evm.model.chr29.485|evm.model.chr16.234	no	biological_process	Abdominal-adipose
GO:0050435	0	9	1013	11970	1	1	beta-amyloid metabolic process		no	biological_process	Abdominal-adipose
GO:0060817	0	1	1013	11978	1	1	inactivation of paternal X chromosome		no	biological_process	Abdominal-adipose
GO:0050432	0	2	1013	11977	1	1	catecholamine secretion		no	biological_process	Abdominal-adipose
GO:0050433	3	19	1010	11960	0.243462	1	regulation of catecholamine secretion	evm.model.chr9.640|evm.model.chr20.953|evm.model.ctg1541.2	no	biological_process	Abdominal-adipose
GO:0090071	0	2	1013	11977	1	1	negative regulation of ribosome biogenesis		no	biological_process	Abdominal-adipose
GO:0090073	1	5	1012	11974	0.385637	1	positive regulation of protein homodimerization activity	evm.model.ctg2558.1	no	biological_process	Abdominal-adipose
GO:0090074	0	2	1013	11977	1	1	negative regulation of protein homodimerization activity		no	biological_process	Abdominal-adipose
GO:0090075	1	6	1012	11973	0.433562	1	relaxation of muscle	evm.model.chr14.169	no	biological_process	Abdominal-adipose
GO:0030581	0	5	1013	11974	1	1	symbiont intracellular protein transport in host		no	biological_process	Abdominal-adipose
GO:0043311	0	1	1013	11978	1	1	positive regulation of eosinophil degranulation		no	biological_process	Abdominal-adipose
GO:0043310	0	1	1013	11978	1	1	negative regulation of eosinophil degranulation		no	biological_process	Abdominal-adipose
GO:0043313	0	4	1013	11975	1	1	regulation of neutrophil degranulation		no	biological_process	Abdominal-adipose
GO:0043312	0	3	1013	11976	1	1	neutrophil degranulation		no	biological_process	Abdominal-adipose
GO:0043314	0	2	1013	11977	1	1	negative regulation of neutrophil degranulation		no	biological_process	Abdominal-adipose
GO:0043316	0	2	1013	11977	1	1	cytotoxic T cell degranulation		no	biological_process	Abdominal-adipose
GO:2000983	0	2	1013	11977	1	1	regulation of ATP citrate synthase activity		no	biological_process	Abdominal-adipose
GO:2000981	1	4	1012	11975	0.333662	1	negative regulation of inner ear receptor cell differentiation	evm.model.chr29.485	no	biological_process	Abdominal-adipose
GO:2000980	1	6	1012	11973	0.433562	1	regulation of inner ear receptor cell differentiation	evm.model.chr29.485	no	biological_process	Abdominal-adipose
GO:2000987	1	1	1012	11978	0.149868	1	positive regulation of behavioral fear response	evm.model.ctg2558.1	no	biological_process	Abdominal-adipose
GO:1905668	0	1	1013	11978	1	1	positive regulation of protein localization to endosome		no	biological_process	Abdominal-adipose
GO:2000984	0	2	1013	11977	1	1	negative regulation of ATP citrate synthase activity		no	biological_process	Abdominal-adipose
GO:0072197	0	1	1013	11978	1	1	ureter morphogenesis		no	biological_process	Abdominal-adipose
GO:0031987	1	2	1012	11977	0.216164	1	locomotion involved in locomotory behavior	evm.model.chr13.1179	no	biological_process	Abdominal-adipose
GO:1905666	0	1	1013	11978	1	1	regulation of protein localization to endosome		no	biological_process	Abdominal-adipose
GO:0072196	1	1	1012	11978	0.149868	1	proximal/distal pattern formation involved in pronephric nephron development	evm.model.ctg2168.16	no	biological_process	Abdominal-adipose
GO:0035404	1	3	1012	11976	0.277295	1	histone-serine phosphorylation	evm.model.chr14.1119	no	biological_process	Abdominal-adipose
GO:0035405	1	2	1012	11977	0.216164	1	histone-threonine phosphorylation	evm.model.chr25.73	no	biological_process	Abdominal-adipose
GO:0015822	0	3	1013	11976	1	1	ornithine transport		no	biological_process	Abdominal-adipose
GO:0015824	1	6	1012	11973	0.433562	1	proline transport	evm.model.ctg742.21	no	biological_process	Abdominal-adipose
GO:0015825	0	2	1013	11977	1	1	L-serine transport		no	biological_process	Abdominal-adipose
GO:0035150	8	77	1005	11902	0.343388	1	regulation of tube size	evm.model.chr1.689|evm.model.chr37.18|evm.model.chr33.374|evm.model.chr24.420|evm.model.chr24.29|evm.model.chr2.1885|evm.model.chr20.554|evm.model.chr32.13	no	biological_process	Abdominal-adipose
GO:0015827	0	1	1013	11978	1	1	tryptophan transport		no	biological_process	Abdominal-adipose
GO:0072194	0	1	1013	11978	1	1	kidney smooth muscle tissue development		no	biological_process	Abdominal-adipose
GO:1901315	0	3	1013	11976	1	1	negative regulation of histone H2A K63-linked ubiquitination		no	biological_process	Abdominal-adipose
GO:0035409	0	3	1013	11976	1	1	histone H3-Y41 phosphorylation		no	biological_process	Abdominal-adipose
GO:1901317	0	1	1013	11978	1	1	regulation of flagellated sperm motility		no	biological_process	Abdominal-adipose
GO:2001045	0	1	1013	11978	1	1	negative regulation of integrin-mediated signaling pathway		no	biological_process	Abdominal-adipose
GO:0042048	0	6	1013	11973	1	1	olfactory behavior		no	biological_process	Abdominal-adipose
GO:2001044	1	6	1012	11973	0.433562	1	regulation of integrin-mediated signaling pathway	evm.model.chr1.689	no	biological_process	Abdominal-adipose
GO:1905267	0	1	1013	11978	1	1	endonucleolytic cleavage involved in tRNA processing		no	biological_process	Abdominal-adipose
GO:0042044	0	14	1013	11965	1	1	fluid transport		no	biological_process	Abdominal-adipose
GO:0042045	0	4	1013	11975	1	1	epithelial fluid transport		no	biological_process	Abdominal-adipose
GO:0099536	20	175	993	11804	0.125665	1	synaptic signaling	evm.model.chr20.400|evm.model.chr27.424|evm.model.chr7.358|evm.model.chr15.116|evm.model.chr24.247|evm.model.chr2.1844|evm.model.chr19.775|evm.model.chr8.723|evm.model.chr12.688|evm.model.chr13.897|evm.model.chr5.32|evm.model.ctg2801.5|evm.model.chr21.19|evm.model.chr16.409|evm.model.chr15.284|evm.model.chr7.359|evm.model.chr23.1110|evm.model.chr25.399|evm.model.chr12.1398|evm.model.chr7.397	no	biological_process	Abdominal-adipose
GO:0000244	0	10	1013	11969	1	1	spliceosomal tri-snRNP complex assembly		no	biological_process	Abdominal-adipose
GO:0000245	1	16	1012	11963	0.748654	1	spliceosomal complex assembly	evm.model.chr1.354	no	biological_process	Abdominal-adipose
GO:0044524	0	1	1013	11978	1	1	protein sulfhydration		no	biological_process	Abdominal-adipose
GO:2001040	0	1	1013	11978	1	1	positive regulation of cellular response to drug		no	biological_process	Abdominal-adipose
GO:0071167	0	3	1013	11976	1	1	ribonucleoprotein complex import into nucleus		no	biological_process	Abdominal-adipose
GO:0007231	0	1	1013	11978	1	1	osmosensory signaling pathway		no	biological_process	Abdominal-adipose
GO:0071163	0	1	1013	11978	1	1	DNA replication preinitiation complex assembly		no	biological_process	Abdominal-adipose
GO:0071169	0	3	1013	11976	1	1	establishment of protein localization to chromatin		no	biological_process	Abdominal-adipose
GO:0071168	0	6	1013	11973	1	1	protein localization to chromatin		no	biological_process	Abdominal-adipose
GO:0051216	4	50	1009	11929	0.616079	1	cartilage development	evm.model.chr11.1120|evm.model.chr26.297|evm.model.chr15.643|evm.model.chr31.66	no	biological_process	Abdominal-adipose
GO:0042268	1	3	1012	11976	0.277295	1	regulation of cytolysis	evm.model.ctg1267.2	no	biological_process	Abdominal-adipose
GO:0042269	1	18	1012	11961	0.78637	1	regulation of natural killer cell mediated cytotoxicity	evm.model.ctg1172.7	no	biological_process	Abdominal-adipose
GO:0042262	0	2	1013	11977	1	1	DNA protection		no	biological_process	Abdominal-adipose
GO:0042592	79	763	934	11216	0.0465267	1	homeostatic process	evm.model.chr16.140|evm.model.chr20.400|evm.model.chr8.207|evm.model.chr13.61|evm.model.chr25.559|evm.model.chr36.145|evm.model.chr19.619|evm.model.chr24.744|evm.model.ctg1260.13|evm.model.chr19.380|evm.model.chr8.777|evm.model.chr33.374|evm.model.chr15.116|evm.model.chr30.520|evm.model.chr10.322|evm.model.chr20.40|evm.model.chr9.742|evm.model.chr19.672|evm.model.chr14.596|evm.model.chr2.1588|evm…	no	biological_process	Abdominal-adipose
GO:0042593	10	108	1003	11871	0.440098	1	glucose homeostasis	evm.model.chr10.198|evm.model.chr30.329|evm.model.chr1.2583|evm.model.chr9.967|evm.model.chr13.1042|evm.model.chr14.1119|evm.model.ctg1541.2|evm.model.chr7.1026|evm.model.chr35.337|evm.model.chr12.1142	no	biological_process	Abdominal-adipose
GO:0042594	6	109	1007	11870	0.893037	1	response to starvation	evm.model.chr13.182|evm.model.chr30.545|evm.model.chr7.325|evm.model.chr14.1119|evm.model.chr7.481|evm.model.chr2.1558	no	biological_process	Abdominal-adipose
GO:0042267	0	5	1013	11974	1	1	natural killer cell mediated cytotoxicity		no	biological_process	Abdominal-adipose
GO:0042596	2	19	1011	11960	0.495451	1	fear response	evm.model.chr7.358|evm.model.chr7.359	no	biological_process	Abdominal-adipose
GO:0042265	0	1	1013	11978	1	1	peptidyl-asparagine hydroxylation		no	biological_process	Abdominal-adipose
GO:1990182	1	4	1012	11975	0.333662	1	exosomal secretion	evm.model.chr2.1094	no	biological_process	Abdominal-adipose
GO:0090383	0	7	1013	11972	1	1	phagosome acidification		no	biological_process	Abdominal-adipose
GO:1990180	0	1	1013	11978	1	1	mitochondrial tRNA 3'-end processing		no	biological_process	Abdominal-adipose
GO:0090381	0	1	1013	11978	1	1	regulation of heart induction		no	biological_process	Abdominal-adipose
GO:0090385	0	7	1013	11972	1	1	phagosome-lysosome fusion		no	biological_process	Abdominal-adipose
GO:0090389	0	1	1013	11978	1	1	phagosome-lysosome fusion involved in apoptotic cell clearance		no	biological_process	Abdominal-adipose
GO:0071295	0	8	1013	11971	1	1	cellular response to vitamin		no	biological_process	Abdominal-adipose
GO:0007589	1	29	1012	11950	0.912682	1	body fluid secretion	evm.model.chr10.198	no	biological_process	Abdominal-adipose
GO:0002064	10	76	1003	11903	0.131483	1	epithelial cell development	evm.model.chr3.459|evm.model.chr26.477|evm.model.chr4.1793|evm.model.chr1.1687|evm.model.chr6.285|evm.model.chr5.1243|evm.model.chr29.485|evm.model.chr29.378|evm.model.chr3.1217|evm.model.chr5.610	no	biological_process	Abdominal-adipose
GO:0002065	2	33	1011	11946	0.769343	1	columnar/cuboidal epithelial cell differentiation	evm.model.chr29.485|evm.model.chr29.464	no	biological_process	Abdominal-adipose
GO:0007586	1	37	1012	11942	0.95447	1	digestion	evm.model.chr2.1145	no	biological_process	Abdominal-adipose
GO:0002067	2	10	1011	11969	0.239366	1	glandular epithelial cell differentiation	evm.model.chr29.485|evm.model.chr29.464	no	biological_process	Abdominal-adipose
GO:0002062	2	23	1011	11956	0.59103	1	chondrocyte differentiation	evm.model.ctg2558.1|evm.model.ctg1267.2	no	biological_process	Abdominal-adipose
GO:0002063	3	12	1010	11967	0.106419	1	chondrocyte development	evm.model.chr11.1120|evm.model.chr13.818|evm.model.chr26.297	no	biological_process	Abdominal-adipose
GO:1903638	0	1	1013	11978	1	1	positive regulation of protein import into mitochondrial outer membrane		no	biological_process	Abdominal-adipose
GO:0002544	0	2	1013	11977	1	1	chronic inflammatory response		no	biological_process	Abdominal-adipose
GO:0002011	1	15	1012	11964	0.72737	1	morphogenesis of an epithelial sheet	evm.model.chr29.485	no	biological_process	Abdominal-adipose
GO:0010821	7	135	1006	11844	0.933267	1	regulation of mitochondrion organization	evm.model.chr35.196|evm.model.chr7.945|evm.model.chr9.709|evm.model.chr23.428|evm.model.chr3.1860|evm.model.chr26.91|evm.model.chr9.537	no	biological_process	Abdominal-adipose
GO:0002542	0	1	1013	11978	1	1	Factor XII activation		no	biological_process	Abdominal-adipose
GO:0043297	0	7	1013	11972	1	1	apical junction assembly		no	biological_process	Abdominal-adipose
GO:0007060	0	3	1013	11976	1	1	male meiosis chromosome segregation		no	biological_process	Abdominal-adipose
GO:0061772	0	1	1013	11978	1	1	drug transport across blood-nerve barrier		no	biological_process	Abdominal-adipose
GO:0043299	2	13	1011	11966	0.328744	1	leukocyte degranulation	evm.model.chr28.427|evm.model.chr21.161	no	biological_process	Abdominal-adipose
GO:0042730	0	12	1013	11967	1	1	fibrinolysis		no	biological_process	Abdominal-adipose
GO:0010642	0	7	1013	11972	1	1	negative regulation of platelet-derived growth factor receptor signaling pathway		no	biological_process	Abdominal-adipose
GO:0002885	0	1	1013	11978	1	1	positive regulation of hypersensitivity		no	biological_process	Abdominal-adipose
GO:0010640	0	10	1013	11969	1	1	regulation of platelet-derived growth factor receptor signaling pathway		no	biological_process	Abdominal-adipose
GO:0010647	86	871	927	11108	0.0882875	1	positive regulation of cell communication	evm.model.chr33.61|evm.model.chr9.980|evm.model.chr35.275|evm.model.chr21.425|evm.model.chr8.90|evm.model.chr2.2119|evm.model.chr10.1313|evm.model.chr1.689|evm.model.ctg2516.2|evm.model.chr2.1713|evm.model.chr10.322|evm.model.chr11.1120|evm.model.chr36.160|evm.model.chr14.596|evm.model.chr22.203|evm.model.chr2.233|evm.model.chr9.651|evm.model.chr11.626|evm.model.chr2.298|evm.model.chr19.411|evm.m…	no	biological_process	Abdominal-adipose
GO:0010646	181	1853	832	10126	0.025639	1	regulation of cell communication	evm.model.chr22.567|evm.model.chr1.1330|evm.model.chr33.61|evm.model.chr24.776|evm.model.chr9.980|evm.model.chr18.763|evm.model.chr28.262|evm.model.chr26.34|evm.model.chr35.275|evm.model.chr7.358|evm.model.chr5.13|evm.model.chr21.425|evm.model.chr8.90|evm.model.chr25.559|evm.model.chr2.2119|evm.model.chr10.1313|evm.model.chr1.689|evm.model.chr9.500|evm.model.chr24.744|evm.model.ctg2516.2|evm.mode…	no	biological_process	Abdominal-adipose
GO:0010133	0	2	1013	11977	1	1	proline catabolic process to glutamate		no	biological_process	Abdominal-adipose
GO:0010644	0	4	1013	11975	1	1	cell communication by electrical coupling		no	biological_process	Abdominal-adipose
GO:0010649	0	5	1013	11974	1	1	regulation of cell communication by electrical coupling		no	biological_process	Abdominal-adipose
GO:0010648	76	726	937	11253	0.0417069	1	negative regulation of cell communication	evm.model.chr1.1330|evm.model.chr26.34|evm.model.chr5.13|evm.model.chr2.2119|evm.model.chr1.689|evm.model.chr5.5|evm.model.chr13.811|evm.model.chr30.520|evm.model.chr11.1120|evm.model.chr32.68|evm.model.chr2.1094|evm.model.chr7.539|evm.model.chr2.233|evm.model.chr10.406|evm.model.chr3.459|evm.model.chr22.78|evm.model.ctg630.12|evm.model.chr14.169|evm.model.chr26.220|evm.model.chr26.297|evm.model.…	no	biological_process	Abdominal-adipose
GO:0061072	0	6	1013	11973	1	1	iris morphogenesis		no	biological_process	Abdominal-adipose
GO:0046712	0	1	1013	11978	1	1	GDP catabolic process		no	biological_process	Abdominal-adipose
GO:0046713	0	1	1013	11978	1	1	borate transport		no	biological_process	Abdominal-adipose
GO:0046710	0	1	1013	11978	1	1	GDP metabolic process		no	biological_process	Abdominal-adipose
GO:0046716	0	9	1013	11970	1	1	muscle cell cellular homeostasis		no	biological_process	Abdominal-adipose
GO:0046717	1	43	1012	11936	0.972069	1	acid secretion	evm.model.chr4.1793	no	biological_process	Abdominal-adipose
GO:0006949	0	16	1013	11963	1	1	syncytium formation		no	biological_process	Abdominal-adipose
GO:0006948	0	1	1013	11978	1	1	induction by virus of host cell-cell fusion		no	biological_process	Abdominal-adipose
GO:0072513	0	2	1013	11977	1	1	positive regulation of secondary heart field cardioblast proliferation		no	biological_process	Abdominal-adipose
GO:0046718	4	103	1009	11876	0.97164	1	viral entry into host cell	evm.model.chr29.620|evm.model.chr23.40|evm.model.chr16.234|evm.model.chr10.964	no	biological_process	Abdominal-adipose
GO:0046719	0	2	1013	11977	1	1	regulation by virus of viral protein levels in host cell		no	biological_process	Abdominal-adipose
GO:0006942	5	43	1008	11936	0.318717	1	regulation of striated muscle contraction	evm.model.chr36.145|evm.model.chr14.169|evm.model.chr24.29|evm.model.chr6.1151|evm.model.chr14.1064	no	biological_process	Abdominal-adipose
GO:0006941	1	41	1012	11938	0.967128	1	striated muscle contraction	evm.model.chr12.688	no	biological_process	Abdominal-adipose
GO:0006940	2	26	1011	11953	0.653411	1	regulation of smooth muscle contraction	evm.model.chr33.374|evm.model.chr14.169	no	biological_process	Abdominal-adipose
GO:0034964	1	1	1012	11978	0.149868	1	box H/ACA snoRNA processing	evm.model.chr22.335	no	biological_process	Abdominal-adipose
GO:0006004	0	8	1013	11971	1	1	fucose metabolic process		no	biological_process	Abdominal-adipose
GO:0030423	0	3	1013	11976	1	1	targeting of mRNA for destruction involved in RNA interference		no	biological_process	Abdominal-adipose
GO:0030422	0	4	1013	11975	1	1	production of siRNA involved in RNA interference		no	biological_process	Abdominal-adipose
GO:0034968	3	36	1010	11943	0.595594	1	histone lysine methylation	evm.model.ctg2064.1|evm.model.chr4.924|evm.model.chr17.154	no	biological_process	Abdominal-adipose
GO:0034969	0	5	1013	11974	1	1	histone arginine methylation		no	biological_process	Abdominal-adipose
GO:0014015	3	26	1010	11953	0.396443	1	positive regulation of gliogenesis	evm.model.chr2.298|evm.model.chr29.485|evm.model.chr12.872	no	biological_process	Abdominal-adipose
GO:0042732	1	2	1012	11977	0.216164	1	D-xylose metabolic process	evm.model.chr28.511	no	biological_process	Abdominal-adipose
GO:0051972	4	26	1009	11953	0.202711	1	regulation of telomerase activity	evm.model.chr33.358|evm.model.chr4.61|evm.model.chr5.32|evm.model.chr3.876	no	biological_process	Abdominal-adipose
GO:0051973	2	17	1011	11962	0.442608	1	positive regulation of telomerase activity	evm.model.chr33.358|evm.model.chr5.32	no	biological_process	Abdominal-adipose
GO:0051971	0	2	1013	11977	1	1	positive regulation of transmission of nerve impulse		no	biological_process	Abdominal-adipose
GO:0051977	0	3	1013	11976	1	1	lysophospholipid transport		no	biological_process	Abdominal-adipose
GO:0051974	2	10	1011	11969	0.239366	1	negative regulation of telomerase activity	evm.model.chr4.61|evm.model.chr3.876	no	biological_process	Abdominal-adipose
GO:0060364	0	2	1013	11977	1	1	frontal suture morphogenesis		no	biological_process	Abdominal-adipose
GO:0048352	0	1	1013	11978	1	1	paraxial mesoderm structural organization		no	biological_process	Abdominal-adipose
GO:0031086	0	1	1013	11978	1	1	nuclear-transcribed mRNA catabolic process, deadenylation-independent decay		no	biological_process	Abdominal-adipose
GO:0031087	0	4	1013	11975	1	1	deadenylation-independent decapping of nuclear-transcribed mRNA		no	biological_process	Abdominal-adipose
GO:0031081	0	2	1013	11977	1	1	nuclear pore distribution		no	biological_process	Abdominal-adipose
GO:0099531	4	66	1009	11913	0.805669	1	presynaptic process involved in chemical synaptic transmission	evm.model.chr11.626|evm.model.chr2.1962|evm.model.chr3.2024|evm.model.ctg800.10	no	biological_process	Abdominal-adipose
GO:0003273	1	4	1012	11975	0.333662	1	cell migration involved in endocardial cushion formation	evm.model.chr29.485	no	biological_process	Abdominal-adipose
GO:0003270	1	0	1012	11979	0.0779711	1	Notch signaling pathway involved in regulation of secondary heart field cardioblast proliferation	evm.model.chr29.485	no	biological_process	Abdominal-adipose
GO:0003274	0	1	1013	11978	1	1	endocardial cushion fusion		no	biological_process	Abdominal-adipose
GO:1902725	1	5	1012	11974	0.385637	1	negative regulation of satellite cell differentiation	evm.model.chr16.466	no	biological_process	Abdominal-adipose
GO:0003279	6	30	1007	11949	0.057652	1	cardiac septum development	evm.model.chr18.751|evm.model.chr12.1063|evm.model.chr1.1687|evm.model.chr6.1151|evm.model.chr27.136|evm.model.chr12.1062	no	biological_process	Abdominal-adipose
GO:1902724	1	1	1012	11978	0.149868	1	positive regulation of skeletal muscle satellite cell proliferation	evm.model.chr16.466	no	biological_process	Abdominal-adipose
GO:1903082	1	1	1012	11978	0.149868	1	positive regulation of C-C chemokine receptor CCR7 signaling pathway	evm.model.chr34.233	no	biological_process	Abdominal-adipose
GO:0090220	0	9	1013	11970	1	1	chromosome localization to nuclear envelope involved in homologous chromosome segregation		no	biological_process	Abdominal-adipose
GO:0090222	0	3	1013	11976	1	1	centrosome-templated microtubule nucleation		no	biological_process	Abdominal-adipose
GO:0090224	0	20	1013	11959	1	1	regulation of spindle organization		no	biological_process	Abdominal-adipose
GO:0032332	1	16	1012	11963	0.748654	1	positive regulation of chondrocyte differentiation	evm.model.chr10.391	no	biological_process	Abdominal-adipose
GO:1903080	1	1	1012	11978	0.149868	1	regulation of C-C chemokine receptor CCR7 signaling pathway	evm.model.chr34.233	no	biological_process	Abdominal-adipose
GO:1990539	0	1	1013	11978	1	1	fructose import across plasma membrane		no	biological_process	Abdominal-adipose
GO:1900212	0	1	1013	11978	1	1	negative regulation of mesenchymal cell apoptotic process involved in metanephros development		no	biological_process	Abdominal-adipose
GO:1900211	0	1	1013	11978	1	1	regulation of mesenchymal cell apoptotic process involved in metanephros development		no	biological_process	Abdominal-adipose
GO:1900210	0	1	1013	11978	1	1	positive regulation of cardiolipin metabolic process		no	biological_process	Abdominal-adipose
GO:0042509	3	30	1010	11949	0.480813	1	regulation of tyrosine phosphorylation of STAT protein	evm.model.chr5.440|evm.model.chr12.872|evm.model.chr28.426	no	biological_process	Abdominal-adipose
GO:0003099	0	1	1013	11978	1	1	positive regulation of the force of heart contraction by chemical signal		no	biological_process	Abdominal-adipose
GO:0003096	0	2	1013	11977	1	1	renal sodium ion transport		no	biological_process	Abdominal-adipose
GO:0003097	0	5	1013	11974	1	1	renal water transport		no	biological_process	Abdominal-adipose
GO:0003094	1	6	1012	11973	0.433562	1	glomerular filtration	evm.model.chr26.297	no	biological_process	Abdominal-adipose
GO:0003093	0	9	1013	11970	1	1	regulation of glomerular filtration		no	biological_process	Abdominal-adipose
GO:0003091	0	12	1013	11967	1	1	renal water homeostasis		no	biological_process	Abdominal-adipose
GO:0042659	1	7	1012	11972	0.477751	1	regulation of cell fate specification	evm.model.chr11.1291	no	biological_process	Abdominal-adipose
GO:1904048	1	4	1012	11975	0.333662	1	regulation of spontaneous neurotransmitter secretion	evm.model.chr5.644	no	biological_process	Abdominal-adipose
GO:1990167	0	1	1013	11978	1	1	protein K27-linked deubiquitination		no	biological_process	Abdominal-adipose
GO:0072221	1	1	1012	11978	0.149868	1	metanephric distal convoluted tubule development	evm.model.chr21.111	no	biological_process	Abdominal-adipose
GO:1904049	1	4	1012	11975	0.333662	1	negative regulation of spontaneous neurotransmitter secretion	evm.model.chr5.644	no	biological_process	Abdominal-adipose
GO:0048869	164	1766	849	10213	0.116268	1	cellular developmental process	evm.model.chr27.462|evm.model.chr24.813|evm.model.chr5.163|evm.model.chr5.912|evm.model.chr13.61|evm.model.chr6.636|evm.model.chr7.358|evm.model.chr20.70|evm.model.chr21.425|evm.model.chr7.728|evm.model.chr3.1973|evm.model.chr19.613|evm.model.chr10.1313|evm.model.chr14.821|evm.model.chr36.145|evm.model.chr30.516|evm.model.chr7.310|evm.model.chr17.467|evm.model.chr8.108|evm.model.chr1.689|evm.mode…	no	biological_process	Abdominal-adipose
GO:0048714	0	7	1013	11972	1	1	positive regulation of oligodendrocyte differentiation		no	biological_process	Abdominal-adipose
GO:0048715	3	7	1010	11972	0.0374517	1	negative regulation of oligodendrocyte differentiation	evm.model.chr7.539|evm.model.chr29.485|evm.model.chr5.32	no	biological_process	Abdominal-adipose
GO:0048864	1	14	1012	11965	0.704286	1	stem cell development	evm.model.chr15.643	no	biological_process	Abdominal-adipose
GO:0048710	2	15	1011	11964	0.386835	1	regulation of astrocyte differentiation	evm.model.chr29.485|evm.model.chr12.872	no	biological_process	Abdominal-adipose
GO:0048863	3	38	1010	11941	0.629981	1	stem cell differentiation	evm.model.ctg2558.1|evm.model.chr11.1291|evm.model.chr7.795	no	biological_process	Abdominal-adipose
GO:0048712	0	8	1013	11971	1	1	negative regulation of astrocyte differentiation		no	biological_process	Abdominal-adipose
GO:0048713	3	17	1010	11962	0.201261	1	regulation of oligodendrocyte differentiation	evm.model.chr7.539|evm.model.chr29.485|evm.model.chr5.32	no	biological_process	Abdominal-adipose
GO:0071314	0	1	1013	11978	1	1	cellular response to cocaine		no	biological_process	Abdominal-adipose
GO:0071315	0	1	1013	11978	1	1	cellular response to morphine		no	biological_process	Abdominal-adipose
GO:0071316	0	1	1013	11978	1	1	cellular response to nicotine		no	biological_process	Abdominal-adipose
GO:0071317	0	1	1013	11978	1	1	cellular response to isoquinoline alkaloid		no	biological_process	Abdominal-adipose
GO:0071310	65	609	948	11370	0.0420158	1	cellular response to organic substance	evm.model.chr27.462|evm.model.chr24.697|evm.model.chr8.90|evm.model.chr36.145|evm.model.ctg716.3|evm.model.chr17.467|evm.model.chr1.689|evm.model.chr9.584|evm.model.chr10.322|evm.model.chr13.182|evm.model.chr26.298|evm.model.chr25.840|evm.model.chr14.596|evm.model.chr2.1588|evm.model.ctg2558.1|evm.model.chr14.1137|evm.model.chr10.406|evm.model.chr3.459|evm.model.chr10.871|evm.model.chr36.272|evm.…	no	biological_process	Abdominal-adipose
GO:0071312	1	17	1012	11962	0.768277	1	cellular response to alkaloid	evm.model.chr2.1588	no	biological_process	Abdominal-adipose
GO:0071313	1	9	1012	11970	0.556066	1	cellular response to caffeine	evm.model.chr2.1588	no	biological_process	Abdominal-adipose
GO:0045920	3	15	1010	11964	0.161071	1	negative regulation of exocytosis	evm.model.ctg800.10|evm.model.chr29.485|evm.model.chr3.1217	no	biological_process	Abdominal-adipose
GO:0045921	3	56	1010	11923	0.849048	1	positive regulation of exocytosis	evm.model.chr2.1094|evm.model.chr2.1962|evm.model.chr7.725	no	biological_process	Abdominal-adipose
GO:0045922	1	10	1012	11969	0.590707	1	negative regulation of fatty acid metabolic process	evm.model.chr27.405	no	biological_process	Abdominal-adipose
GO:0045923	0	14	1013	11965	1	1	positive regulation of fatty acid metabolic process		no	biological_process	Abdominal-adipose
GO:0071318	1	9	1012	11970	0.556066	1	cellular response to ATP	evm.model.chr2.1588	no	biological_process	Abdominal-adipose
GO:0045925	0	1	1013	11978	1	1	positive regulation of female receptivity		no	biological_process	Abdominal-adipose
GO:0045926	12	150	1001	11829	0.616616	1	negative regulation of growth	evm.model.chr34.431|evm.model.chr14.987|evm.model.chr10.871|evm.model.chr11.1291|evm.model.chr1.2583|evm.model.chr21.313|evm.model.chr5.1243|evm.model.chr28.408|evm.model.chr27.136|evm.model.chr1.2034|evm.model.chr8.1078|evm.model.chr38.35	no	biological_process	Abdominal-adipose
GO:0045927	16	144	997	11835	0.182262	1	positive regulation of growth	evm.model.chr33.61|evm.model.chr7.728|evm.model.chr10.1313|evm.model.ctg2558.1|evm.model.chr14.1137|evm.model.chr9.640|evm.model.chr19.708|evm.model.chr12.554|evm.model.chr11.610|evm.model.chr12.1066|evm.model.chr20.554|evm.model.chr29.485|evm.model.chr27.405|evm.model.chr16.234|evm.model.chr35.337|evm.model.chr8.1078	no	biological_process	Abdominal-adipose
GO:0048589	18	191	995	11788	0.365074	1	developmental growth	evm.model.chr29.260|evm.model.chr1.1381|evm.model.chr10.391|evm.model.chr7.405|evm.model.chr9.87|evm.model.chr9.539|evm.model.chr4.61|evm.model.chr16.624|evm.model.chr12.554|evm.model.chr2.1885|evm.model.chr12.1066|evm.model.chr11.713|evm.model.chr6.504|evm.model.chr29.485|evm.model.chr4.924|evm.model.chr9.357|evm.model.chr2.662|evm.model.chr10.52	no	biological_process	Abdominal-adipose
GO:0035617	0	1	1013	11978	1	1	stress granule disassembly		no	biological_process	Abdominal-adipose
GO:0035616	0	1	1013	11978	1	1	histone H2B conserved C-terminal lysine deubiquitination		no	biological_process	Abdominal-adipose
GO:0035611	0	1	1013	11978	1	1	protein branching point deglutamylation		no	biological_process	Abdominal-adipose
GO:0035610	0	4	1013	11975	1	1	protein side chain deglutamylation		no	biological_process	Abdominal-adipose
GO:0061026	0	2	1013	11977	1	1	cardiac muscle tissue regeneration		no	biological_process	Abdominal-adipose
GO:0051391	0	1	1013	11978	1	1	tRNA acetylation		no	biological_process	Abdominal-adipose
GO:0022038	2	5	1011	11974	0.0980893	1	corpus callosum development	evm.model.chr21.375|evm.model.chr30.551	no	biological_process	Abdominal-adipose
GO:1990845	0	7	1013	11972	1	1	adaptive thermogenesis		no	biological_process	Abdominal-adipose
GO:1902765	0	1	1013	11978	1	1	L-arginine import into cell		no	biological_process	Abdominal-adipose
GO:0022030	0	6	1013	11973	1	1	telencephalon glial cell migration		no	biological_process	Abdominal-adipose
GO:1902766	0	4	1013	11975	1	1	skeletal muscle satellite cell migration		no	biological_process	Abdominal-adipose
GO:0022035	0	3	1013	11976	1	1	rhombomere cell migration		no	biological_process	Abdominal-adipose
GO:0022037	0	2	1013	11977	1	1	metencephalon development		no	biological_process	Abdominal-adipose
GO:1902762	0	1	1013	11978	1	1	regulation of embryonic skeletal joint development		no	biological_process	Abdominal-adipose
GO:1905710	1	4	1012	11975	0.333662	1	positive regulation of membrane permeability	evm.model.chr28.416	no	biological_process	Abdominal-adipose
GO:0032252	0	3	1013	11976	1	1	secretory granule localization		no	biological_process	Abdominal-adipose
GO:1904044	0	4	1013	11975	1	1	response to aldosterone		no	biological_process	Abdominal-adipose
GO:0032258	0	4	1013	11975	1	1	CVT pathway		no	biological_process	Abdominal-adipose
GO:0032259	11	133	1002	11846	0.573647	1	methylation	evm.model.chr14.355|evm.model.ctg2064.1|evm.model.chr30.40|evm.model.chr7.945|evm.model.chr3.966|evm.model.chr29.184|evm.model.chr35.405|evm.model.chr4.924|evm.model.chr7.381|evm.model.chr18.739|evm.model.chr17.154	no	biological_process	Abdominal-adipose
GO:0032703	0	14	1013	11965	1	1	negative regulation of interleukin-2 production		no	biological_process	Abdominal-adipose
GO:0032700	1	3	1012	11976	0.277295	1	negative regulation of interleukin-17 production	evm.model.chr10.871	no	biological_process	Abdominal-adipose
GO:0032701	0	2	1013	11977	1	1	negative regulation of interleukin-18 production		no	biological_process	Abdominal-adipose
GO:0051461	0	1	1013	11978	1	1	positive regulation of corticotropin secretion		no	biological_process	Abdominal-adipose
GO:2000419	0	1	1013	11978	1	1	regulation of eosinophil extravasation		no	biological_process	Abdominal-adipose
GO:2000418	0	2	1013	11977	1	1	positive regulation of eosinophil migration		no	biological_process	Abdominal-adipose
GO:2000147	28	256	985	11723	0.117386	1	positive regulation of cell motility	evm.model.chr6.636|evm.model.chr1.689|evm.model.chr33.374|evm.model.chr10.322|evm.model.chr10.871|evm.model.ctg630.12|evm.model.chr9.640|evm.model.chr19.708|evm.model.chr30.294|evm.model.chr30.551|evm.model.chr6.285|evm.model.chr21.161|evm.model.chr9.732|evm.model.ctg1267.2|evm.model.chr20.554|evm.model.chr29.485|evm.model.chr3.600|evm.model.chr9.734|evm.model.chr12.457|evm.model.chr7.725|evm.mod…	no	biological_process	Abdominal-adipose
GO:2000146	18	130	995	11849	0.0393408	1	negative regulation of cell motility	evm.model.chr10.1313|evm.model.chr14.821|evm.model.chr36.145|evm.model.chr1.689|evm.model.chr11.1120|evm.model.chr19.294|evm.model.chr3.459|evm.model.chr22.78|evm.model.chr9.640|evm.model.chr7.1106|evm.model.chr29.485|evm.model.ctg1581.2|evm.model.chr7.725|evm.model.chr7.481|evm.model.chr8.1224|evm.model.chr27.136|evm.model.chr14.1015|evm.model.chr5.688	no	biological_process	Abdominal-adipose
GO:2000145	49	448	964	11531	0.0516902	1	regulation of cell motility	evm.model.chr18.751|evm.model.chr33.61|evm.model.chr6.636|evm.model.chr10.1313|evm.model.chr14.821|evm.model.chr36.145|evm.model.chr1.689|evm.model.chr33.374|evm.model.chr10.322|evm.model.chr11.1120|evm.model.chr36.200|evm.model.chr19.294|evm.model.chr3.459|evm.model.chr10.871|evm.model.chr22.78|evm.model.ctg630.12|evm.model.chr9.640|evm.model.chr19.708|evm.model.chr30.294|evm.model.chr30.551|evm…	no	biological_process	Abdominal-adipose
GO:2000144	2	15	1011	11964	0.386835	1	positive regulation of DNA-templated transcription, initiation	evm.model.ctg2064.1|evm.model.chr5.32	no	biological_process	Abdominal-adipose
GO:2000143	0	3	1013	11976	1	1	negative regulation of DNA-templated transcription, initiation		no	biological_process	Abdominal-adipose
GO:2000142	2	19	1011	11960	0.495451	1	regulation of DNA-templated transcription, initiation	evm.model.ctg2064.1|evm.model.chr5.32	no	biological_process	Abdominal-adipose
GO:2000413	0	1	1013	11978	1	1	regulation of fibronectin-dependent thymocyte migration		no	biological_process	Abdominal-adipose
GO:2000412	0	1	1013	11978	1	1	positive regulation of thymocyte migration		no	biological_process	Abdominal-adipose
GO:0048343	0	1	1013	11978	1	1	paraxial mesodermal cell fate commitment		no	biological_process	Abdominal-adipose
GO:0052111	0	7	1013	11972	1	1	modification by symbiont of host structure		no	biological_process	Abdominal-adipose
GO:0001656	1	17	1012	11962	0.768277	1	metanephros development	evm.model.chr12.1066	no	biological_process	Abdominal-adipose
GO:0001657	0	21	1013	11958	1	1	ureteric bud development		no	biological_process	Abdominal-adipose
GO:0001654	6	59	1007	11920	0.396385	1	eye development	evm.model.chr37.276|evm.model.chr29.260|evm.model.chr21.375|evm.model.chr7.420|evm.model.chr29.464|evm.model.chr6.192	no	biological_process	Abdominal-adipose
GO:0001655	1	4	1012	11975	0.333662	1	urogenital system development	evm.model.chr14.59	no	biological_process	Abdominal-adipose
GO:0001300	0	1	1013	11978	1	1	chronological cell aging		no	biological_process	Abdominal-adipose
GO:0001302	1	5	1012	11974	0.385637	1	replicative cell aging	evm.model.chr27.462	no	biological_process	Abdominal-adipose
GO:0010714	0	14	1013	11965	1	1	positive regulation of collagen metabolic process		no	biological_process	Abdominal-adipose
GO:0018130	162	1844	851	10135	0.319955	1	heterocycle biosynthetic process	evm.model.chr27.462|evm.model.chr24.813|evm.model.chr33.83|evm.model.chr13.61|evm.model.chr10.245|evm.model.chr9.153|evm.model.chr22.757|evm.model.chr26.34|evm.model.chr5.375|evm.model.chr5.13|evm.model.chr4.687|evm.model.chr21.425|evm.model.chr7.728|evm.model.chr35.416|evm.model.chr32.31|evm.model.chr25.559|evm.model.chr30.223|evm.model.chr39.35|evm.model.ctg1856.8|evm.model.chr7.310|evm.model.c…	no	biological_process	Abdominal-adipose
GO:0001658	2	25	1011	11954	0.633504	1	branching involved in ureteric bud morphogenesis	evm.model.chr14.59|evm.model.chr5.32	no	biological_process	Abdominal-adipose
GO:0001659	1	12	1012	11967	0.652097	1	temperature homeostasis	evm.model.chr33.374	no	biological_process	Abdominal-adipose
GO:0035524	0	1	1013	11978	1	1	proline transmembrane transport		no	biological_process	Abdominal-adipose
GO:0010710	1	0	1012	11979	0.0779711	1	regulation of collagen catabolic process	evm.model.chr7.612	no	biological_process	Abdominal-adipose
GO:0051454	1	3	1012	11976	0.277295	1	intracellular pH elevation	evm.model.chr3.965	no	biological_process	Abdominal-adipose
GO:0010713	1	5	1012	11974	0.385637	1	negative regulation of collagen metabolic process	evm.model.chr5.440	no	biological_process	Abdominal-adipose
GO:0071157	1	8	1012	11971	0.518497	1	negative regulation of cell cycle arrest	evm.model.chr27.462	no	biological_process	Abdominal-adipose
GO:0070995	0	1	1013	11978	1	1	NADPH oxidation		no	biological_process	Abdominal-adipose
GO:0019519	0	1	1013	11978	1	1	pentitol metabolic process		no	biological_process	Abdominal-adipose
GO:0070997	1	35	1012	11944	0.946418	1	neuron death	evm.model.ctg1581.2	no	biological_process	Abdominal-adipose
GO:0044710	168	2071	845	9908	0.728448	1	single-organism metabolic process	evm.model.chr18.116|evm.model.chr5.163|evm.model.chr26.625|evm.model.chr19.709|evm.model.chr8.207|evm.model.chr4.1847|evm.model.chr10.245|evm.model.chr4.687|evm.model.chr7.728|evm.model.chr12.259|evm.model.chr30.472|evm.model.chr8.392|evm.model.chr25.559|evm.model.chr28.549|evm.model.chr4.1601|evm.model.chr10.1313|evm.model.chr26.62|evm.model.chr2.1164|evm.model.chr1.2090|evm.model.chr19.619|evm.…	no	biological_process	Abdominal-adipose
GO:0010390	1	21	1012	11958	0.832611	1	histone monoubiquitination	evm.model.chr2.1304	no	biological_process	Abdominal-adipose
GO:0044712	40	438	973	11541	0.342112	1	single-organism catabolic process	evm.model.chr19.709|evm.model.chr8.392|evm.model.chr10.1313|evm.model.chr2.1164|evm.model.chr1.2090|evm.model.chr5.127|evm.model.chr19.358|evm.model.chr2.463|evm.model.chr21.247|evm.model.chr21.551|evm.model.chr3.269|evm.model.chr1.52|evm.model.chr19.294|evm.model.chr28.392|evm.model.chr30.329|evm.model.chr22.228|evm.model.chr21.671|evm.model.chr7.945|evm.model.chr22.481|evm.model.ctg357.19|evm.m…	no	biological_process	Abdominal-adipose
GO:0032695	2	9	1011	11970	0.20966	1	negative regulation of interleukin-12 production	evm.model.chr10.871|evm.model.ctg630.12	no	biological_process	Abdominal-adipose
GO:0061508	0	2	1013	11977	1	1	CDP phosphorylation		no	biological_process	Abdominal-adipose
GO:0061502	0	1	1013	11978	1	1	early endosome to recycling endosome transport		no	biological_process	Abdominal-adipose
GO:0061504	0	1	1013	11978	1	1	cyclic threonylcarbamoyladenosine biosynthetic process		no	biological_process	Abdominal-adipose
GO:0014724	0	1	1013	11978	1	1	regulation of twitch skeletal muscle contraction		no	biological_process	Abdominal-adipose
GO:0014721	0	1	1013	11978	1	1	twitch skeletal muscle contraction		no	biological_process	Abdominal-adipose
GO:0014722	0	3	1013	11976	1	1	regulation of skeletal muscle contraction by calcium ion signaling		no	biological_process	Abdominal-adipose
GO:0097101	0	1	1013	11978	1	1	blood vessel endothelial cell fate specification		no	biological_process	Abdominal-adipose
GO:0097102	0	1	1013	11978	1	1	endothelial tip cell fate specification		no	biological_process	Abdominal-adipose
GO:0014728	0	1	1013	11978	1	1	regulation of the force of skeletal muscle contraction		no	biological_process	Abdominal-adipose
GO:0097104	0	4	1013	11975	1	1	postsynaptic membrane assembly		no	biological_process	Abdominal-adipose
GO:0097107	0	3	1013	11976	1	1	postsynaptic density assembly		no	biological_process	Abdominal-adipose
GO:0097106	0	3	1013	11976	1	1	postsynaptic density organization		no	biological_process	Abdominal-adipose
GO:0000012	1	5	1012	11974	0.385637	1	single strand break repair	evm.model.chr2.712	no	biological_process	Abdominal-adipose
GO:0000011	1	1	1012	11978	0.149868	1	vacuole inheritance	evm.model.chr18.759	no	biological_process	Abdominal-adipose
GO:0000019	1	1	1012	11978	0.149868	1	regulation of mitotic recombination	evm.model.chr24.744	no	biological_process	Abdominal-adipose
GO:0000018	5	40	1008	11939	0.272041	1	regulation of DNA recombination	evm.model.chr24.744|evm.model.ctg2064.1|evm.model.chr23.233|evm.model.chr30.373|evm.model.chr8.1019	no	biological_process	Abdominal-adipose
GO:0039503	0	7	1013	11972	1	1	suppression by virus of host innate immune response		no	biological_process	Abdominal-adipose
GO:0070199	1	5	1012	11974	0.385637	1	establishment of protein localization to chromosome	evm.model.chr13.61	no	biological_process	Abdominal-adipose
GO:0070198	0	4	1013	11975	1	1	protein localization to chromosome, telomeric region		no	biological_process	Abdominal-adipose
GO:0039507	1	8	1012	11971	0.518497	1	suppression by virus of host molecular function	evm.model.chr9.537	no	biological_process	Abdominal-adipose
GO:0039506	1	8	1012	11971	0.518497	1	modulation by virus of host molecular function	evm.model.chr9.537	no	biological_process	Abdominal-adipose
GO:0070194	0	1	1013	11978	1	1	synaptonemal complex disassembly		no	biological_process	Abdominal-adipose
GO:0070197	1	2	1012	11977	0.216164	1	meiotic attachment of telomere to nuclear envelope	evm.model.chr26.9	no	biological_process	Abdominal-adipose
GO:0021562	0	2	1013	11977	1	1	vestibulocochlear nerve development		no	biological_process	Abdominal-adipose
GO:0021563	0	2	1013	11977	1	1	glossopharyngeal nerve development		no	biological_process	Abdominal-adipose
GO:0070193	3	10	1010	11969	0.0750101	1	synaptonemal complex organization	evm.model.chr20.70|evm.model.chr26.9|evm.model.ctg2547.5	no	biological_process	Abdominal-adipose
GO:0070192	4	36	1009	11943	0.38037	1	chromosome organization involved in meiotic cell cycle	evm.model.chr20.70|evm.model.chr24.744|evm.model.chr26.9|evm.model.ctg2547.5	no	biological_process	Abdominal-adipose
GO:0072053	1	0	1012	11979	0.0779711	1	renal inner medulla development	evm.model.chr5.32	no	biological_process	Abdominal-adipose
GO:0030282	1	24	1012	11955	0.868851	1	bone mineralization	evm.model.chr10.391	no	biological_process	Abdominal-adipose
GO:0051583	0	2	1013	11977	1	1	dopamine uptake involved in synaptic transmission		no	biological_process	Abdominal-adipose
GO:0051582	0	2	1013	11977	1	1	positive regulation of neurotransmitter uptake		no	biological_process	Abdominal-adipose
GO:0051581	0	1	1013	11978	1	1	negative regulation of neurotransmitter uptake		no	biological_process	Abdominal-adipose
GO:0015849	10	152	1003	11827	0.82089	1	organic acid transport	evm.model.chr9.742|evm.model.chr22.276|evm.model.chr3.2168|evm.model.chr12.451|evm.model.chr4.985|evm.model.ctg742.21|evm.model.chr2.2294|evm.model.chr27.405|evm.model.chr14.1119|evm.model.chr28.535	no	biological_process	Abdominal-adipose
GO:0051586	0	1	1013	11978	1	1	positive regulation of dopamine uptake involved in synaptic transmission		no	biological_process	Abdominal-adipose
GO:0035176	1	32	1012	11947	0.931597	1	social behavior	evm.model.chr25.600	no	biological_process	Abdominal-adipose
GO:0051584	0	2	1013	11977	1	1	regulation of dopamine uptake involved in synaptic transmission		no	biological_process	Abdominal-adipose
GO:0015842	0	2	1013	11977	1	1	aminergic neurotransmitter loading into synaptic vesicle		no	biological_process	Abdominal-adipose
GO:0051589	2	13	1011	11966	0.328744	1	negative regulation of neurotransmitter transport	evm.model.chr5.644|evm.model.chr3.1217	no	biological_process	Abdominal-adipose
GO:0051588	4	36	1009	11943	0.38037	1	regulation of neurotransmitter transport	evm.model.chr11.626|evm.model.chr5.644|evm.model.chr20.953|evm.model.chr3.1217	no	biological_process	Abdominal-adipose
GO:0015846	0	3	1013	11976	1	1	polyamine transport		no	biological_process	Abdominal-adipose
GO:0015847	0	1	1013	11978	1	1	putrescine transport		no	biological_process	Abdominal-adipose
GO:0015844	1	14	1012	11965	0.704286	1	monoamine transport	evm.model.chr27.424	no	biological_process	Abdominal-adipose
GO:1901881	1	14	1012	11965	0.704286	1	positive regulation of protein depolymerization	evm.model.chr8.1078	no	biological_process	Abdominal-adipose
GO:0042069	1	8	1012	11971	0.518497	1	regulation of catecholamine metabolic process	evm.model.chr22.228	no	biological_process	Abdominal-adipose
GO:0046549	2	27	1011	11952	0.672446	1	retinal cone cell development	evm.model.chr23.657|evm.model.chr12.293	no	biological_process	Abdominal-adipose
GO:0046548	3	29	1010	11950	0.460197	1	retinal rod cell development	evm.model.chr19.672|evm.model.chr23.657|evm.model.chr12.293	no	biological_process	Abdominal-adipose
GO:1901889	2	13	1011	11966	0.328744	1	negative regulation of cell junction assembly	evm.model.chr1.689|evm.model.chr36.272	no	biological_process	Abdominal-adipose
GO:1901888	9	42	1004	11937	0.0159695	1	regulation of cell junction assembly	evm.model.chr33.61|evm.model.chr1.689|evm.model.chr2.298|evm.model.chr36.272|evm.model.chr6.285|evm.model.chr29.378|evm.model.chr3.1217|evm.model.chr7.725|evm.model.chr25.399	no	biological_process	Abdominal-adipose
GO:1901339	0	11	1013	11968	1	1	regulation of store-operated calcium channel activity		no	biological_process	Abdominal-adipose
GO:0042063	0	3	1013	11976	1	1	gliogenesis		no	biological_process	Abdominal-adipose
GO:0046543	0	1	1013	11978	1	1	development of secondary female sexual characteristics		no	biological_process	Abdominal-adipose
GO:0046541	0	1	1013	11978	1	1	saliva secretion		no	biological_process	Abdominal-adipose
GO:0000266	2	16	1011	11963	0.415055	1	mitochondrial fission	evm.model.chr1.2080|evm.model.chr3.1860	no	biological_process	Abdominal-adipose
GO:0035565	0	1	1013	11978	1	1	regulation of pronephros size		no	biological_process	Abdominal-adipose
GO:0097296	1	5	1012	11974	0.385637	1	activation of cysteine-type endopeptidase activity involved in apoptotic signaling pathway	evm.model.chr9.537	no	biological_process	Abdominal-adipose
GO:0071103	4	69	1009	11910	0.831075	1	DNA conformation change	evm.model.chr24.744|evm.model.chr6.401|evm.model.chr23.295|evm.model.chr36.269	no	biological_process	Abdominal-adipose
GO:0007218	2	40	1011	11939	0.849973	1	neuropeptide signaling pathway	evm.model.chr6.285|evm.model.chr7.397	no	biological_process	Abdominal-adipose
GO:0007219	8	79	1005	11900	0.367491	1	Notch signaling pathway	evm.model.chr21.425|evm.model.chr25.559|evm.model.chr24.389|evm.model.chr1.689|evm.model.chr19.708|evm.model.ctg591.2|evm.model.chr29.485|evm.model.chr2.1372	no	biological_process	Abdominal-adipose
GO:0071107	1	6	1012	11973	0.433562	1	response to parathyroid hormone	evm.model.ctg2558.1	no	biological_process	Abdominal-adipose
GO:0071106	0	1	1013	11978	1	1	adenosine 3',5'-bisphosphate transmembrane transport		no	biological_process	Abdominal-adipose
GO:0007214	0	18	1013	11961	1	1	gamma-aminobutyric acid signaling pathway		no	biological_process	Abdominal-adipose
GO:0071108	1	17	1012	11962	0.768277	1	protein K48-linked deubiquitination	evm.model.chr19.379	no	biological_process	Abdominal-adipose
GO:0007216	3	9	1010	11970	0.0611272	1	G-protein coupled glutamate receptor signaling pathway	evm.model.chr19.672|evm.model.chr26.220|evm.model.chr12.688	no	biological_process	Abdominal-adipose
GO:0007217	0	5	1013	11974	1	1	tachykinin receptor signaling pathway		no	biological_process	Abdominal-adipose
GO:0007210	1	8	1012	11971	0.518497	1	serotonin receptor signaling pathway	evm.model.chr31.467	no	biological_process	Abdominal-adipose
GO:0007212	1	14	1012	11965	0.704286	1	dopamine receptor signaling pathway	evm.model.chr24.414	no	biological_process	Abdominal-adipose
GO:0007213	1	9	1012	11970	0.556066	1	G-protein coupled acetylcholine receptor signaling pathway	evm.model.chr10.1313	no	biological_process	Abdominal-adipose
GO:0051769	1	6	1012	11973	0.433562	1	regulation of nitric-oxide synthase biosynthetic process	evm.model.chr10.871	no	biological_process	Abdominal-adipose
GO:2000015	1	2	1012	11977	0.216164	1	regulation of determination of dorsal identity	evm.model.chr5.32	no	biological_process	Abdominal-adipose
GO:0051764	0	9	1013	11970	1	1	actin crosslink formation		no	biological_process	Abdominal-adipose
GO:0033619	5	25	1008	11954	0.0799366	1	membrane protein proteolysis	evm.model.chr3.1973|evm.model.chr19.708|evm.model.chr3.1976|evm.model.chr3.1975|evm.model.chr3.1974	no	biological_process	Abdominal-adipose
GO:2001207	0	1	1013	11978	1	1	regulation of transcription elongation from RNA polymerase I promoter		no	biological_process	Abdominal-adipose
GO:0032211	0	7	1013	11972	1	1	negative regulation of telomere maintenance via telomerase		no	biological_process	Abdominal-adipose
GO:1902904	0	2	1013	11977	1	1	negative regulation of fibril organization		no	biological_process	Abdominal-adipose
GO:1904594	0	2	1013	11977	1	1	regulation of termination of RNA polymerase II transcription		no	biological_process	Abdominal-adipose
GO:0097742	0	8	1013	11971	1	1	de novo centriole assembly		no	biological_process	Abdominal-adipose
GO:1904590	2	44	1011	11935	0.883608	1	negative regulation of protein import	evm.model.chr21.404|evm.model.chr12.1142	no	biological_process	Abdominal-adipose
GO:1904591	7	61	1006	11918	0.27832	1	positive regulation of protein import	evm.model.chr2.233|evm.model.chr10.871|evm.model.chr26.297|evm.model.chr5.1243|evm.model.chr20.554|evm.model.chr6.507|evm.model.chr8.1078	no	biological_process	Abdominal-adipose
GO:0045599	4	28	1009	11951	0.236608	1	negative regulation of fat cell differentiation	evm.model.chr13.182|evm.model.chr1.2583|evm.model.chr11.610|evm.model.chr1.2034	no	biological_process	Abdominal-adipose
GO:0045598	5	78	1008	11901	0.785299	1	regulation of fat cell differentiation	evm.model.chr13.182|evm.model.chr32.68|evm.model.chr1.2583|evm.model.chr11.610|evm.model.chr1.2034	no	biological_process	Abdominal-adipose
GO:1900062	0	1	1013	11978	1	1	regulation of replicative cell aging		no	biological_process	Abdominal-adipose
GO:1900063	0	5	1013	11974	1	1	regulation of peroxisome organization		no	biological_process	Abdominal-adipose
GO:1902903	0	2	1013	11977	1	1	regulation of fibril organization		no	biological_process	Abdominal-adipose
GO:0045591	0	1	1013	11978	1	1	positive regulation of regulatory T cell differentiation		no	biological_process	Abdominal-adipose
GO:0033341	0	2	1013	11977	1	1	regulation of collagen binding		no	biological_process	Abdominal-adipose
GO:0045595	84	976	929	11003	0.453985	1	regulation of cell differentiation	evm.model.chr28.532|evm.model.chr18.751|evm.model.chr33.61|evm.model.chr16.633|evm.model.chr10.1313|evm.model.chr30.223|evm.model.chr15.468|evm.model.chr1.689|evm.model.chr14.59|evm.model.chr21.247|evm.model.chr3.1981|evm.model.chr34.431|evm.model.chr6.401|evm.model.chr13.811|evm.model.chr13.182|evm.model.chr32.68|evm.model.chr26.298|evm.model.chr14.596|evm.model.chr7.539|evm.model.ctg2558.1|evm.…	no	biological_process	Abdominal-adipose
GO:0045597	45	527	968	11452	0.498139	1	positive regulation of cell differentiation	evm.model.chr33.61|evm.model.chr16.633|evm.model.chr10.1313|evm.model.chr30.223|evm.model.chr21.247|evm.model.chr13.811|evm.model.chr32.68|evm.model.chr26.298|evm.model.ctg2558.1|evm.model.chr14.1137|evm.model.chr21.44|evm.model.chr2.298|evm.model.chr3.459|evm.model.chr26.516|evm.model.chr10.391|evm.model.chr11.1291|evm.model.chr5.644|evm.model.chr9.640|evm.model.chr1.1687|evm.model.chr14.534|evm…	no	biological_process	Abdominal-adipose
GO:0045596	30	379	983	11600	0.665602	1	negative regulation of cell differentiation	evm.model.chr1.689|evm.model.chr14.59|evm.model.chr34.431|evm.model.chr13.182|evm.model.chr32.68|evm.model.chr14.596|evm.model.chr7.539|evm.model.chr10.844|evm.model.chr11.1291|evm.model.chr9.539|evm.model.chr1.2583|evm.model.chr30.551|evm.model.chr6.285|evm.model.chr21.161|evm.model.chr2.1440|evm.model.chr11.610|evm.model.chr16.466|evm.model.chr5.522|evm.model.chr29.485|evm.model.chr5.32|evm.mod…	no	biological_process	Abdominal-adipose
GO:1903018	3	23	1010	11956	0.330843	1	regulation of glycoprotein metabolic process	evm.model.chr10.1313|evm.model.chr9.967|evm.model.chr5.32	no	biological_process	Abdominal-adipose
GO:1903019	0	8	1013	11971	1	1	negative regulation of glycoprotein metabolic process		no	biological_process	Abdominal-adipose
GO:1903015	0	1	1013	11978	1	1	regulation of exo-alpha-sialidase activity		no	biological_process	Abdominal-adipose
GO:1903016	0	1	1013	11978	1	1	negative regulation of exo-alpha-sialidase activity		no	biological_process	Abdominal-adipose
GO:1903010	3	11	1010	11968	0.0901403	1	regulation of bone development	evm.model.chr15.643|evm.model.chr27.267|evm.model.chr2.695	no	biological_process	Abdominal-adipose
GO:1903011	1	4	1012	11975	0.333662	1	negative regulation of bone development	evm.model.chr27.267	no	biological_process	Abdominal-adipose
GO:1903012	2	3	1011	11976	0.0518249	1	positive regulation of bone development	evm.model.chr15.643|evm.model.chr2.695	no	biological_process	Abdominal-adipose
GO:0042245	0	2	1013	11977	1	1	RNA repair		no	biological_process	Abdominal-adipose
GO:0042246	4	19	1009	11960	0.0994182	1	tissue regeneration	evm.model.chr1.1381|evm.model.chr9.539|evm.model.chr11.713|evm.model.chr29.485	no	biological_process	Abdominal-adipose
GO:0072108	0	1	1013	11978	1	1	positive regulation of mesenchymal to epithelial transition involved in metanephros morphogenesis		no	biological_process	Abdominal-adipose
GO:0009309	1	12	1012	11967	0.652097	1	amine biosynthetic process	evm.model.chr32.324	no	biological_process	Abdominal-adipose
GO:0009304	1	6	1012	11973	0.433562	1	tRNA transcription	evm.model.chr25.508	no	biological_process	Abdominal-adipose
GO:0006164	8	94	1005	11885	0.546428	1	purine nucleotide biosynthetic process	evm.model.chr4.687|evm.model.chr24.140|evm.model.chr21.247|evm.model.chr22.228|evm.model.chr2.1885|evm.model.chr2.108|evm.model.chr15.268|evm.model.chr15.308	no	biological_process	Abdominal-adipose
GO:0072106	0	2	1013	11977	1	1	regulation of ureteric bud formation		no	biological_process	Abdominal-adipose
GO:0006166	1	7	1012	11972	0.477751	1	purine ribonucleoside salvage	evm.model.chr22.228	no	biological_process	Abdominal-adipose
GO:0006161	1	0	1012	11979	0.0779711	1	deoxyguanosine catabolic process	evm.model.chr21.247	no	biological_process	Abdominal-adipose
GO:0042249	0	3	1013	11976	1	1	establishment of planar polarity of embryonic epithelium		no	biological_process	Abdominal-adipose
GO:0072102	1	5	1012	11974	0.385637	1	glomerulus morphogenesis	evm.model.ctg2558.1	no	biological_process	Abdominal-adipose
GO:0009303	1	13	1012	11966	0.67925	1	rRNA transcription	evm.model.chr25.508	no	biological_process	Abdominal-adipose
GO:0036159	0	9	1013	11970	1	1	inner dynein arm assembly		no	biological_process	Abdominal-adipose
GO:0036158	0	11	1013	11968	1	1	outer dynein arm assembly		no	biological_process	Abdominal-adipose
GO:0036155	1	1	1012	11978	0.149868	1	acylglycerol acyl-chain remodeling	evm.model.chr17.630	no	biological_process	Abdominal-adipose
GO:0036152	0	8	1013	11971	1	1	phosphatidylethanolamine acyl-chain remodeling		no	biological_process	Abdominal-adipose
GO:0036151	0	9	1013	11970	1	1	phosphatidylcholine acyl-chain remodeling		no	biological_process	Abdominal-adipose
GO:0036150	0	7	1013	11972	1	1	phosphatidylserine acyl-chain remodeling		no	biological_process	Abdominal-adipose
GO:0071816	0	2	1013	11977	1	1	tail-anchored membrane protein insertion into ER membrane		no	biological_process	Abdominal-adipose
GO:0071812	0	2	1013	11977	1	1	positive regulation of fever generation by positive regulation of prostaglandin secretion		no	biological_process	Abdominal-adipose
GO:0045737	2	25	1011	11954	0.633504	1	positive regulation of cyclin-dependent protein serine/threonine kinase activity	evm.model.chr5.1017|evm.model.chr20.554	no	biological_process	Abdominal-adipose
GO:0045040	1	0	1012	11979	0.0779711	1	protein import into mitochondrial outer membrane	evm.model.chr17.631	no	biological_process	Abdominal-adipose
GO:0045047	0	21	1013	11958	1	1	protein targeting to ER		no	biological_process	Abdominal-adipose
GO:0045730	0	5	1013	11974	1	1	respiratory burst		no	biological_process	Abdominal-adipose
GO:0045732	18	136	995	11843	0.0545092	1	positive regulation of protein catabolic process	evm.model.chr27.169|evm.model.chr30.333|evm.model.chr14.132|evm.model.chr13.182|evm.model.chr2.233|evm.model.chr5.686|evm.model.chr27.170|evm.model.chr11.1291|evm.model.chr18.565|evm.model.chr5.687|evm.model.chr33.70|evm.model.ctg1267.2|evm.model.chr22.579|evm.model.chr7.481|evm.model.chr11.679|evm.model.chr14.994|evm.model.chr37.403|evm.model.chr32.288	no	biological_process	Abdominal-adipose
GO:1903902	5	39	1008	11940	0.25681	1	positive regulation of viral life cycle	evm.model.chr2.1094|evm.model.chr14.1137|evm.model.chr31.44|evm.model.chr29.485|evm.model.chr16.234	no	biological_process	Abdominal-adipose
GO:1903903	0	1	1013	11978	1	1	regulation of establishment of T cell polarity		no	biological_process	Abdominal-adipose
GO:1903900	12	73	1001	11906	0.0316207	1	regulation of viral life cycle	evm.model.chr24.477|evm.model.chr2.1094|evm.model.chr14.1137|evm.model.chr31.44|evm.model.chr28.392|evm.model.chr30.329|evm.model.chr30.294|evm.model.chr21.161|evm.model.chr24.10|evm.model.chr29.485|evm.model.chr16.234|evm.model.chr24.9	no	biological_process	Abdominal-adipose
GO:1903901	8	32	1005	11947	0.0108441	1	negative regulation of viral life cycle	evm.model.chr24.477|evm.model.chr28.392|evm.model.chr30.329|evm.model.chr30.294|evm.model.chr21.161|evm.model.chr24.10|evm.model.chr16.234|evm.model.chr24.9	no	biological_process	Abdominal-adipose
GO:0045739	4	30	1009	11949	0.271708	1	positive regulation of DNA repair	evm.model.chr22.757|evm.model.chr21.247|evm.model.chr20.554|evm.model.chr4.447	no	biological_process	Abdominal-adipose
GO:0045738	0	10	1013	11969	1	1	negative regulation of DNA repair		no	biological_process	Abdominal-adipose
GO:1903905	0	1	1013	11978	1	1	positive regulation of establishment of T cell polarity		no	biological_process	Abdominal-adipose
GO:0006309	2	7	1011	11972	0.151789	1	apoptotic DNA fragmentation	evm.model.chr32.230|evm.model.chr18.109	no	biological_process	Abdominal-adipose
GO:0006308	2	12	1011	11967	0.2991	1	DNA catabolic process	evm.model.chr32.230|evm.model.chr18.109	no	biological_process	Abdominal-adipose
GO:0051353	1	15	1012	11964	0.72737	1	positive regulation of oxidoreductase activity	evm.model.chr33.374	no	biological_process	Abdominal-adipose
GO:0006301	3	27	1010	11952	0.417969	1	postreplication repair	evm.model.chr24.10|evm.model.chr24.9|evm.model.chr1.1770	no	biological_process	Abdominal-adipose
GO:0006303	5	37	1008	11942	0.227027	1	double-strand break repair via nonhomologous end joining	evm.model.chr24.744|evm.model.chr4.1675|evm.model.ctg2064.1|evm.model.chr4.447|evm.model.chr7.795	no	biological_process	Abdominal-adipose
GO:0006302	12	135	1001	11844	0.478149	1	double-strand break repair	evm.model.chr27.462|evm.model.chr13.61|evm.model.chr20.70|evm.model.chr24.744|evm.model.chr4.626|evm.model.chr4.1675|evm.model.ctg2064.1|evm.model.chr26.9|evm.model.chr2.712|evm.model.chr4.447|evm.model.chr25.867|evm.model.chr7.795	no	biological_process	Abdominal-adipose
GO:0006305	2	28	1011	11951	0.690623	1	DNA alkylation	evm.model.chr3.966|evm.model.chr29.184	no	biological_process	Abdominal-adipose
GO:0006304	3	50	1010	11929	0.793007	1	DNA modification	evm.model.chr3.966|evm.model.chr29.184|evm.model.chr27.79	no	biological_process	Abdominal-adipose
GO:0006307	1	9	1012	11970	0.556066	1	DNA dealkylation involved in DNA repair	evm.model.chr27.79	no	biological_process	Abdominal-adipose
GO:0006306	2	28	1011	11951	0.690623	1	DNA methylation	evm.model.chr3.966|evm.model.chr29.184	no	biological_process	Abdominal-adipose
GO:0017148	8	84	1005	11895	0.428136	1	negative regulation of translation	evm.model.chr3.1833|evm.model.chr1.25|evm.model.chr14.596|evm.model.chr21.240|evm.model.chr16.624|evm.model.chr2.1558|evm.model.chr1.989|evm.model.chr24.619	no	biological_process	Abdominal-adipose
GO:0017145	2	13	1011	11966	0.328744	1	stem cell division	evm.model.chr16.821|evm.model.chr29.485	no	biological_process	Abdominal-adipose
GO:0017144	0	12	1013	11967	1	1	drug metabolic process		no	biological_process	Abdominal-adipose
GO:1903573	1	19	1012	11960	0.803051	1	negative regulation of response to endoplasmic reticulum stress	evm.model.chr25.860	no	biological_process	Abdominal-adipose
GO:1903577	0	1	1013	11978	1	1	cellular response to L-arginine		no	biological_process	Abdominal-adipose
GO:1903576	0	1	1013	11978	1	1	response to L-arginine		no	biological_process	Abdominal-adipose
GO:1903575	0	1	1013	11978	1	1	cornified envelope assembly		no	biological_process	Abdominal-adipose
GO:1903579	0	14	1013	11965	1	1	negative regulation of ATP metabolic process		no	biological_process	Abdominal-adipose
GO:1903578	2	33	1011	11946	0.769343	1	regulation of ATP metabolic process	evm.model.chr14.1119|evm.model.chr35.337	no	biological_process	Abdominal-adipose
GO:0070120	1	2	1012	11977	0.216164	1	ciliary neurotrophic factor-mediated signaling pathway	evm.model.chr12.872	no	biological_process	Abdominal-adipose
GO:2000081	0	1	1013	11978	1	1	positive regulation of canonical Wnt signaling pathway involved in controlling type B pancreatic cell proliferation		no	biological_process	Abdominal-adipose
GO:0071657	0	2	1013	11977	1	1	positive regulation of granulocyte colony-stimulating factor production		no	biological_process	Abdominal-adipose
GO:0070417	1	7	1012	11972	0.477751	1	cellular response to cold	evm.model.chr5.440	no	biological_process	Abdominal-adipose
GO:1902992	1	3	1012	11976	0.277295	1	negative regulation of amyloid precursor protein catabolic process	evm.model.chr22.470	no	biological_process	Abdominal-adipose
GO:1902993	1	3	1012	11976	0.277295	1	positive regulation of amyloid precursor protein catabolic process	evm.model.chr22.470	no	biological_process	Abdominal-adipose
GO:1902990	0	1	1013	11978	1	1	mitotic telomere maintenance via semi-conservative replication		no	biological_process	Abdominal-adipose
GO:1902991	1	5	1012	11974	0.385637	1	regulation of amyloid precursor protein catabolic process	evm.model.chr22.470	no	biological_process	Abdominal-adipose
GO:0032962	0	1	1013	11978	1	1	positive regulation of inositol trisphosphate biosynthetic process		no	biological_process	Abdominal-adipose
GO:0070301	3	37	1010	11942	0.613044	1	cellular response to hydrogen peroxide	evm.model.chr15.1011|evm.model.chr5.440|evm.model.chr7.481	no	biological_process	Abdominal-adipose
GO:0018344	0	4	1013	11975	1	1	protein geranylgeranylation		no	biological_process	Abdominal-adipose
GO:0018345	3	20	1010	11959	0.265069	1	protein palmitoylation	evm.model.chr6.552|evm.model.chr2.848|evm.model.chr29.293	no	biological_process	Abdominal-adipose
GO:0018342	0	6	1013	11973	1	1	protein prenylation		no	biological_process	Abdominal-adipose
GO:0018343	0	2	1013	11977	1	1	protein farnesylation		no	biological_process	Abdominal-adipose
GO:0048278	2	48	1011	11931	0.910143	1	vesicle docking	evm.model.chr22.476|evm.model.chr14.13	no	biological_process	Abdominal-adipose
GO:0033025	0	2	1013	11977	1	1	regulation of mast cell apoptotic process		no	biological_process	Abdominal-adipose
GO:0033026	0	1	1013	11978	1	1	negative regulation of mast cell apoptotic process		no	biological_process	Abdominal-adipose
GO:0042127	86	885	927	11094	0.112807	1	regulation of cell proliferation	evm.model.chr5.912|evm.model.chr13.788|evm.model.chr36.46|evm.model.chr13.61|evm.model.chr6.636|evm.model.chr35.275|evm.model.chr8.90|evm.model.chr16.319|evm.model.chr26.205|evm.model.chr17.467|evm.model.chr1.689|evm.model.chr14.59|evm.model.chr21.247|evm.model.chr33.374|evm.model.chr26.63|evm.model.chr11.1120|evm.model.chr2.1094|evm.model.chr14.596|evm.model.chr22.203|evm.model.chr27.574|evm.mod…	no	biological_process	Abdominal-adipose
GO:0033028	1	0	1012	11979	0.0779711	1	myeloid cell apoptotic process	evm.model.chr5.440	no	biological_process	Abdominal-adipose
GO:0033029	0	1	1013	11978	1	1	regulation of neutrophil apoptotic process		no	biological_process	Abdominal-adipose
GO:0034622	27	481	986	11498	0.9897	1	cellular macromolecular complex assembly	evm.model.chr33.205|evm.model.ctg2516.8|evm.model.chr3.1973|evm.model.chr17.113|evm.model.chr21.176|evm.model.chr14.596|evm.model.chr25.543|evm.model.chr14.936|evm.model.chr24.414|evm.model.chr27.563|evm.model.chr17.631|evm.model.chr10.654|evm.model.chr35.196|evm.model.chr2.1844|evm.model.chr12.707|evm.model.chr3.1976|evm.model.chr8.1168|evm.model.ctg591.2|evm.model.chr1.354|evm.model.chr3.1975|e…	no	biological_process	Abdominal-adipose
GO:0010477	0	1	1013	11978	1	1	response to sulfur dioxide		no	biological_process	Abdominal-adipose
GO:0010470	2	20	1011	11959	0.52065	1	regulation of gastrulation	evm.model.chr11.1291|evm.model.chr7.725	no	biological_process	Abdominal-adipose
GO:0086046	1	5	1012	11974	0.385637	1	membrane depolarization during SA node cell action potential	evm.model.chr6.1151	no	biological_process	Abdominal-adipose
GO:0086047	0	1	1013	11978	1	1	membrane depolarization during Purkinje myocyte cell action potential		no	biological_process	Abdominal-adipose
GO:0086045	0	5	1013	11974	1	1	membrane depolarization during AV node cell action potential		no	biological_process	Abdominal-adipose
GO:0086042	0	9	1013	11970	1	1	cardiac muscle cell-cardiac muscle cell adhesion		no	biological_process	Abdominal-adipose
GO:0086043	0	1	1013	11978	1	1	bundle of His cell action potential		no	biological_process	Abdominal-adipose
GO:0086048	0	1	1013	11978	1	1	membrane depolarization during bundle of His cell action potential		no	biological_process	Abdominal-adipose
GO:0006882	1	14	1012	11965	0.704286	1	cellular zinc ion homeostasis	evm.model.chr11.488	no	biological_process	Abdominal-adipose
GO:0061140	0	5	1013	11974	1	1	lung secretory cell differentiation		no	biological_process	Abdominal-adipose
GO:0006880	0	2	1013	11977	1	1	intracellular sequestering of iron ion		no	biological_process	Abdominal-adipose
GO:0061756	0	6	1013	11973	1	1	leukocyte adhesion to vascular endothelial cell		no	biological_process	Abdominal-adipose
GO:0006886	35	503	978	11476	0.891682	1	intracellular protein transport	evm.model.chr36.270|evm.model.chr1.2090|evm.model.chr9.1185|evm.model.chr10.1056|evm.model.chr15.757|evm.model.chr22.476|evm.model.ctg479.8|evm.model.chr9.684|evm.model.chr2.931|evm.model.chr11.626|evm.model.chr7.1074|evm.model.chr35.487|evm.model.chr4.1675|evm.model.chr17.631|evm.model.chr30.580|evm.model.chr30.329|evm.model.chr33.86|evm.model.ctg2566.33|evm.model.chr29.295|evm.model.chr12.910|e…	no	biological_process	Abdominal-adipose
GO:0006887	10	153	1003	11826	0.826557	1	exocytosis	evm.model.chr22.476|evm.model.chr28.427|evm.model.chr2.1094|evm.model.chr11.626|evm.model.chr2.1962|evm.model.chr21.161|evm.model.ctg800.10|evm.model.chr36.260|evm.model.chr26.91|evm.model.chr37.410	no	biological_process	Abdominal-adipose
GO:0006884	2	21	1011	11958	0.544992	1	cell volume homeostasis	evm.model.chr20.400|evm.model.chr29.303	no	biological_process	Abdominal-adipose
GO:0006885	4	58	1009	11921	0.722707	1	regulation of pH	evm.model.chr19.619|evm.model.chr4.1793|evm.model.chr3.965|evm.model.chr34.133	no	biological_process	Abdominal-adipose
GO:0006888	9	80	1004	11899	0.25678	1	ER to Golgi vesicle-mediated transport	evm.model.chr9.1185|evm.model.chr14.132|evm.model.chr2.931|evm.model.chr6.1151|evm.model.chr36.260|evm.model.chr16.821|evm.model.chr9.201|evm.model.chr6.1113|evm.model.chr24.397	no	biological_process	Abdominal-adipose
[truncated: 161,635 more rows]
