# Supplementary material for: Insights into genetic diversity and phenotypic variations in domestic geese through comprehensive population and pan-genome analysis
Source: J Anim Sci Biotechnol. 2023 Nov 24;14:150. doi: 10.1186/s40104-023-00944-y (PMC10675864; doi:10.1186/s40104-023-00944-y)
Supplement: Supplementary file 15 — Additional file 15: Table S12. Gene variant information in the waterfall. [file 40104_2023_944_MOESM15_ESM.xlsx]

## Sheet: Sheet1
Table S12 Gene variant information in the waterfall
Gene	11111	11112	11113	11114	11115	11116	11117	11118	11119	11120	11121	11122	11123	11124	11125	11126	11127	11128	11129	11130	11131	11132	11133	11134	11135	11136	11137	11138	11139	11140	11141	11142	11143	11144	11145	11146	11147	11148	11149	11150	11151	11152	11153	11154	11155	11156	11157	11158	11159
evm.model.chr10.152	missense_variant	missense_variant	missense_variant	missense_variant	missense_variant	missense_variant	missense_variant	missense_variant	missense_variant	missense_variant	missense_variant	missense_variant	missense_variant	synonymous_variant	missense_variant	missense_variant	missense_variant	missense_variant	synonymous_variant	missense_variant	missense_variant	missense_variant	synonymous_variant	missense_variant	missense_variant	missense_variant	missense_variant	missense_variant	missense_variant	missense_variant	missense_variant	missense_variant	missense_variant	missense_variant	missense_variant	missense_variant	missense_variant	missense_variant	missense_variant	missense_variant	missense_variant	missense_variant	missense_variant	missense_variant	missense_variant	missense_variant	missense_variant	missense_variant	missense_variant
evm.model.chr11.845	intron_variant	intron_variant	intron_variant	intron_variant	intron_variant	intron_variant	intron_variant	intron_variant	intron_variant	intron_variant	intron_variant	intron_variant	intron_variant	intron_variant	intron_variant	intron_variant	intron_variant	intron_variant	intron_variant	intron_variant	intron_variant	intron_variant	intron_variant	intron_variant	intron_variant	intron_variant	intron_variant	intron_variant	intron_variant	intron_variant	intron_variant	intron_variant	intron_variant	intron_variant	intron_variant	intron_variant	intron_variant	intron_variant	intron_variant	intron_variant	intron_variant	intron_variant	intron_variant	intron_variant	intron_variant	intron_variant	intron_variant	intron_variant	intron_variant
evm.model.chr12.1465	missense_variant	missense_variant	missense_variant	missense_variant	missense_variant	missense_variant	missense_variant	missense_variant	missense_variant	missense_variant	missense_variant	missense_variant	missense_variant	missense_variant	missense_variant	missense_variant	missense_variant	missense_variant	missense_variant	missense_variant	missense_variant	missense_variant	missense_variant	missense_variant	missense_variant	missense_variant	missense_variant	missense_variant	missense_variant	missense_variant	missense_variant	missense_variant	missense_variant	missense_variant	missense_variant	missense_variant	missense_variant	missense_variant	missense_variant	missense_variant	missense_variant	missense_variant	missense_variant	missense_variant	missense_variant	missense_variant	missense_variant	missense_variant	missense_variant
evm.model.chr1.241	missense_variant	missense_variant	missense_variant	missense_variant	missense_variant	missense_variant	missense_variant	missense_variant	missense_variant	missense_variant	missense_variant	missense_variant	missense_variant	missense_variant	missense_variant	missense_variant	missense_variant	missense_variant	missense_variant	synonymous_variant	missense_variant	synonymous_variant	missense_variant	missense_variant	missense_variant	missense_variant	missense_variant	synonymous_variant	missense_variant	synonymous_variant	missense_variant	missense_variant	missense_variant	missense_variant	missense_variant	missense_variant	missense_variant	missense_variant	missense_variant	missense_variant	missense_variant	synonymous_variant	missense_variant	missense_variant	synonymous_variant	missense_variant	synonymous_variant	missense_variant	missense_variant
evm.model.chr13.791	missense_variant	missense_variant	missense_variant	missense_variant	missense_variant	missense_variant	missense_variant	missense_variant	missense_variant	missense_variant	missense_variant	missense_variant	missense_variant	missense_variant	missense_variant	missense_variant	missense_variant	missense_variant	missense_variant	missense_variant	missense_variant	missense_variant	missense_variant	missense_variant	missense_variant	missense_variant	missense_variant	missense_variant	missense_variant	missense_variant	missense_variant	missense_variant	missense_variant	missense_variant	missense_variant	missense_variant	missense_variant	missense_variant	missense_variant	missense_variant	missense_variant	missense_variant	missense_variant	missense_variant	missense_variant	missense_variant	missense_variant	missense_variant	missense_variant
evm.model.chr16.466	missense_variant	missense_variant	missense_variant	missense_variant	missense_variant	missense_variant	missense_variant	missense_variant	missense_variant	missense_variant	missense_variant	missense_variant	missense_variant	missense_variant	missense_variant	missense_variant	missense_variant	missense_variant	missense_variant	missense_variant	missense_variant	missense_variant	missense_variant	missense_variant	missense_variant	missense_variant	missense_variant	missense_variant	missense_variant	missense_variant	missense_variant	missense_variant	missense_variant	missense_variant	missense_variant	missense_variant	missense_variant	missense_variant	missense_variant	missense_variant	missense_variant	missense_variant	missense_variant	missense_variant	missense_variant	missense_variant	missense_variant	missense_variant	missense_variant
evm.model.chr18.31	missense_variant	missense_variant	synonymous_variant	missense_variant	missense_variant	missense_variant	missense_variant	missense_variant	missense_variant	missense_variant	missense_variant	missense_variant	missense_variant	missense_variant	missense_variant	missense_variant	missense_variant	missense_variant	missense_variant	missense_variant	missense_variant	missense_variant	missense_variant	missense_variant	missense_variant	missense_variant	missense_variant	missense_variant	missense_variant	NA	missense_variant	missense_variant	missense_variant	missense_variant	missense_variant	missense_variant	missense_variant	missense_variant	missense_variant	missense_variant	missense_variant	missense_variant	missense_variant	missense_variant	missense_variant	missense_variant	missense_variant	missense_variant	missense_variant
evm.model.chr19.198	synonymous_variant	synonymous_variant	synonymous_variant	synonymous_variant	synonymous_variant	synonymous_variant	synonymous_variant	synonymous_variant	synonymous_variant	synonymous_variant	synonymous_variant	synonymous_variant	synonymous_variant	synonymous_variant	synonymous_variant	synonymous_variant	synonymous_variant	synonymous_variant	synonymous_variant	synonymous_variant	synonymous_variant	synonymous_variant	synonymous_variant	synonymous_variant	synonymous_variant	synonymous_variant	synonymous_variant	synonymous_variant	synonymous_variant	synonymous_variant	synonymous_variant	synonymous_variant	synonymous_variant	synonymous_variant	synonymous_variant	synonymous_variant	synonymous_variant	intron_variant	synonymous_variant	synonymous_variant	synonymous_variant	synonymous_variant	synonymous_variant	synonymous_variant	synonymous_variant	synonymous_variant	synonymous_variant	synonymous_variant	synonymous_variant
evm.model.chr2.2049	stop_gained	stop_gained	stop_gained	stop_gained	stop_gained	stop_gained	intron_variant	stop_gained	stop_gained	stop_gained	stop_gained	stop_gained	stop_gained	stop_gained	stop_gained	stop_gained	stop_gained	intron_variant	stop_gained	stop_gained	stop_gained	intron_variant	stop_gained	stop_gained	stop_gained	stop_gained	stop_gained	stop_gained	stop_gained	stop_gained	stop_gained	stop_gained	intron_variant	stop_gained	stop_gained	stop_gained	stop_gained	stop_gained	stop_gained	stop_gained	stop_gained	intron_variant	stop_gained	stop_gained	stop_gained	stop_gained	stop_gained	stop_gained	stop_gained
evm.model.chr22.163	intron_variant	intron_variant	intron_variant	intron_variant	intron_variant	intron_variant	intron_variant	intron_variant	intron_variant	intron_variant	intron_variant	intron_variant	intron_variant	intron_variant	intron_variant	intron_variant	intron_variant	intron_variant	intron_variant	intron_variant	intron_variant	intron_variant	intron_variant	intron_variant	intron_variant	intron_variant	intron_variant	intron_variant	intron_variant	intron_variant	intron_variant	intron_variant	intron_variant	intron_variant	intron_variant	intron_variant	intron_variant	intron_variant	intron_variant	intron_variant	intron_variant	intron_variant	intron_variant	intron_variant	intron_variant	intron_variant	intron_variant	intron_variant	intron_variant
evm.model.chr22.302	missense_variant	missense_variant	missense_variant	missense_variant	missense_variant	missense_variant	missense_variant	missense_variant	missense_variant	missense_variant	missense_variant	missense_variant	missense_variant	synonymous_variant	missense_variant	synonymous_variant	missense_variant	missense_variant	missense_variant	missense_variant	missense_variant	missense_variant	missense_variant	missense_variant	missense_variant	missense_variant	missense_variant	missense_variant	missense_variant	missense_variant	missense_variant	missense_variant	missense_variant	missense_variant	missense_variant	missense_variant	missense_variant	missense_variant	synonymous_variant	missense_variant	missense_variant	missense_variant	missense_variant	missense_variant	missense_variant	missense_variant	missense_variant	missense_variant	missense_variant
evm.model.chr2.2311	synonymous_variant	synonymous_variant	synonymous_variant	synonymous_variant	synonymous_variant	synonymous_variant	synonymous_variant	synonymous_variant	synonymous_variant	synonymous_variant	synonymous_variant	synonymous_variant	synonymous_variant	synonymous_variant	synonymous_variant	synonymous_variant	synonymous_variant	synonymous_variant	synonymous_variant	synonymous_variant	synonymous_variant	synonymous_variant	synonymous_variant	synonymous_variant	synonymous_variant	synonymous_variant	synonymous_variant	synonymous_variant	synonymous_variant	synonymous_variant	synonymous_variant	synonymous_variant	synonymous_variant	synonymous_variant	synonymous_variant	synonymous_variant	synonymous_variant	synonymous_variant	synonymous_variant	synonymous_variant	synonymous_variant	synonymous_variant	synonymous_variant	synonymous_variant	synonymous_variant	synonymous_variant	synonymous_variant	synonymous_variant	synonymous_variant
evm.model.chr22.655	synonymous_variant	synonymous_variant	synonymous_variant	synonymous_variant	synonymous_variant	synonymous_variant	synonymous_variant	synonymous_variant	synonymous_variant	synonymous_variant	synonymous_variant	synonymous_variant	synonymous_variant	synonymous_variant	synonymous_variant	synonymous_variant	synonymous_variant	synonymous_variant	synonymous_variant	synonymous_variant	synonymous_variant	synonymous_variant	synonymous_variant	synonymous_variant	synonymous_variant	synonymous_variant	synonymous_variant	synonymous_variant	intron_variant	synonymous_variant	synonymous_variant	synonymous_variant	synonymous_variant	synonymous_variant	synonymous_variant	synonymous_variant	synonymous_variant	synonymous_variant	synonymous_variant	NA	synonymous_variant	synonymous_variant	synonymous_variant	synonymous_variant	NA	synonymous_variant	synonymous_variant	synonymous_variant	synonymous_variant
evm.model.chr24.610	missense_variant	missense_variant	synonymous_variant	missense_variant	missense_variant	missense_variant	missense_variant	missense_variant	missense_variant	synonymous_variant	missense_variant	missense_variant	missense_variant	missense_variant	missense_variant	missense_variant	missense_variant	missense_variant	synonymous_variant	missense_variant	missense_variant	missense_variant	missense_variant	missense_variant	missense_variant	missense_variant	missense_variant	missense_variant	missense_variant	missense_variant	missense_variant	missense_variant	missense_variant	missense_variant	missense_variant	missense_variant	missense_variant	missense_variant	missense_variant	missense_variant	missense_variant	missense_variant	missense_variant	missense_variant	missense_variant	missense_variant	missense_variant	missense_variant	missense_variant
evm.model.chr28.378	intron_variant	intron_variant	intron_variant	intron_variant	intron_variant	intron_variant	intron_variant	intron_variant	intron_variant	intron_variant	synonymous_variant	intron_variant	intron_variant	intron_variant	synonymous_variant	intron_variant	intron_variant	intron_variant	intron_variant	synonymous_variant	intron_variant	synonymous_variant	intron_variant	synonymous_variant	intron_variant	intron_variant	NA	synonymous_variant	intron_variant	NA	intron_variant	intron_variant	intron_variant	intron_variant	intron_variant	intron_variant	intron_variant	intron_variant	NA	intron_variant	intron_variant	intron_variant	intron_variant	intron_variant	synonymous_variant	intron_variant	intron_variant	NA	NA
evm.model.chr29.152	synonymous_variant	synonymous_variant	intron_variant	synonymous_variant	synonymous_variant	synonymous_variant	intron_variant	synonymous_variant	synonymous_variant	synonymous_variant	intron_variant	synonymous_variant	synonymous_variant	synonymous_variant	intron_variant	synonymous_variant	synonymous_variant	synonymous_variant	intron_variant	intron_variant	synonymous_variant	synonymous_variant	synonymous_variant	intron_variant	synonymous_variant	synonymous_variant	synonymous_variant	synonymous_variant	intron_variant	synonymous_variant	synonymous_variant	synonymous_variant	intron_variant	synonymous_variant	synonymous_variant	intron_variant	synonymous_variant	intron_variant	intron_variant	intron_variant	intron_variant	intron_variant	synonymous_variant	intron_variant	synonymous_variant	synonymous_variant	synonymous_variant	intron_variant	synonymous_variant
evm.model.chr30.334	synonymous_variant	synonymous_variant	synonymous_variant	synonymous_variant	synonymous_variant	synonymous_variant	synonymous_variant	synonymous_variant	synonymous_variant	synonymous_variant	synonymous_variant	synonymous_variant	synonymous_variant	intron_variant	synonymous_variant	synonymous_variant	synonymous_variant	intron_variant	synonymous_variant	synonymous_variant	synonymous_variant	synonymous_variant	synonymous_variant	intron_variant	synonymous_variant	synonymous_variant	synonymous_variant	synonymous_variant	synonymous_variant	synonymous_variant	synonymous_variant	synonymous_variant	synonymous_variant	synonymous_variant	synonymous_variant	synonymous_variant	synonymous_variant	synonymous_variant	synonymous_variant	synonymous_variant	synonymous_variant	synonymous_variant	synonymous_variant	synonymous_variant	synonymous_variant	synonymous_variant	synonymous_variant	synonymous_variant	synonymous_variant
evm.model.chr31.422	intron_variant	intron_variant	intron_variant	intron_variant	intron_variant	intron_variant	intron_variant	intron_variant	intron_variant	synonymous_variant	intron_variant	intron_variant	intron_variant	intron_variant	synonymous_variant	synonymous_variant	intron_variant	intron_variant	intron_variant	intron_variant	intron_variant	intron_variant	synonymous_variant	synonymous_variant	synonymous_variant	intron_variant	intron_variant	synonymous_variant	intron_variant	intron_variant	intron_variant	intron_variant	intron_variant	intron_variant	intron_variant	synonymous_variant	intron_variant	synonymous_variant	intron_variant	synonymous_variant	synonymous_variant	intron_variant	intron_variant	intron_variant	intron_variant	intron_variant	intron_variant	synonymous_variant	intron_variant
evm.model.chr32.126	missense_variant	synonymous_variant	missense_variant	synonymous_variant	synonymous_variant	synonymous_variant	synonymous_variant	missense_variant	missense_variant	synonymous_variant	synonymous_variant	synonymous_variant	synonymous_variant	synonymous_variant	synonymous_variant	synonymous_variant	synonymous_variant	synonymous_variant	synonymous_variant	synonymous_variant	synonymous_variant	synonymous_variant	synonymous_variant	synonymous_variant	synonymous_variant	synonymous_variant	missense_variant	synonymous_variant	missense_variant	missense_variant	synonymous_variant	synonymous_variant	synonymous_variant	synonymous_variant	synonymous_variant	synonymous_variant	synonymous_variant	missense_variant	synonymous_variant	missense_variant	missense_variant	missense_variant	missense_variant	missense_variant	synonymous_variant	synonymous_variant	synonymous_variant	synonymous_variant	synonymous_variant
evm.model.chr33.111	missense_variant	missense_variant	missense_variant	missense_variant	missense_variant	synonymous_variant	missense_variant	synonymous_variant	intron_variant	missense_variant	synonymous_variant	synonymous_variant	intron_variant	missense_variant	missense_variant	intron_variant	synonymous_variant	missense_variant	missense_variant	missense_variant	synonymous_variant	synonymous_variant	missense_variant	missense_variant	missense_variant	missense_variant	synonymous_variant	missense_variant	missense_variant	missense_variant	missense_variant	synonymous_variant	intron_variant	synonymous_variant	synonymous_variant	intron_variant	synonymous_variant	missense_variant	synonymous_variant	intron_variant	missense_variant	missense_variant	intron_variant	missense_variant	missense_variant	missense_variant	missense_variant	synonymous_variant	synonymous_variant
evm.model.chr38.12	synonymous_variant	synonymous_variant	synonymous_variant	synonymous_variant	synonymous_variant	synonymous_variant	synonymous_variant	synonymous_variant	synonymous_variant	synonymous_variant	synonymous_variant	synonymous_variant	synonymous_variant	synonymous_variant	synonymous_variant	synonymous_variant	synonymous_variant	synonymous_variant	synonymous_variant	synonymous_variant	synonymous_variant	synonymous_variant	synonymous_variant	synonymous_variant	synonymous_variant	synonymous_variant	synonymous_variant	synonymous_variant	synonymous_variant	synonymous_variant	synonymous_variant	synonymous_variant	synonymous_variant	synonymous_variant	synonymous_variant	synonymous_variant	synonymous_variant	synonymous_variant	synonymous_variant	synonymous_variant	synonymous_variant	synonymous_variant	synonymous_variant	synonymous_variant	synonymous_variant	synonymous_variant	synonymous_variant	synonymous_variant	synonymous_variant
evm.model.chr4.202	synonymous_variant	synonymous_variant	synonymous_variant	synonymous_variant	synonymous_variant	synonymous_variant	synonymous_variant	synonymous_variant	synonymous_variant	synonymous_variant	synonymous_variant	synonymous_variant	synonymous_variant	synonymous_variant	synonymous_variant	synonymous_variant	synonymous_variant	synonymous_variant	synonymous_variant	synonymous_variant	synonymous_variant	synonymous_variant	synonymous_variant	synonymous_variant	synonymous_variant	synonymous_variant	synonymous_variant	synonymous_variant	synonymous_variant	synonymous_variant	synonymous_variant	synonymous_variant	synonymous_variant	synonymous_variant	synonymous_variant	synonymous_variant	synonymous_variant	synonymous_variant	synonymous_variant	synonymous_variant	synonymous_variant	synonymous_variant	synonymous_variant	synonymous_variant	synonymous_variant	synonymous_variant	synonymous_variant	synonymous_variant	synonymous_variant
evm.model.chr5.1133	missense_variant	missense_variant	synonymous_variant	missense_variant	synonymous_variant	synonymous_variant	synonymous_variant	missense_variant	missense_variant	synonymous_variant	intron_variant	synonymous_variant	synonymous_variant	missense_variant	missense_variant	synonymous_variant	synonymous_variant	intron_variant	synonymous_variant	missense_variant	missense_variant	missense_variant	synonymous_variant	missense_variant	synonymous_variant	missense_variant	missense_variant	missense_variant	missense_variant	intron_variant	synonymous_variant	missense_variant	missense_variant	missense_variant	synonymous_variant	synonymous_variant	missense_variant	missense_variant	intron_variant	missense_variant	synonymous_variant	missense_variant	missense_variant	synonymous_variant	intron_variant	missense_variant	missense_variant	intron_variant	synonymous_variant
evm.model.chr6.601	missense_variant	missense_variant	missense_variant	missense_variant	missense_variant	missense_variant	missense_variant	missense_variant	missense_variant	missense_variant	intron_variant	missense_variant	missense_variant	missense_variant	missense_variant	missense_variant	missense_variant	missense_variant	missense_variant	missense_variant	missense_variant	missense_variant	missense_variant	missense_variant	missense_variant	missense_variant	missense_variant	missense_variant	intron_variant	missense_variant	missense_variant	intron_variant	missense_variant	missense_variant	missense_variant	missense_variant	missense_variant	missense_variant	missense_variant	missense_variant	missense_variant	intron_variant	missense_variant	missense_variant	missense_variant	missense_variant	missense_variant	missense_variant	missense_variant
evm.model.chr9.332	synonymous_variant	intron_variant	intron_variant	synonymous_variant	intron_variant	synonymous_variant	intron_variant	intron_variant	intron_variant	synonymous_variant	intron_variant	intron_variant	intron_variant	synonymous_variant	synonymous_variant	intron_variant	intron_variant	synonymous_variant	intron_variant	intron_variant	intron_variant	synonymous_variant	synonymous_variant	intron_variant	intron_variant	synonymous_variant	intron_variant	intron_variant	intron_variant	intron_variant	synonymous_variant	synonymous_variant	intron_variant	synonymous_variant	intron_variant	synonymous_variant	intron_variant	synonymous_variant	intron_variant	synonymous_variant	intron_variant	synonymous_variant	intron_variant	intron_variant	synonymous_variant	synonymous_variant	intron_variant	intron_variant	intron_variant
evm.model.chr9.381	synonymous_variant	synonymous_variant	synonymous_variant	synonymous_variant	synonymous_variant	intron_variant	synonymous_variant	synonymous_variant	synonymous_variant	synonymous_variant	synonymous_variant	synonymous_variant	synonymous_variant	synonymous_variant	synonymous_variant	synonymous_variant	synonymous_variant	synonymous_variant	synonymous_variant	synonymous_variant	synonymous_variant	synonymous_variant	synonymous_variant	synonymous_variant	synonymous_variant	synonymous_variant	synonymous_variant	synonymous_variant	synonymous_variant	synonymous_variant	synonymous_variant	synonymous_variant	synonymous_variant	synonymous_variant	synonymous_variant	synonymous_variant	synonymous_variant	synonymous_variant	synonymous_variant	synonymous_variant	synonymous_variant	synonymous_variant	synonymous_variant	synonymous_variant	synonymous_variant	synonymous_variant	synonymous_variant	synonymous_variant	synonymous_variant
[truncated: 564 more columns]
